# Supplementary material for: Derivation and Osmotolerance Characterization of Three Immortalized Tilapia (Oreochromis mossambicus) Cell Lines
Source: PLoS One. 2014 May 5;9(5):e95919. doi: 10.1371/journal.pone.0095919 (PMC4010420; doi:10.1371/journal.pone.0095919)
Supplement: File S1 — Quantitative protein data for expression of all significantly different proteins in OmB and OmL cells lines. These data correspond to protein data shown on the PEAKS-generated heat map (Figure 2). (XLSX) [file pone.0095919.s001.xlsx]

## Sheet: proteins
Protein Group	Protein ID	Accession	Significance (-10lgP)	Coverage (%)	#Peptides	#Unique	PTM	OmB-P19-1 Area	OmB-P19-2 Area	OmB-P19-3 Area	OmB-P19-4 Area	OmL-P9-1 Area	OmL-P9-2 Area	OmL-P9-3 Area	OmL-P9-4 Area	Sample Profile (Ratio)	OmB Area	OmL Area	Group Profile (Ratio)	Avg. Mass	Description
18	98252	gi|348510133	56.72	58	27	22	Y	1760	0	0	0	347000	364000	349000	344000	1.00:0:0:0:197.63:207.43:198.87:196.23	439	351000	1.00:255.68	45719	PREDICTED: keratin type I cytoskeletal 13-like [Oreochromis niloticus]
3	97677	gi|348520876	52.29	39	80	67	Y	0	0	0	0	182000	191000	151000	170000	0:0:0:0:1.00:1.05:0.83:0.93	0	174000	00:00:01	227029	PREDICTED: myosin-9-like isoform X1 [Oreochromis niloticus]
182	98914	gi|542234802	51.42	31	8	5	N	0	0	0	0	65600	61800	74900	79900	0:0:0:0:1.00:0.94:1.14:1.22	0	70600	00:00:01	36009	PREDICTED: glyceraldehyde-3-phosphate dehydrogenase-like [Oreochromis niloticus]
90	99063	gi|348507042	49.34	78	20	19	Y	928	0	0	0	823000	818000	735000	701000	1.00:0:0:0:273.81:272.19:244.54:233.15	232	769000	1.00:255.92	18345	PREDICTED: cofilin-2-like [Oreochromis niloticus]
156	100406	gi|348528724	43.14	15	7	7	Y	988	696	0	1010	114000	123000	103000	112000	1.00:0.70:0:1.02:115.21:123.99:104.42:113.32	674	113000	1.00:167.52	68761	PREDICTED: plastin-3-like isoform 1 [Oreochromis niloticus]
143	104974	gi|542217946	40.72	34	12	12	Y	0	0	0	0	238000	229000	212000	197000	0:0:0:0:1.00:0.96:0.89:0.83	0	219000	00:00:01	31031	PREDICTED: inositol monophosphatase 1-like isoform X3 [Oreochromis niloticus]
85	105033	gi|542205122	37.36	13	12	12	Y	0	0	0	0	54900	56100	52900	51100	0:0:0:0:1.00:1.02:0.96:0.93	0	53700	00:00:01	114508	PREDICTED: integrin alpha-6-like isoform X2 [Oreochromis niloticus]
649	105072	gi|542195265	36.51	8	2	2	N	0	0	0	0	21800	22300	18900	16700	0:0:0:0:1.00:1.02:0.86:0.76	0	19900	00:00:01	34322	PREDICTED: uridine phosphorylase 1-like isoform X4 [Oreochromis niloticus]
235	105078	gi|542193324	36.03	29	9	9	Y	0	0	0	0	80800	79500	66500	68800	0:0:0:0:1.00:0.98:0.82:0.85	0	73900	00:00:01	42048	PREDICTED: leukocyte elastase inhibitor-like [Oreochromis niloticus]
9	97655	gi|348532754	33.98	52	36	26	Y	153000	19600	4830	728	1220000	1270000	1230000	1170000	31.00:3.96:1.00:1.00:245.77:257.19:248.32:236.63	34700	1220000	1.00:35.16	48706	PREDICTED: keratin type I cytoskeletal 13-like [Oreochromis niloticus]
73	97706	gi|348513408	31.91	51	16	11	Y	45600	48900	57100	52400	334000	332000	305000	300000	0.80:0.86:1.00:0.92:5.84:5.81:5.35:5.25	51000	318000	1.00:6.23	29072	PREDICTED: 14-3-3 protein beta/alpha-like isoform X1 [Oreochromis niloticus]
511	104891	gi|542239036	31.4	5	2	2	N	0	0	0	0	27700	31400	38200	34300	0:0:0:0:1.00:1.13:1.38:1.24	0	32900	00:00:01	34100	PREDICTED: tumor-associated calcium signal transducer 2-like isoform X3 [Oreochromis niloticus]
19	97602	gi|348514007	31.39	71	33	8	Y	0	0	0	0	408000	405000	347000	349000	0:0:0:0:1.00:0.99:0.85:0.85	0	377000	00:00:01	41788	PREDICTED: actin cytoplasmic 1-like [Oreochromis niloticus]
328	97839	gi|348514261	31.36	62	9	6	N	444000	450000	472000	480000	47300	45100	43500	57500	0.94:0.95:1.00:1.02:0.10:0.10:0.09:0.12	461000	48300	1.00:0.10	18926	PREDICTED: cofilin-2-like [Oreochromis niloticus]
16	105242	gi|348513436	29.36	44	32	28	Y	567	0	0	183	106000	93200	89400	104000	1.00:0:0:0.68:187.81:164.47:157.88:184.30	153	98400	1.00:255.60	78973	PREDICTED: gelsolin-like [Oreochromis niloticus]
10	97835	gi|348508096	29.32	66	38	23	Y	2000	830	887	1160	1110000	1100000	983000	997000	1.00:1.00:1.00:1.00:271.36:269.16:239.36:242.93	1220	1050000	1.00:255.70	50152	PREDICTED: intermediate filament protein ON3-like [Oreochromis niloticus]
550	98750	gi|348520120	29.05	33	4	2	Y	4470	1060	0	0	72500	77800	63800	60400	1.00:0.24:0:0:16.20:17.39:14.25:13.50	1380	68600	1.00:49.56	12131	PREDICTED: thioredoxin-like [Oreochromis niloticus]
816	104852	gi|542251870	27.52	16	3	3	N	0	0	0	0	75200	71200	78600	75200	0:0:0:0:1.00:0.95:1.05:1.00	0	75000	00:00:01	24814	PREDICTED: galectin-3-like [Oreochromis niloticus]
358	105106	gi|542186211	27.5	10	4	2	N	0	0	0	0	12300	12200	14400	13800	0:0:0:0:1.00:0.99:1.17:1.12	0	13200	00:00:01	51160	PREDICTED: protein-glutamine gamma-glutamyltransferase 5-like [Oreochromis niloticus]
359	105195	gi|348527316	27.48	33	4	4	Y	2820	1930	1830	2280	537000	523000	461000	422000	1.48:1.01:1.00:1.20:281.76:274.25:241.90:221.45	2160	486000	1.00:224.93	14969	PREDICTED: profilin-1-like [Oreochromis niloticus]
733	99757	gi|348527536	27.19	0	1	1	N	0	0	0	0	61900	59600	65100	65500	0:0:0:0:1.00:0.96:1.05:1.06	0	63000	00:00:01	149500	PREDICTED: phosphoinositide 3-kinase regulatory subunit 4 isoform X1 [Oreochromis niloticus]
553	104896	gi|542238729	26.95	8	3	3	N	0	1600	0	0	15000	14800	14200	14700	0:1.00:0:0:9.39:9.26:8.88:9.21	436	14700	1.00:33.68	60191	PREDICTED: coronin-2A isoform X2 [Oreochromis niloticus]
349	97832	gi|348517423	26.81	25	5	5	N	29900	31500	33000	31400	0	2380	0	0	0.91:0.96:1.00:0.95:0:0.07:0:0	31500	595	1.00:0.02	28364	PREDICTED: chloride intracellular channel protein 4-like [Oreochromis niloticus]
107	97654	gi|542231154	26.68	18	7	7	N	24800	28300	29400	28900	0	0	0	0	0.85:0.96:1.00:0.99:0:0:0:0	27900	0	1.00:0	48640	PREDICTED: keratin type I cytoskeletal 18-like [Oreochromis niloticus]
581	98905	gi|348524656	26.63	16	2	2	N	23600	22900	26600	25700	0	0	0	0	0.89:0.86:1.00:0.97:0:0:0:0	24700	0	1.00:0	20899	PREDICTED: cysteine and glycine-rich protein 2-like [Oreochromis niloticus]
167	97827	gi|348535824	26.58	79	11	5	Y	247000	256000	274000	312000	54100	54600	42100	50700	0.90:0.93:1.00:1.14:0.20:0.20:0.15:0.19	272000	50400	1.00:0.18	15174	PREDICTED: profilin-2-like isoform 2 [Oreochromis niloticus]
254	98973	gi|348545352	26.32	23	8	8	Y	15200	12800	13000	14400	39900	39600	36300	36500	1.17:0.98:1.00:1.11:3.06:3.04:2.79:2.80	13900	38100	1.00:2.75	43075	PREDICTED: leukocyte elastase inhibitor-like isoform X1 [Oreochromis niloticus]
330	98069	gi|348500593	25.98	26	3	3	N	58900	65600	71500	70200	3650	3200	0	2580	0.82:0.92:1.00:0.98:0.05:0.04:0:0.04	66500	2360	1.00:0.04	15193	PREDICTED: profilin-2-like isoform 2 [Oreochromis niloticus]
112	97595	gi|348508526	25.19	27	13	5	Y	45500	50100	48100	47200	7070	4050	4990	5810	0.95:1.04:1.00:0.98:0.15:0.08:0.10:0.12	47800	5480	1.00:0.11	59644	PREDICTED: glutamate dehydrogenase mitochondrial-like [Oreochromis niloticus]
8	97547	gi|348523353	24.9	59	48	34	Y	155000	148000	161000	192000	1360000	1550000	1350000	1580000	0.97:0.92:1.00:1.19:8.45:9.64:8.41:9.83	164000	1460000	1.00:8.91	57642	PREDICTED: keratin type II cytoskeletal 8-like isoform X1 [Oreochromis niloticus]
644	99418	gi|348520132	24.74	33	3	1	Y	4380	2570	0	0	89600	88000	81200	78100	1.00:0.59:0:0:20.46:20.11:18.54:17.84	1740	84200	1.00:48.47	11971	PREDICTED: thioredoxin-like [Oreochromis niloticus]
178	104792	gi|542263294	24.6	16	9	7	Y	5550	3410	3820	8390	73500	66100	72800	75800	1.45:0.89:1.00:2.20:19.23:17.30:19.04:19.84	5010	72000	1.00:14.37	64288	PREDICTED: protein-glutamine gamma-glutamyltransferase 2-like [Oreochromis niloticus]
119	98871	gi|348538858	24.47	49	12	12	Y	6660	4950	436	946	73400	75500	69300	66100	15.29:11.36:1.00:2.17:168.47:173.24:159.03:151.56	3250	71100	1.00:21.87	22217	PREDICTED: transgelin-like isoform 1 [Oreochromis niloticus]
291	97911	gi|542210331	23.82	59	10	10	Y	70000	76400	79200	87500	373000	373000	349000	355000	0.88:0.97:1.00:1.11:4.71:4.71:4.41:4.49	78300	362000	1.00:4.63	16892	PREDICTED: myosin light polypeptide 6-like isoform X3 [Oreochromis niloticus]
332	98448	gi|348501686	23.77	36	8	8	N	14300	12200	12700	14500	81200	84700	75700	75400	1.12:0.96:1.00:1.14:6.38:6.66:5.95:5.92	13300	79300	1.00:5.94	29607	PREDICTED: carbonyl reductase [NADPH] 1-like isoform X1 [Oreochromis niloticus]
63	97586	gi|348529924	23.72	45	18	6	Y	32300	34700	37200	37900	2030	0	0	0	0.87:0.93:1.00:1.02:0.05:0:0:0	35500	507	1.00:0.01	50055	PREDICTED: tubulin beta-5 chain-like [Oreochromis niloticus]
208	97863	gi|348524831	23.33	5	5	5	N	28100	24900	29700	26600	6530	7110	7460	2970	0.95:0.84:1.00:0.90:0.22:0.24:0.25:0.10	27300	6290	1.00:0.23	154890	PREDICTED: A-kinase anchor protein 12-like isoform X1 [Oreochromis niloticus]
775	104893	gi|542238941	23.19	16	3	3	N	1840	1260	3080	2690	55900	53600	45500	46400	0.60:0.41:1.00:0.87:18.12:17.37:14.75:15.04	2220	50300	1.00:22.68	37689	PREDICTED: epidermis-type lipoxygenase 3-like partial [Oreochromis niloticus]
229	99373	gi|542242930	23.03	15	6	5	Y	1750	1380	638	1260	37300	29200	29600	30500	2.73:2.16:1.00:1.97:58.50:45.69:46.41:47.84	1260	31700	1.00:25.21	79971	PREDICTED: junction plakoglobin-like [Oreochromis niloticus]
781	105267	gi|348506402	22.69	31	2	2	N	0	0	0	0	37100	85500	78700	82700	0:0:0:0:1.00:2.30:2.12:2.23	0	71000	00:00:01	10112	PREDICTED: SH3 domain-binding glutamic acid-rich-like protein 3-like [Oreochromis niloticus]
584	104786	gi|525343719	22.59	30	4	4	N	7410	8560	9900	8700	45800	48800	32800	39600	0.75:0.87:1.00:0.88:4.63:4.93:3.32:4.01	8640	41800	1.00:4.83	26630	NCC receptor 1 like protein [Oreochromis niloticus]
509	99115	gi|348529989	22.24	27	3	3	Y	61900	50400	50800	52700	365000	359000	342000	322000	1.22:0.99:1.00:1.04:7.17:7.06:6.74:6.33	54000	347000	1.00:6.43	10804	PREDICTED: protein S100-A10-like [Oreochromis niloticus]
257	97810	gi|542224143	22.19	3	3	3	N	15000	13700	17000	18100	0	0	0	0	0.88:0.81:1.00:1.06:0:0:0:0	16000	0	1.00:0	148381	PREDICTED: flocculation protein FLO11-like isoform X4 [Oreochromis niloticus]
126	101380	gi|542188460	21.92	26	11	10	Y	3490	3170	6000	3910	83900	88900	73400	62500	0.58:0.53:1.00:0.65:13.98:14.82:12.24:10.41	3970	77200	1.00:19.43	65625	PREDICTED: PDZ and LIM domain protein 5-like isoform X1 [Oreochromis niloticus]
215	99532	gi|348505862	21.83	27	6	6	Y	6470	5180	5410	4130	28500	29500	28300	27000	1.20:0.96:1.00:0.76:5.27:5.46:5.23:4.99	5300	28300	1.00:5.35	37799	PREDICTED: annexin A2-A-like isoform X1 [Oreochromis niloticus]
472	104876	gi|542242126	21.79	2	1	1	Y	0	0	0	0	143000	156000	121000	131000	0:0:0:0:1.00:1.09:0.85:0.92	0	138000	00:00:01	63209	PREDICTED: protein POF1B-like isoform X2 [Oreochromis niloticus]
357	98860	gi|542183314	21.58	19	6	6	N	4480	4990	4620	3850	30400	30500	29200	28100	0.97:1.08:1.00:0.83:6.57:6.59:6.32:6.08	4480	29500	1.00:6.59	43476	PREDICTED: branched-chain-amino-acid aminotransferase cytosolic-like [Oreochromis niloticus]
64	98520	gi|542183028	21.57	19	9	4	Y	0	0	0	0	14000	15000	15000	12700	0:0:0:0:1.00:1.07:1.07:0.91	0	14200	00:00:01	48966	PREDICTED: keratin type I cytoskeletal 13-like [Oreochromis niloticus]
439	105163	gi|348535051	21.41	36	6	6	N	1880	1960	4220	3300	39600	39000	40700	41000	0.45:0.47:1.00:0.78:9.39:9.24:9.65:9.72	2720	40100	1.00:14.75	23289	PREDICTED: adenylate kinase isoenzyme 1-like isoform 2 [Oreochromis niloticus]
422	98313	gi|348515921	21.28	45	3	3	Y	31700	30900	30000	32000	149000	145000	104000	100000	1.06:1.03:1.00:1.07:4.95:4.82:3.47:3.34	31100	124000	1.00:3.99	16838	PREDICTED: calmodulin-like [Oreochromis niloticus]
590	104900	gi|542234992	20.53	3	2	1	Y	0	0	0	0	43700	47200	48700	45600	0:0:0:0:1.00:1.08:1.11:1.04	0	46300	00:00:01	110242	PREDICTED: sodium/potassium-transporting ATPase subunit alpha-3-like isoform X3 [Oreochromis niloticus]
26	97560	gi|348508092	20.43	54	23	22	N	247000	243000	254000	261000	3030	16300	17500	17800	0.97:0.96:1.00:1.03:0.01:0.06:0.07:0.07	251000	13700	1.00:0.05	45314	PREDICTED: keratin type I cytoskeletal 18-like isoform X1 [Oreochromis niloticus]
274	97790	gi|348529772	20.25	51	7	7	Y	57100	62200	64300	65600	5440	5030	4820	6600	0.89:0.97:1.00:1.02:0.08:0.08:0.08:0.10	62300	5470	1.00:0.09	15089	PREDICTED: peptidyl-prolyl cis-trans isomerase FKBP2-like [Oreochromis niloticus]
114	105174	gi|348533221	20.24	5	8	7	Y	2280	1670	2950	3480	43100	48000	33000	35000	0.77:0.56:1.00:1.18:14.61:16.26:11.17:11.86	2600	39800	1.00:15.32	272272	PREDICTED: fatty acid synthase isoform 2 [Oreochromis niloticus]
626	105161	gi|348535467	20.16	39	3	3	Y	1360	1690	2040	1740	39300	40200	36900	36600	0.67:0.83:1.00:0.85:19.22:19.66:18.06:17.89	1710	38200	1.00:22.41	14201	PREDICTED: gastrotropin-like [Oreochromis niloticus]
93	97808	gi|348516094	20.03	41	15	14	Y	49800	52900	50500	57300	230000	231000	212000	207000	0.99:1.05:1.00:1.13:4.55:4.56:4.19:4.10	52600	220000	1.00:4.18	37626	PREDICTED: annexin A1-like [Oreochromis niloticus]
80	104812	gi|542257779	19.94	14	11	11	Y	3790	0	2390	3300	39600	40800	40700	44400	1.59:0:1.00:1.38:16.54:17.07:17.00:18.55	2470	41400	1.00:16.78	122950	PREDICTED: laminin subunit gamma-2-like [Oreochromis niloticus]
500	98125	gi|542256684	19.94	28	7	7	N	50900	55100	61900	44400	8830	9400	6730	9040	0.82:0.89:1.00:0.72:0.14:0.15:0.11:0.15	53100	8500	1.00:0.16	47514	PREDICTED: sequestosome-1-like [Oreochromis niloticus]
160	98186	gi|348501522	19.81	41	11	3	Y	945	0	943	767	39500	43600	42800	41100	1.00:0:1.00:0.81:41.89:46.26:45.39:43.63	664	41800	1.00:62.92	27575	PREDICTED: glutathione S-transferase omega-1-like [Oreochromis niloticus]
561	98356	gi|348533107	19.54	13	2	2	N	25300	26600	29400	29400	0	0	0	0	0.86:0.91:1.00:1.00:0:0:0:0	27700	0	1.00:0	21158	PREDICTED: glutathione peroxidase 7-like [Oreochromis niloticus]
46	97590	gi|542242944	19.53	48	20	16	N	46900	47000	53100	54300	224000	219000	224000	213000	0.88:0.88:1.00:1.02:4.21:4.12:4.22:4.01	50300	220000	1.00:4.37	43139	PREDICTED: keratin type I cytoskeletal 13-like [Oreochromis niloticus]
155	97919	gi|348503760	19.46	70	11	11	Y	38800	31100	25600	20900	160000	162000	155000	151000	1.52:1.21:1.00:0.82:6.27:6.34:6.07:5.89	29100	157000	1.00:5.41	16110	PREDICTED: coactosin-like protein-like [Oreochromis niloticus]
211	97815	gi|348505198	19.4	19	10	8	Y	44800	39100	41100	38400	8060	8070	6940	8570	1.09:0.95:1.00:0.93:0.20:0.20:0.17:0.21	40900	7910	1.00:0.19	80697	PREDICTED: gelsolin isoform X1 [Oreochromis niloticus]
585	105118	gi|542181023	19.17	24	3	2	Y	0	0	0	0	22300	22900	18800	16700	0:0:0:0:1.00:1.02:0.84:0.75	0	20200	00:00:01	19829	PREDICTED: hemolytic toxin Avt-1-like isoform X4 [Oreochromis niloticus]
682	105238	gi|348514474	19.11	14	3	2	N	0	0	0	3190	20500	22800	26300	28900	0:0:0:1.00:6.44:7.15:8.24:9.06	797	24600	1.00:30.88	12996	PREDICTED: thiosulfate sulfurtransferase/rhodanese-like domain-containing protein 1-like [Oreochromis niloticus]
432	97947	gi|348541489	19.06	29	5	5	N	16900	20300	23000	21100	5250	2000	1930	2670	0.73:0.88:1.00:0.92:0.23:0.09:0.08:0.12	20300	2990	1.00:0.15	24080	PREDICTED: grpE protein homolog 1 mitochondrial-like [Oreochromis niloticus]
95	97705	gi|348527985	19	55	17	17	Y	25200	32100	37100	30200	107000	112000	89900	96100	0.68:0.87:1.00:0.81:2.89:3.00:2.42:2.59	31700	101000	1.00:3.19	44552	PREDICTED: phosphoglycerate kinase 1-like [Oreochromis niloticus]
272	104967	gi|542219233	18.73	12	4	4	N	4280	4710	3750	5180	42600	43300	41400	41300	1.14:1.26:1.00:1.38:11.36:11.56:11.04:11.02	4480	42200	1.00:9.41	56949	PREDICTED: hydroxymethylglutaryl-CoA synthase cytoplasmic-like isoform X2 [Oreochromis niloticus]
275	97826	gi|348512252	18.7	90	11	11	Y	1000000	984000	1090000	1030000	198000	205000	186000	221000	0.92:0.90:1.00:0.94:0.18:0.19:0.17:0.20	1030000	203000	1.00:0.20	11203	PREDICTED: cystatin-A1-like [Oreochromis niloticus]
169	97779	gi|348529273	18.63	53	13	7	Y	19700	18300	19400	16400	70500	69800	54100	54700	1.01:0.94:1.00:0.84:3.63:3.59:2.78:2.81	18400	62300	1.00:3.38	27885	PREDICTED: 14-3-3 protein zeta/delta-like [Oreochromis niloticus]
348	99566	gi|542223740	18.6	9	5	5	N	762	816	2230	1970	20500	19400	18300	18100	0.34:0.37:1.00:0.88:9.21:8.72:8.21:8.13	1510	19100	1.00:12.67	47722	PREDICTED: aldehyde dehydrogenase family 9 member A1-like [Oreochromis niloticus]
683	105247	gi|348512757	18.35	10	2	2	N	0	0	0	0	10900	10300	11100	10200	0:0:0:0:1.00:0.95:1.02:0.93	0	10600	00:00:01	48712	PREDICTED: sulfide:quinone oxidoreductase mitochondrial [Oreochromis niloticus]
36	97587	gi|348523079	18.19	32	20	19	N	79400	95100	102000	96500	15200	15200	16500	27800	0.78:0.93:1.00:0.94:0.15:0.15:0.16:0.27	93400	17900	1.00:0.19	74571	PREDICTED: nucleolin-like isoformX1 [Oreochromis niloticus]
12	97549	gi|542211939	18.13	52	42	42	Y	347000	343000	360000	395000	128000	126000	122000	131000	0.96:0.95:1.00:1.10:0.35:0.35:0.34:0.36	361000	127000	1.00:0.35	95291	PREDICTED: elongation factor 2-like [Oreochromis niloticus]
350	97904	gi|542203604	18.07	23	9	4	N	73500	62000	74000	77900	11400	22000	11100	13200	0.99:0.84:1.00:1.05:0.15:0.30:0.15:0.18	71900	14400	1.00:0.20	44242	PREDICTED: nucleosome assembly protein 1-like 1-like isoform X2 [Oreochromis niloticus]
1073	105207	gi|348523684	18.03	14	1	1	Y	0	0	0	0	51800	51300	44600	48400	0:0:0:0:1.00:0.99:0.86:0.93	0	49000	00:00:01	13799	PREDICTED: splicing regulatory glutamine/lysine-rich protein 1-like [Oreochromis niloticus]
49	98028	gi|348527312	17.93	48	18	12	Y	17800	13000	15600	10400	116000	111000	98500	92100	1.14:0.84:1.00:0.67:7.46:7.11:6.32:5.90	14200	104000	1.00:7.35	47565	PREDICTED: beta-enolase-like isoform 1 [Oreochromis niloticus]
863	98630	gi|348527550	17.91	31	2	2	N	10100	9190	8770	10900	53500	56100	61100	56600	1.15:1.05:1.00:1.24:6.10:6.39:6.97:6.45	9760	56800	1.00:5.83	11502	PREDICTED: uncharacterized protein LOC100711401 [Oreochromis niloticus]
425	98676	gi|542208291	17.9	23	8	8	Y	16200	11300	12900	13200	123000	129000	130000	128000	1.26:0.88:1.00:1.03:9.56:9.99:10.05:9.90	13400	127000	1.00:9.49	43051	PREDICTED: glycogenin-1-like [Oreochromis niloticus]
526	98083	gi|542211650	17.89	7	3	3	N	12000	14300	15300	18700	1540	3060	525	525	0.79:0.93:1.00:1.22:0.10:0.20:0.03:0.03	15100	1410	1.00:0.09	69461	PREDICTED: peptidyl-prolyl cis-trans isomerase FKBP9-like isoform X2 [Oreochromis niloticus]
333	103213	gi|542243618	17.86	28	6	6	Y	3160	746	3640	7210	20800	14900	22800	22000	0.87:0.21:1.00:1.98:5.72:4.11:6.28:6.04	3690	20000	1.00:5.41	24587	PREDICTED: 60S ribosomal protein L10-like isoform X2 [Oreochromis niloticus]
310	98744	gi|348535838	17.85	23	7	7	N	5600	5090	5060	6890	35300	35000	31500	33400	1.11:1.01:1.00:1.36:6.97:6.91:6.22:6.61	5550	33800	1.00:6.09	44883	PREDICTED: cystathionine gamma-lyase-like isoform X1 [Oreochromis niloticus]
403	98541	gi|348524104	17.76	10	4	3	N	2500	2600	2660	3130	15300	15700	13000	12800	0.94:0.98:1.00:1.18:5.74:5.90:4.87:4.82	2720	14200	1.00:5.21	46671	PREDICTED: isocitrate dehydrogenase [NADP] cytoplasmic-like [Oreochromis niloticus]
1259	110607	gi|348538657	17.62	21	1	1	N	0	0	0	0	18800	18900	19400	16900	0:0:0:0:1.00:1.01:1.03:0.90	0	18500	00:00:01	9721	PREDICTED: normal mucosa of esophagus-specific gene 1 protein-like [Oreochromis niloticus]
799	105013	gi|542210379	17.54	6	3	2	N	864	1330	1290	2990	10500	9490	13900	14900	0.67:1.04:1.00:2.32:8.16:7.37:10.77:11.58	1620	12200	1.00:7.53	49087	PREDICTED: glucose-6-phosphate 1-dehydrogenase isoform X3 [Oreochromis niloticus]
197	97979	gi|348532396	17.34	42	9	6	Y	5450	6250	6640	3370	34800	32200	27900	29200	0.82:0.94:1.00:0.51:5.23:4.84:4.20:4.39	5430	31000	1.00:5.71	32523	PREDICTED: F-actin-capping protein subunit alpha-1-like [Oreochromis niloticus]
165	97729	gi|348505781	17.31	37	12	11	N	74000	56600	59500	66900	10800	12300	11200	10600	1.24:0.95:1.00:1.12:0.18:0.21:0.19:0.18	63400	11200	1.00:0.18	37753	PREDICTED: calumenin-B-like [Oreochromis niloticus]
625	105138	gi|348543287	17.31	3	1	1	N	0	0	0	0	24300	22500	28100	26000	0:0:0:0:1.00:0.92:1.16:1.07	0	25200	00:00:01	47759	PREDICTED: perilipin-2-like [Oreochromis niloticus]
679	105175	gi|348533201	17.28	6	3	3	N	2490	836	2080	3350	15000	14900	16300	15000	1.19:0.40:1.00:1.61:7.23:7.17:7.81:7.21	2190	15300	1.00:7.00	52562	PREDICTED: polymerase I and transcript release factor-like [Oreochromis niloticus]
757	98669	gi|348517580	17.11	31	2	2	Y	13500	13200	10900	18400	144000	144000	175000	167000	1.24:1.21:1.00:1.68:13.25:13.22:16.09:15.31	14000	158000	1.00:11.28	9025	PREDICTED: costars family protein ABRACL-like isoform X1 [Oreochromis niloticus]
902	105280	gi|348504156	17.1	1	1	1	N	0	0	0	0	1210000	1260000	1060000	1030000	0:0:0:0:1.00:1.04:0.88:0.85	0	1140000	00:00:01	55748	PREDICTED: T-complex protein 11-like protein 1-like isoform X1 [Oreochromis niloticus]
920	150744	gi|542256977	17.1	1	1	1	Y	0	0	0	0	1040000	1020000	934000	866000	0:0:0:0:1.00:0.98:0.90:0.83	0	964000	00:00:01	130132	PREDICTED: serine/threonine-protein kinase TAO2-like [Oreochromis niloticus]
447	98142	gi|348534663	17.05	31	2	2	Y	29400	29400	32900	35700	0	0	0	0	0.89:0.89:1.00:1.08:0:0:0:0	31800	0	1.00:0	15118	PREDICTED: astrocytic phosphoprotein PEA-15-like [Oreochromis niloticus]
341	104960	gi|542222588	17.02	2	1	1	N	0	0	0	0	23000	21100	20400	21100	0:0:0:0:1.00:0.92:0.89:0.92	0	21400	00:00:01	90618	PREDICTED: plakophilin-3-like isoform X2 [Oreochromis niloticus]
738	105151	gi|348538900	16.91	3	1	1	N	0	0	0	0	10100	10600	12100	12900	0:0:0:0:1.00:1.06:1.20:1.28	0	11400	00:00:01	39817	PREDICTED: actin-related protein 2/3 complex subunit 1A-like [Oreochromis niloticus]
684	129464	gi|542239163	16.78	14	2	2	N	14100	13500	14300	18800	0	0	0	0	0.99:0.95:1.00:1.32:0:0:0:0	15200	0	1.00:0	30487	PREDICTED: N(G) N(G)-dimethylarginine dimethylaminohydrolase 1-like isoform X2 [Oreochromis niloticus]
209	97887	gi|542235149	16.55	8	3	3	N	21600	20700	21100	19100	2200	3400	1030	2530	1.03:0.98:1.00:0.91:0.10:0.16:0.05:0.12	20600	2290	1.00:0.11	62349	PREDICTED: non-muscle caldesmon-like [Oreochromis niloticus]
586	105154	gi|348537895	16.52	11	2	2	N	2570	1010	2110	0	12900	11600	11100	9460	1.21:0.48:1.00:0:6.09:5.47:5.24:4.47	1420	11200	1.00:7.91	22499	PREDICTED: flavin reductase (NADPH)-like [Oreochromis niloticus]
233	98511	gi|542208297	16.44	15	6	4	N	4320	4060	3380	3020	26500	28400	23500	23500	1.28:1.20:1.00:0.89:7.83:8.42:6.95:6.96	3690	25500	1.00:6.90	55605	PREDICTED: serine/threonine-protein kinase PAK 2-like isoform X2 [Oreochromis niloticus]
259	98739	gi|542188208	16.38	18	7	6	Y	14700	10800	9930	11700	49100	52800	45800	41600	1.48:1.09:1.00:1.18:4.94:5.32:4.62:4.19	11900	47300	1.00:3.98	58843	PREDICTED: glucose-6-phosphate isomerase-like isoform X2 [Oreochromis niloticus]
172	105093	gi|542188812	16.21	3	3	2	Y	330	310	366	315	13600	14300	10100	11700	0.90:0.85:1.00:0.86:37.03:38.94:27.59:31.99	330	12400	1.00:37.61	140223	PREDICTED: tight junction protein ZO-2 isoform X1 [Oreochromis niloticus]
82	99421	gi|348516753	16.12	22	11	11	N	10500	8270	10400	9720	32300	30500	30200	26600	1.01:0.80:1.00:0.93:3.10:2.93:2.90:2.56	9670	29900	1.00:3.09	100207	PREDICTED: catenin alpha-1 isoform 1 [Oreochromis niloticus]
615	98347	gi|348530710	16.09	28	3	3	Y	155000	158000	161000	179000	19500	18300	18700	17700	0.96:0.98:1.00:1.11:0.12:0.11:0.12:0.11	164000	18500	1.00:0.11	12626	PREDICTED: beta-galactoside-binding lectin-like isoform X2 [Oreochromis niloticus]
1032	99237	gi|542184364	15.86	7	2	2	N	21500	19200	23100	22600	4980	4630	4210	3650	0.93:0.83:1.00:0.98:0.22:0.20:0.18:0.16	21600	4370	1.00:0.20	33410	PREDICTED: cathepsin Z-like isoform X2 [Oreochromis niloticus]
83	104808	gi|542259218	15.64	9	8	7	N	4620	3030	4830	3470	19900	20900	19200	19600	0.96:0.63:1.00:0.72:4.12:4.32:3.98:4.07	3990	19900	1.00:4.99	125473	PREDICTED: laminin subunit beta-3-like isoform X2 [Oreochromis niloticus]
251	97802	gi|542238849	15.59	38	8	8	Y	42000	40400	44100	44100	16200	16200	9180	9740	0.95:0.91:1.00:1.00:0.37:0.37:0.21:0.22	42700	12900	1.00:0.30	33519	PREDICTED: S-methyl-5'-thioadenosine phosphorylase-like [Oreochromis niloticus]
407	97963	gi|542195147	15.57	12	2	2	N	26000	21400	29300	29200	5250	5410	2480	6130	0.89:0.73:1.00:1.00:0.18:0.18:0.08:0.21	26500	4820	1.00:0.18	34164	PREDICTED: rRNA 2'-O-methyltransferase fibrillarin-like [Oreochromis niloticus]
1232	104838	gi|542252917	15.52	5	1	1	N	0	0	0	0	31100	31200	27400	25300	0:0:0:0:1.00:1.00:0.88:0.81	0	28800	00:00:01	19943	PREDICTED: calpain-3-like [Oreochromis niloticus]
311	99925	gi|348500540	15.48	6	5	2	N	2110	1280	1550	3420	15100	14800	14900	14500	1.36:0.82:1.00:2.20:9.70:9.55:9.60:9.31	2090	14800	1.00:7.09	79169	PREDICTED: gelsolin-like [Oreochromis niloticus]
125	97770	gi|348534277	15.47	38	14	6	Y	7830	7300	7940	8770	43000	43500	39500	37400	0.99:0.92:1.00:1.11:5.42:5.48:4.98:4.71	7960	40900	1.00:5.13	47372	PREDICTED: alpha-enolase-like isoform X1 [Oreochromis niloticus]
397	98380	gi|348529987	15.39	56	6	6	Y	33700	33800	34100	34800	126000	128000	113000	106000	0.99:0.99:1.00:1.02:3.69:3.76:3.32:3.12	34100	118000	1.00:3.47	10714	PREDICTED: ictacalcin-like [Oreochromis niloticus]
419	98169	gi|542203829	15.39	12	2	2	N	14800	15000	16000	17200	0	218	761	791	0.92:0.94:1.00:1.08:0:0.01:0.05:0.05	15700	443	1.00:0.03	26414	PREDICTED: paired mesoderm homeobox protein 1-like isoform X2 [Oreochromis niloticus]
206	97666	gi|542223638	15.35	31	9	9	Y	23700	24000	26300	24100	5140	7760	2790	1810	0.90:0.91:1.00:0.92:0.20:0.29:0.11:0.07	24500	4370	1.00:0.18	61448	PREDICTED: lipoma-preferred partner homolog isoform X2 [Oreochromis niloticus]
443	97989	gi|348521972	15.33	64	7	7	N	50800	49500	50500	61100	12300	11900	12600	4940	1.01:0.98:1.00:1.21:0.24:0.24:0.25:0.10	53000	10400	1.00:0.20	19327	PREDICTED: thioredoxin domain-containing protein 12-like [Oreochromis niloticus]
137	97727	gi|525345083	15.23	47	14	11	Y	378000	243000	187000	106000	951000	1040000	996000	927000	2.02:1.30:1.00:0.57:5.09:5.57:5.33:4.97	229000	983000	1.00:4.30	35849	glyceraldehyde 3-phosphate dehydrogenase testis-specific-like [Oreochromis niloticus]
314	98004	gi|542204856	15.2	16	5	3	N	11500	12000	12800	15200	1680	1800	2550	2750	0.90:0.94:1.00:1.19:0.13:0.14:0.20:0.21	13000	2200	1.00:0.17	42637	PREDICTED: septin-2-like isoform X3 [Oreochromis niloticus]
777	105039	gi|542202911	15.15	4	2	2	N	6040	2490	1390	0	23500	25900	24500	18900	4.33:1.79:1.00:0:16.86:18.60:17.56:13.56	2480	23200	1.00:9.35	104014	PREDICTED: integrin alpha-V-like isoform X2 [Oreochromis niloticus]
142	99079	gi|348514848	15	16	5	5	N	9250	9890	16900	9620	82200	84100	76600	72600	0.55:0.59:1.00:0.57:4.87:4.98:4.53:4.30	11600	78900	1.00:6.83	53208	PREDICTED: 6-phosphogluconate dehydrogenase decarboxylating [Oreochromis niloticus]
535	98706	gi|348533377	14.93	16	5	5	N	12000	12900	13400	15400	32300	33200	27800	30500	0.90:0.96:1.00:1.15:2.42:2.48:2.08:2.28	13400	31000	1.00:2.31	46051	PREDICTED: aspartate aminotransferase cytoplasmic-like [Oreochromis niloticus]
58	97611	gi|348518696	14.86	67	23	20	Y	79100	76500	83800	82300	255000	252000	233000	218000	0.94:0.91:1.00:0.98:3.05:3.01:2.78:2.61	80400	240000	1.00:2.98	39383	PREDICTED: fructose-bisphosphate aldolase C-B-like isoform 1 [Oreochromis niloticus]
289	105255	gi|348510759	14.76	4	2	2	N	568	449	0	0	15900	15800	9980	8990	1.00:0.79:0:0:27.98:27.89:17.57:15.83	254	12700	1.00:49.84	88025	PREDICTED: glycogen phosphorylase liver form-like isoform 3 [Oreochromis niloticus]
321	105115	gi|542181288	14.72	10	6	4	N	3860	3360	4810	11000	26300	26200	27600	25700	0.80:0.70:1.00:2.28:5.47:5.45:5.74:5.35	5280	26500	1.00:5.01	88536	PREDICTED: integrin beta-3-like [Oreochromis niloticus]
106	97637	gi|348514686	14.63	21	15	1	N	10900	9840	10700	8720	0	0	0	0	1.02:0.92:1.00:0.82:0:0:0:0	10000	0	1.00:0	70375	PREDICTED: heat shock 70 kDa protein-like [Oreochromis niloticus]
1139	115326	gi|542219694	14.59	1	1	1	Y	24000	25600	27100	23300	0	0	0	0	0.89:0.94:1.00:0.86:0:0:0:0	25000	0	1.00:0	177209	PREDICTED: DNA helicase INO80 isoform X2 [Oreochromis niloticus]
6	99132	gi|542214876	14.52	28	40	40	N	48400	28200	31300	23000	94800	86800	106000	105000	1.55:0.90:1.00:0.74:3.03:2.78:3.38:3.34	31300	97900	1.00:3.13	215323	PREDICTED: integrin beta-4-like isoform X1 [Oreochromis niloticus]
161	97782	gi|348526492	14.51	48	11	11	Y	33500	35800	37600	41500	6650	8590	9410	3890	0.89:0.95:1.00:1.11:0.18:0.23:0.25:0.10	37100	7140	1.00:0.19	35696	PREDICTED: aldose reductase-like isoform X1 [Oreochromis niloticus]
57	97641	gi|348523726	14.46	75	19	19	Y	371000	328000	353000	371000	118000	118000	97300	117000	1.05:0.93:1.00:1.05:0.34:0.34:0.28:0.33	356000	113000	1.00:0.32	21849	PREDICTED: transgelin-like isoform 1 [Oreochromis niloticus]
77	97617	gi|542206643	14.09	32	15	14	N	53200	52100	53300	57900	24200	24300	21200	24000	1.00:0.98:1.00:1.09:0.45:0.46:0.40:0.45	54100	23400	1.00:0.43	70607	PREDICTED: far upstream element-binding protein 1 isoform X2 [Oreochromis niloticus]
680	105196	gi|348527212	14.07	24	3	3	Y	2450	2190	3350	5350	20400	27300	29500	27000	0.73:0.66:1.00:1.60:6.09:8.16:8.81:8.07	3420	26100	1.00:7.63	23930	PREDICTED: osteoclast-stimulating factor 1-like [Oreochromis niloticus]
56	97579	gi|348515923	14.06	65	25	2	Y	7050	2440	6100	3300	44900	44100	36700	37700	1.16:0.40:1.00:0.54:7.36:7.23:6.02:6.19	4720	40800	1.00:8.65	49833	PREDICTED: tubulin beta-4B chain [Oreochromis niloticus]
131	105027	gi|542205716	14.06	1	2	2	N	1260	948	1980	1480	17700	16200	15900	14300	0.63:0.48:1.00:0.75:8.92:8.18:8.03:7.21	1360	16000	1.00:11.73	377400	PREDICTED: laminin subunit alpha-3 isoform X2 [Oreochromis niloticus]
543	98114	gi|348507268	14.02	10	2	2	N	29800	25300	26600	22300	1640	1990	5740	1000	1.12:0.95:1.00:0.84:0.06:0.07:0.22:0.04	26000	2140	1.00:0.08	23366	PREDICTED: BAG family molecular chaperone regulator 2-like [Oreochromis niloticus]
441	97842	gi|348513221	13.98	53	6	6	Y	36300	31700	37600	39900	13600	11300	12700	15400	0.97:0.84:1.00:1.06:0.36:0.30:0.34:0.41	36400	13200	1.00:0.36	12940	PREDICTED: 60S ribosomal protein L30-like [Oreochromis niloticus]
909	119948	gi|348510347	13.97	7	1	1	Y	0	1470	1450	1610	26100	26100	28300	27700	0:1.01:1.00:1.11:18.02:17.99:19.52:19.14	1130	27000	1.00:23.91	19678	PREDICTED: actin-related protein 2/3 complex subunit 4-like [Oreochromis niloticus]
98	97657	gi|348531824	13.88	60	17	15	Y	97000	92400	103000	115000	263000	268000	284000	277000	0.94:0.90:1.00:1.12:2.56:2.60:2.76:2.69	102000	273000	1.00:2.68	22085	PREDICTED: peroxiredoxin-1-like [Oreochromis niloticus]
87	97629	gi|348542563	13.85	50	19	19	Y	47600	50400	53600	55600	130000	127000	116000	120000	0.89:0.94:1.00:1.04:2.42:2.37:2.17:2.23	51800	123000	1.00:2.38	38777	PREDICTED: macrophage-capping protein-like [Oreochromis niloticus]
345	98058	gi|348522586	13.8	11	2	2	N	15100	9980	12700	15800	1920	1600	2270	1750	1.19:0.79:1.00:1.25:0.15:0.13:0.18:0.14	13400	1880	1.00:0.14	37892	PREDICTED: calumenin-A-like isoform X1 [Oreochromis niloticus]
121	97612	gi|348512090	13.73	39	14	14	N	73300	72200	76900	81200	27500	27700	24000	17700	0.95:0.94:1.00:1.06:0.36:0.36:0.31:0.23	75900	24800	1.00:0.33	47306	PREDICTED: thioredoxin domain-containing protein 5-like [Oreochromis niloticus]
1265	112321	gi|542217963	13.73	1	1	1	N	11700	10200	10800	8150	0	0	0	0	1.08:0.95:1.00:0.75:0:0:0:0	10200	0	1.00:0	61507	PREDICTED: mediator of RNA polymerase II transcription subunit 1-like isoform X3 [Oreochromis niloticus]
440	105246	gi|348512859	13.7	15	3	3	Y	1260	1050	1640	1230	15500	15900	9790	19200	0.77:0.64:1.00:0.75:9.49:9.69:5.98:11.76	1290	15100	1.00:11.68	39986	PREDICTED: twinfilin-1-like [Oreochromis niloticus]
92	97726	gi|348519419	13.66	47	17	17	Y	68600	71200	77900	82300	201000	189000	164000	164000	0.88:0.91:1.00:1.06:2.58:2.43:2.11:2.11	75000	180000	1.00:2.40	50346	PREDICTED: adenylyl cyclase-associated protein 1-like [Oreochromis niloticus]
252	97923	gi|348504788	13.55	70	10	10	N	22300	17400	21500	20100	52100	50700	46200	39900	1.04:0.81:1.00:0.93:2.42:2.36:2.15:1.86	20000	47200	1.00:2.36	24266	PREDICTED: peroxiredoxin-6-like [Oreochromis niloticus]
239	98197	gi|348524282	13.53	16	5	5	N	6310	9530	9890	8330	26900	26800	23800	24600	0.64:0.96:1.00:0.84:2.72:2.71:2.41:2.49	8510	25500	1.00:3.00	30067	PREDICTED: 60S ribosomal protein L7a-like [Oreochromis niloticus]
529	98218	gi|542208688	13.51	7	2	1	N	8830	9160	8600	12800	1680	2200	1440	1440	1.03:1.06:1.00:1.49:0.19:0.26:0.17:0.17	9860	1690	1.00:0.17	32662	PREDICTED: serine/arginine-rich splicing factor 5-like isoform X2 [Oreochromis niloticus]
600	98175	gi|348526848	13.42	65	5	5	Y	72000	57600	57700	51000	178000	178000	165000	165000	1.25:1.00:1.00:0.88:3.09:3.08:2.86:2.86	58400	172000	1.00:2.94	10001	PREDICTED: protein S100-A1-like isoform X1 [Oreochromis niloticus]
94	97664	gi|542230705	13.42	69	16	12	Y	33100	55900	66300	80400	167000	172000	156000	174000	0.50:0.84:1.00:1.21:2.51:2.59:2.35:2.63	61300	167000	1.00:2.73	23585	PREDICTED: glutathione S-transferase A-like [Oreochromis niloticus]
117	97737	gi|348537186	13.37	43	15	10	Y	37800	39700	41800	44300	124000	124000	112000	107000	0.90:0.95:1.00:1.06:2.98:2.97:2.67:2.57	40900	117000	1.00:2.86	36390	PREDICTED: L-lactate dehydrogenase B chain-like [Oreochromis niloticus]
379	98346	gi|348508229	13.36	42	7	7	N	24400	21500	25500	22000	60700	60400	52000	54900	0.96:0.84:1.00:0.86:2.38:2.37:2.04:2.15	23300	57200	1.00:2.45	13792	PREDICTED: 40S ribosomal protein S25-like [Oreochromis niloticus]
859	98292	gi|348502447	13.21	24	2	2	N	61500	58800	67000	66200	22200	3000	4240	3880	0.92:0.88:1.00:0.99:0.33:0.04:0.06:0.06	63400	8330	1.00:0.13	14015	PREDICTED: NHP2-like protein 1-like [Oreochromis niloticus]
451	98642	gi|348532321	13.17	28	4	4	N	8170	5820	6630	5740	24700	36100	28800	26600	1.23:0.88:1.00:0.87:3.72:5.45:4.34:4.01	6590	29500	1.00:4.47	21382	PREDICTED: 60S ribosomal protein L17-like [Oreochromis niloticus]
223	97878	gi|542178755	13.13	8	3	2	N	13200	13300	14200	16700	3560	1120	3220	3400	0.93:0.94:1.00:1.18:0.25:0.08:0.23:0.24	14300	2830	1.00:0.20	56559	PREDICTED: probable ATP-dependent RNA helicase DDX5-like isoform X2 [Oreochromis niloticus]
467	98022	gi|542202601	13.03	27	6	6	N	62700	63500	72500	74800	25300	25000	26200	26500	0.86:0.88:1.00:1.03:0.35:0.34:0.36:0.37	68400	25800	1.00:0.38	18800	PREDICTED: 10 kDa heat shock protein mitochondrial-like [Oreochromis niloticus]
308	98246	gi|542208706	12.99	21	3	3	N	3750	5780	6810	7780	26400	27400	23700	27300	0.55:0.85:1.00:1.14:3.88:4.03:3.48:4.01	6240	26200	1.00:4.20	21263	PREDICTED: glia maturation factor beta-like [Oreochromis niloticus]
313	97932	gi|348530822	12.94	45	6	5	N	52100	53000	58100	56700	10100	10200	22100	20800	0.90:0.91:1.00:0.98:0.17:0.18:0.38:0.36	55000	15200	1.00:0.28	18912	PREDICTED: hematological and neurological expressed 1 protein-like [Oreochromis niloticus]
1062	103127	gi|348542676	12.93	20	1	1	N	12100	11800	12800	12800	2060	1170	1730	0	0.94:0.92:1.00:1.00:0.16:0.09:0.13:0	12400	1240	1.00:0.10	7481	PREDICTED: H/ACA ribonucleoprotein complex subunit 3-like [Oreochromis niloticus]
266	97775	gi|348513147	12.83	20	7	6	N	19300	15800	19100	23100	8390	7130	6410	6230	1.01:0.83:1.00:1.21:0.44:0.37:0.33:0.33	19300	7040	1.00:0.36	61821	PREDICTED: ubiquilin-4 [Oreochromis niloticus]
1198	99117	gi|542184506	12.77	4	1	1	N	10000	9770	8750	10700	783	904	1410	0	1.14:1.12:1.00:1.22:0.09:0.10:0.16:0	9800	776	1.00:0.08	34341	PREDICTED: cyclin-dependent kinase 4-like isoform X3 [Oreochromis niloticus]
91	97639	gi|348504948	12.75	23	10	10	N	16600	16600	18600	17800	8620	9490	6560	8060	0.89:0.89:1.00:0.96:0.46:0.51:0.35:0.43	17400	8180	1.00:0.47	74411	PREDICTED: heterogeneous nuclear ribonucleoprotein M-like isoform X1 [Oreochromis niloticus]
37	97672	gi|542213651	12.74	46	22	20	Y	64400	56700	60400	56100	179000	177000	160000	160000	1.07:0.94:1.00:0.93:2.96:2.93:2.65:2.65	59400	169000	1.00:2.84	58019	PREDICTED: pyruvate kinase PKM isoform X2 [Oreochromis niloticus]
191	99480	gi|348534379	12.74	6	3	2	N	1790	1010	76.1	643	19100	17000	16100	18000	23.47:13.28:1.00:8.44:250.71:223.74:211.03:236.81	994	17500	1.00:17.66	48261	PREDICTED: keratin type I cytoskeletal 13-like isoform X1 [Oreochromis niloticus]
898	105160	gi|348535580	12.69	41	2	2	N	5310	12000	4660	13500	80200	74000	85400	66000	1.14:2.57:1.00:2.89:17.21:15.88:18.32:14.16	9450	76400	1.00:8.08	11032	PREDICTED: protein S100-A13-like [Oreochromis niloticus]
698	98279	gi|348531024	12.66	19	3	3	N	12000	11500	12000	9660	26200	28100	25900	25100	0.99:0.95:1.00:0.80:2.18:2.34:2.15:2.08	11300	26300	1.00:2.33	17611	PREDICTED: 60S ribosomal protein L24-like [Oreochromis niloticus]
487	97997	gi|525343327	12.64	53	6	6	Y	53500	47200	53700	45400	19800	20800	13000	14500	1.00:0.88:1.00:0.85:0.37:0.39:0.24:0.27	50000	17200	1.00:0.34	14393	40S ribosomal protein S12 [Oreochromis niloticus]
758	98689	gi|348513729	12.61	15	2	2	N	13700	13800	15200	16300	4200	3970	3510	3740	0.90:0.90:1.00:1.07:0.28:0.26:0.23:0.25	14700	3860	1.00:0.26	13973	PREDICTED: small nuclear ribonucleoprotein Sm D3-like isoform X1 [Oreochromis niloticus]
145	97720	gi|348514933	12.61	18	6	4	N	11500	10800	12300	15900	3050	15200	1710	2160	0.93:0.88:1.00:1.29:0.25:1.23:0.14:0.18	12700	5830	1.00:0.46	58209	PREDICTED: inosine-5'-monophosphate dehydrogenase 1b-like isoformX1 [Oreochromis niloticus]
216	97774	gi|348536785	12.57	49	9	7	Y	63700	67400	70900	76800	148000	150000	137000	136000	0.90:0.95:1.00:1.08:2.08:2.11:1.92:1.92	69700	142000	1.00:2.04	28886	PREDICTED: phosphoglycerate mutase 1 [Oreochromis niloticus]
1245	106925	gi|348509629	12.55	3	1	1	Y	0	0	0	0	15800	20300	15800	13900	0:0:0:0:1.00:1.29:1.00:0.88	0	16400	00:00:01	38270	PREDICTED: sorbitol dehydrogenase-like [Oreochromis niloticus]
893	104814	gi|542256533	12.52	4	1	1	N	0	0	0	0	20000	20200	18900	14900	0:0:0:0:1.00:1.01:0.94:0.74	0	18500	00:00:01	57792	PREDICTED: apoptosis-inducing factor 3-like isoform X5 [Oreochromis niloticus]
23	97572	gi|542248740	12.49	60	33	4	Y	262000	276000	293000	300000	86500	85500	73800	79500	0.89:0.94:1.00:1.02:0.29:0.29:0.25:0.27	283000	81300	1.00:0.29	49752	PREDICTED: actin cytoplasmic 2 [Oreochromis niloticus]
120	97709	gi|542217510	12.48	15	9	9	N	34700	32700	34500	39900	16400	14100	14300	16700	1.01:0.95:1.00:1.16:0.48:0.41:0.41:0.49	35400	15300	1.00:0.43	84536	PREDICTED: glycine--tRNA ligase-like [Oreochromis niloticus]
256	98470	gi|348509573	12.48	32	7	7	N	11100	13800	14000	15700	29300	28700	38900	33600	0.79:0.98:1.00:1.12:2.09:2.05:2.78:2.40	13700	32100	1.00:2.35	24375	PREDICTED: 60S ribosomal protein L13-like isoformX1 [Oreochromis niloticus]
66	97649	gi|348526250	12.46	82	20	20	Y	153000	146000	153000	160000	438000	430000	381000	386000	1.00:0.95:1.00:1.04:2.86:2.80:2.48:2.51	153000	409000	1.00:2.67	26668	PREDICTED: triosephosphate isomerase B [Oreochromis niloticus]
152	98699	gi|542211716	12.38	9	7	7	Y	15000	5990	6100	7530	30000	30500	27100	28200	2.46:0.98:1.00:1.24:4.92:5.01:4.45:4.63	8650	29000	1.00:3.35	96752	PREDICTED: programmed cell death 6-interacting protein-like isoform X5 [Oreochromis niloticus]
189	97700	gi|542210185	12.36	36	8	8	Y	50700	44700	47300	52700	18900	26400	26200	19000	1.07:0.94:1.00:1.12:0.40:0.56:0.55:0.40	48900	21900	1.00:0.45	35704	PREDICTED: heterogeneous nuclear ribonucleoprotein A1-like isoform X2 [Oreochromis niloticus]
33	97559	gi|348537682	12.3	56	22	22	Y	78200	87500	112000	110000	30700	30000	38600	46500	0.70:0.78:1.00:0.98:0.28:0.27:0.35:0.42	96700	36500	1.00:0.38	61067	PREDICTED: 60 kDa heat shock protein mitochondrial-like [Oreochromis niloticus]
724	98409	gi|542222270	12.28	5	2	2	Y	17300	24500	18400	13500	0	0	3100	3400	0.94:1.33:1.00:0.73:0:0:0.17:0.18	18400	1620	1.00:0.09	66495	PREDICTED: CTP synthase 1-like isoform X3 [Oreochromis niloticus]
338	98472	gi|525343244	12.16	30	5	5	N	4900	7170	9510	12500	16400	17700	21500	20700	0.52:0.75:1.00:1.32:1.73:1.86:2.26:2.18	8530	19100	1.00:2.24	15795	ribosomal protein L32 [Oreochromis niloticus]
263	98398	gi|542228663	12.14	19	6	1	N	0	2280	0	0	12900	14900	12800	14100	0:1.00:0:0:5.65:6.54:5.59:6.20	570	13700	1.00:23.98	35752	PREDICTED: prostaglandin reductase 1-like [Oreochromis niloticus]
742	105291	gi|348501948	12.12	6	3	1	Y	11800	12100	11300	11700	0	0	0	0	1.04:1.07:1.00:1.04:0:0:0:0	11800	0	1.00:0	39669	PREDICTED: fructose-bisphosphate aldolase A [Oreochromis niloticus]
876	98865	gi|542240862	12.01	7	2	2	N	12200	14100	13400	15600	0	296	2800	1760	0.91:1.05:1.00:1.16:0:0.02:0.21:0.13	13800	1390	1.00:0.10	56024	PREDICTED: TOM1-like protein 2-like isoform X2 [Oreochromis niloticus]
286	99015	gi|348528198	12	16	4	4	N	5470	6010	5830	6560	18700	18000	25000	19900	0.94:1.03:1.00:1.12:3.21:3.09:4.28:3.42	5970	20400	1.00:3.42	28003	PREDICTED: 60S ribosomal protein L8-like [Oreochromis niloticus]
420	98177	gi|542249572	11.93	22	5	1	Y	-	0	0	0	25700	26600	47100	37000	-:0:0:0:1.00:1.03:1.83:1.44	0	34100	00:00:01	26965	PREDICTED: 14-3-3 protein epsilon-like isoform X4 [Oreochromis niloticus]
938	98647	gi|542228468	11.89	3	1	1	N	10500	11000	11200	15900	0	0	0	0	0.94:0.99:1.00:1.42:0:0:0:0	12200	0	1.00:0	60144	PREDICTED: insulin-like growth factor 2 mRNA-binding protein 3-B-like isoform X7 [Oreochromis niloticus]
128	97665	gi|348522042	11.87	33	14	11	Y	60800	61200	60800	58400	22700	23200	23500	17000	1.00:1.01:1.00:0.96:0.37:0.38:0.39:0.28	60300	21600	1.00:0.36	48897	PREDICTED: calreticulin-like isoform 1 [Oreochromis niloticus]
247	98006	gi|348516429	11.8	80	8	8	N	164000	173000	202000	183000	74900	80400	69600	76700	0.82:0.86:1.00:0.91:0.37:0.40:0.35:0.38	181000	75400	1.00:0.42	11694	PREDICTED: 60S acidic ribosomal protein P2-like isoform 1 [Oreochromis niloticus]
307	98121	gi|542172117	11.79	30	8	8	N	60500	56700	66700	55800	23900	26700	18300	22700	0.91:0.85:1.00:0.84:0.36:0.40:0.27:0.34	59900	22900	1.00:0.38	32230	PREDICTED: heterogeneous nuclear ribonucleoprotein A0-like [Oreochromis niloticus]
373	103110	gi|348501644	11.79	13	4	4	N	8230	8590	7750	6810	21800	24300	19800	20100	1.06:1.11:1.00:0.88:2.82:3.13:2.55:2.59	7850	21600	1.00:2.76	56834	PREDICTED: UTP--glucose-1-phosphate uridylyltransferase-like isoform X1 [Oreochromis niloticus]
115	98819	gi|542182874	11.78	10	8	8	N	8470	9320	9180	8540	19600	20100	19900	18900	0.92:1.02:1.00:0.93:2.14:2.19:2.17:2.06	8910	19600	1.00:2.20	98252	PREDICTED: major vault protein-like isoform X2 [Oreochromis niloticus]
871	98754	gi|525343798	11.78	4	1	1	N	9250	10100	18700	12700	0	0	0	0	0.50:0.54:1.00:0.68:0:0:0:0	12700	0	1.00:0	24432	ubiquitin C-terminal hydrolase [Oreochromis niloticus]
613	98270	gi|542229670	11.78	7	3	3	N	11800	12200	13700	14900	3950	3940	4610	3720	0.87:0.89:1.00:1.09:0.29:0.29:0.34:0.27	13100	4060	1.00:0.31	43929	PREDICTED: TAR DNA-binding protein 43-like isoform X3 [Oreochromis niloticus]
1066	104787	gi|525343140	11.78	5	1	1	N	7480	4740	4880	6070	88700	88000	91000	88000	1.53:0.97:1.00:1.24:18.16:18.03:18.64:18.02	5790	88900	1.00:15.35	30866	carbonyl reductase-like 20beta-hydroxysteroid dehydrogenase [Oreochromis niloticus]
401	99365	gi|542243284	11.76	4	3	3	N	7580	9720	4060	5870	18000	18300	16300	15300	1.87:2.40:1.00:1.45:4.44:4.51:4.01:3.78	7050	17000	1.00:2.41	94943	PREDICTED: puromycin-sensitive aminopeptidase isoform X4 [Oreochromis niloticus]
355	98396	gi|348524661	11.71	15	3	3	N	20200	23300	24800	25200	5700	6730	3950	3720	0.81:0.94:1.00:1.02:0.23:0.27:0.16:0.15	23400	5030	1.00:0.21	34805	PREDICTED: DNA-(apurinic or apyrimidinic site) lyase-like [Oreochromis niloticus]
1179	114338	gi|542216525	11.68	2	1	1	N	8530	9120	9680	11600	2550	2640	2140	2380	0.88:0.94:1.00:1.20:0.26:0.27:0.22:0.25	9730	2430	1.00:0.25	65830	PREDICTED: YTH domain family protein 1-like [Oreochromis niloticus]
899	105166	gi|348534158	11.67	2	1	1	N	1360	830	1160	0	21400	20400	5850	5080	1.17:0.72:1.00:0:18.53:17.63:5.06:4.39	836	13200	1.00:15.77	46336	PREDICTED: saccharopine dehydrogenase-like oxidoreductase-like [Oreochromis niloticus]
697	98256	gi|348543055	11.64	4	2	2	N	14600	15400	17400	17300	6300	6600	5310	5190	0.84:0.89:1.00:1.00:0.36:0.38:0.31:0.30	16200	5850	1.00:0.36	53206	PREDICTED: calcium-binding mitochondrial carrier protein SCaMC-1-like [Oreochromis niloticus]
539	104898	gi|542238023	11.63	17	4	4	N	2280	12300	12300	11500	27500	29600	34000	38700	0.19:1.00:1.00:0.93:2.23:2.41:2.77:3.15	9580	32400	1.00:3.38	31762	PREDICTED: V-type proton ATPase subunit E 1-like isoform X2 [Oreochromis niloticus]
268	97847	gi|348511912	11.62	27	7	7	N	57400	48900	55000	60200	27200	28000	22100	22100	1.04:0.89:1.00:1.09:0.49:0.51:0.40:0.40	55400	24900	1.00:0.45	31977	PREDICTED: heterogeneous nuclear ribonucleoprotein A0-like [Oreochromis niloticus]
1239	105159	gi|348535702	11.53	2	1	1	N	0	0	0	0	25500	22800	13800	9880	0:0:0:0:1.00:0.89:0.54:0.39	0	18000	00:00:01	114143	PREDICTED: glycine dehydrogenase [decarboxylating] mitochondrial-like isoform 1 [Oreochromis niloticus]
28	97575	gi|542201729	11.5	34	22	1	Y	14400	12200	10700	11500	0	0	0	0	1.35:1.14:1.00:1.07:0:0:0:0	12200	0	1.00:0	103048	PREDICTED: alpha-actinin-4 isoform X4 [Oreochromis niloticus]
1014	98695	gi|348529977	11.45	7	1	1	N	15300	22100	19700	20700	0	0	0	0	0.78:1.12:1.00:1.05:0:0:0:0	19400	0	1.00:0	15807	PREDICTED: cellular retinoic acid-binding protein 2-like [Oreochromis niloticus]
392	99012	gi|542202171	11.43	16	4	4	N	7750	5180	6970	7750	19000	16700	13600	16000	1.11:0.74:1.00:1.11:2.72:2.39:1.95:2.30	6910	16600	1.00:2.39	33492	PREDICTED: 3'(2') 5'-bisphosphate nucleotidase 1-like isoform X2 [Oreochromis niloticus]
324	97966	gi|348533153	11.38	24	4	4	Y	38200	36600	39300	44000	15600	16700	17000	13700	0.97:0.93:1.00:1.12:0.40:0.43:0.43:0.35	39500	15800	1.00:0.40	28723	PREDICTED: THO complex subunit 4-like [Oreochromis niloticus]
218	98203	gi|348522556	11.32	17	6	6	N	19100	17800	19900	18600	8150	8070	7790	7020	0.96:0.90:1.00:0.93:0.41:0.41:0.39:0.35	18900	7820	1.00:0.42	55065	PREDICTED: tRNA-splicing ligase RtcB homolog isoform X1 [Oreochromis niloticus]
1193	150677	gi|348535716	11.3	2	1	1	N	0	0	-	0	31800	34000	28200	34100	0:0:-:0:1.00:1.07:0.88:1.07	0	32000	00:00:01	83260	PREDICTED: threonine--tRNA ligase cytoplasmic-like isoformX1 [Oreochromis niloticus]
886	99429	gi|542218650	11.24	3	1	1	N	15300	11500	14400	9210	0	0	0	0	1.06:0.80:1.00:0.64:0:0:0:0	12600	0	1.00:0	33052	PREDICTED: anamorsin-like isoform X2 [Oreochromis niloticus]
759	98736	gi|542196276	11.23	6	1	1	N	0	0	0	0	14500	14000	15300	16100	0:0:0:0:1.00:0.96:1.05:1.11	0	15000	00:00:01	20282	PREDICTED: sorcin-like isoform X2 [Oreochromis niloticus]
181	97843	gi|542205294	11.23	57	12	11	Y	119000	122000	114000	152000	60700	59500	54300	60600	1.04:1.07:1.00:1.33:0.53:0.52:0.48:0.53	128000	58800	1.00:0.46	18517	PREDICTED: cold-inducible RNA-binding protein A-like isoform X3 [Oreochromis niloticus]
365	104920	gi|542229996	11.21	5	3	1	Y	0	0	0	0	22300	15800	15000	13300	0:0:0:0:1.00:0.71:0.67:0.60	0	16600	00:00:01	88679	PREDICTED: protein-glutamine gamma-glutamyltransferase 5-like isoform X6 [Oreochromis niloticus]
1276	114397	gi|542192102	11.16	0	1	1	Y	32300	28400	32400	43000	0	1330	2090	1430	1.00:0.88:1.00:1.33:0:0.04:0.06:0.04	34000	1210	1.00:0.04	310763	PREDICTED: probable JmjC domain-containing histone demethylation protein 2C isoform X2 [Oreochromis niloticus]
150	105091	gi|542188915	11.13	4	3	2	Y	3840	3010	1680	615	13500	11700	10900	11800	2.28:1.79:1.00:0.37:8.06:6.96:6.49:6.99	2280	12000	1.00:5.24	94318	PREDICTED: cingulin-like protein 1-like isoform X2 [Oreochromis niloticus]
237	97850	gi|348508120	11.12	29	6	6	N	43900	39900	45300	47100	20700	19400	16500	26200	0.97:0.88:1.00:1.04:0.46:0.43:0.36:0.58	44000	19600	1.00:0.45	33761	PREDICTED: 60S acidic ribosomal protein P0 [Oreochromis niloticus]
436	98135	gi|348500154	11.11	13	3	3	N	16900	18500	18800	21900	6860	8500	6070	5460	0.90:0.99:1.00:1.17:0.37:0.45:0.32:0.29	19000	6720	1.00:0.35	39905	PREDICTED: isocitrate dehydrogenase [NAD] subunit alpha mitochondrial-like [Oreochromis niloticus]
675	101438	gi|348512362	11.09	10	3	3	N	16400	16300	19000	21900	8330	6380	5470	6080	0.86:0.86:1.00:1.15:0.44:0.34:0.29:0.32	18400	6570	1.00:0.36	39008	PREDICTED: eukaryotic translation initiation factor 3 subunit H-like [Oreochromis niloticus]
892	104803	gi|542261661	11.06	5	1	1	N	2640	2520	3180	4670	16100	17000	17900	18900	0.83:0.79:1.00:1.47:5.06:5.35:5.64:5.94	3250	17500	1.00:5.37	22724	PREDICTED: histone H1-like [Oreochromis niloticus]
234	98777	gi|348526660	11.03	20	6	4	Y	29500	25100	26100	38400	62600	63400	66800	61000	1.13:0.96:1.00:1.48:2.40:2.43:2.56:2.34	29800	63400	1.00:2.13	37452	PREDICTED: transaldolase-like [Oreochromis niloticus]
242	97763	gi|542202809	11.02	11	5	5	N	23300	23400	24200	25700	10300	8970	7490	9520	0.97:0.97:1.00:1.06:0.43:0.37:0.31:0.39	24100	9070	1.00:0.38	78583	PREDICTED: ATP-dependent RNA helicase DDX3X-like isoform X6 [Oreochromis niloticus]
958	98498	gi|348515863	10.98	2	1	1	N	13200	15100	14600	14300	0	0	0	0	0.90:1.04:1.00:0.98:0:0:0:0	14300	0	1.00:0	37712	PREDICTED: galectin-3-like isoform X1 [Oreochromis niloticus]
431	97902	gi|525342561	10.98	22	4	4	N	18600	22700	24900	19100	6400	6010	1820	5510	0.75:0.91:1.00:0.76:0.26:0.24:0.07:0.22	21300	4940	1.00:0.23	34789	annexin A5 [Oreochromis niloticus]
364	98012	gi|542243768	10.97	8	6	1	Y	0	0	0	0	7630	9140	11100	14600	0:0:0:0:1.00:1.20:1.46:1.92	0	10600	00:00:01	53245	PREDICTED: tubulin beta-1 chain-like isoform X1 [Oreochromis niloticus]
620	98760	gi|542197824	10.95	8	4	4	N	22300	20600	20800	23100	10000	9510	10300	7970	1.07:0.99:1.00:1.11:0.48:0.46:0.49:0.38	21600	9440	1.00:0.44	68197	PREDICTED: RNA-binding protein EWS-like isoform X2 [Oreochromis niloticus]
1201	99163	gi|348521388	10.93	7	1	1	N	7420	14800	13700	6670	0	0	0	0	0.54:1.08:1.00:0.49:0:0:0:0	10700	0	1.00:0	18112	PREDICTED: translocon-associated protein subunit delta-like isoform 1 [Oreochromis niloticus]
621	98800	gi|348514494	10.89	6	2	2	N	17000	15800	16400	18700	4870	6030	6040	6030	1.04:0.96:1.00:1.14:0.30:0.37:0.37:0.37	17000	5740	1.00:0.34	54809	PREDICTED: pre-mRNA-processing factor 19-like [Oreochromis niloticus]
494	98785	gi|348511721	10.87	12	2	2	N	10900	10200	11600	11900	3120	2450	1040	1640	0.95:0.88:1.00:1.03:0.27:0.21:0.09:0.14	11100	2060	1.00:0.19	40978	PREDICTED: peptidyl-prolyl cis-trans isomerase D-like [Oreochromis niloticus]
804	98276	gi|542182681	10.82	8	1	1	N	26500	22700	24700	24200	7490	5140	5180	4000	1.07:0.92:1.00:0.98:0.30:0.21:0.21:0.16	24500	5460	1.00:0.22	24677	PREDICTED: serine/arginine-rich splicing factor 2-like isoform X2 [Oreochromis niloticus]
1133	104991	gi|542213457	10.81	0	1	1	Y	0	478	270	5170	28800	27300	28200	29100	0:1.77:1.00:19.14:106.47:101.18:104.48:107.60	1480	28400	1.00:19.15	685130	PREDICTED: obscurin-like [Oreochromis niloticus]
410	98092	gi|542252218	10.69	14	4	4	N	16800	10900	17500	14400	5720	4120	4640	6440	0.96:0.62:1.00:0.82:0.33:0.23:0.27:0.37	14900	5230	1.00:0.35	42477	PREDICTED: leukocyte elastase inhibitor-like isoform X3 [Oreochromis niloticus]
643	99222	gi|348528949	10.66	24	4	4	N	18800	18100	18600	16200	5510	5370	6570	6790	1.01:0.97:1.00:0.87:0.30:0.29:0.35:0.36	18000	5990	1.00:0.33	24410	PREDICTED: eukaryotic translation initiation factor 4E-like [Oreochromis niloticus]
387	98032	gi|542203910	10.58	9	2	2	N	23600	23100	24700	18600	5710	5840	4190	4150	0.96:0.93:1.00:0.75:0.23:0.24:0.17:0.17	22500	5090	1.00:0.23	33691	PREDICTED: deoxyhypusine hydroxylase-like isoform X2 [Oreochromis niloticus]
7	97759	gi|542230011	10.54	21	35	28	N	9140	11400	13700	13500	34100	33100	37500	34300	0.67:0.83:1.00:0.98:2.49:2.42:2.73:2.51	12000	34800	1.00:2.90	268697	PREDICTED: filamin-B-like [Oreochromis niloticus]
396	98128	gi|348530078	10.49	52	5	5	Y	34200	40100	40300	35600	17100	20800	9720	11400	0.85:1.00:1.00:0.88:0.42:0.52:0.24:0.28	37500	14200	1.00:0.38	22201	PREDICTED: neurofilament heavy polypeptide-like isoform X1 [Oreochromis niloticus]
1123	106785	gi|542171552	10.47	1	1	1	Y	5950	7050	11000	14700	37000	39000	40100	41000	0.54:0.64:1.00:1.34:3.37:3.56:3.66:3.74	9660	39300	1.00:4.07	217358	PREDICTED: stereocilin-like [Oreochromis niloticus]
797	104902	gi|542234432	10.42	3	2	1	N	0	0	0	0	17200	14800	10000	13300	0:0:0:0:1.00:0.86:0.58:0.77	0	13800	00:00:01	55322	PREDICTED: SH3 domain-containing kinase-binding protein 1-like [Oreochromis niloticus]
356	98821	gi|348540762	10.39	19	3	3	N	4920	4960	3070	6760	18800	20300	17900	17900	1.60:1.62:1.00:2.20:6.13:6.60:5.83:5.82	5100	18700	1.00:3.67	12442	PREDICTED: 60S ribosomal protein L35a-like [Oreochromis niloticus]
1156	99635	gi|542219095	10.38	0	1	1	N	7300	8880	12300	14400	-	0	2730	0	0.59:0.72:1.00:1.17:-:0:0.22:0	10700	911	1.00:0.08	238908	PREDICTED: unconventional myosin-XVIIIb isoform X1 [Oreochromis niloticus]
834	99142	gi|348531886	10.36	36	3	3	N	9180	7340	9020	4960	16700	17200	22100	23100	1.02:0.81:1.00:0.55:1.86:1.91:2.45:2.56	7860	19800	1.00:2.51	8218	PREDICTED: 60S ribosomal protein L38-like [Oreochromis niloticus]
202	98051	gi|348541603	10.35	20	6	6	N	23200	24700	23100	23400	11300	10400	10100	11200	1.01:1.07:1.00:1.01:0.49:0.45:0.44:0.49	23600	10800	1.00:0.46	48163	PREDICTED: protein disulfide-isomerase A6-like [Oreochromis niloticus]
2	97550	gi|542173821	10.24	53	106	105	Y	555000	530000	587000	651000	1170000	1170000	1140000	1170000	0.95:0.90:1.00:1.11:1.99:2.00:1.95:2.00	581000	1160000	1.00:2.00	199903	PREDICTED: neuroblast differentiation-associated protein AHNAK-like [Oreochromis niloticus]
829	98875	gi|542253480	10.23	10	3	3	N	12500	11600	12100	16200	3240	3130	6050	4840	1.04:0.96:1.00:1.34:0.27:0.26:0.50:0.40	13100	4310	1.00:0.33	24562	PREDICTED: small nuclear ribonucleoprotein-associated protein B'-like [Oreochromis niloticus]
318	97848	gi|542247900	10.22	5	2	2	N	8450	11800	13800	14400	657	437	3400	4760	0.61:0.85:1.00:1.04:0.05:0.03:0.25:0.34	12100	2310	1.00:0.19	60116	PREDICTED: optineurin-like isoform X2 [Oreochromis niloticus]
1188	135395	gi|348501516	10.22	3	1	1	N	9920	11400	12600	13700	4250	3610	4320	4130	0.79:0.91:1.00:1.09:0.34:0.29:0.34:0.33	11900	4080	1.00:0.34	69196	PREDICTED: bifunctional 3'-phosphoadenosine 5'-phosphosulfate synthase 2 [Oreochromis niloticus]
421	98209	gi|348517527	10.19	37	4	4	N	50100	30700	46000	60100	16200	16800	18300	11500	1.09:0.67:1.00:1.31:0.35:0.36:0.40:0.25	46700	15700	1.00:0.34	20115	PREDICTED: MARCKS-related protein-like [Oreochromis niloticus]
790	98656	gi|348528761	10.13	4	1	1	N	25500	26600	26700	29800	5990	6290	7220	7890	0.95:1.00:1.00:1.12:0.22:0.24:0.27:0.30	27200	6850	1.00:0.25	33289	PREDICTED: poly(rC)-binding protein 4-like isoform X1 [Oreochromis niloticus]
1086	110653	gi|542177890	10.1	4	1	1	N	0	0	0	0	13900	14500	9200	15900	0:0:0:0:1.00:1.04:0.66:1.15	0	13400	00:00:01	73814	PREDICTED: glycogen [starch] synthase muscle-like [Oreochromis niloticus]
576	98204	gi|348511213	10.07	6	1	1	N	6770	9500	9920	8070	2380	2150	2240	1760	0.68:0.96:1.00:0.81:0.24:0.22:0.23:0.18	8560	2130	1.00:0.25	25251	PREDICTED: growth factor receptor-bound protein 2-like [Oreochromis niloticus]
429	104869	gi|542245153	10.07	3	2	2	N	16700	17300	18500	15200	61800	60300	52800	50900	0.90:0.93:1.00:0.82:3.34:3.26:2.85:2.75	16900	56400	1.00:3.34	80644	PREDICTED: calpain-1 catalytic subunit-like [Oreochromis niloticus]
265	97761	gi|348509031	10.02	29	7	6	Y	52600	49100	55700	56800	31900	27900	26800	17000	0.94:0.88:1.00:1.02:0.57:0.50:0.48:0.31	53500	25900	1.00:0.48	26725	PREDICTED: LIM and SH3 domain protein 1-like [Oreochromis niloticus]
754	98506	gi|348503061	10.02	6	2	2	N	9070	8420	9540	6610	3580	3800	1360	1440	0.95:0.88:1.00:0.69:0.38:0.40:0.14:0.15	8410	2550	1.00:0.30	42186	PREDICTED: 45 kDa calcium-binding protein-like isoform X1 [Oreochromis niloticus]
