# Supplementary material for: Derivation and Osmotolerance Characterization of Three Immortalized Tilapia (Oreochromis mossambicus) Cell Lines
Source: PLoS One. 2014 May 5;9(5):e95919. doi: 10.1371/journal.pone.0095919 (PMC4010420; doi:10.1371/journal.pone.0095919)
Supplement: File S2 — Quantitative peptide data for expression of all significantly different proteins in OmB and OmL cells lines. These data are associated with protein data shown on the PEAKS-generated heat map (Figure 2). (XLSX) [file pone.0095919.s002.xlsx]

## Sheet: protein-peptides
Protein Group	Protein ID	Protein Accession	Peptide	Unique	Quality	Significance (-10lgP)	m/z	RT range	z	Avg. Area	OmB-P19-1 m/z	OmB-P19-2 m/z	OmB-P19-3 m/z	OmB-P19-4 m/z	OmL-P9-1 m/z	OmL-P9-2 m/z	OmL-P9-3 m/z	OmL-P9-4 m/z	OmB-P19-1 RT mean	OmB-P19-2 RT mean	OmB-P19-3 RT mean	OmB-P19-4 RT mean	OmL-P9-1 RT mean	OmL-P9-2 RT mean	OmL-P9-3 RT mean	OmL-P9-4 RT mean	OmB-P19-1 Normalized Area	OmB-P19-2 Normalized Area	OmB-P19-3 Normalized Area	OmB-P19-4 Normalized Area	OmL-P9-1 Normalized Area	OmL-P9-2 Normalized Area	OmL-P9-3 Normalized Area	OmL-P9-4 Normalized Area	Sample Profile (Ratio)	OmB Normalized Area	OmL Normalized Area	Group Profile (Ratio)	RT mean	Start	End	Used	PTM
18	98252	gi|348510133	Q.MLLDIK.T	N	0.74	11.1	732.433	64.86 - 69.88	1	420000	732.433	732.434	732.432	732.432	732.434	732.434	732.431	732.432	69.48	68.04	67.54	66.9	66.48	66	65.7	65.26	16600	18800	19600	28400	757000	714000	898000	933000	0.85:0.96:1.00:1.45:38.69:36.51:45.89:47.72	20800	826000	1.00:39.62	66.93	351	356	N	N
18	98252	gi|348510133	R.LASYLEK.V	N	1.13	23.98	412.233	39.65 - 52.01	2	260000	412.234	412.235	412.232	412.233	412.234	412.233	412.233	412.233	51.21	47.44	44.35	44.28	42.49	40.44	43.13	39.93	19400	17800	18500	15800	573000	572000	460000	409000	1.05:0.96:1.00:0.85:30.89:30.87:24.79:22.05	17900	504000	1.00:28.13	44.16	77	83	N	N
18	98252	gi|348510133	R.SDLEMQIESLKEELIHLKK.N	Y	1.23	34.89	761.746	100.60 - 102.67	3	190000	-	-	-	-	761.748	761.747	761.744	761.743	-	-	-	-	101.64	101.49	100.96	101.01	0	0	0	0	355000	337000	435000	412000	0:0:0:0:1.00:0.95:1.23:1.16	0	385000	00:00:01	101.27	184	202	Y	N
18	98252	gi|348510133	K.NHEEDLLTLR.S	Y	1.17	23.68	620.323	58.80 - 61.03	2	180000	-	-	-	-	620.323	620.323	620.322	620.322	-	-	-	-	60.3	59.7	59.78	59.2	0	0	0	0	318000	354000	349000	383000	0:0:0:0:1.00:1.11:1.10:1.20	0	351000	00:00:01	59.74	203	212	Y	N
18	98252	gi|348510133	Q.MLLDIK.T	N	0.97	19.32	366.72	64.82 - 70.42	2	170000	366.72	366.721	366.719	366.721	366.721	366.721	366.719	366.72	69.48	68.01	67.57	66.98	66.53	65.96	65.75	65.26	17700	15800	18200	15400	389000	391000	251000	248000	0.97:0.87:1.00:0.85:21.39:21.51:13.79:13.64	16800	320000	1.00:19.09	66.94	351	356	N	N
18	98252	gi|348510133	R.KLEAANAELELK.I	Y	1.46	18.42	664.878	51.06 - 58.10	2	160000	664.876	-	-	-	664.879	664.879	664.877	664.877	57.78	-	-	-	52.58	51.49	52.62	51.27	5270	0	0	0	368000	401000	263000	239000	1.00:0:0:0:69.83:76.24:49.93:45.33	1320	318000	1.00:241.32	53.15	86	97	Y	N
18	98252	gi|348510133	R.SDLEMQIESLKEELIHLKK.N	Y	1.55	19.86	571.562	100.60 - 102.67	4	160000	-	-	-	-	571.563	571.562	571.561	571.56	-	-	-	-	101.64	101.45	100.98	100.99	0	0	0	0	313000	313000	300000	321000	0:0:0:0:1.00:1.00:0.96:1.02	0	312000	00:00:01	101.27	184	202	N	N
18	98252	gi|348510133	K.MAMQNLNDR.L	Y	1.28	34.13	546.753	39.04 - 50.07	2	130000	-	-	546.755	-	546.754	546.753	546.752	546.753	-	-	49.93	-	41.8	39.61	42.6	39.29	0	0	400	0	269000	273000	243000	237000	0:0:1.00:0:269.77:273.06:243.27:237.50	99.9	256000	1.00:255.90	42.65	68	76	N	N
18	98252	gi|348510133	R.KVVIVTR.E	Y	1.98	17.09	407.78	31.24 - 35.29	2	120000	-	-	-	-	407.781	407.78	407.779	407.779	-	-	-	-	33.66	31.79	34.59	31.4	0	0	0	0	245000	223000	292000	236000	0:0:0:0:1.00:0.91:1.20:0.96	0	249000	00:00:01	32.86	386	392	N	N
18	98252	gi|348510133	R.ELEAWFQTK.S	Y	0.49	10.89	576.292	75.07 - 77.97	2	110000	576.29	576.296	576.291	-	576.293	576.291	576.291	576.291	77.58	76.93	76.95	-	76.12	75.88	75.44	75.5	4970	1470	426	0	249000	248000	220000	196000	5.53:1.63:1.00:0:277.48:276.38:244.67:217.83	1710	228000	1.00:133.07	76.34	252	260	N	N
18	98252	gi|348510133	K.VLDELTMTR.S	Y	0.33	9.93	539.286	58.80 - 61.03	2	110000	-	-	-	-	539.287	539.286	539.286	539.285	-	-	-	-	60.17	59.54	59.82	59.08	0	0	0	0	256000	271000	175000	200000	0:0:0:0:1.00:1.06:0.68:0.78	0	226000	00:00:01	59.65	175	183	N	N
18	98252	gi|348510133	R.ETTEDGEVTTETQEMK	Y	1.35	24.86	914.399	39.85 - 44.09	2	110000	-	-	-	-	914.402	914.398	914.396	914.398	-	-	-	-	42.37	40.28	43.21	40.14	0	0	0	0	234000	250000	205000	209000	0:0:0:0:1.00:1.07:0.88:0.90	0	225000	00:00:01	41.5	393	408	N	N
18	98252	gi|348510133	R.DHYENVATK.N	Y	0.43	10.21	538.75	28.62 - 41.66	2	110000	538.748	538.746	538.749	538.747	538.753	538.754	538.752	538.754	41.37	36.77	32.65	30.98	30.06	28.78	30.99	28.88	1800	614	985	7670	247000	248000	223000	162000	1.83:0.88:1.00:7.78:250.60:251.33:226.66:164.43	2770	220000	1.00:79.50	32.56	240	248	N	N
18	98252	gi|348510133	K.IKEFLEK.K	Y	1.58	19.17	453.771	40.21 - 44.73	2	110000	-	-	-	-	453.771	453.77	453.77	453.77	-	-	-	-	43.3	41.32	43.73	40.78	0	0	0	0	205000	215000	223000	207000	0:0:0:0:1.00:1.05:1.09:1.01	0	212000	00:00:01	42.28	98	104	N	N
18	98252	gi|348510133	R.VSGSRPGSMR.A	Y	0.95	16.29	517.262	27.34 - 35.94	2	89000	517.258	-	-	-	517.262	517.263	517.261	517.264	35.88	-	-	-	28.34	27.5	28.85	27.58	-	0	0	0	102000	108000	223000	188000	-:0:0:0:1.00:1.06:2.19:1.84	0	155000	00:00:01	29.63	8	17	N	N
18	98252	gi|348510133	K.ILDATHTNGSLYLTIDNAK.L	Y	0.37	6.64	687.362	72.15 - 76.41	3	87000	687.362	687.364	687.361	-	687.363	687.362	687.362	687.362	74.06	73.69	73.52	-	73.09	72.66	72.42	72.68	51900	11500	7730	-	159000	199000	87200	95900	6.72:1.49:1.00:-:20.53:25.76:11.28:12.40	23700	135000	1.00:5.70	73.16	127	145	N	N
18	98252	gi|348510133	R.QSVEADIAGLR.K	N	0.48	10.21	579.81	59.74 - 65.79	2	86000	-	-	579.804	-	579.813	579.812	579.811	579.811	-	-	59.74	-	64.95	64.55	64.49	64.12	0	0	-	0	154000	157000	153000	136000	0:0:-:0:1.00:1.02:0.99:0.88	0	150000	00:00:01	63.57	163	173	N	N
18	98252	gi|348510133	K.YENELSMR.Q	N	0.86	15.51	521.24	42.15 - 49.44	2	70000	521.241	-	-	-	521.24	521.24	521.239	521.24	49.18	-	-	-	44.7	42.77	45.33	42.31	-	0	0	0	132000	132000	114000	112000	-:0:0:0:1.00:1.00:0.87:0.85	0	123000	00:00:01	44.86	155	162	N	N
18	98252	gi|348510133	K.VQGNDYSAYYATISDLQEK.I	Y	0.6	11.49	1083.01	78.57 - 83.13	2	61000	1083.01	1083.01	1083	-	1083.01	1083.01	1083	1083.01	82.46	79.03	78.97	-	81.8	81.75	81.27	81.5	4780	5010	5280	0	125000	128000	115000	109000	0.91:0.95:1.00:0:23.71:24.17:21.71:20.60	3770	119000	1.00:31.58	80.97	108	126	N	N
18	98252	gi|348510133	K.MKYENELSMR.Q	Y	0.79	14.28	650.808	45.93 - 49.97	2	60000	-	-	-	-	650.81	650.808	650.808	650.808	-	-	-	-	47.76	46.31	48.79	46.92	0	0	0	0	107000	112000	122000	143000	0:0:0:0:1.00:1.05:1.15:1.34	0	121000	00:00:01	47.44	153	162	N	N
18	98252	gi|348510133	R.AGSVC(+57.02)GGAGGFGVR.I	Y	1	21.16	626.302	44.04 - 47.78	2	44000	-	-	-	-	626.303	626.303	626.302	626.302	-	-	-	-	46.62	44.92	46.94	44.37	0	0	0	0	94400	102000	80000	79000	0:0:0:0:1.00:1.08:0.85:0.84	0	88800	00:00:01	45.71	18	31	N	Y
18	98252	gi|348510133	R.KVLDELTMTR.S	Y	0.92	16.86	603.334	55.14 - 57.09	2	41000	-	-	-	-	603.335	603.334	603.333	603.333	-	-	-	-	56.45	55.63	56.24	55.38	0	0	0	0	80300	83100	79500	86900	0:0:0:0:1.00:1.03:0.99:1.08	0	82500	00:00:01	55.92	174	183	N	N
18	98252	gi|348510133	K.LAADDFK.M	N	0.88	7.11	779.393	39.73 - 50.43	1	38000	779.388	779.394	779.391	779.392	779.396	779.394	779.393	779.394	49.28	47.31	44.23	44.2	42.58	40.52	43.33	40.21	11200	15000	18200	25900	52600	51900	60900	69900	0.61:0.82:1.00:1.42:2.89:2.85:3.34:3.84	17500	58800	1.00:3.35	43.96	146	152	N	N
18	98252	gi|348510133	R.SDLEMQIESLKEELIHLK.K	Y	1.12	23.56	719.047	110.98 - 113.14	3	37000	-	-	-	-	719.048	719.048	719.046	719.046	-	-	-	-	112.17	112.09	111.17	111.45	0	0	0	0	67300	64400	82100	84900	0:0:0:0:1.00:0.96:1.22:1.26	0	74700	00:00:01	111.72	184	201	N	N
18	98252	gi|348510133	K.LAADDFK.M	N	0.87	4.94	390.202	39.57 - 51.89	2	37000	390.203	390.204	390.201	390.202	390.203	390.202	390.202	390.202	51.17	47.35	44.23	44.16	42.58	40.52	43.33	40.23	26600	25400	25900	20400	61700	58600	44200	34100	1.03:0.98:1.00:0.79:2.38:2.27:1.71:1.32	24600	49700	1.00:2.02	44.2	146	152	N	N
18	98252	gi|348510133	K.IKEFLEKK.T	Y	1.28	37.65	517.818	33.34 - 37.83	2	26000	-	-	-	-	517.819	517.818	517.817	517.817	-	-	-	-	36.23	34	37.2	33.5	0	0	0	0	55400	48700	54400	52100	0:0:0:0:1.00:0.88:0.98:0.94	0	52700	00:00:01	35.23	98	105	N	N
18	98252	gi|348510133	R.QSVEADIAGLRK.V	Y	1.12	22.62	429.575	54.74 - 56.85	3	21000	-	-	-	-	429.575	429.576	429.575	429.575	-	-	-	-	56.14	55.43	55.76	54.94	0	0	0	0	60100	54000	32200	20300	0:0:0:0:1.00:0.90:0.54:0.34	0	41700	00:00:01	55.57	163	174	N	N
18	98252	gi|348510133	R.Q(-17.03)SVEADIAGLRK.V	Y	0.61	11.04	635.347	67.10 - 69.57	2	19000	-	-	635.35	-	635.347	635.347	635.345	635.345	-	-	69.49	-	68.18	67.86	67.4	67.3	0	0	-	0	35300	35400	27200	34500	0:0:-:0:1.00:1.00:0.77:0.98	0	33100	00:00:01	68.05	163	174	N	Y
18	98252	gi|348510133	K.ILDATHTNGSLYLTIDNAK.L	Y	0.71	11.92	1030.54	72.05 - 77.60	2	17000	1030.54	-	-	-	1030.54	1030.54	1030.54	1030.54	74.18	-	-	-	73.01	72.81	72.42	72.68	6320	0	0	0	35100	36700	30200	27400	1.00:0:0:0:5.56:5.80:4.78:4.34	1580	32400	1.00:20.48	73.02	127	145	N	N
18	98252	gi|348510133	K.VQGNDYSAYYATISDLQEK.I	Y	0.81	13.02	722.342	81.01 - 82.63	3	17000	-	-	-	-	722.343	722.343	722.341	722.342	-	-	-	-	81.8	81.79	81.31	81.58	0	0	0	0	40600	39400	27800	25200	0:0:0:0:1.00:0.97:0.68:0.62	0	33200	00:00:01	81.62	108	126	N	N
18	98252	gi|348510133	K.TVAESTEVLQSSR.S	Y	0.48	7.54	703.87	42.89 - 56.12	2	16000	703.872	703.871	703.87	-	703.865	703.864	703.876	703.87	55.82	53.13	51.46	-	44.98	43.14	50.07	48.31	3960	5910	6240	0	43000	43900	12500	16200	0.64:0.95:1.00:0:6.89:7.03:2.01:2.60	4030	28900	1.00:7.17	49.56	267	279	N	N
18	98252	gi|348510133	K.MKYEN(+.98)ELSMR.Q	Y	0.73	11.98	651.293	47.41 - 52.24	2	16000	-	651.297	-	-	651.292	651.29	651.294	651.295	-	52.22	-	-	49.01	47.59	49.5	47.6	0	532	0	0	34500	36700	26500	33000	0:1.00:0:0:64.81:68.97:49.92:62.00	133	32700	1.00:245.69	49.18	153	162	N	Y
18	98252	gi|348510133	R.SDLEMQIESLKEELIHLK.K	Y	1.08	25.35	539.537	111.00 - 112.99	4	14000	-	-	-	-	539.537	539.537	539.537	539.537	-	-	-	-	112.24	112.06	111.23	111.42	0	0	0	0	28500	28500	26300	28400	0:0:0:0:1.00:1.00:0.92:0.99	0	27900	00:00:01	111.74	184	201	N	N
18	98252	gi|348510133	K.KNHEEDLLTLR.S	Y	0.89	15.44	456.582	52.42 - 54.99	3	9500	-	-	-	-	456.582	456.584	456.582	456.582	-	-	-	-	53.62	52.63	54.2	53.62	0	0	0	0	20500	23700	16300	15100	0:0:0:0:1.00:1.15:0.79:0.73	0	18900	00:00:01	53.52	202	212	N	N
18	98252	gi|348510133	R.LLDGELDSSSSSK.T	Y	0.52	5.22	669.332	45.23 - 52.25	2	6500	669.338	-	669.336	669.33	669.331	669.329	669.328	669.331	51.77	-	45.38	52.19	49.15	47.67	49.85	47.67	2660	-	4210	3260	9820	9950	6900	8540	0.63:-:1.00:0.78:2.33:2.37:1.64:2.03	3370	8800	1.00:2.61	49.1	369	381	N	N
3	97677	gi|348520876	R.LQQELDDLMVDQDHLR.Q	Y	1.25	30.01	656.657	75.07 - 76.88	3	94000	-	-	-	-	656.659	656.657	656.656	656.657	-	-	-	-	76.32	76.16	75.4	75.46	0	0	0	0	206000	217000	161000	165000	0:0:0:0:1.00:1.05:0.78:0.80	0	187000	00:00:01	75.83	1422	1437	Y	N
3	97677	gi|348520876	K.KEEELLAALAR.I	Y	1.45	18.38	621.858	69.65 - 71.64	2	88000	-	-	-	-	621.858	621.858	621.857	621.857	-	-	-	-	70.84	70.42	69.92	69.89	0	0	0	0	172000	168000	169000	198000	0:0:0:0:1.00:0.98:0.98:1.15	0	177000	00:00:01	70.27	1085	1095	Y	N
3	97677	gi|348520876	K.KFDQMLAEEK.G	N	0.82	8.02	619.811	44.45 - 54.47	2	83000	619.812	619.813	619.809	619.809	619.812	619.811	619.811	619.811	53.74	50.59	48.16	47.97	46.77	45.12	47.09	44.68	24800	18000	38200	34700	141000	142000	130000	137000	0.65:0.47:1.00:0.91:3.70:3.73:3.40:3.60	28900	138000	1.00:4.76	48.02	1449	1458	N	N
3	97677	gi|348520876	K.MQSELDNANSLLSAAEGK.N	Y	1.29	38.68	939.45	82.29 - 83.81	2	78000	-	-	-	-	939.452	939.451	939.448	939.45	-	-	-	-	83.11	83.08	82.49	82.69	0	0	0	0	167000	188000	124000	147000	0:0:0:0:1.00:1.13:0.74:0.88	0	157000	00:00:01	82.84	1282	1299	Y	N
3	97677	gi|348520876	R.VSEFTTNLAEEEEK.S	Y	0.46	10.41	813.383	55.88 - 61.22	2	75000	813.378	-	-	-	813.386	813.385	813.383	813.384	61.06	-	-	-	58.07	57.47	57.81	57.07	-	0	0	0	137000	136000	128000	120000	-:0:0:0:1.00:0.99:0.93:0.88	0	130000	00:00:01	58.3	1005	1018	N	N
3	97677	gi|348520876	R.AMEQQLEEMK.I	N	1.05	16.79	618.787	50.78 - 58.37	2	64000	618.787	618.787	618.788	618.789	618.788	618.788	618.786	618.787	57.66	55.12	53.55	53.21	52.25	51.17	52.46	51.03	12500	10700	18700	14900	112000	117000	109000	120000	0.67:0.57:1.00:0.80:6.01:6.26:5.82:6.41	14200	114000	1.00:8.06	53.31	1533	1542	N	N
3	97677	gi|348520876	R.DLGEELEALKTELEDTLDTTAAQQELR.S	Y	0.98	19.92	1011.17	137.52 - 138.47	3	59000	-	-	-	-	1011.17	1011.17	1011.17	1011.17	-	-	-	-	137.64	137.71	137.68	137.64	0	0	0	0	113000	107000	126000	126000	0:0:0:0:1.00:0.94:1.11:1.12	0	118000	00:00:01	137.67	1140	1166	N	N
3	97677	gi|348520876	K.TLEASMLHSQEELSAAEK.L	Y	0.87	16.93	658.658	65.50 - 68.64	3	59000	658.659	658.658	-	-	658.658	658.658	658.656	658.657	68.28	67.17	-	-	66.44	66.16	65.87	65.81	16600	4200	0	0	120000	138000	104000	87900	1.00:0.25:0:0:7.24:8.32:6.24:5.29	5200	112000	1.00:21.62	66.62	1681	1698	N	N
3	97677	gi|348520876	R.LEVNLQAMK.T	Y	0.44	9.45	523.291	61.30 - 65.11	2	59000	523.291	523.294	523.287	523.289	523.292	523.292	523.29	523.291	64.68	62.88	62.14	61.57	63.57	63.15	62.95	62.5	8140	7560	8740	10200	126000	122000	94600	92300	0.93:0.87:1.00:1.17:14.45:13.99:10.83:10.56	8670	109000	1.00:12.56	62.93	1562	1570	N	N
3	97677	gi|348520876	K.DLSSVESQLQDTQELLQEETR.Q	Y	0.45	11.08	816.729	102.87 - 107.11	3	54000	816.722	816.737	816.733	816.73	816.731	816.728	816.726	816.726	103.35	103.18	103.28	103.11	106.2	106.04	105.79	105.83	1880	1570	717	3350	126000	130000	87200	83500	2.62:2.19:1.00:4.67:175.48:181.26:121.65:116.51	1880	107000	1.00:56.72	104.6	1306	1326	N	N
3	97677	gi|348520876	K.LKLQELEGTIK.S	Y	1.44	17.89	636.385	64.25 - 65.99	2	53000	-	-	-	-	636.386	636.385	636.383	636.384	-	-	-	-	65.28	64.96	64.62	64.42	0	0	0	0	106000	101000	109000	111000	0:0:0:0:1.00:0.95:1.03:1.04	0	107000	00:00:01	64.82	1796	1806	N	N
3	97677	gi|348520876	R.SAVTDPLAQADWATK.K	Y	1.06	24.19	787.399	74.02 - 76.08	2	51000	-	-	-	-	787.4	787.399	787.398	787.398	-	-	-	-	75.23	75	74.34	74.49	0	0	0	0	108000	110000	96200	94800	0:0:0:0:1.00:1.02:0.89:0.88	0	102000	00:00:01	74.76	13	27	N	N
3	97677	gi|348520876	K.QVSTLQTQLADMK.K	Y	0.35	9.8	731.885	62.35 - 66.40	2	50000	-	731.88	731.893	731.891	731.883	731.883	731.881	731.884	-	62.39	65.04	64.54	65.71	65.33	65.06	64.77	0	521	2890	8200	106000	105000	99800	77100	0:0.18:1.00:2.84:36.74:36.36:34.50:26.63	2900	97100	1.00:33.43	64.69	1362	1374	N	N
3	97677	gi|348520876	M.T(+42.01)DADKFLYGDR.S	Y	1.21	30.8	671.819	66.17 - 67.89	2	49000	-	-	-	-	671.82	671.82	671.818	671.819	-	-	-	-	67.13	66.72	66.71	66.5	0	0	0	0	102000	104000	92800	96000	0:0:0:0:1.00:1.01:0.91:0.94	0	98600	00:00:01	66.76	2	12	N	Y
3	97677	gi|348520876	K.QLLQANPILEAFGNAK.T	N	1.12	10.21	863.974	104.07 - 106.15	2	48000	863.975	863.976	863.974	863.972	863.978	863.976	863.973	863.973	105.64	105.3	105.45	105.11	105.32	105.16	104.52	104.54	17000	15800	18700	18800	86700	80600	74400	73800	0.91:0.84:1.00:1.00:4.63:4.30:3.97:3.95	17600	78900	1.00:4.49	105.13	215	230	N	N
3	97677	gi|348520876	R.QIVSNLEK.K	N	0.73	5.84	465.768	37.17 - 50.23	2	47000	465.768	465.769	465.767	465.767	465.769	465.769	465.768	465.768	49.75	45.74	42.44	42.37	40.6	38.42	41.31	37.89	21600	25000	22400	20800	82400	87700	63500	55500	0.97:1.12:1.00:0.93:3.68:3.92:2.84:2.48	22400	72300	1.00:3.22	42.32	1438	1445	N	N
3	97677	gi|348520876	K.HSQAFDELNEQLEQAKK.N	Y	1	18.37	672.336	60.68 - 62.40	3	45000	-	-	-	-	672.337	672.336	672.335	672.336	-	-	-	-	61.67	61.33	61.17	60.88	0	0	0	0	97700	98000	76500	89200	0:0:0:0:1.00:1.00:0.78:0.91	0	90300	00:00:01	61.26	1198	1214	N	N
3	97677	gi|348520876	R.QLEESEEELTR.A	Y	0.94	16.87	681.825	42.39 - 46.21	2	45000	-	-	-	-	681.827	681.825	681.825	681.824	-	-	-	-	44.94	43.1	45.45	42.63	0	0	0	0	91900	102000	76800	85800	0:0:0:0:1.00:1.10:0.84:0.93	0	89000	00:00:01	44.03	1882	1892	N	N
3	97677	gi|348520876	K.KQELEEILHEMESR.L	Y	1	19.59	590.962	84.07 - 87.50	3	44000	-	-	-	-	590.963	590.963	590.961	590.961	-	-	-	-	84.36	84.35	84.6	85	0	0	0	0	79400	108000	84600	80500	0:0:0:0:1.00:1.36:1.07:1.01	0	88200	00:00:01	84.58	914	927	N	N
3	97677	gi|348520876	R.LQQELDDLMVDQDHLR.Q	Y	0.91	15.73	984.481	74.99 - 77.00	2	44000	-	-	-	-	984.482	984.481	984.479	984.481	-	-	-	-	76.34	76.17	75.4	75.46	0	0	0	0	78300	71400	99600	102000	0:0:0:0:1.00:0.91:1.27:1.30	0	87800	00:00:01	75.84	1422	1437	N	N
3	97677	gi|348520876	R.ELETMTTLKDELDRTNK.Q	Y	1.19	32.13	679.68	69.96 - 71.52	3	41000	-	-	-	-	679.68	679.68	679.679	679.679	-	-	-	-	70.8	70.46	70.17	70.2	0	0	0	0	94900	94800	56700	85600	0:0:0:0:1.00:1.00:0.60:0.90	0	83000	00:00:01	70.41	1488	1504	N	N
3	97677	gi|348520876	K.AEMEDLVSSKDDVGKNVHDLEK.S	Y	1.08	26.69	615.303	59.41 - 60.95	4	41000	-	-	-	-	615.304	615.303	615.303	615.303	-	-	-	-	60.26	59.9	59.78	59.58	0	0	0	0	106000	113000	58800	52200	0:0:0:0:1.00:1.07:0.55:0.49	0	82600	00:00:01	59.88	1508	1529	N	N
3	97677	gi|348520876	R.ELETMTTLKDELDR.T	Y	0.78	12.32	847.42	73.46 - 75.88	2	41000	847.415	-	-	-	847.423	847.422	847.421	847.421	75.65	-	-	-	74.38	74.07	73.67	73.81	-	0	0	0	80100	54300	70300	81400	-:0:0:0:1.00:0.68:0.88:1.02	0	71500	00:00:01	74.31	1488	1501	N	N
3	97677	gi|348520876	K.AHEQQMADMR.Q	Y	1.44	17.89	608.764	30.21 - 33.77	2	40000	-	-	-	-	608.765	608.764	608.762	608.764	-	-	-	-	32.12	30.41	33.12	30.33	0	0	0	0	77400	71100	99300	70900	0:0:0:0:1.00:0.92:1.28:0.92	0	79700	00:00:01	31.5	1186	1195	N	N
3	97677	gi|348520876	R.EMLEEEEENKKNVEK.Q	Y	1.04	22.71	626.635	32.54 - 37.28	3	39000	-	-	-	-	626.637	626.635	626.635	626.635	-	-	-	-	35.18	32.84	36.67	32.7	0	0	0	0	87100	77700	82900	60400	0:0:0:0:1.00:0.89:0.95:0.69	0	77000	00:00:01	34.35	1347	1361	N	N
3	97677	gi|348520876	K.TAAYDKLDK.T	Y	1.07	24.27	512.77	31.40 - 35.57	2	38000	-	-	-	-	512.771	512.77	512.769	512.77	-	-	-	-	33.79	31.79	34.92	31.56	0	0	0	0	77500	68500	92500	67800	0:0:0:0:1.00:0.88:1.19:0.87	0	76600	00:00:01	33.01	1409	1417	N	N
3	97677	gi|348520876	K.AEMEDLVSSKDDVGKNVHDLEK.S	Y	0.89	16.56	820.068	59.41 - 61.07	3	38000	-	-	-	-	820.07	820.068	820.067	820.069	-	-	-	-	60.26	59.9	59.78	59.58	0	0	0	0	81200	73100	74600	72700	0:0:0:0:1.00:0.90:0.92:0.90	0	75400	00:00:01	59.88	1508	1529	N	N
3	97677	gi|348520876	R.ELEDAAESADSMNR.E	Y	1.28	31.09	769.33	42.55 - 46.58	2	37000	-	-	-	-	769.331	769.33	769.33	769.329	-	-	-	-	44.82	43.06	45.69	43.04	0	0	0	0	77600	82000	64700	73600	0:0:0:0:1.00:1.06:0.83:0.95	0	74500	00:00:01	44.15	1903	1916	N	N
3	97677	gi|348520876	K.DLSSVESQLQDTQELLQEETR.Q	Y	0.51	11.92	1224.59	103.02 - 107.40	2	37000	1224.6	1224.59	1224.6	-	1224.59	1224.59	1224.58	1224.58	103.36	103.04	103.31	-	106.19	106.01	105.78	105.82	1140	192	1190	0	78900	70200	72500	71300	0.96:0.24:1.00:0:66.37:59.08:60.99:59.96	629	73200	1.00:116.38	104.79	1306	1326	N	N
3	97677	gi|348520876	R.AMEQQLEEMKIQLEELEDELQLTEDAK.L	Y	1.01	23.98	1078.52	126.91 - 128.60	3	37000	-	-	-	-	1078.52	1078.52	1078.52	1078.52	-	-	-	-	127.67	127.62	127.17	127.29	0	0	0	0	81100	73500	72900	67700	0:0:0:0:1.00:0.91:0.90:0.83	0	73800	00:00:01	127.43	1533	1559	N	N
3	97677	gi|348520876	K.AEMEDLVSSKDDVGK.N	N	0.7	7.03	811.888	50.29 - 57.63	2	36000	811.888	811.888	811.887	811.887	811.889	811.888	811.886	811.886	57.11	54.59	53.03	52.72	51.72	50.65	51.9	50.53	10100	8400	12600	14300	60900	64300	53000	66000	0.80:0.66:1.00:1.13:4.82:5.09:4.20:5.22	11300	61100	1.00:5.38	52.78	1508	1522	N	N
3	97677	gi|348520876	K.KLLEER.V	N	0.51	10.16	394.236	30.29 - 42.21	2	36000	394.234	394.233	394.234	394.237	394.238	394.237	394.236	394.237	41.86	37.46	33.5	33.56	32.12	30.54	32.96	30.41	5000	4580	4530	5250	64800	60700	84600	59400	1.11:1.01:1.00:1.16:14.32:13.41:18.68:13.12	4840	67400	1.00:13.92	34.05	999	1004	N	N
3	97677	gi|348520876	R.RKLEGDSTELHDQIADLQAQIAELR.A	Y	0.82	13.13	713.124	94.76 - 97.25	4	36000	-	-	-	-	713.127	713.125	713.123	713.123	-	-	-	-	95.36	95.3	95.88	96.35	0	0	0	0	74200	73200	69000	69200	0:0:0:0:1.00:0.99:0.93:0.93	0	71400	00:00:01	95.72	1055	1079	N	N
3	97677	gi|348520876	K.IRELEAQISELQEDLEMER.Q	Y	0.59	11.21	777.72	98.77 - 100.49	3	36000	777.717	-	-	-	777.723	777.722	777.72	777.719	99.75	-	-	-	99.6	99.41	98.94	98.99	-	0	0	0	76400	70900	53400	48500	-:0:0:0:1.00:0.93:0.70:0.63	0	62300	00:00:01	99.34	1110	1128	N	N
3	97677	gi|348520876	K.HSQAFDELNEQLEQAK.K	N	0.98	9.35	943.952	65.02 - 69.08	2	33000	943.955	943.955	943.95	943.952	943.952	943.952	943.948	943.95	67.93	66.75	66.64	66.29	65.95	65.65	65.5	65.38	10600	10800	10400	13700	55100	49800	53200	56500	1.03:1.04:1.00:1.33:5.32:4.81:5.14:5.46	11400	53600	1.00:4.71	66.26	1198	1213	N	N
3	97677	gi|348520876	R.ESEVAQLKK.T	Y	1.13	21.08	516.291	30.25 - 33.77	2	31000	-	-	-	-	516.291	516.291	516.289	516.291	-	-	-	-	32.17	30.45	33.16	30.37	0	0	0	0	71100	65500	62000	49100	0:0:0:0:1.00:0.92:0.87:0.69	0	61900	00:00:01	31.54	1170	1178	N	N
3	97677	gi|348520876	K.KLVWVPSEK.M	N	0.91	17.53	543.323	53.45 - 56.02	2	30000	-	-	-	-	543.324	543.324	543.323	543.322	-	-	-	-	55.38	54.46	54.87	53.66	0	0	0	0	62500	61100	59700	59900	0:0:0:0:1.00:0.98:0.96:0.96	0	60800	00:00:01	54.59	28	36	N	N
3	97677	gi|348520876	R.ELESMTLQLEEK.T	Y	0.61	9.42	725.372	66.01 - 72.92	2	30000	725.371	725.368	-	725.38	725.369	725.368	725.375	725.375	72.5	71.58	-	65.97	71.14	70.74	70.72	70.74	12200	5870	0	1550	81700	89400	24600	21600	1.00:0.48:0:0.13:6.71:7.35:2.02:1.78	4900	54300	1.00:11.09	70.49	1397	1408	N	N
3	97677	gi|348520876	K.LKEVLLQIEDERR.N	Y	0.64	10.29	547.652	61.49 - 63.33	3	30000	-	-	-	547.654	547.653	547.652	547.652	547.651	-	-	-	61.86	62.48	62.1	61.93	61.89	0	0	0	13400	71000	70800	43500	37400	0:0:0:1.00:5.31:5.29:3.25:2.79	3350	55700	1.00:16.65	62.05	1848	1860	N	N
3	97677	gi|348520876	R.ELETMTTLKDELDR.T	Y	0.67	10.98	565.283	73.46 - 75.50	3	29000	-	-	-	-	565.284	565.284	565.283	565.283	-	-	-	-	74.38	74.12	73.71	73.81	0	0	0	0	72300	83200	35200	44400	0:0:0:0:1.00:1.15:0.49:0.61	0	58800	00:00:01	74	1488	1501	N	N
3	97677	gi|348520876	K.TKHALESELNELQIELK.T	Y	0.36	10.57	665.696	80.43 - 84.68	3	29000	665.696	665.697	665.692	-	665.699	665.7	665.696	665.695	83.7	83.71	83.72	-	80.71	80.71	82.1	83.49	1400	2220	3390	0	52800	78500	55500	38000	0.41:0.65:1.00:0:15.60:23.16:16.39:11.22	1750	56200	1.00:32.11	82.59	1222	1238	N	N
3	97677	gi|348520876	R.KLEGDSTELHDQIADLQAQIAELR.A	Y	0.92	14.51	898.461	99.74 - 101.96	3	28000	-	-	-	-	898.463	898.463	898.46	898.457	-	-	-	-	100.72	100.46	100.19	100.22	0	0	0	0	57200	54800	57700	52400	0:0:0:0:1.00:0.96:1.01:0.92	0	55500	00:00:01	100.4	1056	1079	N	N
3	97677	gi|348520876	K.NKHEAMITDLEER.L	Y	0.94	17.18	529.264	45.44 - 50.13	3	28000	-	-	-	-	529.265	529.263	529.263	529.264	-	-	-	-	47.1	45.52	49.26	47.94	0	0	0	0	52700	55400	47500	65900	0:0:0:0:1.00:1.05:0.90:1.25	0	55400	00:00:01	47.46	1027	1039	N	N
3	97677	gi|348520876	R.RGDVSHTLR.H	Y	0.92	15.06	520.783	27.95 - 31.51	2	27000	-	-	-	520.785	520.782	520.783	520.781	520.783	-	-	-	31.31	29.03	28.03	29.74	28.15	0	0	0	910	42000	37900	74800	62900	0:0:0:1.00:46.16:41.63:82.13:69.10	228	54400	1.00:239.02	29.25	1927	1935	N	N
3	97677	gi|348520876	R.DELQEELNGNNTK.I	Y	0.88	15.47	752.353	46.26 - 50.13	2	27000	-	-	-	-	752.355	752.352	752.352	752.354	-	-	-	-	48.41	46.89	49.14	47.06	0	0	0	0	52100	56400	50300	59100	0:0:0:0:1.00:1.08:0.97:1.14	0	54500	00:00:01	47.88	1708	1720	N	N
3	97677	gi|348520876	K.EQLTNLMTTLR.N	Y	0.97	23.89	660.355	80.25 - 82.16	2	26000	-	-	-	-	660.356	660.354	660.354	660.354	-	-	-	-	81.27	81.15	80.38	80.54	0	0	0	0	50600	55300	49500	51600	0:0:0:0:1.00:1.09:0.98:1.02	0	51800	00:00:01	80.83	656	666	N	N
3	97677	gi|348520876	R.LRQLEEEQNSLR.E	Y	1.15	28.8	757.903	40.66 - 44.57	2	25000	-	-	-	-	757.905	757.903	757.902	757.903	-	-	-	-	43.06	41.08	43.81	40.91	0	0	0	0	50500	48200	50400	53800	0:0:0:0:1.00:0.96:1.00:1.07	0	50700	00:00:01	42.21	1335	1346	N	N
3	97677	gi|348520876	K.YKFTITTLEAK.I	Y	0.76	9.18	657.869	65.12 - 68.82	2	25000	-	657.869	657.866	657.866	657.871	657.87	657.869	657.871	-	66.15	65.72	65.43	67.97	67.62	67.08	67.02	0	6260	6770	8960	44300	43000	45100	42000	0:0.93:1.00:1.32:6.54:6.36:6.66:6.21	5500	43600	1.00:7.93	66.71	1809	1819	N	N
3	97677	gi|348520876	K.IQLEELEDELQLTEDAK.L	Y	0.38	10.03	1008.5	96.71 - 99.98	2	24000	1008.5	1008.49	-	1008.49	1008.51	1008.5	1008.5	1008.5	99.32	99.33	-	97.11	99.24	99.02	98.53	98.52	7150	1250	0	1190	52200	55800	40300	33300	1.00:0.18:0:0.17:7.30:7.80:5.64:4.66	2400	45400	1.00:18.92	98.72	1543	1559	N	N
3	97677	gi|348520876	K.TLEASMLHSQEELSAAEK.L	Y	0.84	13.61	987.484	65.50 - 68.88	2	21000	987.484	987.494	-	-	987.482	987.482	987.48	987.479	68.28	67.28	-	-	66.44	66.16	65.91	65.81	4220	1230	0	0	36300	38200	48800	40700	1.00:0.29:0:0:8.62:9.06:11.58:9.65	1360	41000	1.00:30.13	66.65	1681	1698	N	N
3	97677	gi|348520876	K.MQQNITELEQQLDEEEAAR.Q	Y	0.83	12.65	1138.03	79.26 - 81.35	2	21000	-	-	-	-	1138.03	1138.03	1138.03	1138.03	-	-	-	-	80.08	80.03	79.49	79.69	0	0	0	0	44000	40800	40000	44300	0:0:0:0:1.00:0.93:0.91:1.01	0	42300	00:00:01	79.82	945	963	N	N
3	97677	gi|348520876	K.FTITTLEAK.I	Y	0.53	10.27	512.291	64.66 - 71.31	2	21000	-	-	-	512.293	512.292	512.291	512.29	512.291	-	-	-	70.87	65.83	65.4	65.15	64.82	0	0	0	5820	50100	47400	33000	31900	0:0:0:1.00:8.61:8.15:5.67:5.48	1460	40600	1.00:27.90	66.41	1811	1819	N	N
3	97677	gi|348520876	R.EVVSLK.S	Y	0.6	11.24	674.407	35.70 - 40.42	1	21000	-	-	674.402	-	674.41	674.407	674.407	674.408	-	-	35.84	-	39.3	37.08	39.98	36.61	0	0	-	0	35000	33900	37500	40700	0:0:-:0:1.00:0.97:1.07:1.16	0	36800	00:00:01	37.76	1917	1922	N	N
3	97677	gi|348520876	R.GDVSHTLR.H	Y	0.86	5.92	442.733	29.19 - 41.90	2	20000	442.735	442.733	442.733	442.737	442.732	442.732	442.731	442.733	41.33	36.77	32.7	32.92	30.62	29.31	31.5	29.33	11300	9380	11200	11700	18300	20900	42600	35800	1.01:0.83:1.00:1.04:1.63:1.86:3.79:3.19	10900	29400	1.00:2.70	33.06	1928	1935	N	N
3	97677	gi|348520876	K.QELEEILHEMESR.L	Y	0.81	12.29	821.89	91.89 - 93.65	2	19000	-	-	-	-	821.893	821.891	821.888	821.888	-	-	-	-	92.97	92.98	92.25	92.26	0	0	0	0	38000	36300	41300	37900	0:0:0:0:1.00:0.95:1.09:1.00	0	38400	00:00:01	92.62	915	927	N	N
3	97677	gi|348520876	R.DLGEELEALKTELEDTLDTTAAQQELR.S	Y	0.95	21.8	758.629	137.53 - 138.63	4	19000	-	-	-	-	758.629	758.628	758.63	758.63	-	-	-	-	137.64	137.71	137.66	137.64	0	0	0	0	22600	27000	41900	59400	0:0:0:0:1.00:1.19:1.86:2.63	0	37700	00:00:01	137.66	1140	1166	N	N
3	97677	gi|348520876	K.HSQAFDELNEQLEQAK.K	N	1.05	17.6	629.637	65.14 - 68.12	3	19000	629.638	629.64	629.636	629.638	629.638	629.637	629.636	629.638	67.96	66.79	66.68	66.33	65.99	65.65	65.5	65.38	5540	3780	5780	2950	44500	40800	23400	22100	0.96:0.65:1.00:0.51:7.71:7.07:4.05:3.82	4510	32700	1.00:7.25	66.29	1198	1213	N	N
3	97677	gi|348520876	R.SAVTDPLAQADWATKK.L	Y	0.55	9.08	567.966	63.18 - 68.42	3	19000	567.964	567.966	567.961	-	567.967	567.967	567.967	567.967	65.19	63.67	63.36	-	67.2	66.92	66.43	66.33	3770	4260	3900	0	41500	39500	27500	28100	0.97:1.09:1.00:0:10.65:10.13:7.06:7.20	2980	34100	1.00:11.45	65.59	13	28	N	N
3	97677	gi|348520876	K.QVSTLQTQLADMKK.K	Y	0.76	12.25	795.933	52.43 - 58.20	2	18000	-	-	795.933	-	795.933	795.933	795.932	795.934	-	-	52.57	-	57.42	56.78	56.88	56.19	0	0	-	0	26300	26400	34700	40400	0:0:-:0:1.00:1.00:1.32:1.54	0	32000	00:00:01	55.97	1362	1375	N	N
3	97677	gi|348520876	K.QELEEILHEMESR.L	Y	0.89	13.67	548.263	91.95 - 93.84	3	17000	-	-	-	-	548.264	548.263	548.262	548.263	-	-	-	-	92.97	92.98	92.25	92.26	0	0	0	0	41800	39900	27800	27200	0:0:0:0:1.00:0.95:0.67:0.65	0	34200	00:00:01	92.62	915	927	N	N
3	97677	gi|348520876	K.HEAMITDLEER.L	Y	0.9	18.8	672.321	51.88 - 53.98	2	16000	-	-	-	-	672.322	672.322	672.321	672.319	-	-	-	-	53.26	52.23	53.3	52	0	0	0	0	33700	36100	30400	30100	0:0:0:0:1.00:1.07:0.90:0.89	0	32600	00:00:01	52.7	1029	1039	N	N
3	97677	gi|348520876	R.QLEEEQNSLR.E	Y	0.56	7.56	623.316	34.72 - 49.07	2	16000	623.318	623.321	623.312	623.322	623.314	623.313	623.315	623.313	48.83	44.69	38.03	41.45	37.76	35.28	38.84	34.93	6870	4030	2470	4870	29400	24500	32700	25200	2.78:1.63:1.00:1.97:11.89:9.93:13.24:10.18	4560	28000	1.00:6.13	39.98	1337	1346	N	N
3	97677	gi|348520876	R.RGDVSHTLR.H	Y	1.12	25.55	347.524	27.95 - 30.43	3	16000	-	-	-	-	347.524	347.524	347.524	347.524	-	-	-	-	29.03	28.03	29.74	28.15	0	0	0	0	39300	35200	33900	17200	0:0:0:0:1.00:0.90:0.86:0.44	0	31400	00:00:01	28.74	1927	1935	N	N
3	97677	gi|348520876	K.DQGSAVLSHGELEK.Q	Y	0.82	15.3	735.368	41.78 - 45.93	2	15000	-	-	-	-	735.37	735.369	735.366	735.368	-	-	-	-	44.09	42.25	44.77	41.91	0	0	0	0	28500	32000	30100	30700	0:0:0:0:1.00:1.12:1.06:1.08	0	30300	00:00:01	43.25	201	214	N	N
3	97677	gi|348520876	R.RSTQQVDQLTSDLSTER.S	Y	0.48	11.44	655.332	54.58 - 56.40	3	15000	-	-	-	-	655.332	655.331	655.331	655.333	-	-	-	-	55.89	55.15	55.56	54.78	0	0	0	0	32900	37200	27100	18900	0:0:0:0:1.00:1.13:0.83:0.58	0	29000	00:00:01	55.35	1758	1774	N	N
3	97677	gi|348520876	R.IVFQEFR.Q	N	1.01	3.1	469.759	65.10 - 69.72	2	14000	469.759	469.76	469.758	469.759	469.759	469.76	469.758	469.758	69.12	67.73	67.34	66.74	66.4	65.96	65.7	65.34	13800	14400	15100	15400	15400	16100	12700	12700	0.91:0.95:1.00:1.02:1.02:1.06:0.84:0.84	14700	14200	1.00:0.97	66.79	716	722	N	N
3	97677	gi|348520876	K.EKQEQAEELIKEYEAK.Q	Y	0.54	11.91	655.668	54.75 - 60.58	3	14000	-	-	-	655.667	655.669	655.668	655.668	655.669	-	-	-	55.1	60.13	59.66	59.66	59.66	0	0	0	4070	31700	30000	22400	20600	0:0:0:1.00:7.77:7.36:5.49:5.07	1020	26200	1.00:25.68	58.84	863	878	N	N
3	97677	gi|348520876	K.NKHEAMITDLEER.L	Y	0.6	10.54	793.392	44.49 - 50.09	2	13000	-	-	-	793.396	793.393	793.39	793.39	793.391	-	-	-	44.64	47.1	45.53	49.26	47.78	0	0	0	-	18300	17200	30000	28900	0:0:0:-:1.00:0.94:1.64:1.58	0	23600	00:00:01	46.86	1027	1039	N	N
3	97677	gi|348520876	R.QAQTERDELQEELNGNNTK.I	Y	0.6	12.74	739.69	48.06 - 50.50	3	13000	-	-	-	-	739.691	739.689	739.69	739.689	-	-	-	-	49.54	48.28	49.92	48.27	0	0	0	0	28400	32100	19700	26200	0:0:0:0:1.00:1.13:0.69:0.92	0	26600	00:00:01	49	1702	1720	N	N
3	97677	gi|348520876	K.LEGDSTELHDQIADLQAQIAELR.A	Y	0.78	12.63	855.762	105.56 - 107.26	3	13000	-	-	-	-	855.766	855.762	855.76	855.76	-	-	-	-	106.35	106.2	105.73	105.84	0	0	0	0	29000	28200	24000	25100	0:0:0:0:1.00:0.97:0.83:0.86	0	26600	00:00:01	106.03	1057	1079	N	N
3	97677	gi|348520876	R.KKMQQNITELEQQLDEEEAAR.Q	Y	0.77	12.1	844.422	69.11 - 72.51	3	13000	-	-	-	-	844.422	844.423	844.423	844.422	-	-	-	-	69.66	69.36	70.69	71.59	0	0	0	0	28300	26700	22700	25200	0:0:0:0:1.00:0.95:0.80:0.89	0	25700	00:00:01	70.32	943	963	N	N
3	97677	gi|348520876	R.IAELEGELEEEQLNTEMVNDR.L	Y	0.37	6.1	1231.08	80.50 - 83.85	2	12000	1231.08	1231.08	1231.07	-	1231.08	1231.07	1231.07	-	82.06	81.91	81.92	-	81.27	81.23	80.73	-	12800	2740	2020	0	21100	28100	28400	0	6.34:1.36:1.00:0:10.43:13.90:14.04:0	4400	19400	1.00:4.41	81.52	1735	1755	N	N
3	97677	gi|348520876	R.SAVTDPLAQADWATKK.L	Y	0.73	12.05	851.446	65.38 - 67.97	2	11000	-	-	-	-	851.447	851.446	851.445	851.445	-	-	-	-	67.2	66.92	66.43	66.3	0	0	0	0	19200	16200	25400	24400	0:0:0:0:1.00:0.84:1.33:1.27	0	21300	00:00:01	66.71	13	28	N	N
3	97677	gi|348520876	K.VIQYLAHVASSFK.S	Y	0.96	19.86	731.907	76.23 - 77.84	2	10000	-	-	-	-	731.909	731.907	731.905	731.906	-	-	-	-	77.27	77.16	76.35	76.53	0	0	0	0	24500	21400	19800	15400	0:0:0:0:1.00:0.87:0.81:0.63	0	20300	00:00:01	76.83	185	197	N	N
3	97677	gi|348520876	K.LLEER.V	N	0.71	8.52	659.368	31.08 - 36.94	1	10000	-	-	659.364	659.366	659.371	659.37	659.369	659.37	-	-	36.61	34.41	33.05	31.39	33.85	31.16	0	0	5080	2780	18000	15500	20900	18800	0:0:1.00:0.55:3.55:3.05:4.11:3.71	1960	18300	1.00:9.32	33.41	1000	1004	N	N
3	97677	gi|348520876	R.DLGEELEALK.T	N	0.84	11.9	558.794	80.90 - 82.97	2	10000	558.793	558.795	558.791	558.796	558.794	558.794	558.795	558.794	82.58	82.27	82.29	81.96	81.8	81.63	81.27	81.38	3140	2370	2930	1210	15800	21200	16400	16900	1.07:0.81:1.00:0.41:5.40:7.23:5.62:5.77	2410	17600	1.00:7.29	81.9	1140	1149	N	N
3	97677	gi|348520876	K.Q(-17.03)ELEEILHEMESR.L	Y	0.79	13.16	813.375	112.45 - 114.23	2	9600	-	-	-	-	813.377	813.376	813.375	813.374	-	-	-	-	113.52	113.38	112.68	112.84	0	0	0	0	19600	19700	20100	17300	0:0:0:0:1.00:1.00:1.02:0.88	0	19200	00:00:01	113.1	915	927	N	Y
3	97677	gi|348520876	K.AEAQVQELQVK.F	Y	0.33	7.26	621.847	44.24 - 53.87	2	9200	-	-	621.842	621.851	621.853	621.841	621.848	621.849	-	-	53.43	53.25	52.08	44.36	52.3	50.82	0	0	4700	4570	2480	56600	1670	3460	0:0:1.00:0.97:0.53:12.04:0.36:0.74	2320	16100	1.00:6.93	51.04	1254	1264	N	N
3	97677	gi|348520876	K.FNKDDIQK.M	Y	0.48	10.02	504.262	30.01 - 33.61	2	9100	-	-	-	-	504.263	504.262	504.261	504.262	-	-	-	-	31.87	29.97	33	30.13	0	0	0	0	15300	20500	19000	17700	0:0:0:0:1.00:1.34:1.24:1.16	0	18100	00:00:01	31.24	65	72	N	N
3	97677	gi|348520876	R.KKAEAQVQELQVK.F	Y	1.06	23.07	749.936	34.11 - 39.12	2	9000	-	-	-	-	749.939	749.936	749.936	749.935	-	-	-	-	37.12	34.65	38.28	34.32	0	0	0	0	15800	16000	19000	21200	0:0:0:0:1.00:1.01:1.20:1.34	0	18000	00:00:01	36.09	1252	1264	N	N
3	97677	gi|348520876	R.EMLEEEEENKKNVEK.Q	Y	0.86	14.28	939.445	32.54 - 37.36	2	8600	-	-	-	-	939.448	939.445	939.445	939.444	-	-	-	-	35.18	32.84	36.67	32.7	0	0	0	0	17100	13400	19600	19000	0:0:0:0:1.00:0.78:1.14:1.11	0	17300	00:00:01	34.35	1347	1361	N	N
3	97677	gi|348520876	K.TELEDTLDTTAAQQELR.S	N	0.63	6.87	967.476	69.67 - 71.98	2	8400	967.481	967.483	967.472	967.477	967.477	967.475	967.469	967.472	71.7	70.99	70.81	70.47	70.36	69.99	69.92	69.97	1290	2800	2920	3950	17000	15500	10300	13700	0.44:0.96:1.00:1.35:5.81:5.30:3.51:4.69	2740	14100	1.00:5.15	70.53	1150	1166	N	N
3	97677	gi|348520876	K.EVLLQIEDER.R	Y	0.35	9.68	622.332	66.61 - 68.27	2	8300	-	-	-	-	622.333	622.333	622.331	622.331	-	-	-	-	67.65	67.3	67	66.81	0	0	0	0	17500	18100	14900	15900	0:0:0:0:1.00:1.04:0.86:0.91	0	16600	00:00:01	67.19	1850	1859	N	N
3	97677	gi|348520876	K.LKLQELEGTIK.S	Y	0.92	15.99	424.592	64.25 - 66.03	3	8100	-	-	-	-	424.592	424.592	424.591	424.591	-	-	-	-	65.28	64.96	64.62	64.46	0	0	0	0	23200	23100	9690	9060	0:0:0:0:1.00:0.99:0.42:0.39	0	16300	00:00:01	64.83	1796	1806	N	N
3	97677	gi|348520876	K.EEELLAALAR.I	Y	0.59	11.16	557.809	80.66 - 83.07	2	8100	-	-	-	-	557.81	557.809	557.81	557.809	-	-	-	-	82.2	82.08	81.31	81.38	0	0	0	0	15900	18600	13600	16700	0:0:0:0:1.00:1.17:0.86:1.05	0	16200	00:00:01	81.74	1086	1095	N	N
3	97677	gi|348520876	R.IGDSDEDSGLPSESSESAAQ	Y	0.89	14.02	990.915	46.13 - 49.97	2	7500	-	-	-	-	990.917	990.915	990.912	990.916	-	-	-	-	48.02	46.68	49	47.01	0	0	0	0	14700	16100	12800	16700	0:0:0:0:1.00:1.10:0.87:1.14	0	15100	00:00:01	47.68	1941	1960	N	N
3	97677	gi|348520876	K.LEHEALSLEGAEESR.K	Y	0.46	6.98	835.408	50.33 - 57.31	2	6900	835.406	835.402	-	835.408	835.411	835.411	835.41	835.408	57.06	54.51	-	52.81	52.39	51.27	52.49	51.18	1850	2140	-	2040	7540	10000	9290	15200	1.00:1.16:-:1.10:4.07:5.42:5.02:8.23	2010	10500	1.00:5.24	53.1	1377	1391	N	N
3	97677	gi|348520876	R.LEVNLQAMK.T	Y	0.38	10.27	1045.57	62.33 - 68.14	1	6200	1045.57	1045.55	-	1045.55	1045.57	1045.57	1045.57	1045.57	66.72	63	-	67.58	63.57	63.15	62.95	62.54	153	476	0	709	10200	10200	15100	13000	1.00:3.11:0:4.63:66.45:66.38:98.77:84.69	334	12100	1.00:36.19	64.21	1562	1570	N	N
3	97677	gi|348520876	K.KLEHEALSLEGAEESR.K	Y	0.5	10.8	899.456	46.55 - 50.78	2	6200	-	-	-	-	899.456	899.456	899.456	899.456	-	-	-	-	48.1	46.79	49.38	47.94	0	0	0	0	11000	11100	15800	11600	0:0:0:0:1.00:1.01:1.44:1.06	0	12400	00:00:01	48.05	1376	1391	N	N
3	97677	gi|348520876	R.TVGQLYKEQLTNLMTTLR.N	Y	0.85	15.89	703.714	98.77 - 100.28	3	6200	-	-	-	-	703.716	703.715	703.711	703.713	-	-	-	-	99.76	99.57	98.94	98.95	0	0	0	0	14200	13500	11000	10500	0:0:0:0:1.00:0.95:0.77:0.73	0	12300	00:00:01	99.3	649	666	N	N
3	97677	gi|348520876	K.VAGMSDSAQGAFK.T	Y	0.48	10.59	634.805	44.41 - 47.62	2	6100	-	-	-	-	634.806	634.803	634.805	634.806	-	-	-	-	46.58	44.92	47.06	44.56	0	0	0	0	12500	14900	9670	11500	0:0:0:0:1.00:1.19:0.77:0.92	0	12200	00:00:01	45.78	629	641	N	N
3	97677	gi|348520876	R.QIVSNLEKK.Q	N	0.79	13.91	529.815	33.02 - 37.40	2	6000	-	-	-	-	529.816	529.814	529.815	529.814	-	-	-	-	35.72	33.47	36.83	33.14	0	0	0	0	12800	11000	14500	10100	0:0:0:0:1.00:0.86:1.13:0.79	0	12100	00:00:01	34.79	1438	1446	N	N
3	97677	gi|348520876	K.KMQQNITELEQQLDEEEAAR.Q	Y	0.67	11.01	801.723	74.99 - 76.24	3	5100	-	-	-	-	801.724	801.722	801.724	801.722	-	-	-	-	75.72	75.56	75.15	75.34	0	0	0	0	8360	15000	8200	8960	0:0:0:0:1.00:1.79:0.98:1.07	0	10100	00:00:01	75.44	944	963	N	N
3	97677	gi|348520876	R.DLGEELEALKTELEDTLDTTAAQQELR.S	Y	0.56	11.22	1516.24	136.30 - 138.45	2	5000	-	1516.24	1516.22	-	1516.25	1516.26	1516.24	1516.24	-	136.4	136.58	-	137.64	137.71	137.68	137.64	0	121	194	0	7210	6790	12200	13800	0:0.62:1.00:0:37.12:34.95:62.79:71.25	78.7	10000	1.00:127.16	137.28	1140	1166	N	N
3	97677	gi|348520876	K.KVIQYLAHVASSFK.S	Y	0.31	5.73	530.971	74.84 - 83.15	3	5000	-	530.97	530.975	530.966	530.972	530.971	-	530.969	-	82.74	82.05	82.06	75.23	75	-	79.53	0	3230	2490	3020	9160	13600	0	8600	0:1.30:1.00:1.21:3.69:5.47:0:3.46	2180	7840	1.00:3.59	79.44	184	197	N	N
3	97677	gi|348520876	K.KKLETDLADLEAQIDAANK.G	Y	0.76	12.28	1043.55	79.79 - 83.23	2	5000	-	-	-	-	1043.56	1043.56	1043.55	1043.55	-	-	-	-	80.2	80.15	81.35	82.09	0	0	0	0	9720	8710	10800	10800	0:0:0:0:1.00:0.90:1.11:1.11	0	10000	00:00:01	80.95	1617	1635	N	N
182	98914	gi|542234802	K.LTGMAFR.V	N	1.38	22.52	398.214	49.60 - 58.97	2	260000	398.214	398.215	398.214	398.215	398.215	398.214	398.214	398.214	57.87	55.09	53.23	52.81	51.65	50.37	51.78	49.92	45800	41200	39700	43800	433000	459000	508000	474000	1.15:1.04:1.00:1.10:10.91:11.56:12.80:11.94	42600	469000	1.00:10.99	52.84	226	232	N	N
182	98914	gi|542234802	K.VIPELNGK.L	N	0.56	9.32	435.261	43.84 - 54.27	2	81000	435.262	435.262	435.259	435.26	435.261	435.26	435.26	435.261	53.78	50.51	47.92	47.47	46.46	44.68	46.73	44.08	13600	13100	14200	11700	169000	171000	123000	129000	0.96:0.92:1.00:0.82:11.93:12.02:8.64:9.08	13100	148000	1.00:11.25	47.7	218	225	N	N
182	98914	gi|542234802	K.VINDNFGIIEGLMSTVHAITATQK.T	Y	1.11	32.83	858.119	136.59 - 137.60	3	44000	-	-	-	-	858.12	858.118	858.12	858.118	-	-	-	-	136.78	136.88	136.73	136.73	0	0	0	0	70000	64400	108000	108000	0:0:0:0:1.00:0.92:1.54:1.55	0	87600	00:00:01	136.78	161	184	Y	N
182	98914	gi|542234802	R.VPTPNVSVVDLTVR.L	Y	1.13	25.08	748.429	78.61 - 80.67	2	42000	-	-	-	-	748.431	748.429	748.428	748.428	-	-	-	-	79.8	79.67	78.94	79.09	0	0	0	0	81600	82300	84100	86100	0:0:0:0:1.00:1.01:1.03:1.05	0	83500	00:00:01	79.37	233	246	Y	N
182	98914	gi|542234802	R.GASQNIIPASTGAAK.A	Y	0.78	13.11	693.376	42.83 - 46.62	2	20000	-	-	-	-	693.379	693.376	693.375	693.376	-	-	-	-	45.57	43.64	45.89	43.08	0	0	0	0	45100	38800	32700	45600	0:0:0:0:1.00:0.86:0.73:1.01	0	40500	00:00:01	44.54	199	213	Y	N
182	98914	gi|542234802	K.LVSWYDNEFGYSNR.V	Y	0.94	16.91	875.399	80.65 - 82.55	2	14000	-	-	-	-	875.401	875.4	875.398	875.398	-	-	-	-	81.59	81.51	80.88	81.06	0	0	0	0	31100	31500	29000	23000	0:0:0:0:1.00:1.01:0.93:0.74	0	28700	00:00:01	81.26	308	321	N	N
182	98914	gi|542234802	K.VGINGFGR.I	N	0.41	10.58	410.229	48.99 - 51.62	2	9400	-	-	-	-	410.23	410.228	410.228	410.229	-	-	-	-	50.8	49.37	51.02	49.19	0	0	0	0	18600	19600	21000	15700	0:0:0:0:1.00:1.05:1.13:0.85	0	18700	00:00:01	50.1	4	11	N	N
182	98914	gi|542234802	K.AEGDKLVIDGHK.I	Y	0.61	10.93	641.345	33.26 - 42.26	2	9300	-	641.352	-	-	641.346	641.345	641.342	641.342	-	42.02	-	-	36.03	33.76	37.08	33.34	0	-	0	0	15000	14300	18500	17500	0:-:0:0:1.00:0.95:1.24:1.17	0	16300	00:00:01	36.45	60	71	N	N
90	99063	gi|348507042	R.KEELVAVMWAPDTAPIKEK.M	Y	1.34	31.98	719.056	77.10 - 80.22	3	460000	-	-	-	-	719.057	719.056	719.055	719.055	-	-	-	-	78.44	78.36	78.06	78.32	0	0	0	0	985000	977000	915000	785000	0:0:0:0:1.00:0.99:0.93:0.80	0	915000	00:00:01	78.29	92	110	Y	N
90	99063	gi|348507042	K.FFIGLLDSK.V	Y	1.65	17.03	520.294	93.75 - 95.98	2	420000	520.296	-	-	-	520.296	520.294	520.293	520.293	95.64	-	-	-	94.92	94.87	94.04	94.12	2780	0	0	0	861000	852000	836000	836000	1.00:0:0:0:260.20:257.49:252.83:252.63	696	846000	1.00:255.79	94.72	65	73	Y	N
90	99063	gi|348507042	R.LVIFR.I	N	1.16	21.44	647.424	58.78 - 61.72	1	280000	-	-	-	647.422	647.425	647.425	647.423	647.424	-	-	-	58.86	60.83	60.1	60.15	59.28	0	0	0	-	436000	415000	519000	584000	0:0:0:-:1.00:0.95:1.19:1.34	0	489000	00:00:01	59.84	33	37	N	N
90	99063	gi|348507042	R.IDDSEGAIVVDKIYR.Q	Y	1.46	18.99	564.967	67.97 - 69.99	3	270000	-	-	-	-	564.967	564.968	564.966	564.967	-	-	-	-	68.97	68.68	68.37	68.36	0	0	0	0	624000	627000	454000	482000	0:0:0:0:1.00:1.00:0.73:0.77	0	547000	00:00:01	68.59	38	52	Y	N
90	99063	gi|348507042	R.IDDSEGAIVVDK.I	Y	0.79	11.8	630.822	45.59 - 59.22	2	240000	630.82	-	630.822	-	630.824	630.823	630.822	630.822	59.01	-	55.42	-	47.91	46.31	48.35	46.03	2480	0	1450	0	440000	480000	450000	515000	1.35:0:1.00:0:238.28:260.24:244.15:279.20	983	471000	1.00:255.47	50.51	38	49	N	N
90	99063	gi|348507042	R.QKDLADVDDVFK.F	Y	1.41	21.77	696.857	65.22 - 67.33	2	200000	-	-	-	-	696.858	696.857	696.855	696.857	-	-	-	-	66.4	66.04	65.83	65.62	0	0	0	0	389000	365000	424000	459000	0:0:0:0:1.00:0.94:1.09:1.18	0	409000	00:00:01	65.97	53	64	N	N
90	99063	gi|348507042	K.DLINEMK.V	Y	1.36	26.38	862.434	54.14 - 57.21	1	180000	-	-	-	-	862.436	862.436	862.433	862.434	-	-	-	-	56.21	55.11	56.11	54.98	0	0	0	0	348000	353000	345000	393000	0:0:0:0:1.00:1.02:0.99:1.13	0	360000	00:00:01	55.6	13	19	N	N
90	99063	gi|348507042	R.IDDSEGAIVVDKIYR.Q	Y	1.62	18.98	846.946	67.97 - 69.95	2	140000	-	-	-	-	846.948	846.947	846.944	846.947	-	-	-	-	68.89	68.63	68.37	68.4	0	0	0	0	247000	233000	337000	335000	0:0:0:0:1.00:0.94:1.36:1.36	0	288000	00:00:01	68.57	38	52	N	N
90	99063	gi|348507042	R.KEELVAVMWAPDTAPIK.E	Y	1.47	18.79	633.342	85.77 - 88.77	3	130000	-	-	-	-	633.344	633.342	633.34	633.341	-	-	-	-	86.93	86.88	86.18	86.46	0	0	0	0	302000	304000	236000	210000	0:0:0:0:1.00:1.01:0.78:0.70	0	263000	00:00:01	86.61	92	108	N	N
90	99063	gi|348507042	R.KEELVAVMWAPDTAPIK.E	Y	1.43	17.99	949.508	85.77 - 88.48	2	110000	-	-	-	-	949.511	949.509	949.505	949.506	-	-	-	-	86.97	86.88	86.22	86.46	0	0	0	0	235000	218000	231000	201000	0:0:0:0:1.00:0.93:0.98:0.86	0	221000	00:00:01	86.63	92	108	N	N
90	99063	gi|348507042	K.DLADVDDVFK.F	Y	0.65	12.21	568.78	80.05 - 82.96	2	110000	568.779	568.787	568.782	-	568.779	568.778	568.777	568.777	81.85	82.94	82.89	-	80.99	80.87	80.41	80.58	3190	1450	510	0	233000	239000	181000	194000	3.83:1.74:1.00:0:280.26:287.04:217.27:233.25	1290	212000	1.00:164.61	81.51	55	64	N	N
90	99063	gi|348507042	K.DLINEMK.V	Y	1.2	27.16	431.722	54.14 - 57.05	2	100000	-	-	-	-	431.723	431.722	431.721	431.721	-	-	-	-	56.14	55.07	56.1	54.5	0	0	0	0	244000	229000	176000	152000	0:0:0:0:1.00:0.94:0.72:0.62	0	200000	00:00:01	55.45	13	19	N	N
90	99063	gi|348507042	K.FFIGLLDSK.V	Y	1.28	33.76	1039.58	93.75 - 95.83	1	61000	-	-	-	-	1039.58	1039.58	1039.58	1039.58	-	-	-	-	94.9	94.87	94.05	94.13	0	0	0	0	107000	106000	140000	137000	0:0:0:0:1.00:0.99:1.31:1.29	0	122000	00:00:01	94.49	65	73	N	N
90	99063	gi|348507042	K.HMLEMNDLSDYGTR.E	Y	1.26	28.56	561.251	64.42 - 66.53	3	60000	-	-	-	-	561.251	561.252	561.25	561.25	-	-	-	-	65.51	65.21	65.06	64.77	0	0	0	0	167000	164000	75200	71200	0:0:0:0:1.00:0.98:0.45:0.43	0	120000	00:00:01	65.14	129	142	N	N
90	99063	gi|348507042	R.QKDLADVDDVFK.F	Y	1.04	25.32	464.906	65.22 - 67.33	3	50000	-	-	-	-	464.907	464.907	464.906	464.906	-	-	-	-	66.4	66	65.79	65.58	0	0	0	0	133000	134000	64300	65900	0:0:0:0:1.00:1.01:0.48:0.50	0	99100	00:00:01	65.94	53	64	N	N
90	99063	gi|348507042	R.QKDLADVDDVFKFFIGLLDSK.V	Y	0.61	10.79	805.094	139.88 - 142.72	3	49000	805.095	805.097	805.092	-	805.094	805.093	805.094	805.093	140.01	139.97	139.98	-	139.96	139.97	140.15	140.39	9540	2460	400	0	79600	76300	163000	62900	23.84:6.14:1.00:0:198.91:190.67:408.01:157.30	3100	95500	1.00:30.82	140.06	53	73	N	N
90	99063	gi|348507042	K.EELVAVMWAPDTAPIK.E	Y	0.7	11.68	885.456	92.77 - 97.88	2	45000	-	-	885.457	-	885.461	885.458	885.453	885.451	-	-	92.85	-	97.02	96.95	96.27	96.31	0	0	-	0	87900	79800	78200	70600	0:0:-:0:1.00:0.91:0.89:0.80	0	79100	00:00:01	95.88	93	108	N	N
90	99063	gi|348507042	R.QKDLADVDDVFKFFIGLLDSK.V	Y	0.77	11.64	604.073	139.88 - 141.95	4	42000	604.074	604.075	604.072	-	604.073	604.072	604.073	604.072	140.01	139.97	139.98	-	140	139.97	140.15	140.53	9730	2340	851	0	57300	61500	152000	50600	11.43:2.75:1.00:0:67.26:72.23:178.87:59.48	3230	80400	1.00:24.88	140.09	53	73	N	N
90	99063	gi|348507042	K.VTDAVKDLINEMK.V	Y	1.16	20.47	492.598	80.91 - 82.87	3	41000	-	-	-	-	492.599	492.599	492.597	492.598	-	-	-	-	82	81.91	81.31	81.46	0	0	0	0	82600	106000	61900	76500	0:0:0:0:1.00:1.28:0.75:0.93	0	81700	00:00:01	81.67	7	19	N	N
90	99063	gi|348507042	R.KEELVAVMWAPDTAPIKEK.M	Y	1.04	21.12	1078.08	77.50 - 79.80	2	40000	-	-	-	-	1078.08	1078.08	1078.08	1078.08	-	-	-	-	78.44	78.36	78.09	78.32	0	0	0	0	83900	73700	93400	70800	0:0:0:0:1.00:0.88:1.11:0.84	0	80400	00:00:01	78.3	92	110	N	N
90	99063	gi|348507042	R.KEELVAVMWAPDTAPIKEK.M	Y	0.91	15.87	539.543	77.42 - 80.07	4	40000	-	-	-	-	539.544	539.543	539.542	539.543	-	-	-	-	78.4	78.32	78.06	78.28	0	0	0	0	119000	117000	42900	38700	0:0:0:0:1.00:0.98:0.36:0.32	0	79400	00:00:01	78.27	92	110	N	N
90	99063	gi|348507042	K.DLADVDDVFKFFIGLLDSK.V	Y	0.69	10.73	719.709	140.65 - 141.41	3	38000	719.708	719.71	719.709	-	719.71	719.71	719.709	719.708	140.75	140.75	140.79	-	140.72	140.73	140.77	140.75	12800	4710	1940	0	47300	51500	99600	89500	6.60:2.43:1.00:0:24.40:26.60:51.43:46.19	4850	72000	1.00:14.83	140.75	55	73	N	N
90	99063	gi|348507042	K.EELVAVMWAPDTAPIKEK.M	Y	0.81	14.39	676.356	85.93 - 87.97	3	38000	-	-	-	-	676.357	676.357	676.355	676.356	-	-	-	-	87.49	87.44	86.57	86.74	0	0	0	0	87500	89100	67100	59000	0:0:0:0:1.00:1.02:0.77:0.67	0	75700	00:00:01	87.06	93	110	N	N
90	99063	gi|348507042	R.YLMYDC(+57.02)HFETK.E	Y	0.78	12.76	753.827	58.44 - 63.32	2	36000	753.826	753.827	-	-	753.828	753.826	753.826	753.827	63.17	61.32	-	-	59.8	59.22	59.33	58.8	1650	1400	0	0	70300	68600	73700	74300	1.00:0.85:0:0:42.50:41.52:44.57:44.96	764	71700	1.00:93.87	60.27	77	87	N	Y
90	99063	gi|348507042	K.KIQTGVK.H	Y	0.46	10.69	387.244	27.18 - 37.16	2	35000	387.24	387.241	387.243	-	387.246	387.247	387.246	387.247	36.95	33.4	28.65	-	28.03	27.38	28.5	27.5	2180	1600	827	0	40100	40500	112000	80500	2.64:1.94:1.00:0:48.50:48.96:135.56:97.38	1150	68300	1.00:59.25	30.06	122	128	N	N
90	99063	gi|348507042	R.Q(-17.03)KDLADVDDVFK.F	Y	0.62	11.25	688.342	77.46 - 84.68	2	34000	688.341	-	688.346	-	688.343	688.342	688.341	688.341	82.74	-	84.21	-	78.64	78.48	77.98	78.01	1700	0	3370	0	70700	69200	64700	65400	0.50:0:1.00:0:20.97:20.51:19.19:19.39	1270	67500	1.00:53.28	80.01	53	64	N	Y
90	99063	gi|348507042	K.EELVAVMWAPDTAPIKEK.M	Y	0.58	11.5	1014.03	85.97 - 88.83	2	29000	-	-	-	1014.04	1014.03	1014.03	1014.03	1014.03	-	-	-	88.48	87.49	87.4	86.49	86.7	0	0	0	-	41500	57600	54600	51900	0:0:0:-:1.00:1.39:1.31:1.25	0	51400	00:00:01	87.31	93	110	N	N
90	99063	gi|348507042	R.Q(-17.03)KDLADVDDVFKFFIGLLDSK.V	Y	0.63	11.11	799.418	140.31 - 141.15	3	22000	799.417	-	799.414	-	799.42	799.418	799.418	799.419	140.49	-	140.42	-	140.46	140.45	140.48	140.5	2960	0	-	0	30200	32800	47100	43200	1.00:0:-:0:10.22:11.10:15.92:14.60	986	38300	1.00:38.88	140.47	53	73	N	Y
90	99063	gi|348507042	R.VRLVIFR.I	Y	1.17	22.17	451.801	65.22 - 66.85	2	20000	-	-	-	-	451.802	451.802	451.8	451.801	-	-	-	-	66.07	65.65	65.62	65.46	0	0	0	0	32700	31900	48100	46700	0:0:0:0:1.00:0.98:1.47:1.43	0	39800	00:00:01	65.7	31	37	N	N
90	99063	gi|348507042	K.MKYASSK.D	Y	0.47	9.85	407.708	26.25 - 28.15	2	15000	-	-	-	-	407.708	407.708	407.707	407.709	-	-	-	-	27.15	26.74	27.48	26.94	0	0	0	0	16300	18600	45500	35900	0:0:0:0:1.00:1.14:2.79:2.20	0	29100	00:00:01	27.08	111	117	N	N
90	99063	gi|348507042	R.IDDSEGAIVVDK.I	Y	0.91	17.75	1260.63	45.59 - 49.62	1	9200	-	-	-	-	1260.63	1260.63	1260.63	1260.63	-	-	-	-	47.91	46.31	48.33	46.05	0	0	0	0	17200	15700	18000	23000	0:0:0:0:1.00:0.91:1.05:1.34	0	18400	00:00:01	47.15	38	49	N	N
90	99063	gi|348507042	K.DLADVDDVFKFFIGLLDSK.V	Y	0.78	12.55	1079.06	140.68 - 141.24	2	7300	1079.06	-	-	-	1079.06	1079.06	1079.05	1079.05	140.84	-	-	-	140.72	140.75	140.77	140.75	2540	0	0	0	12000	11300	16900	15900	1.00:0:0:0:4.73:4.44:6.67:6.26	635	14000	1.00:22.10	140.77	55	73	N	N
90	99063	gi|348507042	K.V(+42.01)VKN(+.98)DADQNER.V	Y	0.7	4.7	665.82	30.66 - 44.98	2	6000	665.824	665.818	665.818	665.822	665.821	665.82	665.816	-	44.73	40.03	35.94	35.98	32.57	30.78	33.69	-	3340	2590	4350	4370	14400	14400	4670	0	0.77:0.60:1.00:1.00:3.31:3.30:1.07:0	3660	8360	1.00:2.28	36.24	20	30	N	Y
156	100406	gi|348528724	K.LINLSVPDTIDER.T	Y	1.1	28.57	742.902	78.70 - 80.71	2	75000	-	-	-	-	742.904	742.902	742.9	742.902	-	-	-	-	79.8	79.71	79.13	79.25	0	0	0	0	157000	161000	141000	145000	0:0:0:0:1.00:1.03:0.90:0.92	0	151000	00:00:01	79.47	161	173	Y	N
156	100406	gi|348528724	K.VYALPEDLVEVNPK.M	Y	1	19.69	793.428	82.37 - 84.52	2	62000	-	-	-	-	793.429	793.428	793.427	793.427	-	-	-	-	83.55	83.49	82.69	82.93	0	0	0	0	118000	142000	108000	130000	0:0:0:0:1.00:1.20:0.92:1.10	0	125000	00:00:01	83.16	589	602	Y	N
156	100406	gi|348528724	K.IELSEFEALFK.E	Y	0.46	10.57	663.351	111.86 - 113.86	2	33000	663.347	663.353	-	663.352	663.351	663.351	663.351	663.35	113.21	112.81	-	112.82	113.03	112.89	112.1	112.28	2970	2090	0	3030	66900	64600	60400	61000	1.00:0.70:0:1.02:22.55:21.79:20.37:20.58	2020	63200	1.00:31.27	112.74	64	74	Y	N
156	100406	gi|348528724	R.FAFANYLNSALEKDPDC(+57.02)QHVLPINPNTEDLFK.A	Y	0.35	9.73	930.953	108.45 - 110.36	4	15000	-	-	-	-	930.955	930.955	930.951	930.951	-	-	-	-	109.85	109.76	109.1	109.28	0	0	0	0	32000	34100	28500	24300	0:0:0:0:1.00:1.07:0.89:0.76	0	29700	00:00:01	109.49	119	150	N	Y
156	100406	gi|348528724	K.LDLNNDSK.I	Y	0.32	7.62	459.738	32.25 - 37.22	2	14000	-	-	459.74	-	459.739	459.738	459.737	459.737	-	-	36.62	-	34.78	32.84	35.65	32.49	0	0	13800	0	23100	32900	21600	23900	0:0:1.00:0:1.67:2.38:1.57:1.73	3450	25400	1.00:7.35	34.48	56	63	N	N
156	100406	gi|348528724	K.LDLNNDSKIELSEFEALFK.E	Y	0.65	11.56	742.38	115.09 - 116.81	3	11000	742.381	742.376	-	-	742.382	742.381	742.38	742.38	116.07	115.81	-	-	116.14	115.95	115.33	115.5	2900	626	0	0	21100	24300	20700	20100	1.00:0.22:0:0:7.27:8.37:7.12:6.91	883	21500	1.00:24.41	115.8	56	74	N	N
156	100406	gi|348528724	R.QFVTAADVVSGNAK.L	Y	0.81	13.13	703.869	58.72 - 60.66	2	7800	-	-	-	-	703.869	703.869	703.869	703.868	-	-	-	-	60.05	59.45	59.66	59	0	0	0	0	16800	18400	13900	13400	0:0:0:0:1.00:1.10:0.83:0.80	0	15600	00:00:01	59.54	342	355	N	N
143	104974	gi|542217946	K.AYDFAVAVAR.K	Y	1	23	541.787	62.45 - 67.33	2	150000	-	-	-	541.787	541.788	541.788	541.786	541.787	-	-	-	62.72	66.03	65.57	65.46	65.18	0	0	0	-	309000	309000	238000	222000	0:0:0:-:1.00:1.00:0.77:0.72	0	270000	00:00:01	64.99	8	17	Y	N
143	104974	gi|542217946	R.MVSANNETIAK.R	Y	0.85	17.29	589.3	33.99 - 41.34	2	120000	-	-	589.297	-	589.302	589.301	589.3	589.3	-	-	40.91	-	36.92	34.4	38.08	34.11	0	0	-	0	225000	202000	216000	175000	0:0:-:0:1.00:0.90:0.96:0.78	0	204000	00:00:01	36.88	252	262	Y	N
143	104974	gi|542217946	K.EIEIFPVVRDDAPIEKK	Y	1.52	19.98	666.704	75.52 - 77.55	3	92000	-	-	-	-	666.705	666.703	666.703	666.703	-	-	-	-	76.8	76.68	75.76	75.93	0	0	0	0	181000	177000	183000	193000	0:0:0:0:1.00:0.98:1.01:1.06	0	184000	00:00:01	76.29	267	283	Y	N
143	104974	gi|542217946	R.EAGGILLDVDGGPFDLMSR.R	Y	0.72	10.92	981.481	113.15 - 116.34	2	72000	981.48	-	-	-	981.483	981.481	981.48	981.48	114.65	-	-	-	114.72	114.57	113.96	114.14	-	0	0	0	136000	130000	127000	113000	-:0:0:0:1.00:0.96:0.93:0.83	0	127000	00:00:01	114.41	232	250	N	N
143	104974	gi|542217946	M(+42.01)EDPWQK.A	Y	1.04	21.99	975.424	67.06 - 69.99	1	68000	-	-	-	-	975.427	975.426	975.422	975.423	-	-	-	-	68.71	68.22	68.65	68.12	0	0	0	0	122000	113000	168000	137000	0:0:0:0:1.00:0.92:1.38:1.12	0	135000	00:00:01	68.43	1	7	N	Y
143	104974	gi|542217946	R.RMVSANNETIAK.R	Y	1.07	25.85	667.35	31.44 - 36.22	2	64000	-	-	-	-	667.351	667.349	667.348	667.349	-	-	-	-	34.03	31.87	35.41	31.72	0	0	0	0	129000	117000	148000	120000	0:0:0:0:1.00:0.91:1.15:0.93	0	129000	00:00:01	33.26	251	262	N	N
143	104974	gi|542217946	K.SIIISEHGTDRSPEK.V	Y	0.93	17.19	556.961	34.93 - 41.39	3	44000	-	-	-	-	556.962	556.961	556.961	556.96	-	-	-	-	38.05	35.49	39.16	35.21	0	0	0	0	99800	97700	91500	62600	0:0:0:0:1.00:0.98:0.92:0.63	0	87900	00:00:01	36.98	159	173	N	N
143	104974	gi|542217946	K.EIEIFPVVRDDAPIEK.K	Y	0.78	12.21	624.005	82.61 - 84.64	3	30000	-	-	-	-	624.006	624.005	624.004	624.005	-	-	-	-	84.02	84	83.15	83.31	0	0	0	0	60700	74000	49500	56600	0:0:0:0:1.00:1.22:0.82:0.93	0	60200	00:00:01	83.62	267	282	N	N
143	104974	gi|542217946	K.IFSTMQK.M	Y	1.18	33.07	427.728	38.44 - 42.76	2	29000	-	-	-	-	427.728	427.727	427.728	427.727	-	-	-	-	41.28	39.17	41.92	38.72	0	0	0	0	72400	67600	59500	34200	0:0:0:0:1.00:0.93:0.82:0.47	0	58400	00:00:01	40.27	177	183	N	N
143	104974	gi|542217946	K.IIIGSLK.E	Y	0.68	11.38	743.502	54.70 - 57.92	1	23000	-	-	743.499	743.501	743.505	743.504	743.5	743.502	-	-	57.67	57.01	56.85	55.95	56.4	55.34	0	0	2170	2230	41000	40800	45300	50700	0:0:1.00:1.03:18.90:18.80:20.86:23.36	1100	44400	1.00:40.38	56.54	53	59	N	N
143	104974	gi|542217946	K.EIEIFPVVRDDAPIEK.K	Y	1.01	21.32	935.502	82.99 - 84.80	2	22000	-	-	-	-	935.503	935.501	935.5	935.502	-	-	-	-	84.02	83.98	83.15	83.31	0	0	0	0	44000	38600	49900	46300	0:0:0:0:1.00:0.88:1.13:1.05	0	44700	00:00:01	83.62	267	282	N	N
143	104974	gi|542217946	K.EIEIFPVVR.D	Y	1.2	29.81	1101.63	85.29 - 87.37	1	19000	-	-	-	-	1101.63	1101.63	1101.62	1101.63	-	-	-	-	86.6	86.49	85.61	85.71	0	0	0	0	36800	31300	42900	42300	0:0:0:0:1.00:0.85:1.17:1.15	0	38300	00:00:01	86.1	267	275	N	N
143	104974	gi|542217946	K.SIIISEHGTDRSPEK.V	Y	0.91	15.88	834.935	35.01 - 40.38	2	16000	-	-	-	-	834.938	834.935	834.933	834.934	-	-	-	-	38.05	35.49	39.16	35.21	0	0	0	0	27300	27700	34700	38000	0:0:0:0:1.00:1.01:1.27:1.39	0	31900	00:00:01	36.98	159	173	N	N
143	104974	gi|542217946	K.EIEIFPVVRDDAPIEKK	Y	0.98	18.84	999.549	75.52 - 77.84	2	9400	-	-	-	-	999.552	999.549	999.548	999.549	-	-	-	-	76.8	76.68	75.76	75.93	0	0	0	0	16100	14400	22500	22100	0:0:0:0:1.00:0.90:1.40:1.37	0	18800	00:00:01	76.29	267	283	N	N
143	104974	gi|542217946	R.IIKEIEIFPVVR.D	Y	0.93	17.07	728.45	85.77 - 87.25	2	8000	-	-	-	-	728.452	728.451	728.449	728.449	-	-	-	-	86.93	86.84	85.89	86.06	0	0	0	0	14000	14200	16900	18600	0:0:0:0:1.00:1.01:1.21:1.33	0	15900	00:00:01	86.43	264	275	N	N
143	104974	gi|542217946	R.IIKEIEIFPVVR.D	Y	1.05	26.4	485.969	85.73 - 87.65	3	7300	-	-	-	-	485.97	485.97	485.969	485.968	-	-	-	-	86.89	86.84	85.89	86.06	0	0	0	0	15600	16300	13200	13400	0:0:0:0:1.00:1.04:0.85:0.86	0	14600	00:00:01	86.42	264	275	N	N
143	104974	gi|542217946	K.EIEIFPVVRDDAPIEKK	Y	0.62	10.97	500.278	75.48 - 77.39	4	5900	-	-	-	-	500.28	500.278	500.278	500.278	-	-	-	-	76.84	76.68	75.72	75.97	0	0	0	0	17000	18100	6770	5550	0:0:0:0:1.00:1.06:0.40:0.33	0	11900	00:00:01	76.3	267	283	N	N
85	105033	gi|542205122	K.ARPVIDIQK.K	Y	1.14	21.14	520.319	39.97 - 44.25	2	29000	-	-	-	-	520.32	520.319	520.318	520.319	-	-	-	-	43.06	41.04	43.53	40.25	0	0	0	0	53700	58800	60800	60100	0:0:0:0:1.00:1.10:1.13:1.12	0	58400	00:00:01	41.97	472	480	Y	N
85	105033	gi|542205122	R.AAFINASPGSSHESSGTITLDKK.G	Y	0.9	17.19	773.398	51.64 - 54.02	3	29000	-	-	-	-	773.399	773.398	773.397	773.397	-	-	-	-	52.9	52.34	52.94	52.04	0	0	0	0	59800	62600	56900	53200	0:0:0:0:1.00:1.05:0.95:0.89	0	58100	00:00:01	52.55	544	566	Y	N
85	105033	gi|542205122	R.Q(-17.03)SSGPGLQPVLDAEASKPTR.S	Y	0.79	13.34	1011.02	64.70 - 71.74	2	26000	1011.02	-	-	-	1011.02	1011.02	1011.02	1011.02	71.66	-	-	-	65.95	65.65	65.38	65.1	-	0	0	0	51200	46800	40800	40000	-:0:0:0:1.00:0.91:0.80:0.78	0	44700	00:00:01	66.75	606	625	Y	Y
85	105033	gi|542205122	R.ANVGSPLLESR.D	Y	0.93	16.89	571.814	51.75 - 54.23	2	25000	-	-	-	-	571.816	571.815	571.814	571.813	-	-	-	-	53.54	52.39	53.55	52.12	0	0	0	0	52200	60000	49300	42100	0:0:0:0:1.00:1.15:0.94:0.81	0	50900	00:00:01	52.9	138	148	N	N
85	105033	gi|542205122	R.VIFDNDENKAVEDKENQWMGVTVK.S	Y	0.73	11.28	936.792	74.63 - 77.01	3	25000	936.792	-	-	-	936.793	936.792	936.792	936.793	76.82	-	-	-	75.8	75.6	75.15	75.34	-	0	0	0	48000	45900	46900	37200	-:0:0:0:1.00:0.96:0.98:0.78	0	44500	00:00:01	75.74	96	119	N	N
85	105033	gi|542205122	R.QLALQENIR.D	Y	1.11	28.99	542.812	51.47 - 53.75	2	25000	-	-	-	-	542.813	542.813	542.811	542.811	-	-	-	-	53.06	51.94	53.14	51.72	0	0	0	0	48500	60600	42800	46200	0:0:0:0:1.00:1.25:0.88:0.95	0	49500	00:00:01	52.46	575	583	N	N
85	105033	gi|542205122	R.MLLVGAPR.A	Y	0.95	22.21	428.759	57.23 - 59.68	2	17000	-	-	-	-	428.759	428.759	428.759	428.758	-	-	-	-	58.96	58.16	58.46	57.47	0	0	0	0	33700	36600	31700	30600	0:0:0:0:1.00:1.09:0.94:0.91	0	33200	00:00:01	58.26	59	66	N	N
85	105033	gi|542205122	R.RANVGSPLLESR.D	Y	0.88	16.78	649.865	43.47 - 47.09	2	13000	-	-	-	-	649.866	649.865	649.864	649.864	-	-	-	-	46.17	44.44	46.37	43.72	0	0	0	0	20900	25300	27900	28000	0:0:0:0:1.00:1.21:1.33:1.34	0	25500	00:00:01	45.17	137	148	N	N
85	105033	gi|542205122	K.VYIYYGSATGQISPK.A	Y	0.47	10.19	823.923	62.98 - 67.29	2	12000	823.924	-	823.915	823.923	823.928	823.925	823.923	823.923	66.72	-	64.58	63.41	63.9	63.64	63.49	63.25	2650	0	455	1910	30500	32700	13200	17900	5.83:0:1.00:4.19:66.99:71.88:28.99:39.31	1250	23600	1.00:18.79	64.14	412	426	N	N
85	105033	gi|542205122	K.KITITPK.E	Y	0.93	17.74	400.766	31.52 - 35.49	2	12000	-	-	-	-	400.768	400.766	400.765	400.766	-	-	-	-	34.03	32.08	34.92	31.68	0	0	0	0	22500	21700	27400	21400	0:0:0:0:1.00:0.96:1.22:0.95	0	23200	00:00:01	33.18	481	487	N	N
85	105033	gi|542205122	K.SQGPGGQVVTC(+57.02)AHR.Y	Y	0.43	10.27	727.352	30.83 - 45.92	2	8200	727.353	-	727.362	727.343	727.354	727.353	727.352	727.351	45.63	-	37.3	35.57	33.34	31.26	34.63	31.16	849	0	945	468	14100	13200	18700	17200	0.90:0:1.00:0.50:14.97:13.99:19.75:18.18	565	15800	1.00:27.94	35.56	120	133	N	Y
85	105033	gi|542205122	R.AAFINASPGSSHESSGTITLDK.K	Y	0.81	13.42	730.698	58.31 - 60.05	3	7900	-	-	-	-	730.699	730.697	730.697	730.697	-	-	-	-	59.48	58.97	58.97	58.44	0	0	0	0	17800	20300	12600	12300	0:0:0:0:1.00:1.14:0.70:0.69	0	15700	00:00:01	58.96	544	565	N	N
649	105072	gi|542195265	R.IGTSGGVGLEPGTVVVTK.Q	Y	1.05	25.76	835.972	63.80 - 65.55	2	10000	-	-	-	-	835.974	835.972	835.971	835.972	-	-	-	-	64.79	64.47	64.21	63.96	0	0	0	0	22800	22300	17800	17500	0:0:0:0:1.00:0.98:0.78:0.77	0	20100	00:00:01	64.36	135	152	Y	N
649	105072	gi|542195265	R.FEQVILGK.T	Y	0.95	21.48	467.274	55.34 - 57.77	2	9900	-	-	-	-	467.275	467.275	467.273	467.273	-	-	-	-	56.81	55.95	56.52	55.46	0	0	0	0	20900	22300	20000	15900	0:0:0:0:1.00:1.07:0.96:0.76	0	19800	00:00:01	56.19	163	170	Y	N
235	105078	gi|542193324	K.LLTDLNKDDAPYSLSLANR.L	Y	0.85	13.96	707.041	77.65 - 79.51	3	43000	-	-	-	-	707.042	707.041	707.04	707.04	-	-	-	-	78.6	78.52	77.89	78.05	0	0	0	0	93600	95900	76700	80000	0:0:0:0:1.00:1.02:0.82:0.85	0	86600	00:00:01	78.26	77	95	Y	N
235	105078	gi|542193324	R.SYTFLEEFLK.G	Y	1.1	30.99	638.824	110.55 - 112.37	2	36000	-	-	-	-	638.826	638.824	638.824	638.822	-	-	-	-	111.67	111.52	110.79	111.01	0	0	0	0	73400	71300	68700	73600	0:0:0:0:1.00:0.97:0.94:1.00	0	71800	00:00:01	111.25	101	110	Y	N
235	105078	gi|542193324	K.ILEMPYKGNDLSMLIFLPNDIEDDTTGLEK.L	Y	0.79	11.95	1142.23	124.49 - 126.39	3	32000	-	-	-	-	1142.23	1142.23	1142.23	1142.23	-	-	-	-	125.48	125.42	124.77	124.98	0	0	0	0	75200	71200	54100	52700	0:0:0:0:1.00:0.95:0.72:0.70	0	63300	00:00:01	125.16	210	239	Y	N
235	105078	gi|542193324	R.DKIKDLLSQDAVN(+.98)SLTK.L	Y	0.78	12.55	630.347	77.58 - 79.13	3	23000	-	-	-	-	630.347	630.346	630.347	630.347	-	-	-	-	78.12	78.04	77.82	78.08	0	0	0	0	46700	48600	43000	48400	0:0:0:0:1.00:1.04:0.92:1.04	0	46700	00:00:01	78.02	146	162	N	Y
235	105078	gi|542193324	K.MGMEN(+.98)AFDIYK.S	Y	1.02	22.07	660.286	83.86 - 85.84	2	17000	-	-	-	-	660.287	660.287	660.286	660.286	-	-	-	-	84.96	84.88	84.32	84.48	0	0	0	0	36500	36400	33900	32500	0:0:0:0:1.00:1.00:0.93:0.89	0	34900	00:00:01	84.66	285	295	N	Y
235	105078	gi|542193324	R.VHINSWVEK.Q	Y	0.86	15.22	556.301	45.63 - 49.03	2	17000	-	-	-	-	556.302	556.301	556.301	556.299	-	-	-	-	47.39	45.81	48.5	46.51	0	0	0	0	32000	32100	32200	42400	0:0:0:0:1.00:1.00:1.01:1.33	0	34700	00:00:01	47.05	134	142	N	N
235	105078	gi|542193324	K.DLLSQDAVN(+.98)SLTK.L	Y	0.45	8.42	702.866	78.06 - 84.61	2	13000	702.868	702.868	-	-	702.866	-	702.864	702.865	83.41	83.29	-	-	78.92	-	78.45	78.44	10000	1340	0	0	35300	0	27400	32600	1.00:0.13:0:0:3.53:0:2.74:3.26	2830	23800	1.00:8.40	80.5	150	162	N	Y
235	105078	gi|542193324	K.IKDLLSQDAVN(+.98)SLTK.L	Y	0.34	9.71	549.306	72.96 - 76.20	3	7200	549.311	-	-	-	549.306	549.306	549.305	549.304	75.8	-	-	-	73.83	73.55	73.37	73.24	2360	0	0	0	19000	20400	4380	11400	1.00:0:0:0:8.05:8.64:1.86:4.83	589	13800	1.00:23.38	73.96	148	162	N	Y
235	105078	gi|542193324	R.FKMEEKYDLEK.I	Y	0.72	3.14	730.367	44.00 - 53.57	2	5200	730.369	730.367	730.366	730.37	730.365	730.362	730.369	730.367	53.09	49.95	47.47	47.39	48.45	47.19	49.24	44.37	3510	4450	7040	6510	7050	8650	2130	2270	0.50:0.63:1.00:0.92:1.00:1.23:0.30:0.32	5380	5020	1.00:0.93	48.39	270	280	N	N
9	97655	gi|348532754	M(+42.01)LALSTSNSSYSGR.F	Y	0.85	16.92	758.361	77.34 - 81.93	2	710000	758.362	758.362	758.362	-	758.363	758.361	758.359	758.36	79.86	79.23	78.77	-	78.16	77.92	77.7	77.8	127000	20900	3920	0	1460000	1570000	1300000	1230000	22.80:3.74:1.00:0:262.27:281.17:232.85:220.46	38000	1390000	1.00:36.58	78.49	1	14	Y	Y
9	97655	gi|348532754	R.TSVEADIAELKR.L	Y	1.54	20.03	666.364	57.71 - 62.91	2	620000	666.362	-	-	-	666.366	666.365	666.364	666.365	62.57	-	-	-	59.2	58.61	58.7	58.03	-	0	0	0	1050000	1020000	1110000	1180000	-:0:0:0:1.00:0.97:1.05:1.12	0	1090000	00:00:01	59.42	208	219	Y	N
9	97655	gi|348532754	K.LQGLQMQVTSLEEQLMQLR.A	Y	0.52	11.18	749.059	121.07 - 123.67	3	620000	749.06	749.061	749.058	749.055	749.06	749.058	749.059	749.058	122.35	122.53	122.52	122.52	122.2	122.32	121.5	121.69	180000	38000	10600	2180	1130000	1230000	1280000	1100000	17.01:3.60:1.00:0.46:107.06:116.14:121.28:104.64	57600	1190000	1.00:20.59	122.2	366	384	Y	N
9	97655	gi|348532754	R.SDLEMQIEGLKEELIFLKK.N	N	1.49	18.21	755.078	107.09 - 109.18	3	490000	755.078	-	-	-	755.081	755.078	755.078	755.077	108.56	-	-	-	108.17	108.07	107.43	107.68	24800	0	0	0	916000	918000	1100000	995000	1.00:0:0:0:37.00:37.09:44.27:40.21	6190	981000	1.00:158.57	107.98	229	247	N	N
9	97655	gi|348532754	K.TEITDLRR.T	Y	1.83	17.09	502.283	36.14 - 40.87	2	480000	-	-	-	-	502.284	502.283	502.283	502.283	-	-	-	-	39.22	36.85	40.1	36.41	0	0	0	0	914000	957000	1000000	991000	0:0:0:0:1.00:1.05:1.10:1.08	0	966000	00:00:01	38.14	325	332	N	N
9	97655	gi|348532754	K.MLLDIK.T	N	0.74	11.1	732.433	64.86 - 69.88	1	420000	732.433	732.434	732.432	732.432	732.434	732.434	732.431	732.432	69.48	68.04	67.54	66.9	66.48	66	65.7	65.26	16600	18800	19600	28400	757000	714000	898000	933000	0.85:0.96:1.00:1.45:38.69:36.51:45.89:47.72	20800	826000	1.00:39.62	66.93	396	401	N	N
9	97655	gi|348532754	K.LQGLQMQVTSLEEQLMQLR.A	Y	1.12	24.96	1123.08	121.06 - 123.68	2	330000	-	1123.09	-	-	1123.08	1123.08	1123.08	1123.08	-	122.51	-	-	122.29	122.22	121.44	121.74	0	-	0	0	568000	577000	645000	538000	0:-:0:0:1.00:1.02:1.13:0.95	0	582000	00:00:01	122.04	366	384	N	N
9	97655	gi|348532754	K.ATMQNLNDR.L	N	0.76	11.31	531.755	32.01 - 45.63	2	330000	531.755	531.754	531.753	531.756	531.756	531.755	531.754	531.755	45.02	40.38	36.42	36.3	34.43	32.44	35.57	32.21	49100	42200	46400	39300	671000	631000	646000	487000	1.06:0.91:1.00:0.85:14.46:13.59:13.92:10.48	44200	609000	1.00:13.76	36.6	113	121	N	N
9	97655	gi|348532754	K.EITVSTEILQTSK.T	Y	0.64	11.61	724.898	67.77 - 74.59	2	290000	724.899	724.895	-	-	724.899	724.898	724.897	724.898	70.59	69.37	-	-	68.89	68.41	68.53	68.32	111000	15700	0	0	590000	652000	456000	478000	1.00:0.14:0:0:5.32:5.87:4.11:4.31	31600	544000	1.00:17.19	69.02	312	324	N	N
9	97655	gi|348532754	R.TKYENELSMR.T	Y	1.26	27.68	635.812	39.97 - 47.06	2	270000	635.811	-	-	-	635.814	635.812	635.811	635.812	47.02	-	-	-	42.77	40.72	43.49	40.38	-	0	0	0	444000	487000	505000	470000	-:0:0:0:1.00:1.10:1.14:1.06	0	477000	00:00:01	42.87	198	207	N	N
9	97655	gi|348532754	R.SDLEMQIEGLKEELIFLKK.N	N	0.76	12.25	566.562	107.09 - 109.45	4	270000	566.561	566.565	566.563	-	566.562	566.56	566.561	566.56	108.56	108.08	108.5	-	108.2	108.05	107.42	107.7	18900	1710	140	0	558000	570000	484000	514000	9.00:1.00:1.00:0:266.18:272.02:230.83:245.09	5180	532000	1.00:102.65	108.07	229	247	N	N
9	97655	gi|348532754	K.ELQAWFDQK.S	Y	1.6	18.39	582.79	71.39 - 73.45	2	260000	-	-	-	-	582.79	582.789	582.789	582.79	-	-	-	-	72.48	72.11	71.85	71.79	0	0	0	0	554000	553000	500000	499000	0:0:0:0:1.00:1.00:0.90:0.90	0	526000	00:00:01	72.06	297	305	N	N
9	97655	gi|348532754	R.LASYLEK.V	N	1.13	23.98	412.233	39.65 - 52.01	2	260000	412.234	412.235	412.232	412.233	412.234	412.233	412.233	412.233	51.21	47.44	44.35	44.28	42.49	40.44	43.13	39.93	19400	17800	18500	15800	573000	572000	460000	409000	1.05:0.96:1.00:0.85:30.89:30.87:24.79:22.05	17900	504000	1.00:28.13	44.16	122	128	N	N
9	97655	gi|348532754	K.VVVVTEEISDGKVVSSSTHTTST	Y	0.51	10.3	788.076	57.83 - 64.24	3	240000	788.077	788.077	-	-	788.077	788.075	788.074	788.074	62.35	60.71	-	-	59.24	58.81	58.9	58.6	77000	21200	0	0	554000	629000	333000	275000	1.00:0.28:0:0:7.20:8.17:4.32:3.57	24500	448000	1.00:18.24	59.77	434	456	N	N
9	97655	gi|348532754	K.NHEEEMAAMR.N	Y	2.28	17.09	609.258	32.41 - 36.92	2	220000	-	-	-	-	609.259	609.258	609.256	609.257	-	-	-	-	34.99	32.84	36.18	32.62	0	0	0	0	462000	406000	523000	408000	0:0:0:0:1.00:0.88:1.13:0.88	0	450000	00:00:01	34.15	248	257	N	N
9	97655	gi|348532754	K.IRQFLETK.T	Y	2.06	17.09	517.806	41.54 - 45.37	2	220000	-	-	-	-	517.807	517.806	517.805	517.806	-	-	-	-	44.17	42.29	44.73	41.74	0	0	0	0	408000	428000	466000	483000	0:0:0:0:1.00:1.05:1.14:1.18	0	446000	00:00:01	43.23	143	150	N	N
9	97655	gi|348532754	R.DYSAYEATIADLR.D	Y	1.14	28.35	744.356	81.23 - 83.76	2	170000	744.357	744.359	-	-	744.356	744.356	744.354	744.355	82.82	82.71	-	-	82.08	81.99	81.62	81.77	34100	4530	0	0	320000	362000	338000	303000	1.00:0.13:0:0:9.38:10.61:9.89:8.88	9670	331000	1.00:34.22	82.17	157	169	N	N
9	97655	gi|348532754	K.MLLDIK.T	N	0.97	19.32	366.72	64.82 - 70.42	2	170000	366.72	366.721	366.719	366.721	366.721	366.721	366.719	366.72	69.48	68.01	67.57	66.98	66.53	65.96	65.75	65.26	17700	15800	18200	15400	389000	391000	251000	248000	0.97:0.87:1.00:0.85:21.39:21.51:13.79:13.64	16800	320000	1.00:19.09	66.94	396	401	N	N
9	97655	gi|348532754	K.KVVVVTEEISDGKVVSSSTHTTST	Y	0.49	10.16	830.775	52.35 - 61.99	3	130000	830.776	830.777	830.775	-	830.776	830.776	830.772	830.775	58.02	55.87	54.85	-	53.58	52.83	54.39	54.14	50500	12200	3180	0	296000	319000	183000	144000	15.86:3.84:1.00:0:92.94:100.08:57.40:45.16	16500	235000	1.00:14.28	54.81	433	456	N	N
9	97655	gi|348532754	K.SEELSKEITVSTEILQTSK.T	Y	0.76	11.15	708.044	78.87 - 81.85	3	120000	708.045	708.044	-	-	708.045	708.045	708.043	708.044	80.74	80.55	-	-	79.96	79.91	79.3	79.51	58000	8380	0	0	227000	277000	209000	179000	1.00:0.14:0:0:3.91:4.78:3.61:3.09	16600	223000	1.00:13.44	80	306	324	N	N
9	97655	gi|348532754	R.SDLEMQIEGLKEELIFLK.K	N	0.48	11.5	712.38	117.76 - 120.41	3	120000	712.379	712.383	712.38	712.382	712.381	712.379	712.38	712.38	118.83	119.56	119.73	119.79	118.91	118.81	118.06	118.32	15000	9550	10400	4250	230000	234000	233000	201000	1.45:0.92:1.00:0.41:22.13:22.58:22.42:19.37	9810	224000	1.00:22.89	119	229	246	N	N
9	97655	gi|348532754	R.DYSAYEATIADLRDK.I	Y	0.44	10.52	865.917	69.75 - 77.29	2	110000	865.917	865.917	865.918	865.914	865.919	865.918	865.916	865.916	76.24	70.49	70.41	69.88	75.03	74.8	74.26	74.44	14700	4690	307	1520	204000	202000	213000	202000	17.91:5.71:1.00:1.85:247.50:246.06:258.59:246.01	5310	205000	1.00:38.63	73.19	157	171	N	N
9	97655	gi|348532754	K.LLDGEGSIQSTGSSSITNKK.V	Y	0.8	11.76	674.688	47.33 - 56.33	3	86000	674.688	674.689	674.685	-	674.688	674.687	674.687	674.688	54.55	51.94	50.08	-	48.85	47.63	49.3	47.66	22800	10400	11000	0	173000	226000	127000	116000	2.07:0.95:1.00:0:15.80:20.60:11.56:10.57	11000	161000	1.00:14.55	50	414	433	N	N
9	97655	gi|348532754	K.VVVVTEEISDGK.V	Y	0.56	10.6	637.846	52.15 - 60.10	2	83000	637.842	-	637.843	-	637.85	637.85	637.847	637.847	59.05	-	52.2	-	54.54	53.51	54.87	53.77	10400	0	2500	0	189000	209000	127000	126000	4.15:0:1.00:0:75.60:83.55:50.64:50.42	3220	163000	1.00:50.54	54.66	434	445	N	N
9	97655	gi|348532754	R.TSVEADIAELKR.L	Y	1.21	30.79	444.579	57.71 - 60.13	3	79000	-	-	-	-	444.579	444.579	444.578	444.579	-	-	-	-	59.24	58.61	58.7	58.07	0	0	0	0	226000	247000	81300	78900	0:0:0:0:1.00:1.09:0.36:0.35	0	158000	00:00:01	58.66	208	219	N	N
9	97655	gi|348532754	K.YENELSMR.T	N	0.86	15.51	521.24	42.15 - 49.44	2	70000	521.241	-	-	-	521.24	521.24	521.239	521.24	49.18	-	-	-	44.7	42.77	45.33	42.31	-	0	0	0	132000	132000	114000	112000	-:0:0:0:1.00:1.00:0.87:0.85	0	123000	00:00:01	44.86	200	207	N	N
9	97655	gi|348532754	K.LQGLQMQVTSLEEQLMQLRADTER.Q	Y	0.47	9.34	939.808	115.86 - 119.61	3	65000	939.807	939.802	-	939.807	939.811	939.808	939.811	939.81	116.74	116.67	-	119.27	116.93	116.78	116.02	116.31	16400	5520	-	4780	101000	117000	114000	100000	1.00:0.34:-:0.29:6.15:7.11:6.93:6.13	8900	108000	1.00:12.12	116.96	366	389	N	N
9	97655	gi|348532754	K.ANGELELK.I	N	0.67	10.49	437.238	36.66 - 46.08	2	62000	437.235	-	-	437.235	437.24	437.24	437.24	437.24	45.59	-	-	36.98	41.93	39.88	42.32	39.21	4420	0	0	7000	167000	162000	88700	67700	1.00:0:0:1.59:37.78:36.60:20.09:15.33	2860	121000	1.00:42.47	40.98	135	142	N	N
9	97655	gi|348532754	K.VVVVTEEISDGKVVSSSTHTTST	Y	0.54	11.85	1181.6	58.11 - 64.30	2	52000	1181.61	1181.6	-	-	1181.61	1181.61	1181.6	1181.61	62.35	60.51	-	-	59.24	58.77	58.94	58.68	13200	3770	0	0	110000	109000	97700	83700	1.00:0.29:0:0:8.33:8.25:7.40:6.34	4240	100000	1.00:23.59	59.75	434	456	N	N
9	97655	gi|348532754	R.SDLEMQIEGLKEELIFLK.K	N	0.7	10.78	1068.07	117.76 - 119.90	2	42000	1068.06	1068.07	-	-	1068.06	1068.06	1068.06	1068.06	118.85	119.55	-	-	118.9	118.82	118.03	118.33	2360	-	0	0	70800	62800	85500	74300	1.00:-:0:0:29.95:26.55:36.17:31.43	788	73400	1.00:93.08	118.75	229	246	N	N
9	97655	gi|348532754	K.SEELSKEITVSTEILQTSK.T	Y	0.88	17.3	1061.56	78.98 - 81.17	2	41000	1061.55	-	-	-	1061.56	1061.56	1061.56	1061.56	80.74	-	-	-	79.96	79.91	79.3	79.51	-	0	0	0	68300	69300	83900	67000	-:0:0:0:1.00:1.01:1.23:0.98	0	72100	00:00:01	79.88	306	324	N	N
9	97655	gi|348532754	R.DYSAYEATIADLRDK.I	Y	0.92	15.76	577.614	74.06 - 76.57	3	40000	577.615	-	-	-	577.615	577.614	577.614	577.614	76.24	-	-	-	75.03	74.88	74.26	74.44	7400	0	0	0	98900	119000	50700	44200	1.00:0:0:0:13.38:16.05:6.85:5.98	1850	78100	1.00:42.26	74.97	157	171	N	N
9	97655	gi|348532754	R.DQYESITAK.K	Y	0.93	15.71	527.759	35.69 - 40.46	2	39000	-	-	-	-	527.76	527.759	527.759	527.759	-	-	-	-	38.65	36.29	39.65	35.98	0	0	0	0	123000	117000	41700	33800	0:0:0:0:1.00:0.95:0.34:0.28	0	78800	00:00:01	37.64	285	293	N	N
9	97655	gi|348532754	R.SDLEMQIEGLK.E	N	0.9	17.28	631.819	73.28 - 74.82	2	35000	-	-	-	-	631.821	631.82	631.819	631.817	-	-	-	-	74.05	73.75	73.5	73.52	0	0	0	0	74700	79400	55800	72600	0:0:0:0:1.00:1.06:0.75:0.97	0	70600	00:00:01	73.7	229	239	N	N
9	97655	gi|348532754	R.Q(-17.03)FLETK.T	Y	0.7	11.16	748.388	58.61 - 62.04	1	33000	748.386	-	-	-	748.39	748.388	748.387	748.387	58.61	-	-	-	60.66	59.74	60.15	59.16	-	0	0	0	60100	54200	58800	58800	-:0:0:0:1.00:0.90:0.98:0.98	0	58000	00:00:01	59.66	145	150	N	Y
9	97655	gi|348532754	K.KVVVVTEEISDGK.V	Y	0.7	12.16	701.895	45.32 - 49.77	2	30000	-	-	-	-	701.897	701.895	701.896	701.894	-	-	-	-	47.43	45.48	48.94	47.12	0	0	0	0	78700	83900	39500	39400	0:0:0:0:1.00:1.07:0.50:0.50	0	60400	00:00:01	47.24	433	445	N	N
9	97655	gi|348532754	R.QFLETK.T	Y	1.01	23.19	383.212	37.93 - 42.08	2	29000	-	-	-	-	383.213	383.212	383.212	383.212	-	-	-	-	40.88	38.77	41.43	38.17	0	0	0	0	75400	73700	44800	36000	0:0:0:0:1.00:0.98:0.59:0.48	0	57500	00:00:01	39.81	145	150	N	N
9	97655	gi|348532754	K.TEITDLR.R	Y	0.31	7.37	424.232	42.15 - 54.23	2	29000	424.232	424.232	-	424.233	424.232	424.231	424.231	424.231	53.99	45.62	-	45.08	44.62	42.69	45.17	42.24	2410	13400	-	1550	54300	56300	35400	37400	1.00:5.54:-:0.64:22.48:23.34:14.67:15.50	5780	45900	1.00:7.94	45.63	325	331	N	N
9	97655	gi|348532754	K.KNHEEEMAAMR.N	Y	1.11	31.57	449.206	30.37 - 34.67	3	23000	-	-	-	-	449.206	449.205	449.205	449.205	-	-	-	-	32.37	30.54	33.81	30.58	0	0	0	0	56000	51200	49600	29500	0:0:0:0:1.00:0.92:0.89:0.53	0	46600	00:00:01	31.82	247	257	N	N
9	97655	gi|348532754	K.KNHEEEMAAMR.N	Y	0.88	15.17	673.306	30.37 - 34.71	2	21000	-	-	673.309	-	673.305	673.305	673.304	673.306	-	-	32.64	-	32.37	30.54	33.81	30.54	0	0	652	0	37300	33800	47400	48200	0:0:1.00:0:57.21:51.78:72.66:73.91	163	41700	1.00:255.00	31.98	247	257	N	N
9	97655	gi|348532754	K.LLDGEGSIQSTGSSSITNKK.V	Y	0.3	8.96	1011.52	47.33 - 56.94	2	20000	1011.52	1011.53	1011.52	1011.52	1011.53	1011.53	1011.52	1011.52	54.59	51.94	50.19	50.05	48.85	47.63	49.3	47.62	4150	1690	1540	-	34900	37500	30300	29200	2.69:1.09:1.00:-:22.59:24.25:19.64:18.91	2460	33000	1.00:13.40	50.02	414	433	N	N
9	97655	gi|348532754	R.SDLEMQIEGLKEELIFLKK.N	N	0.68	11.3	1132.11	107.09 - 109.06	2	20000	1132.12	-	-	-	1132.11	1132.11	1132.11	-	108.56	-	-	-	108.14	108.09	107.42	-	392	0	0	0	48700	47200	62200	0	1.00:0:0:0:124.14:120.37:158.39:0	98.1	39500	1.00:255.37	108.05	229	247	N	N
9	97655	gi|348532754	K.ATMQNLNDRLASYLEK.V	N	0.83	13.08	622.985	78.02 - 80.32	3	14000	-	-	-	-	622.987	622.985	622.984	622.985	-	-	-	-	79.08	78.99	78.21	78.36	0	0	0	0	28400	29900	22800	27200	0:0:0:0:1.00:1.05:0.80:0.96	0	27100	00:00:01	78.66	113	128	N	N
9	97655	gi|348532754	R.YSMKLQGLQMQVTSLEEQLMQLR.A	Y	0.9	15.5	918.802	123.21 - 124.84	3	11000	-	-	-	-	918.803	918.801	918.804	918.801	-	-	-	-	124.08	124.09	123.43	123.64	0	0	0	0	23600	23700	21600	20300	0:0:0:0:1.00:1.00:0.92:0.86	0	22300	00:00:01	123.81	362	384	N	N
9	97655	gi|348532754	K.EITVSTEILQTSK.T	Y	0.53	10.63	1448.78	67.65 - 73.71	1	10000	1448.78	-	-	-	1448.79	1448.78	1448.78	1448.78	70.51	-	-	-	68.71	68.34	68.33	68.32	1560	0	0	0	18600	17800	24200	21000	1.00:0:0:0:11.94:11.43:15.54:13.48	390	20400	1.00:52.39	68.84	312	324	N	N
9	97655	gi|348532754	K.LQGLQMQVTSLEEQLMQLRADTER.Q	Y	0.85	13.3	705.111	115.88 - 117.52	4	9800	705.114	-	-	-	705.11	705.11	705.111	705.112	116.76	-	-	-	116.89	116.76	116.03	116.29	2180	0	0	0	17400	20000	21600	17500	1.00:0:0:0:7.95:9.17:9.88:8.01	546	19100	1.00:35.01	116.55	366	389	N	N
9	97655	gi|348532754	K.KKELQAWFDQK.S	Y	0.77	12.72	710.884	53.59 - 56.96	2	9600	-	-	-	-	710.885	710.885	710.882	710.886	-	-	-	-	54.58	53.71	56	55.72	0	0	0	0	15500	17400	23200	20700	0:0:0:0:1.00:1.12:1.49:1.34	0	19200	00:00:01	55	295	305	N	N
9	97655	gi|348532754	K.KKELQAWFDQK.S	Y	0.32	9.82	474.256	51.80 - 56.37	3	8300	474.257	-	-	-	474.254	474.261	474.256	474.253	56.31	-	-	-	52.65	53.67	52.93	52.19	1710	0	0	0	4270	48500	5320	6690	1.00:0:0:0:2.49:28.30:3.10:3.91	428	16200	1.00:37.80	53.55	295	305	N	N
9	97655	gi|348532754	K.ELQAWFDQKSEELSK.E	Y	0.56	9.13	919.453	72.58 - 77.24	2	6600	919.452	919.452	919.444	919.449	919.462	919.458	919.456	919.455	73.91	76.58	76.29	75.8	73.57	73.26	72.94	73.08	267	1510	1700	1920	13200	11700	12800	9780	0.16:0.89:1.00:1.13:7.79:6.90:7.54:5.77	1350	11900	1.00:8.80	74.43	297	311	N	N
9	97655	gi|348532754	K.ELQAWFDQKSEELSKEITVSTEILQTSK.T	Y	0.86	14.79	1089.89	112.53 - 113.98	3	6400	-	-	-	-	1089.89	1089.89	1089.89	1089.89	-	-	-	-	113.51	113.38	112.72	112.99	0	0	0	0	13100	13400	13600	11500	0:0:0:0:1.00:1.03:1.04:0.88	0	12900	00:00:01	113.15	297	324	N	N
9	97655	gi|348532754	K.EELIFLK.K	N	0.74	5.47	446.263	77.26 - 83.83	2	5600	446.263	446.263	446.262	446.263	446.264	446.263	446.263	446.262	82.5	82.11	82	81.34	78.52	78.32	77.58	77.61	3130	2980	2820	2170	9220	9020	8070	7350	1.11:1.05:1.00:0.77:3.27:3.20:2.86:2.60	2780	8420	1.00:3.03	80	240	246	N	N
73	97706	gi|348513408	K.AVTELDQELNNEER.N	Y	1.23	21.91	830.4	55.22 - 61.47	2	220000	830.402	830.401	830.399	830.4	830.4	830.399	830.397	830.398	60.65	58.56	57.48	57.01	56.49	55.74	56.4	55.58	45100	59500	63100	59900	442000	442000	316000	352000	0.71:0.94:1.00:0.95:7.00:7.00:5.01:5.57	56900	388000	1.00:6.82	57.24	29	42	Y	N
73	97706	gi|348513408	R.NLLSVAYK.N	N	1.1	8.94	907.526	61.37 - 66.88	1	220000	907.528	907.527	907.525	907.524	907.528	907.525	907.524	907.525	65.96	64.32	63.75	63.09	62.92	62.42	62.29	61.73	87800	91600	97200	170000	293000	274000	308000	401000	0.90:0.94:1.00:1.74:3.02:2.82:3.16:4.12	112000	319000	1.00:2.86	63.31	43	50	N	N
73	97706	gi|348513408	M.A(+42.01)DREELVQK.A	Y	0.65	7.14	565.299	35.45 - 49.48	2	190000	565.3	565.299	565.299	565.299	565.301	565.299	565.299	565.299	48.27	43.96	40.54	40.44	38.45	36	39.45	35.69	53100	47200	70000	57400	319000	328000	353000	316000	0.76:0.67:1.00:0.82:4.55:4.69:5.04:4.51	56900	329000	1.00:5.78	40.35	2	10	Y	Y
73	97706	gi|348513408	K.TAFDDAIAKLDSLNTESYKDSTLIMQLLR.D	Y	1.17	16.43	818.924	134.24 - 136.70	4	140000	818.926	818.928	818.924	818.924	818.924	818.922	818.923	818.922	134.43	134.55	134.72	135.57	134.53	134.61	134.5	134.7	38500	40100	38100	39900	240000	225000	247000	231000	1.01:1.05:1.00:1.05:6.30:5.91:6.48:6.08	39100	236000	1.00:6.02	134.7	200	228	Y	N
73	97706	gi|348513408	K.LDSLNTESYKDSTLIMQLLR.D	Y	0.89	7.78	780.74	108.43 - 111.55	3	110000	780.739	780.741	780.738	780.739	780.742	780.74	780.739	780.739	110.43	110.05	110.4	110.16	110.12	110	109.15	109.4	30100	31400	31200	64200	179000	172000	171000	180000	0.97:1.01:1.00:2.06:5.74:5.52:5.48:5.76	39200	175000	1.00:4.47	109.96	209	228	N	N
73	97706	gi|348513408	R.NLLSVAYK.N	N	0.91	4.89	454.268	61.33 - 66.92	2	96000	454.268	454.269	454.267	454.267	454.268	454.267	454.267	454.267	65.96	64.32	63.71	63.09	62.92	62.38	62.29	61.69	73400	71100	69900	50500	167000	168000	83600	82700	1.05:1.02:1.00:0.72:2.38:2.41:1.20:1.18	66200	125000	1.00:1.89	63.3	43	50	N	N
73	97706	gi|348513408	K.VFYLK.M	N	1.53	5.2	669.398	52.36 - 60.58	1	94000	669.398	669.399	669.398	669.398	669.399	669.399	669.395	669.397	59.94	57.36	55.63	55.19	54.3	53.14	54.15	52.6	48700	56400	63000	92300	110000	115000	126000	142000	0.77:0.89:1.00:1.46:1.74:1.82:1.99:2.26	65100	123000	1.00:1.89	55.29	122	126	N	N
73	97706	gi|348513408	K.MKGDYFR.Y	N	0.82	5.06	458.723	35.57 - 49.07	2	81000	458.723	458.724	458.723	458.724	458.725	458.723	458.723	458.723	48.34	44.08	40.63	40.76	38.61	36.33	39.49	35.81	42400	45500	47300	54600	106000	122000	117000	114000	0.90:0.96:1.00:1.16:2.24:2.58:2.46:2.41	47500	115000	1.00:2.41	40.51	127	133	N	N
73	97706	gi|348513408	R.YEDMAAAMK.A	Y	0.78	11.18	515.226	43.31 - 53.53	2	66000	515.226	515.228	515.225	515.226	515.226	515.225	515.225	515.225	53.25	49.87	47.31	46.92	45.85	44.08	46.29	43.56	10800	15500	15800	10500	142000	144000	88500	99100	0.69:0.98:1.00:0.67:8.99:9.14:5.62:6.29	13100	118000	1.00:9.00	47.14	20	28	N	N
73	97706	gi|348513408	R.DLLDKYLIPK.A	Y	1.16	13.06	609.361	80.88 - 83.23	2	66000	609.362	609.363	609.361	609.361	609.362	609.362	609.361	609.361	82.74	82.5	82.53	82.24	81.84	81.75	81.27	81.5	15800	15500	16000	23000	97100	103000	122000	133000	0.99:0.97:1.00:1.44:6.08:6.46:7.63:8.32	17600	114000	1.00:6.48	82.05	105	114	N	N
73	97706	gi|348513408	K.TAFDDAIAKLDSLNTESYKDSTLIMQLLR.D	Y	1.15	17.33	1091.56	134.27 - 136.51	3	50000	1091.56	1091.56	1091.56	1091.56	1091.56	1091.56	1091.56	1091.56	134.45	134.54	134.73	135.58	134.53	134.6	134.5	134.64	14400	14000	12400	15400	88400	82300	89400	87300	1.16:1.13:1.00:1.24:7.13:6.63:7.21:7.04	14100	86800	1.00:6.18	134.7	200	228	N	N
73	97706	gi|348513408	K.EMEATHPIR.L	Y	0.9	8.61	542.269	30.91 - 44.36	2	47000	542.269	542.267	542.267	542.271	542.27	542.269	542.27	542.27	43.7	38.95	34.78	34.81	33.05	31.14	34.13	30.99	17500	13700	15000	18800	83700	74600	86300	67400	1.17:0.91:1.00:1.25:5.57:4.96:5.74:4.49	16300	78000	1.00:4.80	35.19	165	173	N	N
73	97706	gi|348513408	R.VISSIEQK.T	N	0.95	6.34	903.511	32.82 - 46.81	1	43000	903.512	903.51	903.509	903.512	903.514	903.512	903.51	903.511	45.76	41.22	37.39	37.23	35.38	33.24	36.5	33.06	21800	17500	23000	41400	64500	56100	64600	56900	0.95:0.76:1.00:1.80:2.80:2.44:2.81:2.47	25900	60500	1.00:2.33	37.47	62	69	N	N
73	97706	gi|348513408	K.NSQGGYQDAYDISLKEMEATHPIR.L	Y	0.79	6.71	908.431	76.35 - 80.14	3	31000	908.428	908.432	908.428	908.431	908.432	908.433	908.43	908.433	78.29	78.03	78	77.57	77.39	77.36	76.76	76.94	16300	13000	12000	11400	48700	47300	53200	49000	1.36:1.09:1.00:0.95:4.05:3.94:4.43:4.08	13200	49500	1.00:3.75	77.54	150	173	N	N
73	97706	gi|348513408	K.DSTLIMQLLR.D	N	1.12	6.52	595.332	105.19 - 107.49	2	30000	595.331	595.332	595.331	595.331	595.334	595.332	595.331	595.331	106.59	106.26	106.42	106.3	106.33	106.17	105.62	105.67	16900	18900	20200	17900	43300	44400	39400	42800	0.83:0.93:1.00:0.89:2.14:2.19:1.95:2.12	18500	42500	1.00:2.30	106.17	219	228	N	N
73	97706	gi|348513408	K.NSQGGYQDAYDISLKEMEATHPIR.L	Y	0.69	6.98	681.576	76.43 - 78.67	4	30000	-	681.577	681.576	-	681.578	681.575	681.574	681.575	-	77.99	77.97	-	77.43	77.36	76.72	76.89	0	18100	18300	0	63800	64700	40800	37000	0:0.99:1.00:0:3.50:3.54:2.23:2.03	9100	51600	1.00:5.67	77.39	150	173	N	N
73	97706	gi|348513408	K.NSQGGYQDAYDISLK.E	Y	0.6	5.52	829.891	61.33 - 66.07	2	25000	829.893	829.893	829.893	829.889	-	829.889	829.889	829.889	65.28	63.64	63.31	62.99	-	62.09	62.11	61.71	12300	10100	14500	15100	-	47200	38700	40000	0.85:0.70:1.00:1.04:-:3.25:2.67:2.76	13000	42000	1.00:3.23	63.02	150	164	N	N
73	97706	gi|348513408	R.EKIEGELK.Q	Y	0.45	8.17	473.267	31.28 - 47.38	2	25000	473.266	473.266	-	473.267	473.269	473.268	473.265	473.266	47.28	42.89	-	35.26	33.66	31.67	34.67	31.4	2380	1780	-	10800	57500	54500	28800	22300	1.00:0.75:-:4.51:24.10:22.85:12.08:9.35	4970	40800	1.00:8.20	36.69	90	97	N	N
73	97706	gi|348513408	R.VISSIEQK.T	N	0.71	3.33	452.262	32.82 - 46.13	2	24000	452.262	452.262	452.261	452.262	452.263	452.263	452.262	452.261	45.76	41.22	37.39	37.23	35.38	33.24	36.5	33.11	27200	20400	21900	19600	39600	32800	26800	6820	1.24:0.93:1.00:0.89:1.81:1.50:1.22:0.31	22300	26500	1.00:1.19	37.48	62	69	N	N
73	97706	gi|348513408	K.TAFDDAIAK.L	Y	0.96	7.93	476.245	46.85 - 56.08	2	19000	476.244	476.245	476.244	476.245	476.246	476.244	476.245	476.245	55.68	52.47	50.27	50.28	48.95	47.33	49.53	47.3	9280	7670	8310	9020	29800	30700	26800	26700	1.12:0.92:1.00:1.08:3.59:3.69:3.23:3.21	8570	28500	1.00:3.33	50.23	200	208	N	N
73	97706	gi|348513408	R.N(+.98)(+42.01)LLSVAYK.N	N	1.08	7.37	950.528	78.63 - 81.29	1	16000	950.528	950.528	950.527	950.528	950.53	950.528	950.526	950.528	80.78	80.21	79.95	79.64	79.35	79.15	78.94	79.09	6830	7290	8820	14500	22600	21400	24800	25200	0.77:0.83:1.00:1.64:2.56:2.42:2.82:2.85	9350	23500	1.00:2.51	79.64	43	50	N	Y
73	97706	gi|348513408	K.LDSLNTESYKDSTLIMQLLR.D	Y	0.96	11.88	1170.6	109.00 - 110.83	2	14000	1170.61	1170.61	1170.6	1170.6	1170.61	1170.6	1170.6	1170.6	110.59	110.01	110.4	110.16	110.12	110	109.16	109.37	3440	3450	2870	7230	21000	19800	25700	26400	1.20:1.20:1.00:2.52:7.33:6.90:8.95:9.19	4250	23200	1.00:5.47	109.98	209	228	N	N
73	97706	gi|348513408	K.TAFDDAIAK.L	Y	0.33	9.93	951.475	46.67 - 56.45	1	7400	951.472	951.467	951.467	951.477	951.479	951.479	951.478	951.477	55.65	48.62	52.27	52.49	48.91	47.38	49.53	47.36	1710	355	480	271	12900	12500	13800	16900	3.56:0.74:1.00:0.56:26.82:26.03:28.65:35.19	704	14000	1.00:19.89	50.28	200	208	N	N
511	104891	gi|542239036	K.LVETHWIR.L	Y	0.85	15.42	527.297	50.58 - 53.19	2	28000	-	-	-	-	527.297	527.298	527.295	527.297	-	-	-	-	52.25	51.05	52.34	50.91	0	0	0	0	39400	55100	65400	67800	0:0:0:0:1.00:1.40:1.66:1.72	0	56900	00:00:01	51.64	140	147	Y	N
511	104891	gi|542239036	R.LQLTHK.Q	Y	1	22.42	370.226	29.53 - 32.72	2	14000	-	-	-	-	370.226	370.227	370.226	370.227	-	-	-	-	31.35	29.93	32.19	29.89	0	0	0	0	28100	22000	35600	24000	0:0:0:0:1.00:0.78:1.27:0.85	0	27400	00:00:01	30.84	148	153	Y	N
511	104891	gi|542239036	K.LVETHWIR.L	Y	0.96	19.14	351.867	50.53 - 52.99	3	7100	-	-	-	-	351.868	351.867	351.867	351.867	-	-	-	-	52.25	51.05	52.34	50.91	0	0	0	0	15400	17100	13400	11100	0:0:0:0:1.00:1.11:0.87:0.72	0	14300	00:00:01	51.64	140	147	Y	N
19	97602	gi|348514007	R.VAPEEHPVLLTEAPLNPK.A	N	2.29	3.08	652.03	67.18 - 71.82	3	3300000	652.03	652.031	652.029	652.03	652.03	652.03	652.029	652.029	70.71	69.72	69.53	68.74	68.82	68.52	68.05	68	3330000	3220000	3410000	3200000	3780000	3710000	2930000	3110000	0.98:0.94:1.00:0.94:1.11:1.09:0.86:0.91	3290000	3380000	1.00:1.03	69.01	96	113	N	N
19	97602	gi|348514007	R.AVFPSIVGRPR.H	N	2.24	4.43	599.86	59.45 - 65.51	2	2700000	599.861	599.861	599.858	599.859	599.86	599.859	599.859	599.86	64.5	62.79	62.06	61.34	61.39	60.86	60.61	59.94	1650000	1810000	1910000	2990000	2850000	2790000	3950000	3940000	0.86:0.94:1.00:1.56:1.49:1.46:2.06:2.06	2090000	3380000	1.00:1.62	61.69	29	39	N	N
19	97602	gi|348514007	R.HQGVMVGMGQK.D	N	0.97	3.54	586.293	34.84 - 48.71	2	1700000	586.293	586.292	586.292	586.293	586.294	586.293	586.292	586.292	47.86	43.51	40.02	40.15	38.05	35.65	39	35.25	1360000	1390000	1640000	2010000	1830000	1810000	1980000	1890000	0.83:0.85:1.00:1.22:1.11:1.10:1.21:1.15	1600000	1880000	1.00:1.17	39.94	40	50	N	N
19	97602	gi|348514007	K.AGFAGDDAPR.A	N	2.17	3.41	488.73	33.62 - 47.58	2	1500000	488.731	488.73	488.729	488.731	488.732	488.731	488.73	488.73	46.81	42.34	38.63	38.42	36.6	34.32	37.63	33.95	1390000	1280000	1430000	1430000	1830000	1670000	1620000	1320000	0.97:0.89:1.00:1.00:1.28:1.17:1.13:0.92	1380000	1610000	1.00:1.16	38.59	19	28	N	N
19	97602	gi|348514007	K.SYELPDGQVITIGNER.F	N	1.88	3.08	895.952	80.50 - 83.29	2	1000000	895.954	895.954	895.95	895.951	895.953	895.952	895.95	895.95	82.26	82.15	82.13	81.66	81.55	81.51	80.91	81.15	1110000	959000	1090000	941000	1080000	1160000	953000	1030000	1.02:0.88:1.00:0.87:0.99:1.07:0.88:0.95	1020000	1060000	1.00:1.03	81.66	239	254	N	N
19	97602	gi|348514007	K.IWHHTFYNELR.V	N	0.65	3.69	505.924	53.42 - 64.78	3	770000	505.924	505.925	505.925	-	505.924	505.925	505.923	-	59.29	57.12	55.91	-	54.94	54.21	61.44	-	801000	860000	949000	0	1110000	1140000	1290000	0	0.84:0.91:1.00:0:1.17:1.20:1.36:0	652000	884000	1.00:1.36	57.15	85	95	N	N
19	97602	gi|348514007	R.VAPEEHPVLLTEAPLNPK.A	N	2.03	3.58	977.539	67.18 - 71.74	2	710000	977.542	977.541	977.538	977.54	977.54	977.54	977.537	977.538	70.74	69.64	69.57	68.83	68.86	68.5	68.05	68	504000	639000	562000	855000	692000	615000	944000	904000	0.90:1.14:1.00:1.52:1.23:1.09:1.68:1.61	640000	789000	1.00:1.23	69.03	96	113	N	N
19	97602	gi|348514007	K.RGILTLK.Y	N	1.6	4.83	400.773	44.77 - 55.06	2	570000	400.773	400.774	400.772	400.773	400.774	400.773	400.773	400.773	54.47	51.32	48.89	48.1	47.55	45.93	47.42	45.01	337000	386000	436000	513000	618000	687000	783000	810000	0.77:0.88:1.00:1.18:1.42:1.57:1.80:1.86	418000	724000	1.00:1.73	48.59	62	68	N	N
19	97602	gi|348514007	K.DSYVGDEAQSKR.G	N	1.64	3.48	677.814	29.76 - 42.90	2	510000	677.814	677.81	677.811	677.816	677.816	677.815	677.814	677.816	42.21	37.46	33.22	33.31	31.63	29.93	32.72	29.97	471000	329000	459000	603000	691000	663000	485000	376000	1.03:0.72:1.00:1.31:1.50:1.44:1.05:0.82	466000	554000	1.00:1.19	33.81	51	62	N	N
19	97602	gi|348514007	K.DSYVGDEAQSK.R	N	1.61	4.85	599.765	30.75 - 44.32	2	470000	599.766	599.763	599.764	599.768	599.767	599.766	599.765	599.766	43.5	38.79	34.57	34.45	32.89	31.06	33.89	30.91	686000	519000	653000	565000	591000	550000	143000	88800	1.05:0.80:1.00:0.87:0.91:0.84:0.22:0.14	606000	343000	1.00:0.57	35.01	51	61	N	N
19	97602	gi|348514007	K.DLYANTVLSGGTTMYPGIADR.M	N	0.64	3.15	1108.04	88.16 - 94.65	2	430000	1108.04	1108.04	1108.04	1108.04	1108.04	1108.04	1108.04	1108.04	89.57	89.65	89.5	89.12	89.25	89.09	88.56	88.65	443000	416000	404000	383000	423000	467000	475000	428000	1.10:1.03:1.00:0.95:1.05:1.16:1.18:1.06	411000	448000	1.00:1.09	89.17	292	312	N	N
19	97602	gi|348514007	K.EITALAPPTMK.I	Y	0.81	13.67	586.326	61.65 - 68.34	2	360000	-	-	586.326	-	586.327	586.325	586.326	586.326	-	-	67.99	-	63.01	62.58	62.42	61.97	0	0	-	0	649000	638000	592000	618000	0:0:-:0:1.00:0.98:0.91:0.95	0	624000	00:00:01	63.59	316	326	Y	N
19	97602	gi|348514007	R.AVFPSIVGRPR.H	N	1.24	3.71	400.241	59.45 - 65.51	3	330000	400.242	400.242	400.24	400.241	400.241	400.241	400.241	400.241	64.54	62.79	62.14	61.37	61.43	60.94	60.53	60.05	318000	304000	323000	273000	423000	439000	280000	296000	0.99:0.94:1.00:0.85:1.31:1.36:0.87:0.92	305000	360000	1.00:1.18	61.72	29	39	N	N
19	97602	gi|348514007	R.GYSFTTTAER.E	N	1.23	3.02	566.77	43.92 - 54.31	2	320000	566.771	566.773	566.769	566.77	566.771	566.77	566.77	566.77	53.61	50.39	47.92	47.47	46.5	44.81	46.86	44.24	297000	318000	363000	308000	363000	361000	265000	300000	0.82:0.88:1.00:0.85:1.00:0.99:0.73:0.83	322000	322000	1.00:1.00	47.72	197	206	N	N
19	97602	gi|348514007	K.IIAPPERK.Y	N	1.63	3.34	462.288	30.91 - 44.57	2	250000	462.288	462.287	462.286	462.289	462.289	462.288	462.287	462.288	43.95	39.23	35.06	35.05	33.22	31.35	34.33	31.08	214000	206000	228000	303000	252000	246000	309000	263000	0.94:0.90:1.00:1.33:1.10:1.08:1.35:1.15	238000	267000	1.00:1.12	35.41	329	336	N	N
19	97602	gi|348514007	R.KDLYANTVLSGGTTMYPGIADR.M	N	1.38	3.52	781.729	77.46 - 80.10	3	220000	781.73	781.731	781.728	781.729	781.73	781.729	781.727	781.728	79.19	78.92	78.89	78.61	78.36	78.28	77.74	77.93	232000	217000	242000	139000	244000	261000	227000	218000	0.96:0.90:1.00:0.57:1.01:1.08:0.94:0.90	208000	238000	1.00:1.14	78.49	291	312	N	N
19	97602	gi|348514007	R.DLTDYLMK.I	N	0.71	3.1	998.485	78.56 - 81.33	1	210000	998.488	998.487	998.485	998.484	998.488	998.486	998.482	998.483	80.46	80.02	79.91	79.45	79.43	79.27	78.94	78.96	156000	195000	197000	270000	203000	188000	233000	236000	0.79:0.99:1.00:1.37:1.03:0.96:1.18:1.20	204000	215000	1.00:1.05	79.55	184	191	N	N
19	97602	gi|348514007	K.IKIIAPPER.K	N	1.61	3.75	518.832	44.20 - 54.31	2	180000	518.832	518.834	518.831	518.832	518.833	518.832	518.832	518.832	53.74	50.63	48.16	47.56	46.86	45.24	46.86	44.45	123000	139000	160000	193000	187000	192000	201000	215000	0.77:0.87:1.00:1.20:1.17:1.20:1.26:1.34	154000	199000	1.00:1.29	47.94	327	335	N	N
19	97602	gi|348514007	R.DLTDYLMK.I	N	1.48	3.32	499.748	78.57 - 81.49	2	170000	499.748	499.749	499.747	499.747	499.748	499.747	499.747	499.747	80.46	79.98	79.91	79.45	79.43	79.27	78.94	78.99	201000	180000	199000	149000	192000	197000	131000	133000	1.01:0.91:1.00:0.75:0.96:0.99:0.66:0.67	182000	163000	1.00:0.90	79.55	184	191	N	N
19	97602	gi|348514007	R.LDLAGR.D	N	1.15	4.29	644.373	36.57 - 49.56	1	160000	644.374	644.374	644.372	644.373	644.375	644.373	644.372	644.373	48.91	44.73	41.26	41.12	39.46	37.29	40.3	36.85	87600	99300	123000	230000	154000	153000	200000	221000	0.71:0.81:1.00:1.87:1.26:1.25:1.63:1.80	135000	182000	1.00:1.35	41.24	178	183	N	N
19	97602	gi|348514007	M.E(+42.01)DDISALVVDNGSGMC(+57.02)K.A	Y	1.51	18.11	926.409	85.03 - 87.25	2	150000	-	-	-	-	926.411	926.41	926.407	926.407	-	-	-	-	86.01	85.89	85.53	85.6	0	0	0	0	326000	328000	276000	266000	0:0:0:0:1.00:1.00:0.85:0.81	0	299000	00:00:01	85.76	2	18	Y	Y
19	97602	gi|348514007	K.DLYANTVLSGGTTMYPGIADR.M	N	1.34	3.75	739.03	88.20 - 94.38	3	130000	739.03	739.033	739.03	739.028	739.032	739.03	739.029	739.029	89.49	89.61	89.45	89.22	89.13	89.02	88.56	88.73	146000	160000	159000	119000	122000	153000	117000	101000	0.92:1.01:1.00:0.75:0.76:0.96:0.73:0.63	146000	123000	1.00:0.84	89.15	292	312	N	N
19	97602	gi|348514007	K.IWHHTFYNELR.V	N	0.53	3.14	758.385	53.22 - 60.61	2	130000	758.383	758.384	758.384	758.389	758.385	758.384	758.394	758.381	59.29	57.12	55.91	55.91	54.89	54.17	54.87	54.46	159000	166000	178000	4590	266000	260000	16800	2090	0.90:0.93:1.00:0.03:1.50:1.47:0.09:0.01	127000	136000	1.00:1.08	55.83	85	95	N	N
19	97602	gi|348514007	R.TTGIVMDSGDGVSHTVPIYEGYALPHAILR.L	Y	1.17	22	793.155	91.39 - 93.87	4	100000	-	-	-	-	793.158	793.156	793.154	793.154	-	-	-	-	92.47	92.55	91.75	91.82	0	0	0	0	249000	249000	173000	162000	0:0:0:0:1.00:1.00:0.70:0.65	0	208000	00:00:01	92.15	148	177	Y	N
19	97602	gi|348514007	K.IKIIAPPERK.Y	N	1.36	6.23	582.88	37.58 - 50.27	2	100000	582.88	582.88	582.879	582.88	582.881	582.88	582.879	582.88	49.75	45.9	42.84	42.92	41.04	38.77	41.8	38.4	37700	55500	64900	115000	107000	117000	146000	166000	0.58:0.85:1.00:1.78:1.65:1.80:2.25:2.56	68400	134000	1.00:1.96	42.68	327	336	N	N
19	97602	gi|348514007	K.C(+57.02)DVDIRK.D	N	0.83	4.55	453.228	29.57 - 41.86	2	92000	453.227	453.226	453.226	453.23	453.229	453.229	453.228	453.229	41.1	36.57	32.54	32.72	31.15	29.68	32.1	29.65	129000	98300	117000	125000	76600	67000	73300	52300	1.10:0.84:1.00:1.06:0.65:0.57:0.63:0.45	117000	67300	1.00:0.57	33.19	285	291	N	Y
19	97602	gi|348514007	R.HQGVMVGMGQKDSYVGDEAQSKR.G	N	0.8	3.69	627.554	41.93 - 52.01	4	86000	627.555	627.556	627.553	627.552	627.555	627.553	627.553	627.554	51.33	47.95	45.27	48.57	43.89	42.09	45.61	43.76	58800	74600	81700	-	115000	128000	75500	68700	0.72:0.91:1.00:-:1.41:1.57:0.92:0.84	71700	97000	1.00:1.35	46.06	40	62	N	N
19	97602	gi|348514007	R.TTGIVMDSGDGVSHTVPIYEGYALPHAILR.L	Y	1.16	20.43	1057.2	91.41 - 93.42	3	84000	-	-	-	-	1057.21	1057.21	1057.2	1057.2	-	-	-	-	92.47	92.55	91.76	91.8	0	0	0	0	173000	163000	178000	162000	0:0:0:0:1.00:0.95:1.03:0.94	0	169000	00:00:01	92.15	148	177	N	N
19	97602	gi|348514007	K.IIAPPER.K	N	1.51	4.72	398.242	35.49 - 48.99	2	74000	398.242	398.242	398.241	398.241	398.242	398.242	398.241	398.241	48.3	44.04	40.58	40.48	38.53	36.16	39.49	35.73	94300	93000	93500	89700	61000	63800	52000	43500	1.01:0.99:1.00:0.96:0.65:0.68:0.56:0.47	92600	55100	1.00:0.59	40.42	329	335	N	N
19	97602	gi|348514007	R.FRC(+57.02)PEALFQPSFIGM(+15.99)ESAGIHETTYNSIMK.C	Y	0.94	7.25	870.157	108.55 - 111.79	4	71000	870.157	870.158	870.154	870.158	870.16	870.157	870.155	870.155	109.72	109.18	109.6	109.87	109.5	109.4	108.83	109.08	97900	119000	130000	99800	25600	25500	30200	41900	0.75:0.91:1.00:0.77:0.20:0.20:0.23:0.32	112000	30800	1.00:0.28	109.4	255	284	N	Y
19	97602	gi|348514007	K.IKIIAPPERK.Y	N	1.22	3.07	388.922	37.58 - 50.43	3	57000	388.922	388.923	388.922	388.922	388.923	388.922	388.922	388.922	49.75	45.9	42.84	42.96	41.04	38.77	41.59	38.48	60900	61300	63100	45900	75200	73900	46100	32100	0.97:0.97:1.00:0.73:1.19:1.17:0.73:0.51	57800	56800	1.00:0.98	42.67	327	336	N	N
19	97602	gi|348514007	K.QEYDESGPAIVHRK.C	Y	0.96	19.26	543.609	33.87 - 39.73	3	57000	-	-	-	-	543.611	543.609	543.608	543.607	-	-	-	-	37.44	34.77	38.57	34.44	0	0	0	0	141000	131000	106000	79100	0:0:0:0:1.00:0.92:0.75:0.56	0	114000	00:00:01	36.31	360	373	N	N
19	97602	gi|348514007	R.LDLAGR.D	N	1.29	4.9	322.691	36.57 - 49.60	2	47000	322.691	322.692	322.691	322.691	322.692	322.692	322.691	322.691	48.91	44.69	41.26	41.12	39.46	37.29	40.3	36.85	59400	58200	57000	45500	47700	45000	34700	28000	1.04:1.02:1.00:0.80:0.84:0.79:0.61:0.49	55000	38900	1.00:0.71	41.24	178	183	N	N
19	97602	gi|348514007	K.DLYANTVLSGGTTMYPGIADR.M	N	0.49	3.19	1108.03	138.02 - 144.82	2	41000	1108.04	1108.04	1108.02	1108.04	1108.03	1108.03	1108.03	1108.03	141.96	141.94	144.66	141.78	141.4	142.52	141.84	141.83	52300	42200	-	34800	54100	20200	31900	49800	1.00:0.81:-:0.67:1.03:0.39:0.61:0.95	43100	39000	1.00:0.91	142.24	292	312	N	N
19	97602	gi|348514007	R.HQGVMVGMGQKDSYVGDEAQSK.R	N	0.86	4.23	784.37	44.88 - 54.47	3	39000	784.372	784.373	784.369	784.372	784.37	784.369	784.37	784.368	53.21	50.23	48.07	49.63	46.69	45.21	47.83	46.38	30300	32800	36100	21900	57800	65900	32000	38400	0.84:0.91:1.00:0.61:1.60:1.83:0.89:1.06	30300	48500	1.00:1.60	48.41	40	61	N	N
19	97602	gi|348514007	R.KDLYANTVLSGGTTMYPGIADR.M	N	0.53	3.45	1172.09	77.46 - 82.01	2	34000	1172.09	1172.09	1172.09	1172.09	1172.09	1172.09	1172.09	1172.08	79.19	78.88	78.85	81.98	78.36	78.28	77.74	77.97	27000	33400	29200	-	33200	33600	44400	40200	0.92:1.14:1.00:-:1.14:1.15:1.52:1.37	29900	37800	1.00:1.27	78.91	291	312	N	N
19	97602	gi|348514007	K.QEYDESGPAIVHRK.C	Y	0.32	9.52	814.909	34.11 - 47.34	2	32000	814.911	814.912	814.912	814.907	814.912	814.909	814.906	814.906	46.65	42.34	38.88	41.08	37.48	34.81	38.57	34.44	868	1210	832	1860	47000	59900	64800	83300	1.04:1.46:1.00:2.24:56.52:72.00:77.91:100.14	1190	63800	1.00:53.37	39.28	360	373	N	N
19	97602	gi|348514007	K.QEYDESGPAIVHR.K	Y	0.71	12.03	750.862	39.77 - 45.43	2	29000	-	-	750.864	-	750.864	750.862	750.86	750.861	-	-	45.29	-	42.37	40.32	43.13	40.05	0	0	-	0	41400	43600	56700	59700	0:0:-:0:1.00:1.05:1.37:1.44	0	50400	00:00:01	42.23	360	372	N	N
19	97602	gi|348514007	R.LDLAGRDLTDYLMK.I	N	1.3	7.58	541.952	88.99 - 91.74	3	28000	541.952	541.955	541.952	541.951	541.954	541.952	541.951	541.951	90.38	90.44	90.21	89.93	89.94	89.91	89.29	89.34	23900	19200	19500	18900	40900	40000	32100	30200	1.23:0.98:1.00:0.97:2.09:2.05:1.64:1.55	20400	35800	1.00:1.76	89.93	178	191	N	N
19	97602	gi|348514007	R.LDLAGRDLTDYLMK.I	N	0.69	5.46	812.424	88.50 - 91.45	2	26000	812.424	812.428	812.424	812.424	812.427	812.424	812.421	812.422	90.38	90.44	90.22	89.93	89.94	89.89	89.25	89.33	11800	10800	10700	16100	37600	37100	41900	41100	1.11:1.02:1.00:1.51:3.52:3.47:3.92:3.85	12400	39400	1.00:3.19	89.92	178	191	N	N
19	97602	gi|348514007	R.FRC(+57.02)PEALFQPSFIGMESAGIHETTYNSIMK.C	Y	0.49	5.28	866.164	100.27 - 102.33	4	23000	866.166	866.163	-	-	866.164	866.164	-	866.161	101.22	101.07	-	-	101.08	100.9	-	100.68	33200	14900	0	0	53500	66700	0	19100	1.00:0.45:0:0:1.61:2.01:0:0.57	12000	34800	1.00:2.90	100.99	255	284	N	Y
19	97602	gi|348514007	K.QEYDESGPAIVHR.K	Y	0.68	10.98	500.91	39.81 - 43.81	3	21000	-	-	-	-	500.911	500.91	500.909	500.909	-	-	-	-	42.37	40.32	43.13	40.01	0	0	0	0	49500	49700	36100	29800	0:0:0:0:1.00:1.00:0.73:0.60	0	41300	00:00:01	41.46	360	372	N	N
19	97602	gi|348514007	R.FRC(+57.02)PEALFQPSFIGM(+15.99)ESAGIHETTYNSIMK.C	Y	0.82	6.04	1159.87	108.52 - 111.72	3	20000	1159.87	1159.87	1159.87	1159.87	1159.87	1159.87	1159.86	1159.87	109.74	109.21	109.55	109.87	109.5	109.42	108.85	109.19	25600	32100	33000	34400	8320	6950	9890	11700	0.78:0.97:1.00:1.04:0.25:0.21:0.30:0.35	31300	9210	1.00:0.29	109.42	255	284	N	Y
19	97602	gi|348514007	R.MQKEITALAPPTMK.I	Y	0.9	18.33	779.922	58.56 - 60.62	2	19000	-	-	-	-	779.924	779.923	779.922	779.922	-	-	-	-	60.05	59.58	59.41	58.88	0	0	0	0	45500	34200	38100	34500	0:0:0:0:1.00:0.75:0.84:0.76	0	38000	00:00:01	59.48	313	326	N	N
19	97602	gi|348514007	R.C(+57.02)PEALFQPSFIGM(+15.99)ESAGIHETTYNSIMK.C	Y	0.75	7.13	1058.82	111.29 - 113.45	3	16000	1058.82	1058.82	1058.81	1058.82	1058.82	1058.82	1058.81	1058.82	112.55	112.14	112.61	112.27	112.49	112.37	111.55	111.83	21400	30200	29700	24800	4960	3340	5100	10300	0.72:1.02:1.00:0.84:0.17:0.11:0.17:0.35	26500	5910	1.00:0.22	112.23	257	284	N	Y
19	97602	gi|348514007	R.AVFPSIVGRPR.H	N	1.22	8.11	1198.71	59.49 - 65.28	1	16000	1198.71	1198.71	1198.71	1198.71	1198.71	1198.71	1198.71	1198.71	64.5	62.79	62.1	61.34	61.31	60.82	60.65	59.94	6510	8450	7940	16800	16700	13600	32000	26600	0.82:1.06:1.00:2.11:2.10:1.71:4.03:3.35	9920	22200	1.00:2.24	61.68	29	39	N	N
19	97602	gi|348514007	K.RGILTLK.Y	N	1.13	7.53	800.537	44.81 - 55.02	1	16000	800.539	800.538	800.535	800.536	800.539	800.537	800.535	800.535	54.47	51.32	48.89	48.1	47.55	45.93	47.46	45.01	4700	6890	7960	16800	19100	16800	24900	30500	0.59:0.87:1.00:2.12:2.40:2.11:3.13:3.83	9100	22800	1.00:2.51	48.59	62	68	N	N
19	97602	gi|348514007	K.SYELPDGQVITIGNER.F	N	1.03	5.04	597.637	80.09 - 83.39	3	15000	597.638	597.637	597.636	597.636	597.638	597.637	597.636	597.635	82.26	81.99	82.09	81.62	81.55	81.57	80.94	81.26	18900	20600	16500	19800	15500	12200	10100	7690	1.15:1.25:1.00:1.21:0.94:0.74:0.62:0.47	18900	11400	1.00:0.60	81.66	239	254	N	N
19	97602	gi|348514007	K.C(+57.02)DVDIR.K	N	1.06	8.94	389.183	32.74 - 46.00	2	14000	389.183	389.182	389.182	389.184	389.185	389.184	389.183	389.184	45.42	40.86	37.02	36.78	35.11	33.12	36.14	32.82	25700	22400	22800	14600	9760	8020	6580	4120	1.13:0.98:1.00:0.64:0.43:0.35:0.29:0.18	21400	7120	1.00:0.33	37.16	285	290	N	Y
19	97602	gi|348514007	K.Q(-17.03)EYDESGPAIVHR.K	Y	0.68	10.43	742.349	48.72 - 51.78	2	14000	-	-	-	-	742.35	742.35	742.348	742.348	-	-	-	-	50.31	49.01	50.74	49.15	0	0	0	0	30200	28500	23700	28600	0:0:0:0:1.00:0.94:0.79:0.95	0	27800	00:00:01	49.8	360	372	N	Y
19	97602	gi|348514007	R.C(+57.02)PEALFQP(+15.99)SFIGM(+15.99)ESAGIHETTYNSIMK.C	Y	1.11	4.91	1064.15	105.95 - 107.98	3	14000	1064.15	1064.15	1064.15	1064.15	1064.15	1064.15	1064.14	1064.15	107.16	106.78	106.97	107.08	106.94	106.81	106.2	106.38	16100	17300	20400	11800	10000	11900	11200	9750	0.79:0.85:1.00:0.58:0.49:0.58:0.55:0.48	16400	10700	1.00:0.65	106.79	257	284	N	Y
19	97602	gi|348514007	K.IWHHTFYNELR.V	N	0.41	6.75	758.381	63.81 - 72.00	2	9700	758.373	758.381	758.377	758.382	758.388	758.382	758.379	758.387	69.58	69.58	69.46	64.69	71.56	71.38	66.86	68.91	1830	3100	3640	-	7810	5650	11400	34300	0.50:0.85:1.00:-:2.14:1.55:3.14:9.41	2860	14800	1.00:5.17	69	85	95	N	N
19	97602	gi|348514007	K.C(+57.02)DVDIRKDLYANTVLSGGTTMYPGIADR.M	N	0.89	3.33	1034.51	86.80 - 88.67	3	9500	1034.51	1034.51	1034.51	1034.5	1034.51	1034.51	1034.5	1034.51	88.06	88.09	87.77	87.68	87.53	87.44	87.1	87.12	10400	12000	8860	4260	10900	10100	12300	7370	1.17:1.35:1.00:0.48:1.23:1.14:1.39:0.83	8870	10200	1.00:1.15	87.6	285	312	N	Y
19	97602	gi|348514007	R.FRC(+57.02)PEALFQPSFIGMESAGIHETTYNSIMK.C	Y	0.72	5.95	1154.55	100.03 - 102.05	3	9100	1154.55	1154.55	1154.55	-	1154.55	1154.55	1154.55	1154.55	101.26	101.07	101.43	-	101.08	100.86	100.92	100.78	7250	4420	3840	0	16200	19400	14500	6900	1.89:1.15:1.00:0:4.21:5.06:3.78:1.80	3880	14300	1.00:3.67	101.06	255	284	N	Y
19	97602	gi|348514007	K.C(+57.02)DVDIR.K	N	1	4.26	777.356	32.74 - 46.00	1	8600	777.355	777.354	777.355	777.357	777.359	777.356	777.356	777.355	45.42	40.89	37.02	36.78	35.11	33.12	36.1	32.82	7140	6620	9700	17000	7100	6420	8010	6550	0.74:0.68:1.00:1.75:0.73:0.66:0.82:0.67	10100	7020	1.00:0.69	37.16	285	290	N	Y
19	97602	gi|348514007	K.Q(-17.03)EYDESGPAIVHRK.C	Y	0.5	10.56	806.4	41.46 - 50.47	2	6500	806.404	806.401	-	-	806.401	806.4	806.397	806.398	50.19	46.41	-	-	43.77	41.88	44.57	41.91	1160	801	0	0	11100	11100	12900	14700	1.00:0.69:0:0:9.58:9.60:11.18:12.72	489	12400	1.00:25.45	44.79	360	373	N	Y
19	97602	gi|348514007	R.VAPEEHPVLLTEAPLNPKANR.E	N	0.86	5.62	765.755	61.93 - 64.87	3	6200	-	765.758	765.753	765.756	765.756	765.754	765.755	765.756	-	64.65	64.35	63.45	63.61	63.3	62.5	62.29	0	2440	3970	7250	7230	7060	11300	10500	0:0.62:1.00:1.83:1.82:1.78:2.84:2.65	3420	9020	1.00:2.64	63.45	96	116	N	N
328	97839	gi|348514261	K.VTDEVITVFNDMK.V	Y	1.07	21.31	755.877	90.17 - 92.41	2	320000	755.878	755.88	755.877	755.875	755.88	755.876	755.874	755.875	91.56	91.55	91.31	90.96	91.12	91.08	90.42	90.49	556000	555000	583000	645000	51400	52700	44900	50500	0.95:0.95:1.00:1.11:0.09:0.09:0.08:0.09	585000	49900	1.00:0.09	91.06	7	19	Y	N
328	97839	gi|348514261	R.YALYDATYETK.E	N	1.42	7.23	669.32	56.27 - 62.55	2	250000	669.321	669.322	669.319	669.32	669.32	669.32	669.318	669.319	61.55	59.55	58.49	58.14	57.54	56.82	57.37	56.54	344000	353000	394000	370000	136000	149000	112000	125000	0.87:0.89:1.00:0.94:0.35:0.38:0.28:0.32	365000	130000	1.00:0.36	58.25	83	93	N	N
328	97839	gi|348514261	K.NIVLDDGKEILVGDLGTTVQDPYQHFVK.M	Y	0.85	11.47	779.16	96.24 - 98.32	4	250000	779.162	779.164	779.159	779.159	779.161	779.161	779.158	779.159	97.31	97.33	97.47	97.12	97.26	97.12	96.6	96.59	428000	449000	460000	422000	51400	50500	47600	65700	0.93:0.98:1.00:0.92:0.11:0.11:0.10:0.14	440000	53800	1.00:0.12	97.1	47	74	Y	N
328	97839	gi|348514261	K.NIVLDDGKEILVGDLGTTVQDPYQHFVK.M	Y	0.71	8.76	1038.54	96.39 - 98.25	3	200000	1038.55	1038.55	1038.54	1038.54	1038.55	1038.54	1038.54	1038.54	97.31	97.37	97.47	97.18	97.26	97.12	96.61	96.6	346000	345000	373000	373000	39200	32100	38000	56200	0.93:0.93:1.00:1.00:0.11:0.09:0.10:0.15	359000	41400	1.00:0.12	97.11	47	74	Y	N
328	97839	gi|348514261	K.KEDLVFIFWAPDSAPLK.S	Y	0.66	8.92	659.354	111.55 - 114.52	3	170000	659.354	659.356	659.352	659.355	659.354	659.354	659.353	659.353	112.59	112.23	112.69	112.55	112.63	112.46	111.8	112.04	286000	314000	322000	319000	23900	22600	21400	36800	0.89:0.98:1.00:0.99:0.07:0.07:0.07:0.11	310000	26200	1.00:0.08	112.37	97	113	N	N
328	97839	gi|348514261	K.KEDLVFIFWAPDSAPLK.S	Y	0.6	10.18	988.525	111.59 - 114.46	2	81000	988.527	988.528	988.524	988.526	988.525	988.524	988.521	988.522	112.6	112.23	112.69	112.6	112.63	112.54	111.79	112.06	135000	141000	149000	173000	8170	7660	10600	19300	0.91:0.94:1.00:1.16:0.05:0.05:0.07:0.13	150000	11400	1.00:0.08	112.39	97	113	N	N
328	97839	gi|348514261	K.HEWQVNGFEDLKDR.H	Y	0.6	9.31	591.62	61.89 - 66.74	3	62000	591.621	591.622	591.619	591.619	591.622	591.62	591.621	591.618	65.07	63.6	63.34	64.09	62.68	62.35	62.21	62.46	107000	120000	134000	96700	5560	5120	7080	20100	0.80:0.89:1.00:0.72:0.04:0.04:0.05:0.15	114000	9460	1.00:0.08	63.22	134	147	N	N
328	97839	gi|348514261	K.MIYASSK.D	N	0.85	5.17	799.399	31.40 - 44.49	1	45000	799.399	799.398	799.397	799.401	799.401	799.398	799.398	799.4	43.82	39.23	35.31	35.31	33.66	31.91	34.68	31.64	46900	37200	53900	112000	25000	21500	35700	31700	0.87:0.69:1.00:2.08:0.46:0.40:0.66:0.59	62500	28500	1.00:0.46	35.7	116	122	N	N
328	97839	gi|348514261	T.VFNDMK.V	N	1.23	3.45	753.359	34.28 - 47.54	1	42000	753.361	753.358	753.358	753.359	753.362	753.36	753.358	753.358	46.97	42.58	38.9	38.7	37.04	34.89	37.83	34.48	31200	31200	43000	68900	38200	36700	42600	42600	0.73:0.73:1.00:1.60:0.89:0.85:0.99:0.99	43600	40000	1.00:0.92	38.92	14	19	N	N
328	97839	gi|348514261	K.LGGSSVVSLEGAPL	Y	0.87	4.9	643.353	81.97 - 88.37	2	30000	643.351	643.351	643.354	643.35	643.355	643.354	643.352	643.353	83.68	83.47	86.59	83.14	82.95	82.83	82.25	82.46	9900	9620	52900	7920	39400	46900	33900	39700	0.19:0.18:1.00:0.15:0.75:0.89:0.64:0.75	20100	40000	1.00:1.99	83.42	154	167	N	N
328	97839	gi|348514261	K.EILVGDLGTTVQDPYQHFVK.M	Y	0.94	16.6	753.729	87.49 - 88.86	3	20000	753.73	753.732	753.727	753.727	-	-	-	-	88.21	88.24	88.04	87.68	-	-	-	-	43000	40900	35600	37400	0	0	0	0	1.21:1.15:1.00:1.05:0:0:0:0	39200	0	1.00:0	88.04	55	74	N	N
328	97839	gi|348514261	T.VFNDMK.V	N	1.14	6.49	377.185	34.32 - 47.42	2	16000	377.185	377.185	377.184	377.186	377.186	377.185	377.185	377.185	46.97	42.58	38.9	38.66	37.04	34.89	37.79	34.48	27200	24600	24700	13900	12900	12000	8100	4510	1.10:1.00:1.00:0.56:0.52:0.49:0.33:0.18	22600	9380	1.00:0.42	38.91	14	19	N	N
328	97839	gi|348514261	K.LGGSSVVSLEGAPL	Y	0.53	9.01	1285.69	85.23 - 88.64	1	14000	1285.7	1285.7	1285.7	1285.69	1285.69	1285.7	1285.69	1285.69	86.84	86.7	86.59	86.24	86.26	86.18	85.69	85.81	20100	22300	24100	31900	1200	1670	2670	4620	0.83:0.93:1.00:1.33:0.05:0.07:0.11:0.19	24600	2540	1.00:0.10	86.29	154	167	N	N
328	97839	gi|348514261	K.VTDEVITVFNDMK.V	Y	0.47	9.03	1510.74	90.19 - 92.37	1	7000	1510.75	1510.75	1510.74	1510.74	1510.76	1510.73	1510.73	1510.74	91.56	91.55	91.34	90.96	91.16	91.08	90.58	90.47	9980	11200	11300	19000	806	1020	1300	1430	0.88:0.98:1.00:1.68:0.07:0.09:0.11:0.13	12900	1140	1.00:0.09	91.09	7	19	N	N
16	105242	gi|348513436	K.LDDSMGGVATQVR.V	Y	0.43	12.07	674.834	50.62 - 58.33	2	60000	674.833	-	-	674.839	674.834	674.834	674.833	674.833	58.24	-	-	54.1	52.01	50.89	52.34	50.95	1130	0	0	549	137000	95600	101000	147000	1.00:0:0:0.48:120.49:84.39:89.07:129.73	420	120000	1.00:255.11	53.09	454	466	Y	N
16	105242	gi|348513436	R.AVEVEPTASSLNTNDVFVLK.T	Y	0.91	16.69	1067.06	87.13 - 89.20	2	48000	1067.05	-	-	-	1067.06	1067.06	1067.05	1067.06	88.6	-	-	-	88.14	88.08	87.4	87.54	-	0	0	0	87400	88300	84700	77200	-:0:0:0:1.00:1.01:0.97:0.88	0	84400	00:00:01	87.95	519	538	Y	N
16	105242	gi|348513436	R.VTQGKEPPHLVSLFK.D	Y	1.08	21.73	560.656	62.90 - 65.44	3	45000	-	-	-	-	560.658	560.656	560.656	560.656	-	-	-	-	64.53	64.08	63.37	64.04	0	0	0	0	95200	95700	82700	89000	0:0:0:0:1.00:1.00:0.87:0.93	0	90700	00:00:01	64	467	481	Y	N
16	105242	gi|348513436	K.VEQIPFDPSK.L	Y	0.53	8.47	580.307	57.96 - 65.92	2	40000	580.304	580.307	580.309	580.304	580.307	580.307	580.308	580.307	60.37	58.12	65.68	62.73	59.8	59.26	59.33	58.64	10800	9640	2980	7940	74800	82000	59700	71200	3.62:3.23:1.00:2.66:25.07:27.50:20.02:23.86	7840	71900	1.00:9.18	60.49	358	367	N	N
16	105242	gi|348513436	K.QGEEIPSFTGWFQAWDPK.M	Y	1.07	24.21	1061.99	120.33 - 122.37	2	39000	-	-	-	-	1061.99	1061.99	1061.99	1061.99	-	-	-	-	121.38	121.37	120.65	120.87	0	0	0	0	88100	83900	72900	66700	0:0:0:0:1.00:0.95:0.83:0.76	0	77900	00:00:01	121.07	686	703	N	N
16	105242	gi|348513436	K.DKPMVIHQGGTSR.K	Y	0.8	13.06	475.915	29.68 - 38.16	3	36000	475.917	-	-	-	475.915	475.914	475.913	475.915	38.04	-	-	-	31.47	29.8	32.51	29.81	-	0	0	0	71700	63200	75500	44400	-:0:0:0:1.00:0.88:1.05:0.62	0	63700	00:00:01	32.33	482	494	N	N
16	105242	gi|348513436	R.GEVHTIDEGKEPEDVTK.V	Y	1	20.46	628.311	35.25 - 40.50	3	35000	-	-	-	-	628.312	628.311	628.31	628.31	-	-	-	-	38.41	35.77	39.57	35.53	0	0	0	0	79400	76400	66300	54500	0:0:0:0:1.00:0.96:0.83:0.69	0	69200	00:00:01	37.32	199	215	N	N
16	105242	gi|348513436	R.ESTTFLGYFK.S	Y	1.05	25.9	596.799	84.19 - 86.25	2	32000	-	-	-	-	596.799	596.799	596.798	596.798	-	-	-	-	85.39	85.32	84.44	84.56	0	0	0	0	70500	67300	60100	58600	0:0:0:0:1.00:0.95:0.85:0.83	0	64100	00:00:01	84.93	96	105	N	N
16	105242	gi|348513436	K.KPGLQVWR.V	Y	1.01	21.79	492.295	46.05 - 51.22	2	31000	-	-	-	-	492.296	492.294	492.295	492.295	-	-	-	-	47.91	46.31	50.08	48.27	0	0	0	0	41400	44000	76000	85900	0:0:0:0:1.00:1.06:1.83:2.07	0	61800	00:00:01	48.14	12	19	N	N
16	105242	gi|348513436	R.LFHIR.K	N	0.5	9.47	343.213	42.59 - 53.25	2	29000	343.213	343.215	343.215	343.214	343.213	343.212	343.212	343.212	53.01	49.6	46.83	46.87	45.3	43.47	45.65	42.92	2680	3240	3540	1180	52500	54700	58400	57100	0.76:0.92:1.00:0.33:14.83:15.45:16.51:16.15	2660	55700	1.00:20.94	46.7	506	510	N	N
16	105242	gi|348513436	K.ASLYLISDAAGAMK.T	Y	0.99	17.88	705.869	83.50 - 86.44	2	28000	-	-	-	-	705.87	705.87	705.868	705.869	-	-	-	-	84.71	84.63	83.84	84	0	0	0	0	51400	63500	59300	50400	0:0:0:0:1.00:1.23:1.15:0.98	0	56200	00:00:01	84.3	240	253	N	N
16	105242	gi|348513436	R.RGTPITILK.Q	Y	0.97	21.32	499.824	48.03 - 51.34	2	28000	-	-	-	-	499.825	499.824	499.823	499.824	-	-	-	-	49.87	48.36	48.75	49.19	0	0	0	0	58300	61900	41100	59600	0:0:0:0:1.00:1.06:0.70:1.02	0	55200	00:00:01	49.04	677	685	N	N
16	105242	gi|348513436	K.VLGPKPDLPPGSSDTDVEK.T	Y	0.77	11.75	651.01	48.68 - 53.55	3	27000	-	-	-	-	651.012	651.01	651.01	651.009	-	-	-	-	50.61	49.47	51.2	49.32	0	0	0	0	52800	58800	67100	40200	0:0:0:0:1.00:1.11:1.27:0.76	0	54700	00:00:01	50.15	216	234	N	N
16	105242	gi|348513436	K.GKGASSDEMAAANYVASLLGGTATGVEETQEPAVFWAALGGK.K	Y	1.01	20.82	1371.33	134.85 - 136.54	3	24000	-	-	-	-	1371.34	1371.33	1371.33	1371.33	-	-	-	-	135.18	135.3	135.32	135.5	0	0	0	0	59800	53300	39700	36100	0:0:0:0:1.00:0.89:0.66:0.60	0	47200	00:00:01	135.32	548	589	N	N
16	105242	gi|348513436	M.VHKEFETAGK.K	Y	0.94	18.6	573.298	27.70 - 30.07	2	24000	-	-	-	-	573.298	573.298	573.297	573.3	-	-	-	-	28.75	27.83	29.42	27.94	0	0	0	0	38700	37600	61800	50800	0:0:0:0:1.00:0.97:1.60:1.31	0	47200	00:00:01	28.49	2	11	N	N
16	105242	gi|348513436	K.DKPMVIHQGGTSR.K	Y	0.65	11.79	713.366	28.76 - 33.45	2	21000	-	-	-	-	713.367	713.366	713.365	713.367	-	-	-	-	31.47	29.8	32.51	29.81	0	0	0	0	25700	25800	55200	62500	0:0:0:0:1.00:1.01:2.15:2.43	0	42300	00:00:01	30.9	482	494	N	N
16	105242	gi|348513436	K.EPPHLVSLFK.D	Y	1.01	21.3	583.833	73.06 - 74.91	2	19000	-	-	-	-	583.834	583.833	583.833	583.832	-	-	-	-	74.21	73.87	73.3	73.4	0	0	0	0	35400	34600	40300	42300	0:0:0:0:1.00:0.98:1.14:1.20	0	38100	00:00:01	73.69	472	481	N	N
16	105242	gi|348513436	K.GGVASGFK.H	N	0.51	3.71	722.385	33.68 - 42.14	1	15000	-	722.386	722.386	722.388	722.385	722.384	722.385	722.38	-	41.58	37.83	37.74	35.92	33.88	36.87	39.92	-	7810	8840	18300	23200	13100	27400	3890	-:0.88:1.00:2.07:2.62:1.48:3.10:0.44	11700	16900	1.00:1.45	37.68	113	120	N	N
16	105242	gi|348513436	K.QYVDSDPSGRR.G	Y	0.56	11.57	640.304	29.03 - 32.72	2	15000	-	-	640.307	-	640.304	640.304	640.303	640.304	-	-	31.55	-	30.62	29.15	31.7	29.24	0	0	-	0	24700	22500	31900	23200	0:0:-:0:1.00:0.91:1.29:0.94	0	25600	00:00:01	30.45	667	677	N	N
16	105242	gi|348513436	K.KGGVASGFK.H	N	0.33	9.99	425.743	29.77 - 37.46	2	14000	425.747	-	-	-	425.743	425.743	425.742	425.743	37.4	-	-	-	31.75	30.25	32.6	30.17	-	0	0	0	24700	19600	32500	21600	-:0:0:0:1.00:0.79:1.31:0.87	0	24600	00:00:01	32.44	112	120	N	N
16	105242	gi|348513436	K.FIADKNYSSK.T	Y	0.43	6.99	586.8	31.78 - 40.61	2	13000	586.798	586.794	586.797	-	586.804	586.802	586.802	586.802	40.28	35.86	31.94	-	34.31	32.2	35.61	32.01	5640	2710	2280	-	22400	15900	25300	20200	2.48:1.19:1.00:-:9.82:6.99:11.11:8.88	3540	21000	1.00:5.92	34.6	307	316	N	N
16	105242	gi|348513436	K.TSLVADKNPFK.Q	Y	0.53	7.97	610.334	50.59 - 61.75	2	13000	610.336	610.332	610.329	610.332	610.337	610.338	610.333	610.336	54.15	61.43	60.74	50.66	53.5	52.5	53.39	52.16	1110	4220	6220	1350	19900	20800	24600	25900	0.18:0.68:1.00:0.22:3.20:3.34:3.95:4.17	3220	22800	1.00:7.07	54.82	254	264	N	N
16	105242	gi|348513436	R.GEVHTIDEGKEPEDVTK.V	Y	0.92	15.89	941.959	35.25 - 40.75	2	12000	-	-	-	-	941.961	941.961	941.956	941.957	-	-	-	-	38.41	35.73	39.57	35.53	0	0	0	0	21800	20400	25100	28300	0:0:0:0:1.00:0.94:1.15:1.30	0	23900	00:00:01	37.31	199	215	N	N
16	105242	gi|348513436	R.LLHLK.G	N	1.09	25.48	623.424	35.53 - 39.82	1	12000	-	-	-	-	623.426	623.425	623.423	623.423	-	-	-	-	38.49	36.24	39.21	35.65	0	0	0	0	18100	19200	26000	28700	0:0:0:0:1.00:1.06:1.43:1.58	0	23000	00:00:01	37.4	132	136	N	N
16	105242	gi|348513436	K.LHNNPAMAAQYGVVDDGSGK.V	Y	0.89	15.8	681.995	48.35 - 50.54	3	11000	-	-	-	-	681.995	681.995	681.996	681.996	-	-	-	-	49.79	48.56	50.05	48.47	0	0	0	0	25000	28000	14800	22000	0:0:0:0:1.00:1.12:0.59:0.88	0	22500	00:00:01	49.22	368	387	N	N
16	105242	gi|348513436	K.HVVTNN(+.98)VDVKR.L	Y	0.69	10.72	641.348	29.57 - 33.89	2	10000	-	-	-	-	641.349	641.347	641.348	641.35	-	-	-	-	31.51	29.76	32.72	29.77	0	0	0	0	12400	13300	27300	26600	0:0:0:0:1.00:1.08:2.20:2.15	0	19900	00:00:01	30.94	121	131	N	Y
16	105242	gi|348513436	K.AAADKFIADKNYSSK.T	Y	0.76	12	814.921	36.85 - 42.56	2	9700	-	-	-	-	814.923	814.921	814.919	814.92	-	-	-	-	39.91	37.53	41.11	37.5	0	0	0	0	16500	17300	18800	24700	0:0:0:0:1.00:1.05:1.14:1.50	0	19300	00:00:01	39.01	302	316	N	N
16	105242	gi|348513436	K.QYVDSDPSGR.R	Y	0.77	11.53	562.255	30.37 - 34.55	2	9300	-	-	-	-	562.256	562.254	562.253	562.255	-	-	-	-	32.33	30.54	33.49	30.54	0	0	0	0	19100	19700	22200	13300	0:0:0:0:1.00:1.03:1.16:0.69	0	18600	00:00:01	31.72	667	676	N	N
16	105242	gi|348513436	R.GTPITILK.Q	Y	0.7	8.73	842.531	57.78 - 60.26	1	9000	-	842.529	842.525	842.526	842.534	842.535	842.533	842.534	-	59.44	58.28	57.98	59.6	58.81	58.97	58.03	0	1320	2090	3640	14300	13200	18400	18700	0:0.63:1.00:1.74:6.83:6.29:8.77:8.95	1770	16100	1.00:9.15	58.73	678	685	N	N
16	105242	gi|348513436	K.GASSDEMAAANYVASLLGGTATGVEETQEPAVFWAALGGK.K	Y	0.83	15.48	1309.63	137.91 - 138.99	3	8700	-	-	-	-	1309.63	1309.63	1309.62	1309.63	-	-	-	-	138.03	138.09	138.11	138.09	0	0	0	0	18600	15900	17400	17700	0:0:0:0:1.00:0.85:0.93:0.95	0	17400	00:00:01	138.08	550	589	N	N
16	105242	gi|348513436	R.VTQGKEPPHLVSLFK.D	Y	0.87	16.23	840.48	62.90 - 65.19	2	8300	-	-	-	-	840.48	840.481	840.479	840.48	-	-	-	-	64.42	64.17	63.37	63.96	0	0	0	0	14000	12200	20500	19800	0:0:0:0:1.00:0.87:1.46:1.42	0	16600	00:00:01	63.98	467	481	N	N
16	105242	gi|348513436	K.AAADKFIADK.N	Y	0.42	8.04	525.286	35.90 - 49.55	2	7200	-	525.284	525.284	-	525.287	525.288	525.287	525.287	-	49.4	46.67	-	38.94	36.57	39.78	36.06	0	4890	1870	0	12300	13700	13000	12100	0:2.61:1.00:0:6.58:7.31:6.94:6.45	1690	12800	1.00:7.55	41.24	302	311	N	N
16	105242	gi|348513436	K.HVVTNN(+.98)VDVK.R	Y	0.85	13.32	563.299	31.28 - 35.29	2	7200	-	-	-	-	563.3	563.299	563.298	563.3	-	-	-	-	33.62	31.58	34.75	31.36	0	0	0	0	13900	13600	16600	13000	0:0:0:0:1.00:0.97:1.19:0.93	0	14300	00:00:01	32.83	121	130	N	Y
16	105242	gi|348513436	K.MWSQNLYAQ	Y	0.66	11	1140.51	65.85 - 72.08	1	7000	-	-	1140.51	-	1140.52	1140.51	1140.51	1140.51	-	-	71.96	-	66.73	66.32	66.47	66.17	0	0	-	0	12500	11200	12500	13100	0:0:-:0:1.00:0.90:1.00:1.05	0	12300	00:00:01	67.53	704	712	N	N
16	105242	gi|348513436	K.VEQIPFDPSKLHNNPAMAAQYGVVDDGSGK.V	Y	0.56	10.48	1062.19	77.30 - 78.99	3	5600	-	-	-	-	1062.19	1062.19	1062.19	1062.18	-	-	-	-	78.24	78.2	77.58	77.76	0	0	0	0	11100	10400	12300	11200	0:0:0:0:1.00:0.94:1.11:1.01	0	11200	00:00:01	77.95	358	387	N	N
10	97835	gi|348508096	K.WSLLQQ(+.98)QTTTR.S	Y	0.61	10.41	681.858	67.03 - 69.62	2	540000	681.86	681.857	681.854	681.863	681.858	681.858	681.855	681.857	68.74	67.46	67.18	67.15	68.59	68.22	67.7	67.5	1840	2490	2660	3470	1150000	1130000	988000	1040000	1.00:1.00:1.00:1.00:273.19:268.04:234.11:246.18	2620	1080000	1.00:255.38	67.82	122	132	Y	Y
10	97835	gi|348508096	K.VDALQDEINFLR.A	Y	1.43	17.33	716.875	91.54 - 93.73	2	520000	716.875	-	-	-	716.878	716.875	716.873	716.873	93.18	-	-	-	92.59	92.59	91.85	91.93	4150	0	0	0	1100000	1090000	1020000	971000	1.00:0:0:0:264.12:261.99:244.68:233.87	1040	1040000	1.00:255.75	92.43	213	224	Y	N
10	97835	gi|348508096	R.EYQELMNVK.L	Y	1.52	19.99	577.285	52.84 - 55.62	2	510000	-	-	-	-	577.285	577.286	577.284	577.283	-	-	-	-	54.46	53.51	54.47	53.21	0	0	0	0	1090000	1100000	943000	981000	0:0:0:0:1.00:1.00:0.86:0.90	0	1030000	00:00:01	53.91	372	380	Y	N
10	97835	gi|348508096	R.ANLESQIAEAEER.G	Y	1.59	18.45	730.358	59.69 - 62.00	2	410000	-	-	-	-	730.359	730.358	730.358	730.358	-	-	-	-	60.91	60.42	60.77	60.21	0	0	0	0	872000	882000	720000	790000	0:0:0:0:1.00:1.01:0.83:0.91	0	816000	00:00:01	60.58	328	340	N	N
10	97835	gi|348508096	R.FLEQQNK.M	N	1.33	16.61	453.738	31.40 - 44.36	2	390000	453.738	453.737	453.737	453.74	453.74	453.739	453.738	453.739	43.62	39.07	35.14	35.18	33.54	31.83	34.5	31.6	162000	133000	160000	155000	691000	616000	678000	492000	1.01:0.83:1.00:0.96:4.31:3.85:4.23:3.07	152000	619000	1.00:4.07	35.56	110	116	N	N
10	97835	gi|348508096	K.LALDIEIATYR.K	N	0.56	7.46	639.356	89.50 - 97.32	2	350000	639.354	639.355	639.352	639.359	639.357	639.358	639.356	639.356	90.85	92.32	92.05	94.19	90.21	90.37	91.42	91.45	167000	82400	73900	75800	529000	612000	706000	592000	2.25:1.11:1.00:1.03:7.15:8.27:9.54:8.00	99700	609000	1.00:6.11	91.61	381	391	N	N
10	97835	gi|348508096	R.KLLEGEESR.L	N	1.5	18.32	530.786	30.58 - 34.42	2	350000	-	-	530.789	-	530.787	530.786	530.785	530.786	-	-	34.32	-	32.69	30.94	33.65	30.75	0	0	-	0	593000	561000	723000	546000	0:0:-:0:1.00:0.95:1.22:0.92	0	606000	00:00:01	32.47	392	400	N	N
10	97835	gi|348508096	R.ANLESQIAEAEERGELAVKDAK.H	Y	1.41	23.25	791.077	82.29 - 84.52	3	300000	791.077	-	-	-	791.078	791.078	791.076	791.076	84.09	-	-	-	83.51	83.41	82.61	82.85	7880	0	0	0	553000	607000	633000	633000	1.00:0:0:0:70.20:76.98:80.30:80.26	1970	606000	1.00:255.17	83.29	328	349	N	N
10	97835	gi|348508096	R.NLDMDAIVAEVR.A	Y	0.91	16.61	673.343	87.97 - 90.44	2	220000	673.345	-	-	673.34	673.345	673.344	673.341	673.341	89.41	-	-	90.22	88.93	88.83	88.25	88.39	7870	0	0	-	422000	406000	370000	354000	1.00:0:0:-:53.68:51.59:47.01:44.93	2620	388000	1.00:147.90	89	252	263	N	N
10	97835	gi|348508096	R.AEAESWYKQK.Y	Y	1.22	43.35	620.307	35.21 - 50.15	2	200000	620.307	-	-	-	620.309	620.307	620.306	620.307	50.02	-	-	-	38.29	35.85	39.25	35.45	-	0	0	0	354000	363000	364000	347000	-:0:0:0:1.00:1.03:1.03:0.98	0	357000	00:00:01	39.77	275	284	N	N
10	97835	gi|348508096	K.VRFLEQQNK.M	N	0.86	14.28	581.323	37.13 - 42.45	2	190000	-	-	581.321	581.317	581.327	581.326	581.325	581.325	-	-	42.12	42.09	40.16	37.9	40.87	37.42	0	0	1950	2990	361000	373000	391000	429000	0:0:1.00:1.54:185.44:191.52:200.67:220.30	1230	388000	1.00:255.19	40.09	108	116	N	N
10	97835	gi|348508096	R.AQYEDIANR.S	N	1.23	3.14	540.263	35.61 - 49.03	2	180000	540.263	540.263	540.262	540.263	540.264	540.262	540.262	540.262	48.27	44	40.63	40.64	38.61	36.16	39.73	36.02	172000	166000	180000	174000	204000	206000	160000	143000	0.95:0.92:1.00:0.97:1.13:1.15:0.89:0.80	173000	178000	1.00:1.03	40.51	264	272	N	N
10	97835	gi|348508096	R.ANLESQIAEAEERGELAVKDAK.H	Y	1.04	21.45	593.559	82.29 - 84.56	4	160000	593.559	-	-	-	593.56	593.56	593.559	593.559	84.09	-	-	-	83.47	83.49	82.65	82.85	-	0	0	0	334000	376000	207000	205000	-:0:0:0:1.00:1.12:0.62:0.61	0	280000	00:00:01	83.31	328	349	N	N
10	97835	gi|348508096	R.NMQGLVEDFK.N	N	1.73	17.09	590.788	71.99 - 73.73	2	150000	-	-	-	-	590.789	590.788	590.788	590.788	-	-	-	-	72.93	72.58	72.26	72.23	0	0	0	0	308000	310000	273000	274000	0:0:0:0:1.00:1.01:0.89:0.89	0	291000	00:00:01	72.5	166	175	N	N
10	97835	gi|348508096	R.QLDGLGNEK.V	Y	1.13	25.24	487.254	35.69 - 40.26	2	140000	-	-	-	-	487.256	487.254	487.253	487.254	-	-	-	-	38.77	36.53	39.49	35.94	0	0	0	0	304000	312000	252000	242000	0:0:0:0:1.00:1.03:0.83:0.80	0	278000	00:00:01	37.68	149	157	N	N
10	97835	gi|348508096	K.WSLLQQQTTTR.S	Y	0.79	12.99	681.363	61.26 - 67.77	2	120000	-	-	681.357	-	681.365	681.366	681.364	681.364	-	-	61.42	-	66.89	66.44	66.23	65.85	0	0	-	0	222000	219000	203000	216000	0:0:-:0:1.00:0.99:0.91:0.97	0	215000	00:00:01	65.37	122	132	N	N
10	97835	gi|348508096	R.FASFIDK.V	N	1.38	3.11	414.22	55.67 - 62.99	2	100000	414.221	414.221	414.219	414.22	414.221	414.22	414.22	414.22	62.15	59.92	58.69	58.06	57.46	56.55	57.04	55.91	117000	108000	108000	89600	118000	122000	89200	81200	1.09:1.00:1.00:0.83:1.09:1.13:0.83:0.75	106000	103000	1.00:0.97	58.22	101	107	N	N
10	97835	gi|348508096	K.VRFLEQ(+.98)QNK.M	N	0.87	7.33	581.813	38.01 - 50.03	2	100000	581.813	581.813	581.811	581.812	581.815	581.814	581.812	581.813	49.48	45.58	42.48	42.6	40.68	38.42	41.68	38.25	31400	39000	48300	55900	155000	165000	147000	164000	0.65:0.81:1.00:1.16:3.21:3.41:3.05:3.40	43600	158000	1.00:3.62	42.4	108	116	N	Y
10	97835	gi|348508096	R.FASFIDK.V	N	0.73	3.49	827.429	55.67 - 63.11	1	100000	827.43	827.432	827.428	827.429	827.43	827.431	827.426	827.429	62.11	59.92	58.69	58.1	57.46	56.55	57.04	55.91	71400	74800	87800	121000	104000	97300	117000	131000	0.81:0.85:1.00:1.38:1.19:1.11:1.33:1.49	88800	112000	1.00:1.26	58.22	101	107	N	N
10	97835	gi|348508096	K.LLEGEESR.L	N	1.12	21.2	466.739	31.72 - 35.69	2	89000	-	-	-	-	466.741	466.739	466.738	466.739	-	-	-	-	34.03	32.12	35.04	31.93	0	0	0	0	213000	197000	179000	126000	0:0:0:0:1.00:0.92:0.84:0.59	0	179000	00:00:01	33.28	393	400	N	N
10	97835	gi|348508096	K.DTSVIVEMDNSR.N	N	0.73	12.32	683.325	56.91 - 63.40	2	79000	683.326	-	683.33	-	683.324	683.324	683.322	683.323	62.57	-	59.73	-	58.88	57.52	59.01	58.31	24200	0	10700	0	174000	176000	127000	125000	2.26:0:1.00:0:16.20:16.39:11.85:11.62	8720	150000	1.00:17.22	59.34	240	251	N	N
10	97835	gi|348508096	R.ELQSQIKDTSVIVEMDNSR.N	N	0.74	3.67	731.37	67.58 - 73.16	3	66000	731.373	731.372	731.371	731.37	731.371	731.37	731.367	731.369	69.8	68.85	68.86	69.3	68.27	67.98	68.65	69.31	56200	54400	61600	50500	83800	84300	59500	77300	0.91:0.88:1.00:0.82:1.36:1.37:0.97:1.25	55700	76200	1.00:1.37	68.88	233	251	N	N
10	97835	gi|348508096	K.NKYEDEINKR.A	N	0.58	9.47	436.891	30.95 - 44.69	3	63000	436.891	436.89	436.889	436.892	436.892	436.891	436.89	436.891	44.24	39.47	35.31	36.11	33.26	31.18	34.75	31.16	13100	11500	14200	12800	132000	127000	115000	75500	0.93:0.81:1.00:0.90:9.27:8.97:8.08:5.32	12900	112000	1.00:8.72	35.68	176	185	N	N
10	97835	gi|348508096	K.NKYEDEINKR.A	N	0.43	10.49	654.831	30.95 - 44.45	2	50000	654.831	654.827	654.83	654.834	654.833	654.832	654.83	654.831	44.24	39.47	35.31	36.14	33.3	31.18	34.75	31.16	2270	2990	4780	7420	74200	72200	127000	107000	0.47:0.62:1.00:1.55:15.52:15.10:26.51:22.37	4370	95100	1.00:21.77	35.69	176	185	N	N
10	97835	gi|348508096	R.FASFIDKVR.F	N	0.72	4.07	541.807	59.28 - 64.58	2	43000	541.808	541.809	541.807	541.807	541.807	541.807	541.805	541.806	64.05	62.31	61.62	60.89	60.75	60.22	59.98	59.45	28700	34100	32700	34100	63300	53700	49500	49400	0.88:1.04:1.00:1.04:1.94:1.64:1.51:1.51	32400	54000	1.00:1.67	61.16	101	109	N	N
10	97835	gi|348508096	K.QKYEEMQTSAGQYGDDLR.T	Y	1.03	21.71	706.99	49.17 - 51.38	3	41000	-	-	-	-	706.991	706.989	706.989	706.99	-	-	-	-	50.47	49.37	50.82	49.55	0	0	0	0	95200	102000	66700	66100	0:0:0:0:1.00:1.07:0.70:0.69	0	82500	00:00:01	50.05	283	300	N	N
10	97835	gi|348508096	K.VKLESELR.N	Y	0.87	16.99	487.289	38.20 - 42.52	2	36000	-	-	-	-	487.29	487.289	487.289	487.289	-	-	-	-	41.16	38.97	41.8	38.88	0	0	0	0	71000	75500	74700	69200	0:0:0:0:1.00:1.06:1.05:0.97	0	72600	00:00:01	40.2	158	165	N	N
10	97835	gi|348508096	R.SNIDGMFEAYISNLRR.Q	Y	0.75	13.15	629.311	102.79 - 104.88	3	35000	629.311	-	-	-	629.313	629.312	629.309	629.31	104.03	-	-	-	103.85	103.66	102.96	102.99	5400	0	0	0	72700	77000	67500	60300	1.00:0:0:0:13.46:14.24:12.49:11.15	1350	69400	1.00:51.35	103.5	133	148	N	N
10	97835	gi|348508096	R.AAAENEFVLLKK.D	Y	1.04	22.19	666.882	59.73 - 62.27	2	30000	-	-	-	-	666.882	666.882	666.882	666.882	-	-	-	-	61.39	60.86	60.5	59.94	0	0	0	0	57100	54700	63400	63700	0:0:0:0:1.00:0.96:1.11:1.12	0	59700	00:00:01	60.67	186	197	N	N
10	97835	gi|348508096	K.AEIAELNR.M	Y	0.63	12.34	458.25	37.66 - 44.77	2	25000	-	-	458.249	458.25	458.251	458.25	458.251	458.25	-	-	37.92	37.84	42.66	40.59	43.29	40.14	0	0	4200	3070	61500	61000	38500	33500	0:0:1.00:0.73:14.63:14.51:9.15:7.98	1820	48600	1.00:26.74	40.41	304	311	N	N
10	97835	gi|348508096	R.SNIDGMFEAYISNLRR.Q	Y	0.64	11.46	943.463	102.64 - 105.34	2	24000	943.462	-	-	-	943.466	943.464	943.46	943.461	104.1	-	-	-	103.85	103.66	102.98	103	-	0	0	0	40400	38600	50600	39200	-:0:0:0:1.00:0.96:1.25:0.97	0	42200	00:00:01	103.52	133	148	N	N
10	97835	gi|348508096	K.YEEMQTSAGQYGDDLR.T	Y	1.36	25.9	931.901	53.13 - 55.15	2	24000	-	-	-	-	931.903	931.902	931.899	931.899	-	-	-	-	54.22	53.38	54.35	53.37	0	0	0	0	51900	54300	41600	44200	0:0:0:0:1.00:1.05:0.80:0.85	0	48000	00:00:01	53.83	285	300	N	N
10	97835	gi|348508096	K.AASVVSYSSSSR.R	Y	0.79	14.02	600.8	34.23 - 42.86	2	23000	600.799	-	-	-	600.802	600.8	600.799	600.799	42.58	-	-	-	37.12	34.69	38.28	34.4	-	0	0	0	46500	46300	36600	31700	-:0:0:0:1.00:0.99:0.79:0.68	0	40300	00:00:01	37.41	6	17	N	N
10	97835	gi|348508096	Q.YGDDLR.T	N	0.84	4.89	738.34	31.27 - 44.57	1	23000	738.341	738.34	738.337	738.341	738.34	738.342	738.339	738.342	43.79	39.19	35.1	34.89	31.63	31.67	34.25	31.4	25100	21000	29700	48300	42200	7680	4460	4570	0.85:0.71:1.00:1.63:1.42:0.26:0.15:0.15	31000	14700	1.00:0.47	35.24	295	300	N	N
10	97835	gi|348508096	R.ELQSQIKDTSVIVEMDNSR.N	N	1.05	5.03	1096.55	67.53 - 72.84	2	22000	1096.55	1096.56	1096.55	1096.55	1096.55	1096.55	1096.55	1096.55	69.96	68.85	68.86	69.34	68.27	67.98	68.65	68.72	16200	16100	15800	20600	27400	24800	30900	27400	1.03:1.02:1.00:1.30:1.74:1.57:1.96:1.74	17200	27600	1.00:1.61	68.83	233	251	N	N
10	97835	gi|348508096	R.AEAESWYK.Q	Y	1.03	22.18	492.23	42.43 - 46.54	2	22000	-	-	-	-	492.23	492.23	492.229	492.23	-	-	-	-	45.14	43.22	45.61	42.59	0	0	0	0	55900	57200	33400	32200	0:0:0:0:1.00:1.02:0.60:0.58	0	44700	00:00:01	44.14	275	282	N	N
10	97835	gi|348508096	K.YEDEINKR.A	N	0.72	7.91	533.76	29.11 - 40.94	2	22000	533.76	533.758	533.759	-	533.761	533.761	533.763	533.761	40.45	35.95	31.86	-	30.62	29.19	31.58	29.29	8690	5990	8070	0	69400	65500	10200	5800	1.08:0.74:1.00:0:8.60:8.12:1.26:0.72	5690	37700	1.00:6.63	32.7	178	185	N	N
10	97835	gi|348508096	K.VDALQDEINFLR.A	Y	1.12	21.16	1432.74	91.58 - 93.33	1	21000	-	-	-	-	1432.74	1432.74	1432.73	1432.73	-	-	-	-	92.55	92.55	91.88	91.92	0	0	0	0	36100	33500	50100	46600	0:0:0:0:1.00:0.93:1.39:1.29	0	41600	00:00:01	92.23	213	224	N	N
10	97835	gi|348508096	R.AIYEAELR.E	Y	0.96	18.86	482.761	48.39 - 51.14	2	18000	-	-	-	-	482.762	482.761	482.761	482.761	-	-	-	-	50.23	48.8	50.5	48.59	0	0	0	0	34100	35800	37200	39300	0:0:0:0:1.00:1.05:1.09:1.15	0	36600	00:00:01	49.53	225	232	N	N
10	97835	gi|348508096	K.DVDAAYMNKVELEAKVDALQDEINFLR.A	Y	0.63	6.57	1037.19	109.87 - 113.07	3	18000	1037.18	1037.19	-	-	1037.19	1037.18	1037.18	1037.19	111.16	110.78	-	-	111.03	110.88	110.74	110.93	17000	8410	0	0	31900	29600	30400	23200	1.00:0.49:0:0:1.87:1.74:1.78:1.36	6360	28800	1.00:4.52	110.92	198	224	N	N
10	97835	gi|348508096	R.NLDMDAIVAEVR.A	Y	1.02	26.11	1345.67	87.97 - 91.29	1	16000	-	-	-	-	1345.68	1345.68	1345.67	1345.67	-	-	-	-	88.93	88.83	88.25	88.39	0	0	0	0	30300	25700	38200	36000	0:0:0:0:1.00:0.85:1.26:1.19	0	32500	00:00:01	88.6	252	263	N	N
10	97835	gi|348508096	R.IKDLEDALQK.A	Y	1.05	26.04	391.557	51.31 - 53.95	3	16000	-	-	-	-	391.557	391.558	391.557	391.557	-	-	-	-	52.82	51.69	52.9	51.51	0	0	0	0	42500	47900	20900	17700	0:0:0:0:1.00:1.13:0.49:0.42	0	32200	00:00:01	52.23	352	361	N	N
10	97835	gi|348508096	Q.YGDDLR.T	N	0.75	13.36	369.675	31.55 - 44.57	2	16000	369.675	369.675	369.673	369.675	369.676	369.674	-	-	43.79	39.15	35.1	34.89	33.42	31.67	-	-	39800	33900	30100	14700	3870	2560	0	0	1.32:1.12:1.00:0.49:0.13:0.08:0:0	29600	1610	1.00:0.05	36.34	295	300	N	N
10	97835	gi|348508096	R.ANLESQIAEAEER.G	Y	0.85	15.54	1459.7	59.69 - 63.87	1	16000	-	1459.69	-	-	1459.7	1459.7	1459.7	1459.7	-	63.67	-	-	60.99	60.5	60.69	60.21	0	-	0	0	21500	18900	35500	33100	0:-:0:0:1.00:0.88:1.65:1.54	0	27200	00:00:01	61.21	328	340	N	N
10	97835	gi|348508096	R.ANLESQIAEAEERGELAVKDAK.H	Y	1.01	23.67	1186.11	82.29 - 84.44	2	15000	-	-	-	-	1186.11	1186.11	1186.11	1186.11	-	-	-	-	83.47	83.41	82.76	82.85	0	0	0	0	34000	18600	37700	27800	0:0:0:0:1.00:0.55:1.11:0.82	0	29500	00:00:01	83.12	328	349	N	N
10	97835	gi|348508096	R.AAAENEFVLLK.K	Y	0.9	17.74	602.833	74.26 - 75.80	2	12000	-	-	-	-	602.834	602.833	602.832	602.833	-	-	-	-	75.36	75.04	74.46	74.49	0	0	0	0	26700	26500	23000	22600	0:0:0:0:1.00:0.99:0.86:0.85	0	24700	00:00:01	74.84	186	196	N	N
10	97835	gi|348508096	R.SNIDGMFEAYISNLR.R	Y	0.41	10.13	865.412	110.91 - 113.01	2	12000	865.412	-	-	-	865.412	865.411	-	865.41	111.99	-	-	-	111.86	111.74	-	111.49	5800	0	0	0	30100	33200	0	25200	1.00:0:0:0:5.19:5.72:0:4.35	1450	22100	1.00:15.26	111.77	133	147	N	N
10	97835	gi|348508096	R.Q(-17.03)LDGLGNEK.V	Y	0.46	11.51	956.466	53.63 - 61.88	1	11000	-	-	956.458	956.464	956.471	956.47	956.468	956.468	-	-	53.87	61.84	56.18	55.19	55.96	54.7	0	0	941	245	24000	24500	19100	21000	0:0:1.00:0.26:25.46:26.05:20.31:22.29	297	22100	1.00:74.69	56.29	149	157	N	Y
10	97835	gi|348508096	K.MLETK.W	N	0.33	8.95	621.322	28.23 - 37.07	1	11000	621.323	621.322	621.318	621.319	621.324	621.324	621.323	621.325	36.95	32.46	29.83	30.03	29.74	28.5	29.91	28.55	97.3	459	826	4930	12200	14000	26800	26900	0.12:0.56:1.00:5.97:14.78:16.93:32.41:32.61	1580	20000	1.00:12.66	30.75	117	121	N	N
10	97835	gi|348508096	R.AAAENEFVLLKK.D	Y	0.43	10.92	444.923	59.73 - 67.00	3	8000	444.924	-	444.921	444.92	444.924	444.923	444.924	444.923	66.96	-	65.53	60.35	61.39	60.82	60.53	59.94	667	0	1040	1210	20900	20600	10200	9430	0.64:0:1.00:1.17:20.15:19.88:9.90:9.11	728	15300	1.00:21.00	62.22	186	197	N	N
10	97835	gi|348508096	R.LQNEIESVKGQR.A	Y	0.77	12.54	700.882	35.09 - 40.10	2	7800	-	-	-	-	700.884	700.881	700.881	700.881	-	-	-	-	38.05	35.45	39.21	35.25	0	0	0	0	14200	11700	17500	18900	0:0:0:0:1.00:0.82:1.23:1.33	0	15600	00:00:01	36.99	316	327	N	N
10	97835	gi|348508096	K.QKYEEMQTSAGQYGDDLR.T	Y	0.79	12.92	1059.98	49.13 - 51.86	2	5800	-	-	-	-	1059.98	1059.98	1059.97	1059.98	-	-	-	-	50.47	49.41	50.82	49.55	0	0	0	0	13700	11100	9930	11300	0:0:0:0:1.00:0.81:0.72:0.82	0	11500	00:00:01	50.06	283	300	N	N
10	97835	gi|348508096	K.QKYEEMQTSAGQYGDDLRTTK.A	Y	0.77	12.31	817.054	47.18 - 49.49	3	5400	-	-	-	-	817.055	817.052	817.052	817.056	-	-	-	-	48.45	47.31	48.94	47.42	0	0	0	0	9380	11500	9460	12800	0:0:0:0:1.00:1.22:1.01:1.36	0	10800	00:00:01	48.03	283	303	N	N
550	98750	gi|348520120	K.MAAESENANVIFLK.V	Y	0.58	12.34	768.892	71.69 - 74.99	2	47000	768.893	768.892	-	-	768.892	768.892	768.891	768.893	74.34	73.61	-	-	72.69	72.34	71.94	71.99	8950	2130	0	0	94000	105000	84000	80300	1.00:0.24:0:0:10.51:11.70:9.38:8.97	2770	90800	1.00:32.77	72.82	45	58	Y	N
550	98750	gi|348520120	K.VHEFSGADQAK.L	N	0.69	10.39	594.788	29.68 - 35.90	2	30000	-	594.789	-	594.795	594.787	594.786	594.785	594.787	-	35.73	-	35.38	31.39	29.8	32.43	29.77	0	412	0	1640	53700	57900	73700	53700	0:1.00:0:3.99:130.23:140.46:178.80:130.20	514	59700	1.00:116.23	32.42	88	98	N	N
550	98750	gi|348520120	R.MIAPVYEK.M	Y	1.18	34.36	475.756	44.73 - 48.24	2	23000	-	-	-	-	475.757	475.756	475.756	475.756	-	-	-	-	47.3	45.69	47.34	44.85	0	0	0	0	51000	50900	43600	40500	0:0:0:0:1.00:1.00:0.86:0.79	0	46500	00:00:01	46.3	37	44	Y	N
550	98750	gi|348520120	K.VHEFSGADQ(+.98)AKLR.Q	N	0.34	3.77	486.917	29.68 - 43.10	3	13000	486.917	-	-	486.918	486.916	486.916	486.917	-	42.21	-	-	33.48	31.71	29.76	32.96	-	35100	0	0	26500	15800	9030	14500	0	1.00:0:0:0.76:0.45:0.26:0.41:0	15400	9850	1.00:0.64	34.03	88	100	N	Y
816	104852	gi|542251870	R.DIAFHFNPR.F	Y	0.3	9.52	558.785	64.25 - 66.15	2	47000	-	-	-	-	558.786	558.786	558.784	558.785	-	-	-	-	65.51	65.04	64.94	64.5	0	0	0	0	87200	80000	105000	106000	0:0:0:0:1.00:0.92:1.21:1.22	0	94700	00:00:01	65	131	139	Y	N
816	104852	gi|542251870	R.ELQHFPFVPGQNFEIK.I	Y	1.06	23.21	644	89.66 - 91.83	3	44000	-	-	-	-	644.003	644	643.999	643.999	-	-	-	-	90.62	90.57	89.97	90.09	0	0	0	0	98300	95200	83000	76200	0:0:0:0:1.00:0.97:0.84:0.78	0	88200	00:00:01	90.31	164	179	Y	N
816	104852	gi|542251870	R.ELQHFPFVPGQNFEIK.I	Y	0.97	19.62	965.495	89.66 - 91.55	2	21000	-	-	-	-	965.499	965.495	965.493	965.494	-	-	-	-	90.66	90.57	89.97	90.05	0	0	0	0	40100	38400	47500	43200	0:0:0:0:1.00:0.96:1.19:1.08	0	42300	00:00:01	90.31	164	179	Y	N
816	104852	gi|542251870	K.VAVNNSHMLDFK.H	Y	0.54	11.98	458.901	56.39 - 58.44	3	8200	-	-	-	-	458.901	458.901	458.901	458.902	-	-	-	-	57.78	57.11	57.28	56.54	0	0	0	0	21100	22000	12000	10300	0:0:0:0:1.00:1.04:0.57:0.49	0	16400	00:00:01	57.18	189	200	N	N
358	105106	gi|542186211	R.TARPVSINISVQAMR.Y	N	0.55	11.15	821.957	65.93 - 70.01	2	13000	821.955	-	-	-	821.959	821.957	821.955	821.96	69.28	-	-	-	66.44	66.2	66.96	67.73	-	0	0	0	27700	23800	21500	19600	-:0:0:0:1.00:0.86:0.77:0.71	0	23200	00:00:01	67.32	278	292	N	N
358	105106	gi|542186211	R.TARPVSINISVQAMR.Y	N	0.67	10.4	548.308	65.89 - 69.23	3	8200	-	-	-	-	548.309	548.309	548.306	548.309	-	-	-	-	66.4	66.12	68.53	68.72	0	0	0	0	29300	29300	2270	5110	0:0:0:0:1.00:1.00:0.08:0.17	0	16500	00:00:01	67.44	278	292	N	N
358	105106	gi|542186211	K.DLSIPILVPFLVYHK.H	Y	0.9	15.37	877.513	130.27 - 131.82	2	7500	-	-	-	-	877.513	877.513	877.513	877.512	-	-	-	-	131.22	131.19	130.67	130.71	0	0	0	0	12400	12100	17400	18200	0:0:0:0:1.00:0.98:1.41:1.47	0	15000	00:00:01	130.95	315	329	Y	N
358	105106	gi|542186211	K.DLSIPILVPFLVYHK.H	Y	0.88	16.84	585.346	130.23 - 132.14	3	6500	-	-	-	-	585.346	585.346	585.347	585.345	-	-	-	-	131.2	131.23	130.58	130.73	0	0	0	0	12700	12700	14000	12200	0:0:0:0:1.00:1.00:1.10:0.96	0	12900	00:00:01	130.93	315	329	Y	N
358	105106	gi|542186211	R.LDITDSYK.Y	N	0.38	7.1	477.745	47.27 - 54.31	2	5900	477.744	-	477.745	-	477.745	477.745	477.745	477.746	54.15	-	47.43	-	50.39	49.01	50.78	48.95	4560	0	1590	0	8260	9200	7250	16300	2.86:0:1.00:0:5.19:5.78:4.56:10.25	1540	10300	1.00:6.68	50.12	152	159	N	N
358	105106	gi|542186211	R.IQLTFFPK.K	Y	0.89	14.83	497.292	85.17 - 87.29	2	5800	-	-	-	-	497.292	497.292	497.292	497.29	-	-	-	-	86.6	86.53	85.49	85.64	0	0	0	0	11900	11700	11900	11100	0:0:0:0:1.00:0.99:1.00:0.93	0	11600	00:00:01	86.07	426	433	Y	N
359	105195	gi|348527316	R.SSFAQNGVHIGGVR.C	Y	1.78	17.09	714.875	49.15 - 51.86	2	470000	-	-	-	-	714.877	714.875	714.874	714.875	-	-	-	-	50.93	49.81	51.06	49.64	0	0	0	0	959000	969000	885000	936000	0:0:0:0:1.00:1.01:0.92:0.98	0	937000	00:00:01	50.36	59	72	Y	N
359	105195	gi|348527316	M.S(+42.01)WQGYIDNLK.T	Y	0.48	10.97	633.31	90.10 - 94.60	2	190000	633.307	633.315	633.307	633.307	633.314	633.312	633.31	633.31	91.03	91.01	90.83	90.47	93.53	93.53	93.21	93.16	5630	5780	5080	6040	409000	390000	344000	330000	1.11:1.14:1.00:1.19:80.56:76.76:67.79:65.02	5630	368000	1.00:65.35	92.1	2	11	Y	Y
359	105195	gi|348527316	K.TSADAEGNTFSIC(+57.02)VGK.A	Y	0.34	9.53	828.889	61.25 - 65.83	2	87000	828.889	-	828.898	828.896	828.885	828.884	828.884	-	64.91	-	62.96	62.41	62.08	61.61	61.61	-	-	0	416	801	243000	209000	154000	0	-:0:1.00:1.18:358.44:308.70:227.06:0	406	152000	1.00:255.32	62.59	92	107	Y	Y
359	105195	gi|348527316	M.S(+42.01)WQGYIDNLK.T	Y	0.6	10.55	1265.62	90.13 - 94.48	1	82000	1265.63	-	1265.62	1265.62	1265.62	1265.61	1265.61	1265.61	93.28	-	93.37	90.47	93.53	93.53	93.17	93.16	200	0	396	1250	152000	146000	183000	175000	1.00:0:1.00:1.94:236.40:227.61:284.70:272.42	461	164000	1.00:255.28	92.93	2	11	N	Y
359	105195	gi|348527316	K.TAIVIAK.G	Y	1.12	25.12	358.24	38.09 - 42.44	2	23000	-	-	-	-	358.241	358.24	358.24	358.24	-	-	-	-	41.12	39.05	41.59	38.44	0	0	0	0	74600	67400	27000	17900	0:0:0:0:1.00:0.90:0.36:0.24	0	46700	00:00:01	40.05	110	116	N	N
733	99757	gi|348527536	K.AAILFR.Q	Y	0.98	27.18	690.427	95.84 - 98.09	1	32000	-	-	-	-	690.429	690.428	690.426	690.425	-	-	-	-	96.95	96.79	96.29	96.31	0	0	0	0	61900	59600	65100	65500	0:0:0:0:1.00:0.96:1.05:1.06	0	63000	00:00:01	96.58	96	101	Y	N
553	104896	gi|542238729	R.IKQLELEIK.N	Y	1.02	21.63	557.348	57.47 - 59.40	2	12000	-	-	-	-	557.349	557.348	557.349	557.348	-	-	-	-	58.8	58.16	58.29	57.71	0	0	0	0	26300	25500	23200	22600	0:0:0:0:1.00:0.97:0.88:0.86	0	24400	00:00:01	58.24	512	520	Y	N
553	104896	gi|542238729	K.SLIEPLSMIVPR.R	Y	0.31	7.65	677.887	104.79 - 109.31	2	5900	-	677.882	-	-	677.892	677.888	677.886	677.886	-	108.83	-	-	106.06	105.82	105.11	105.25	0	4800	0	0	10200	11000	9950	11600	0:1.00:0:0:2.13:2.28:2.07:2.42	1200	10700	1.00:8.91	106.21	348	359	Y	N
553	104896	gi|542238729	R.SQGRPGMLQLAYIQDQLEAK.E	Y	0.39	10.73	1123.58	87.11 - 91.90	2	5100	-	-	-	1123.59	1123.59	1123.58	1123.58	1123.58	-	-	-	87.46	91.05	91.05	90.28	90.35	0	0	0	-	8520	7980	9450	10000	0:0:0:-:1.00:0.94:1.11:1.17	0	8990	00:00:01	90.04	426	445	Y	N
349	97832	gi|348517423	K.ADSEPVIELFVK.A	Y	0.94	17.16	673.864	97.02 - 99.57	2	19000	673.864	673.866	673.863	673.861	-	-	-	-	98.1	98.06	98.14	97.68	-	-	-	-	36700	38100	38400	41100	0	0	0	0	0.95:0.99:1.00:1.07:0:0:0:0	38600	0	1.00:0	98	12	23	Y	N
349	97832	gi|348517423	R.SPLPDEIDHNSIEDVK.V	Y	0.53	11.38	603.3	61.30 - 64.46	3	16000	603.3	603.302	603.3	603.302	-	603.297	-	-	63.98	62.43	62.1	61.73	-	62.8	-	-	30300	29200	30600	29000	0	7140	0	0	0.99:0.95:1.00:0.95:0:0.23:0:0	29800	1780	1.00:0.06	62.61	156	171	Y	N
349	97832	gi|348517423	R.HPESNTAGMDIFAK.F	Y	0.6	10.08	759.36	59.64 - 63.94	2	13000	759.361	759.362	759.359	759.358	-	-	-	-	63.28	61.34	60.42	59.88	-	-	-	-	22600	27300	30000	24200	0	0	0	0	0.76:0.91:1.00:0.81:0:0:0:0	26000	0	1.00:0	61.23	110	123	Y	N
349	97832	gi|348517423	K.NSKPDGNEALER.G	Y	0.37	11.64	665.319	28.59 - 41.37	2	11000	665.32	665.316	665.318	665.323	665.321	-	-	-	40.52	35.95	31.86	32.11	28.79	-	-	-	21300	12900	20300	19500	-	0	0	0	1.05:0.63:1.00:0.96:-:0:0:0	18500	0	1.00:0	33.85	130	141	N	N
349	97832	gi|348517423	K.YLNNAYTR.E	Y	0.75	11.88	507.756	40.63 - 48.95	2	9800	507.757	507.757	507.755	507.756	-	-	-	-	48.46	44.2	40.79	40.8	-	-	-	-	19500	23000	17700	18200	0	0	0	0	1.10:1.30:1.00:1.03:0:0:0:0	19600	0	1.00:0	43.56	219	226	N	N
107	97654	gi|542231154	K.VMTVTQTLVDGK.V	Y	0.85	15.86	646.351	60.45 - 65.03	2	17000	646.351	646.352	646.348	646.351	-	-	-	-	63.77	61.99	61.19	60.61	-	-	-	-	32800	34100	38600	33100	0	0	0	0	0.85:0.88:1.00:0.86:0:0:0:0	34700	0	1.00:0	61.89	414	425	Y	N
107	97654	gi|542231154	K.GQDLAQIMAEIR.A	Y	0.51	12.14	672.85	93.25 - 95.49	2	17000	672.851	672.854	672.85	672.849	-	-	672.846	-	94.78	94.78	94.69	94.41	-	-	93.52	-	26700	29300	30900	32700	0	0	-	0	0.87:0.95:1.00:1.06:0:0:-:0	29900	0	1.00:0	94.43	248	259	Y	N
107	97654	gi|542231154	R.LASYLETVR.N	Y	0.73	12.25	526.295	57.33 - 61.80	2	9500	526.295	526.296	526.295	526.295	-	-	-	-	61.39	59.27	58.12	57.57	-	-	-	-	15000	21500	18600	21000	0	0	0	0	0.81:1.16:1.00:1.13:0:0:0:0	19000	0	1.00:0	59.09	97	105	Y	N
107	97654	gi|542231154	K.YQAILDDLR.K	Y	0.32	8.38	553.796	70.87 - 73.59	2	8600	553.798	553.798	553.797	553.798	-	553.79	-	553.795	73	72	71.64	71.23	-	72.62	-	72.84	15300	13000	14500	12700	0	-	0	4880	1.05:0.90:1.00:0.88:0:-:0:0.34	13900	1630	1.00:0.12	72.22	135	143	N	N
107	97654	gi|542231154	R.MNLESEIEALKEELIHLKK.N	Y	0.67	7.9	756.412	109.41 - 112.86	3	6800	756.411	756.413	756.41	756.413	-	756.412	756.409	756.416	112.29	111.93	112.38	112.23	-	110.11	109.53	109.89	9430	10500	10400	16700	0	1680	2170	3200	0.90:1.01:1.00:1.60:0:0.16:0.21:0.31	11800	1760	1.00:0.15	111.19	203	221	N	N
107	97654	gi|542231154	K.NHENEVIELR.N	Y	0.45	10.62	626.82	42.76 - 53.78	2	6700	626.821	626.822	626.82	626.821	-	-	626.817	626.818	53.54	50.27	47.72	47.27	-	-	45.67	42.92	11400	13100	17000	11000	0	0	498	958	0.67:0.77:1.00:0.65:0:0:0.03:0.06	13100	364	1.00:0.03	47.9	222	231	N	N
107	97654	gi|542231154	K.LQDALEEQR.T	Y	0.69	3.91	551.287	39.08 - 53.13	2	6200	551.288	551.283	551.282	551.284	551.288	551.292	551.29	551.29	52.86	44.97	41.58	41.49	42.09	39.84	39.16	39.39	6280	6710	9070	8340	5690	4810	2610	6130	0.69:0.74:1.00:0.92:0.63:0.53:0.29:0.68	7600	4810	1.00:0.63	42.67	397	405	N	N
581	98905	gi|348524656	R.LGIKPEETQTHRPTTNPNPSK.F	Y	0.88	17.02	587.063	38.11 - 46.97	4	21000	587.064	587.062	587.062	587.064	-	-	-	-	46.21	41.78	38.31	38.62	-	-	-	-	43100	41000	42900	38700	0	0	0	0	1.01:0.95:1.00:0.90:0:0:0:0	41400	0	1.00:0	41.23	88	108	Y	N
581	98905	gi|348524656	K.IMGAGKPWHK.N	Y	0.37	11.31	562.807	33.69 - 46.93	2	11000	562.807	562.806	562.806	562.808	-	-	562.805	-	46.41	41.98	38.27	42.06	-	-	33.9	-	17800	17200	22300	18900	0	0	-	0	0.80:0.77:1.00:0.85:0:0:-:0	19000	0	1.00:0	40.52	132	141	Y	N
581	98905	gi|348524656	R.LGIKPEETQTHRPTTNPNPSK.F	Y	0.91	15.81	782.415	38.11 - 46.61	3	6800	782.415	782.412	782.415	782.417	-	-	-	-	46.21	41.78	38.31	38.58	-	-	-	-	9950	10700	14500	19500	0	0	0	0	0.69:0.74:1.00:1.35:0:0:0:0	13700	0	1.00:0	41.22	88	108	Y	N
167	97827	gi|348535824	K.AFQMSEYLR.K	Y	1.24	15.76	572.778	72.43 - 75.68	2	300000	572.778	572.779	572.778	572.778	572.779	572.778	572.777	572.779	74.71	73.94	73.73	73.1	73.45	73.1	72.71	72.68	483000	494000	513000	518000	98900	101000	80900	87100	0.94:0.96:1.00:1.01:0.19:0.20:0.16:0.17	502000	92000	1.00:0.18	73.43	127	135	Y	N
167	97827	gi|348535824	K.SQGGEPTYNVSVGR.A	N	1.22	15.83	725.854	42.39 - 53.09	2	260000	725.855	725.856	725.853	725.854	725.855	725.854	725.853	725.854	52.25	48.87	46.23	46.13	44.86	43.06	45.57	42.79	378000	408000	457000	449000	90400	95500	83900	86100	0.83:0.89:1.00:0.98:0.20:0.21:0.18:0.19	423000	89000	1.00:0.21	46.22	91	104	N	N
167	97827	gi|348535824	R.EGFFTSGLTLGNKK.C	N	1.15	13.47	749.9	74.67 - 78.01	2	220000	749.902	749.902	749.899	749.9	749.901	749.9	749.899	749.899	77.33	76.8	76.6	76.07	76	75.8	74.99	75.13	273000	335000	326000	456000	93300	93600	82300	90200	0.84:1.03:1.00:1.40:0.29:0.29:0.25:0.28	348000	89800	1.00:0.26	76.09	56	69	N	N
167	97827	gi|348535824	K.ALVIVMGK.E	Y	1.34	15.99	830.517	60.72 - 66.64	1	130000	830.519	830.52	830.516	830.517	830.518	830.516	830.515	830.515	65.68	63.87	63.06	62.13	62.27	61.69	61.61	60.88	156000	174000	201000	329000	40200	38400	45300	50400	0.78:0.86:1.00:1.63:0.20:0.19:0.23:0.25	215000	43600	1.00:0.20	62.65	108	115	Y	N
167	97827	gi|348535824	K.DREGFFTSGLTLGNKK.C	N	0.86	8.38	590.646	69.32 - 73.20	3	80000	590.646	590.648	590.646	590.647	590.646	590.645	590.645	590.646	72.31	71.44	71.25	71.19	70.68	70.34	70.08	70.16	131000	130000	135000	141000	21800	22400	26400	33500	0.97:0.96:1.00:1.04:0.16:0.17:0.19:0.25	135000	26000	1.00:0.19	70.93	54	69	N	N
167	97827	gi|348535824	K.ALVIVMGK.E	Y	0.82	8.34	415.763	60.68 - 66.68	2	58000	415.764	415.765	415.762	415.763	415.764	415.762	-	415.762	65.71	63.83	63.06	62.17	62.29	61.69	-	60.88	103000	101000	107000	90100	23100	24400	0	14600	0.96:0.94:1.00:0.84:0.22:0.23:0:0.14	100000	15500	1.00:0.15	62.81	108	115	Y	N
167	97827	gi|348535824	K.YVWASFVGGTFANITPEEIDVLVGK.D	N	0.83	7.78	904.804	132.48 - 137.14	3	47000	904.803	904.804	904.798	904.801	904.806	-	904.806	904.808	133.02	133.18	133.24	134.98	133.17	-	134.26	134.14	63600	80800	87500	74600	10200	0	26700	35500	0.73:0.92:1.00:0.85:0.12:0:0.31:0.41	76600	18100	1.00:0.24	133.71	29	53	N	N
167	97827	gi|348535824	R.EGFFTSGLTLGNK.K	N	0.33	10.14	685.852	84.80 - 88.12	2	41000	685.852	685.855	685.852	685.851	685.852	-	-	-	86.49	86.31	86.25	85.64	85.84	-	-	-	78300	78700	69900	80500	19500	0	0	0	1.12:1.13:1.00:1.15:0.28:0:0:0	76900	4880	1.00:0.06	86.1	56	68	N	N
167	97827	gi|348535824	K.KAFQMSEYLR.K	Y	0.5	6.13	636.827	61.65 - 65.99	2	40000	636.828	636.83	636.825	636.826	-	636.825	636.826	636.826	65.31	63.79	63.47	63.17	-	62.35	62.13	61.77	51500	58700	53300	70400	-	14300	14500	16600	0.96:1.10:1.00:1.32:-:0.27:0.27:0.31	58500	15100	1.00:0.26	63.14	126	135	N	N
167	97827	gi|348535824	R.EGFFTSGLTLGNKK.C	N	0.87	9.49	500.27	74.79 - 78.25	3	31000	500.27	500.27	500.269	500.269	500.271	500.269	500.269	500.271	77.33	76.8	76.6	76.07	76	75.8	74.99	75.18	59300	56600	62600	34000	11800	13800	6310	6470	0.95:0.90:1.00:0.54:0.19:0.22:0.10:0.10	53100	9590	1.00:0.18	76.1	56	69	N	N
167	97827	gi|348535824	M.S(+42.01)WQSYVDNLMADGSC(+57.02)QDAAIVGYADAK.Y	N	0.66	11.22	993.103	121.84 - 123.99	3	30000	993.104	993.105	993.099	993.102	-	-	993.108	993.1	122.15	122.32	122.3	122.31	-	-	121.93	121.97	44700	63400	68200	59800	0	0	824	1520	0.66:0.93:1.00:0.88:0:0:0.01:0.02	59100	586	1.00:0.01	122.16	2	28	N	Y
167	97827	gi|348535824	K.EGVHGGQLNK.K	Y	0.42	6.83	519.767	27.74 - 37.47	2	13000	519.766	519.763	519.765	519.768	519.77	519.762	519.769	519.77	36.71	32.92	29.52	29.92	28.79	27.9	29.51	28.03	5940	4880	12000	64600	1070	1360	8220	6450	0.49:0.41:1.00:5.39:0.09:0.11:0.69:0.54	21900	4270	1.00:0.20	30.41	116	125	N	N
167	97827	gi|348535824	K.EGVHGGQLNKK.A	Y	0.59	7.4	389.545	26.78 - 32.38	3	5300	389.542	389.541	389.544	389.546	389.546	389.548	389.546	389.547	31.55	29.4	27.57	28.04	27.42	26.85	27.79	27.02	7410	6290	10200	12400	734	1050	2680	1400	0.73:0.62:1.00:1.22:0.07:0.10:0.26:0.14	9080	1470	1.00:0.16	28.21	116	126	N	N
254	98973	gi|348545352	R.LVLVNAIYFK.G	Y	1.06	23.16	590.359	92.20 - 95.20	2	33000	590.357	-	-	-	590.362	590.36	590.358	590.358	93.81	-	-	-	93.21	93.18	92.59	92.81	5310	0	0	0	69000	69600	64000	53500	1.00:0:0:0:12.98:13.10:12.04:10.07	1330	64000	1.00:48.19	93.12	163	172	Y	N
254	98973	gi|348545352	R.HNPSSSILFAGR.Y	Y	0.67	6.63	643.339	53.13 - 63.81	2	24000	643.338	643.34	643.337	643.338	643.339	643.34	643.339	643.337	63.07	61.31	60.58	60	54.99	53.95	54.63	53.37	38000	38400	39100	43300	5150	3840	7950	17000	0.97:0.98:1.00:1.11:0.13:0.10:0.20:0.44	39700	8480	1.00:0.21	57.74	368	379	Y	N
254	98973	gi|348545352	K.ANSAFSLSLLK.E	Y	1.06	22.4	575.827	84.32 - 86.76	2	21000	575.827	-	-	-	575.828	575.828	575.826	575.826	86.53	-	-	-	85.68	85.58	84.56	84.68	2420	0	0	0	45500	45400	36900	38900	1.00:0:0:0:18.83:18.76:15.27:16.07	605	41700	1.00:68.93	85.41	10	20	Y	N
254	98973	gi|348545352	M.A(+42.01)SATPLSK.A	Y	0.55	10.14	816.447	37.70 - 50.03	1	15000	816.448	816.448	816.449	816.448	816.449	816.447	816.443	816.446	49.79	45.68	42.35	42.21	40.72	38.5	41.35	38.39	1820	1950	2260	3180	30000	29700	23500	27000	0.80:0.86:1.00:1.41:13.28:13.15:10.41:11.94	2300	27600	1.00:11.98	42.37	2	9	N	Y
254	98973	gi|348545352	R.FIADHPFLFFIR.H	Y	0.92	9.41	508.276	109.95 - 112.13	3	11000	508.274	508.276	508.274	508.276	508.277	508.277	508.276	508.275	111.27	110.87	111.24	111.72	110.99	110.9	110.16	110.45	3710	3060	3200	3430	17800	17100	18000	20300	1.16:0.96:1.00:1.07:5.55:5.36:5.61:6.34	3350	18300	1.00:5.46	110.95	356	367	N	N
254	98973	gi|348545352	R.LNINSWVEK.T	Y	0.53	11	551.8	68.32 - 70.24	2	9300	-	-	-	-	551.8	551.8	551.799	551.8	-	-	-	-	69.5	69.15	69.04	68.71	0	0	0	0	17600	16900	17600	22700	0:0:0:0:1.00:0.96:1.00:1.29	0	18700	00:00:01	69.1	134	142	N	N
254	98973	gi|348545352	K.IKDLLAEGVLDSMTR.L	Y	0.32	9.7	554.303	89.58 - 91.33	3	7600	554.301	-	-	-	554.305	554.304	554.302	554.302	91.01	-	-	-	90.5	90.41	89.81	89.97	-	0	0	0	13800	12800	13000	13200	-:0:0:0:1.00:0.92:0.94:0.96	0	13200	00:00:01	90.34	148	162	N	N
254	98973	gi|348545352	K.HYNAELEAVDFIK.S	Y	0.39	10.52	774.887	75.87 - 78.00	2	5900	-	-	-	-	774.89	774.887	774.886	774.887	-	-	-	-	77.39	77.27	76.49	76.65	0	0	0	0	15700	15000	10100	6190	0:0:0:0:1.00:0.95:0.64:0.39	0	11700	00:00:01	76.95	115	127	N	N
330	98069	gi|348500593	K.SQGGEPTYNISVGR.A	Y	0.99	19.87	732.861	51.64 - 57.42	2	40000	732.861	732.862	732.86	732.861	-	-	-	-	56.61	53.95	52.11	51.88	-	-	-	-	70100	76500	87700	89100	0	0	0	0	0.80:0.87:1.00:1.02:0:0:0:0	80800	0	1.00:0	53.64	91	104	Y	N
330	98069	gi|348500593	K.AHAMAEYLR.K	Y	0.57	8.91	531.267	41.23 - 52.74	2	37000	531.267	531.268	531.266	531.266	531.268	531.268	-	531.268	52.01	48.47	45.63	45.54	44.1	42.2	-	41.73	56200	65600	71100	74400	11000	9600	0	7730	0.79:0.92:1.00:1.05:0.15:0.14:0:0.11	66800	7070	1.00:0.11	45.67	127	135	Y	N
330	98069	gi|348500593	R.ETFYTSGLTLGSK.K	Y	0.47	9.89	702.36	70.79 - 73.55	2	26000	702.36	702.362	702.358	702.36	-	-	-	-	72.64	71.76	71.56	71.03	-	-	-	-	50200	54700	55600	47000	0	0	0	0	0.90:0.98:1.00:0.85:0:0:0:0	51900	0	1.00:0	71.75	56	68	Y	N
112	97595	gi|348508526	R.GAAIVEDKLVEDLK.T	N	1.03	11.56	750.421	70.53 - 73.79	2	42000	750.422	750.423	750.422	750.422	750.422	750.421	750.418	750.421	72.88	72.12	71.92	71.43	71.36	71.02	70.69	70.72	76100	67900	76400	65200	12000	12100	9250	18700	1.00:0.89:1.00:0.85:0.16:0.16:0.12:0.25	71400	13000	1.00:0.18	71.52	61	74	N	N
112	97595	gi|348508526	R.DNGEWEVVEGYR.A	Y	0.96	15.7	726.827	70.84 - 73.67	2	32000	726.826	726.826	726.826	726.827	726.829	726.827	726.825	726.827	73	72.12	71.92	71.59	71.48	71.21	71.15	71.03	51300	62000	61600	56900	7760	7710	5880	5230	0.83:1.01:1.00:0.92:0.13:0.13:0.10:0.08	58000	6650	1.00:0.11	71.69	109	120	Y	N
112	97595	gi|348508526	K.YNLGLDLR.T	N	0.73	5.67	482.268	70.88 - 75.04	2	31000	482.267	482.267	482.267	482.268	482.269	482.269	482.268	482.268	74.18	73.3	73	72.54	72.48	72.03	71.85	71.77	48800	40800	52200	51100	16400	18500	10900	12600	0.93:0.78:1.00:0.98:0.31:0.35:0.21:0.24	48200	14600	1.00:0.30	72.64	512	519	N	N
112	97595	gi|348508526	R.RFTIELAK.K	N	0.47	10.89	489.293	57.57 - 62.15	2	30000	489.294	489.294	489.292	489.293	-	-	-	-	61.5	59.4	58.28	57.86	-	-	-	-	50800	53000	61900	70600	0	0	0	0	0.82:0.86:1.00:1.14:0:0:0:0	59100	0	1.00:0	59.26	188	195	N	N
112	97595	gi|348508526	R.MVEGFFDR.G	Y	0.77	12.29	500.733	67.18 - 71.78	2	27000	500.733	500.734	500.733	500.734	-	-	500.733	500.733	70.86	69.6	69.31	68.59	-	-	67.53	67.3	51800	55000	50100	49600	0	0	3560	3460	1.03:1.10:1.00:0.99:0:0:0.07:0.07	51600	1750	1.00:0.03	68.86	53	60	Y	N
112	97595	gi|348508526	K.DIVHSGLAYTMER.S	N	0.89	6.87	746.37	68.63 - 71.98	2	23000	746.37	746.371	746.37	746.37	746.37	746.375	746.367	746.37	70.98	70	69.89	69.5	69.29	68.91	68.85	68.75	30200	29200	34000	47200	9840	7370	11400	12200	0.89:0.86:1.00:1.39:0.29:0.22:0.34:0.36	35200	10200	1.00:0.29	69.52	488	500	N	N
112	97595	gi|348508526	K.ALASLMTYK.C	N	0.65	6.58	499.275	64.49 - 68.28	2	22000	499.275	499.276	499.273	499.274	499.275	499.274	499.274	-	67.96	66.5	66.15	65.53	65.32	64.88	64.66	-	30300	31400	36700	34100	10800	9250	3450	-	0.83:0.86:1.00:0.93:0.30:0.25:0.09:-	33100	7840	1.00:0.24	65.86	147	155	N	N
112	97595	gi|348508526	K.KGFIGPGIDVPAPDMSTGER.E	N	0.7	5.31	682.014	75.40 - 77.81	3	22000	682.013	682.013	682.012	682.012	682.016	682.013	682.015	-	77.45	77.08	76.97	76.63	76.37	76.28	75.63	-	32400	29200	31200	28000	14600	7560	10300	-	1.04:0.94:1.00:0.90:0.47:0.24:0.33:-	30200	10800	1.00:0.36	76.63	196	215	N	N
112	97595	gi|348508526	R.YSTDVSVDEVK.A	Y	0.76	6.65	621.304	45.90 - 54.80	2	21000	621.303	621.305	621.302	621.303	621.3	621.309	621.303	621.303	54.02	50.99	48.81	48.9	53.7	45.97	48.41	46.18	33500	33200	32700	35200	13500	4440	5550	8740	1.02:1.02:1.00:1.07:0.41:0.14:0.17:0.27	33700	8050	1.00:0.24	49.62	136	146	Y	N
112	97595	gi|348508526	K.QGGPIPIVPTADFQAR.V	Y	0.69	8.87	833.949	80.61 - 83.05	2	19000	833.952	833.952	833.95	833.95	833.949	833.948	833.946	833.949	82.3	82.06	82.09	81.46	81.55	81.47	80.81	80.9	29200	34200	33900	43500	2970	2870	4450	4070	0.86:1.01:1.00:1.28:0.09:0.08:0.13:0.12	35200	3590	1.00:0.10	81.58	465	480	N	N
112	97595	gi|348508526	K.NYSDNELEK.I	Y	1.04	20.23	556.251	37.23 - 46.69	2	13000	556.253	556.25	556.25	556.253	-	-	-	-	46.08	41.54	37.67	37.38	-	-	-	-	27500	24800	28900	23200	0	0	0	0	0.95:0.86:1.00:0.80:0:0:0:0	26100	0	1.00:0	40.67	176	184	N	N
112	97595	gi|348508526	R.GAAIVEDKLVEDLK.T	N	0.8	14.22	500.617	70.94 - 73.59	3	11000	500.617	500.618	500.617	500.617	-	500.615	-	-	72.92	72.12	71.92	71.43	-	71.06	-	-	31600	20900	25700	8870	0	2480	0	0	1.23:0.81:1.00:0.35:0:0.10:0:0	21800	620	1.00:0.03	71.89	61	74	N	N
112	97595	gi|348508526	R.IIKPC(+57.02)NHVLSVSFPIKR.D	N	0.79	12.43	670.058	66.31 - 68.19	3	8000	670.06	670.061	670.058	670.055	-	-	-	-	67.64	66.54	66.52	67.66	-	-	-	-	11400	17100	14600	21100	0	0	0	0	0.78:1.17:1.00:1.45:0:0:0:0	16000	0	1.00:0	67.09	92	108	N	Y
112	97595	gi|348508526	R.FTIELAK.K	N	0.77	10.18	411.242	64.47 - 68.08	2	6700	411.243	411.243	411.242	411.243	411.241	411.24	-	-	67.8	66.31	65.84	65.17	65.07	64.59	-	-	11300	12100	13600	12000	2190	2690	0	0	0.83:0.89:1.00:0.88:0.16:0.20:0:0	12300	1220	1.00:0.10	65.8	189	195	N	N
112	97595	gi|348508526	K.KGFIGPGIDVPAPDMSTGER.E	N	0.42	6.41	1022.51	75.72 - 78.21	2	5500	1022.51	1022.51	1022.51	1022.51	1022.51	1022.52	-	-	77.45	77.08	76.97	76.63	76.36	76.25	-	-	6420	8430	7300	13900	4160	3830	0	0	0.88:1.15:1.00:1.91:0.57:0.52:0:0	9020	2000	1.00:0.22	76.79	196	215	N	N
8	97547	gi|348523353	R.IKDLEDALQR.A	Y	1.24	13.07	600.836	53.37 - 60.65	2	1000000	600.836	600.837	600.836	600.837	600.837	600.837	600.835	600.835	59.86	57.56	56.27	55.87	54.9	54.03	54.95	53.77	316000	333000	371000	476000	1540000	1610000	1780000	1940000	0.85:0.90:1.00:1.28:4.16:4.34:4.80:5.23	374000	1720000	1.00:4.59	55.9	374	383	Y	N
8	97547	gi|348523353	R.NLDM(+15.99)DAIVAEVK.A	Y	1.47	18.32	667.338	83.15 - 85.43	2	980000	-	-	-	-	667.339	667.339	667.337	667.338	-	-	-	-	84.21	84.15	83.52	83.69	0	0	0	0	1820000	2300000	1640000	2050000	0:0:0:0:1.00:1.26:0.90:1.13	0	1950000	00:00:01	83.89	274	285	Y	Y
8	97547	gi|348523353	R.SNIDAMFEAYIANLRR.Q	Y	0.66	7.34	628.651	107.96 - 111.23	3	420000	628.651	628.652	628.649	628.652	628.652	628.652	628.65	628.65	110.11	109.7	110.07	109.8	109.9	109.84	109.16	109.17	150000	111000	112000	100000	722000	754000	640000	756000	1.34:0.99:1.00:0.89:6.42:6.71:5.69:6.73	119000	718000	1.00:6.06	109.72	155	170	Y	N
8	97547	gi|348523353	R.FLEQQNK.M	N	1.33	16.61	453.738	31.40 - 44.36	2	390000	453.738	453.737	453.737	453.74	453.74	453.739	453.738	453.739	43.62	39.07	35.14	35.18	33.54	31.83	34.5	31.6	162000	133000	160000	155000	691000	616000	678000	492000	1.01:0.83:1.00:0.96:4.31:3.85:4.23:3.07	152000	619000	1.00:4.07	35.56	132	138	N	N
8	97547	gi|348523353	K.LALDIEIATYR.K	N	0.56	7.46	639.356	89.50 - 97.32	2	350000	639.354	639.355	639.352	639.359	639.357	639.358	639.356	639.356	90.85	92.32	92.05	94.19	90.21	90.37	91.42	91.45	167000	82400	73900	75800	529000	612000	706000	592000	2.25:1.11:1.00:1.03:7.15:8.27:9.54:8.00	99700	609000	1.00:6.11	91.61	403	413	N	N
8	97547	gi|348523353	R.SNIDAMFEAYIANLRR.Q	Y	0.56	8.42	942.471	107.69 - 111.30	2	250000	942.472	942.473	942.468	942.469	942.475	942.471	942.469	942.469	110.13	109.7	110.07	109.8	109.92	109.79	108.94	109.16	78700	51200	50600	56600	396000	388000	517000	459000	1.56:1.01:1.00:1.12:7.83:7.67:10.22:9.07	59300	440000	1.00:7.42	109.69	155	170	N	N
8	97547	gi|348523353	K.TEIADLNR.M	Y	1.36	7.21	466.248	39.25 - 51.97	2	250000	466.25	466.25	466.247	466.248	466.249	466.249	466.248	466.248	51.09	47.27	44.23	44.16	42.13	40.04	42.76	39.57	147000	151000	164000	133000	397000	404000	314000	277000	0.90:0.92:1.00:0.81:2.42:2.46:1.91:1.69	149000	348000	1.00:2.34	43.91	326	333	N	N
8	97547	gi|348523353	R.NLDMDAIVAEVK.A	Y	0.97	8.88	659.34	86.18 - 88.76	2	230000	659.341	659.343	659.34	659.338	659.342	659.341	659.338	659.339	87.79	87.74	87.62	87.25	87.33	87.2	86.57	86.66	393000	372000	333000	342000	98400	96000	88100	94600	1.18:1.12:1.00:1.03:0.30:0.29:0.26:0.28	360000	94300	1.00:0.26	87.27	274	285	N	N
8	97547	gi|348523353	R.ANLEAQIAEAEER.G	Y	1.47	3.79	722.361	62.29 - 67.40	2	220000	722.363	722.363	722.36	722.361	722.362	722.36	722.36	722.36	65.96	64.47	64.15	63.57	63.41	63.03	62.91	62.58	237000	248000	272000	260000	220000	214000	176000	170000	0.87:0.91:1.00:0.96:0.81:0.79:0.65:0.63	254000	195000	1.00:0.77	63.76	350	362	N	N
8	97547	gi|348523353	R.SSYGAPSQLVGGGITR.S	Y	0.92	7.52	775.406	59.69 - 64.50	2	220000	775.407	775.408	775.404	775.405	775.406	775.405	775.405	775.405	63.81	62.15	61.59	61.18	60.91	60.46	60.65	60.17	330000	350000	386000	353000	95100	92100	79500	86200	0.85:0.91:1.00:0.91:0.25:0.24:0.21:0.22	355000	88200	1.00:0.25	61.37	39	54	N	N
8	97547	gi|348523353	K.VRFLEQQNK.M	N	0.86	14.28	581.323	37.13 - 42.45	2	190000	-	-	581.321	581.317	581.327	581.326	581.325	581.325	-	-	42.12	42.09	40.16	37.9	40.87	37.42	0	0	1950	2990	361000	373000	391000	429000	0:0:1.00:1.54:185.44:191.52:200.67:220.30	1230	388000	1.00:255.19	40.09	130	138	N	N
8	97547	gi|348523353	K.AQYEDIANR.T	N	1.23	3.14	540.263	35.61 - 49.03	2	180000	540.263	540.263	540.262	540.263	540.264	540.262	540.262	540.262	48.27	44	40.63	40.64	38.61	36.16	39.73	36.02	172000	166000	180000	174000	204000	206000	160000	143000	0.95:0.92:1.00:0.97:1.13:1.15:0.89:0.80	173000	178000	1.00:1.03	40.51	286	294	N	N
8	97547	gi|348523353	R.LQSEIDAVK.G	Y	0.72	6.27	501.779	40.70 - 52.66	2	170000	501.78	501.781	501.779	501.779	501.779	501.778	-	501.778	51.37	47.68	44.76	44.69	43.22	41.2	-	40.82	262000	240000	254000	260000	67400	66600	-	51200	1.03:0.94:1.00:1.02:0.26:0.26:-:0.20	254000	61700	1.00:0.24	44.82	338	346	N	N
8	97547	gi|348523353	K.LESLTDEINFLR.S	Y	0.88	3.89	725.382	97.04 - 98.99	2	170000	725.384	725.385	725.382	725.381	725.384	725.383	725.38	725.379	98.22	98.18	98.25	97.96	98.05	97.92	97.34	97.43	189000	193000	195000	204000	147000	144000	137000	134000	0.97:0.99:1.00:1.05:0.76:0.74:0.70:0.69	195000	141000	1.00:0.72	97.92	235	246	N	N
8	97547	gi|348523353	H.NMQGLVEDFK.N	N	1.73	17.09	590.788	71.99 - 73.73	2	150000	-	-	-	-	590.789	590.788	590.788	590.788	-	-	-	-	72.93	72.58	72.26	72.23	0	0	0	0	308000	310000	273000	274000	0:0:0:0:1.00:1.01:0.89:0.89	0	291000	00:00:01	72.5	188	197	N	N
8	97547	gi|348523353	K.WSLLQGQTTTR.S	Y	0.93	4.36	645.846	66.53 - 71.50	2	140000	645.847	645.848	645.846	645.846	645.846	645.847	645.845	645.846	70.13	68.81	68.47	67.82	67.69	67.25	67.04	66.77	220000	200000	139000	140000	112000	116000	102000	114000	1.58:1.44:1.00:1.01:0.81:0.84:0.74:0.82	175000	111000	1.00:0.64	68	144	154	N	N
8	97547	gi|348523353	R.EYQDLMNVK.L	Y	1.05	10.79	570.277	55.06 - 61.63	2	130000	570.277	570.278	570.277	570.277	570.278	570.277	570.276	570.277	60.86	58.68	57.44	57.01	56.41	55.55	56.24	55.26	187000	195000	218000	197000	57600	59200	45500	44700	0.86:0.89:1.00:0.90:0.26:0.27:0.21:0.20	199000	51800	1.00:0.26	57.18	394	402	N	N
8	97547	gi|348523353	R.IKDLEDALQR.A	Y	1.44	7.49	400.893	53.37 - 60.61	3	120000	400.893	400.893	400.892	400.893	400.893	400.893	400.892	400.892	59.82	57.56	56.27	55.87	54.94	54.03	54.91	53.74	61400	60400	61400	33100	265000	242000	124000	104000	1.00:0.98:1.00:0.54:4.31:3.94:2.02:1.70	54100	184000	1.00:3.40	55.89	374	383	N	N
8	97547	gi|348523353	R.SNIDAMFEAYIANLR.R	N	1.08	11	864.421	117.69 - 120.63	2	110000	864.422	864.424	864.418	864.422	864.422	864.421	864.421	864.42	118.7	118.66	118.93	118.84	118.81	118.67	117.91	118.22	66900	37400	31100	29000	188000	203000	244000	116000	2.15:1.20:1.00:0.93:6.05:6.53:7.84:3.73	41100	188000	1.00:4.57	118.59	155	169	N	N
8	97547	gi|348523353	K.AINISQQSTSYSGFPMDSMK.S	Y	1.18	13.55	1096.51	77.42 - 81.74	2	110000	1096.51	1096.51	1096.51	1096.5	1096.51	1096.5	1096.51	1096.51	80.14	79.78	79.71	79.09	79.12	79.15	78.45	78.75	168000	167000	181000	166000	47200	44200	35800	38400	0.93:0.93:1.00:0.92:0.26:0.25:0.20:0.21	171000	41400	1.00:0.24	79.27	429	448	N	N
8	97547	gi|348523353	R.FASFIDK.V	N	1.38	3.11	414.22	55.67 - 62.99	2	100000	414.221	414.221	414.219	414.22	414.221	414.22	414.22	414.22	62.15	59.92	58.69	58.06	57.46	56.55	57.04	55.91	117000	108000	108000	89600	118000	122000	89200	81200	1.09:1.00:1.00:0.83:1.09:1.13:0.83:0.75	106000	103000	1.00:0.97	58.22	123	129	N	N
8	97547	gi|348523353	R.NLDM(+15.99)DAIVAEVK.A	Y	0.42	10.39	1333.66	83.15 - 88.48	1	100000	1333.66	1333.64	1333.66	1333.68	1333.67	1333.67	1333.66	1333.66	88.03	88.28	85.53	84.81	84.21	84.15	83.49	83.62	257	210	90	726	208000	152000	243000	204000	1.00:1.00:1.00:1.00:263.56:192.72:308.02:258.07	321	202000	1.00:255.59	85.26	274	285	N	Y
8	97547	gi|348523353	K.VRFLEQ(+.98)QNK.M	N	0.87	7.33	581.813	38.01 - 50.03	2	100000	581.813	581.813	581.811	581.812	581.815	581.814	581.812	581.813	49.48	45.58	42.48	42.6	40.68	38.42	41.68	38.25	31400	39000	48300	55900	155000	165000	147000	164000	0.65:0.81:1.00:1.16:3.21:3.41:3.05:3.40	43600	158000	1.00:3.62	42.4	130	138	N	Y
8	97547	gi|348523353	R.ANLEAQIAEAEERGELAVK.D	Y	0.6	3.67	681.025	80.97 - 86.85	3	100000	681.026	681.028	681.025	681.025	681.025	681.025	681.023	681.025	82.86	82.78	82.84	82.33	82.16	82.12	81.43	81.66	138000	124000	130000	83300	79000	99800	71300	79500	1.07:0.96:1.00:0.64:0.61:0.77:0.55:0.61	119000	82400	1.00:0.69	82.27	350	368	N	N
8	97547	gi|348523353	R.FASFIDK.V	N	0.73	3.49	827.429	55.67 - 63.11	1	100000	827.43	827.432	827.428	827.429	827.43	827.431	827.426	827.429	62.11	59.92	58.69	58.1	57.46	56.55	57.04	55.91	71400	74800	87800	121000	104000	97300	117000	131000	0.81:0.85:1.00:1.38:1.19:1.11:1.33:1.49	88800	112000	1.00:1.26	58.22	123	129	N	N
8	97547	gi|348523353	R.ANLEAQIAEAEERGELAVKDAK.A	Y	1.12	4.84	785.745	84.03 - 86.02	3	93000	785.745	785.748	785.745	785.744	785.746	785.746	785.743	785.744	85.29	85.32	85.32	84.85	84.88	84.84	84.19	84.32	71700	62700	69600	80500	98600	101000	125000	139000	1.03:0.90:1.00:1.16:1.42:1.45:1.79:2.00	71100	116000	1.00:1.63	84.88	350	371	N	N
8	97547	gi|348523353	K.DTSVIVEMDNSR.N	N	0.73	12.32	683.325	56.91 - 63.40	2	79000	683.326	-	683.33	-	683.324	683.324	683.322	683.323	62.57	-	59.73	-	58.88	57.52	59.01	58.31	24200	0	10700	0	174000	176000	127000	125000	2.26:0:1.00:0:16.20:16.39:11.85:11.62	8720	150000	1.00:17.22	59.34	262	273	N	N
8	97547	gi|348523353	R.KLLEGEEDR.L	Y	0.4	10.52	544.787	33.12 - 44.77	2	68000	544.786	544.784	544.784	544.787	544.789	544.788	544.789	-	44.11	39.43	35.31	35.34	35.47	33.34	36.71	-	112000	95200	111000	138000	6010	5840	8300	-	1.00:0.85:1.00:1.24:0.05:0.05:0.07:-	114000	6720	1.00:0.06	37.1	414	422	N	N
8	97547	gi|348523353	R.ELQSQIKDTSVIVEMDNSR.N	N	0.74	3.67	731.37	67.58 - 73.16	3	66000	731.373	731.372	731.371	731.37	731.371	731.37	731.367	731.369	69.8	68.85	68.86	69.3	68.27	67.98	68.65	69.31	56200	54400	61600	50500	83800	84300	59500	77300	0.91:0.88:1.00:0.82:1.36:1.37:0.97:1.25	55700	76200	1.00:1.37	68.88	255	273	N	N
8	97547	gi|348523353	K.NKYEDEINKR.T	N	0.58	9.47	436.891	30.95 - 44.69	3	63000	436.891	436.89	436.889	436.892	436.892	436.891	436.89	436.891	44.24	39.47	35.31	36.11	33.26	31.18	34.75	31.16	13100	11500	14200	12800	132000	127000	115000	75500	0.93:0.81:1.00:0.90:9.27:8.97:8.08:5.32	12900	112000	1.00:8.72	35.68	198	207	N	N
8	97547	gi|348523353	R.ANLEAQIAEAEERGELAVKDAK.A	Y	1.2	3.6	589.561	84.01 - 86.28	4	51000	589.561	589.562	589.561	589.56	589.561	589.561	589.559	589.56	85.29	85.32	85.32	84.85	84.88	84.84	84.19	84.32	50600	49300	50000	42200	67600	53800	46700	49100	1.01:0.99:1.00:0.84:1.35:1.08:0.94:0.98	48000	54300	1.00:1.13	84.88	350	371	N	N
8	97547	gi|348523353	R.ANLEAQIAEAEERGELAVK.D	Y	0.87	3.47	1021.03	81.19 - 85.08	2	51000	1021.04	1021.04	1021.03	1021.03	1021.03	1021.03	1021.03	1021.03	82.86	82.74	82.84	82.31	82.12	82.12	81.43	81.66	47000	48500	49500	41200	50100	51900	57300	62800	0.95:0.98:1.00:0.83:1.01:1.05:1.16:1.27	46600	55500	1.00:1.19	82.26	350	368	N	N
8	97547	gi|348523353	K.NKYEDEINKR.T	N	0.43	10.49	654.831	30.95 - 44.45	2	50000	654.831	654.827	654.83	654.834	654.833	654.832	654.83	654.831	44.24	39.47	35.31	36.14	33.3	31.18	34.75	31.16	2270	2990	4780	7420	74200	72200	127000	107000	0.47:0.62:1.00:1.55:15.52:15.10:26.51:22.37	4370	95100	1.00:21.77	35.69	198	207	N	N
8	97547	gi|348523353	K.DLEDALQR.A	Y	1.03	11.37	480.246	52.32 - 60.02	2	47000	480.245	480.247	480.245	480.246	480.246	480.247	480.245	480.245	59.29	56.76	55.19	54.87	53.94	52.87	54.31	52.89	14900	14900	18200	14900	86900	94000	69400	60100	0.82:0.82:1.00:0.82:4.78:5.18:3.82:3.31	15700	77600	1.00:4.94	55.01	376	383	N	N
8	97547	gi|348523353	R.FASFIDKVR.F	N	0.72	4.07	541.807	59.28 - 64.58	2	43000	541.808	541.809	541.807	541.807	541.807	541.807	541.805	541.806	64.05	62.31	61.62	60.89	60.75	60.22	59.98	59.45	28700	34100	32700	34100	63300	53700	49500	49400	0.88:1.04:1.00:1.04:1.94:1.64:1.51:1.51	32400	54000	1.00:1.67	61.16	123	131	N	N
8	97547	gi|348523353	R.AEAETWYK.T	Y	0.9	10.27	499.238	43.12 - 53.86	2	39000	499.239	499.24	499.237	499.238	499.239	499.239	499.238	499.238	53.25	49.83	47.15	46.76	45.69	43.84	46.13	43.27	67100	67800	74500	54900	16600	16100	6770	8300	0.90:0.91:1.00:0.74:0.22:0.22:0.09:0.11	66100	11900	1.00:0.18	46.99	297	304	N	N
8	97547	gi|348523353	K.LLEGEEDR.L	Y	1.04	14.21	480.737	32.70 - 45.96	2	35000	480.737	480.736	480.736	480.738	480.741	480.738	480.737	480.736	45.55	40.98	37.02	36.86	35.07	33.04	36.1	32.82	65500	55800	63600	51100	13900	11000	11000	5670	1.03:0.88:1.00:0.80:0.22:0.17:0.17:0.09	59000	10400	1.00:0.18	37.18	415	422	N	N
8	97547	gi|348523353	R.SIYEEELR.E	Y	0.91	3.16	519.762	48.02 - 56.73	2	32000	519.761	519.763	519.761	519.763	519.762	519.761	519.761	519.761	56.16	53.29	51.26	56.3	49.91	48.52	50.25	48.35	29000	29800	41200	-	26800	31300	34300	33400	0.70:0.72:1.00:-:0.65:0.76:0.83:0.81	33300	31500	1.00:0.94	51.76	247	254	N	N
8	97547	gi|348523353	R.KLLEGEEDRLANGIK.A	Y	0.94	10.28	562.315	54.26 - 59.94	3	32000	562.316	562.317	562.315	562.316	562.316	562.315	562.314	562.314	59.18	57.08	55.99	56.52	55.1	54.38	55.19	54.82	49400	56400	61400	51500	12500	11900	6700	7500	0.80:0.92:1.00:0.84:0.20:0.19:0.11:0.12	54700	9650	1.00:0.18	56.03	414	428	N	N
8	97547	gi|348523353	K.LEADLHNMQGLVEDFK.N	Y	1.13	3.47	620.306	88.70 - 91.19	3	29000	620.305	620.309	620.306	620.305	620.306	620.304	620.305	620.305	90.19	90.22	89.97	89.67	89.76	89.7	89.16	89.19	33200	30800	32300	26200	27000	28400	26500	25100	1.03:0.95:1.00:0.81:0.84:0.88:0.82:0.78	30600	26700	1.00:0.87	89.73	182	197	N	N
8	97547	gi|348523353	R.QLDGLGNDK.M	Y	1.04	6.93	480.247	35.09 - 48.42	2	28000	480.247	480.247	480.246	480.248	480.247	480.245	480.246	480.245	47.78	43.43	39.87	39.75	37.97	35.81	38.84	35.29	41300	35200	38500	41700	18100	14800	19900	11500	1.07:0.91:1.00:1.08:0.47:0.38:0.52:0.30	39200	16100	1.00:0.41	39.84	171	179	N	N
8	97547	gi|348523353	R.SNIDAMFEAYIANLR.R	N	0.86	7.1	576.618	117.69 - 120.11	3	26000	576.617	576.62	576.617	576.618	576.617	576.616	576.619	576.618	118.66	118.63	118.91	118.91	118.77	118.67	117.98	118.23	18300	10700	8730	5860	42700	48900	37600	32300	2.09:1.22:1.00:0.67:4.89:5.60:4.31:3.70	10900	40400	1.00:3.71	118.59	155	169	N	N
8	97547	gi|348523353	K.AINISQQSTSYSGFPMDSMK.S	Y	0.71	11.55	731.345	78.53 - 80.98	3	24000	731.344	731.344	731.341	731.348	-	731.349	-	-	80.02	79.66	79.59	79.36	-	79.35	-	-	45300	59500	51700	31700	0	4230	0	0	0.88:1.15:1.00:0.61:0:0.08:0:0	47100	1060	1.00:0.02	79.6	429	448	N	N
8	97547	gi|348523353	R.YGDDLR.A	N	0.84	4.89	738.34	31.27 - 44.57	1	23000	738.341	738.34	738.337	738.341	738.34	738.342	738.339	738.342	43.79	39.19	35.1	34.89	31.63	31.67	34.25	31.4	25100	21000	29700	48300	42200	7680	4460	4570	0.85:0.71:1.00:1.63:1.42:0.26:0.15:0.15	31000	14700	1.00:0.47	35.24	317	322	N	N
8	97547	gi|348523353	R.ELQSQIKDTSVIVEMDNSR.N	N	1.05	5.03	1096.55	67.53 - 72.84	2	22000	1096.55	1096.56	1096.55	1096.55	1096.55	1096.55	1096.55	1096.55	69.96	68.85	68.86	69.34	68.27	67.98	68.65	68.72	16200	16100	15800	20600	27400	24800	30900	27400	1.03:1.02:1.00:1.30:1.74:1.57:1.96:1.74	17200	27600	1.00:1.61	68.83	255	273	N	N
8	97547	gi|348523353	K.YEDEINKR.T	N	0.72	7.91	533.76	29.11 - 40.94	2	22000	533.76	533.758	533.759	-	533.761	533.761	533.763	533.761	40.45	35.95	31.86	-	30.62	29.19	31.58	29.29	8690	5990	8070	0	69400	65500	10200	5800	1.08:0.74:1.00:0:8.60:8.12:1.26:0.72	5690	37700	1.00:6.63	32.7	200	207	N	N
8	97547	gi|348523353	K.YEEMQTSANR.Y	Y	0.8	9.04	614.767	30.54 - 43.91	2	19000	614.767	614.764	614.765	614.768	614.77	614.768	614.766	614.767	43.26	38.51	34.26	34.21	32.53	30.7	33.65	30.62	35100	28500	35400	34200	6490	6750	6300	3230	0.99:0.80:1.00:0.96:0.18:0.19:0.18:0.09	33300	5690	1.00:0.17	34.72	307	316	N	N
8	97547	gi|348523353	R.NLDMDAIVAEVK.A	Y	0.88	5.5	1317.67	86.18 - 88.80	1	16000	1317.67	1317.67	1317.67	1317.66	1317.67	1317.67	1317.66	1317.67	87.79	87.74	87.62	87.21	87.29	87.2	86.57	86.66	14000	16000	24400	38100	9240	8300	9660	11900	0.57:0.66:1.00:1.57:0.38:0.34:0.40:0.49	23100	9770	1.00:0.42	87.26	274	285	N	N
8	97547	gi|348523353	R.YGDDLR.A	N	0.75	13.36	369.675	31.55 - 44.57	2	16000	369.675	369.675	369.673	369.675	369.676	369.674	-	-	43.79	39.15	35.1	34.89	33.42	31.67	-	-	39800	33900	30100	14700	3870	2560	0	0	1.32:1.12:1.00:0.49:0.13:0.08:0:0	29600	1610	1.00:0.05	36.34	317	322	N	N
8	97547	gi|348523353	K.MLETK.W	N	0.33	8.95	621.322	28.23 - 37.07	1	11000	621.323	621.322	621.318	621.319	621.324	621.324	621.323	621.325	36.95	32.46	29.83	30.03	29.74	28.5	29.91	28.55	97.3	459	826	4930	12200	14000	26800	26900	0.12:0.56:1.00:5.97:14.78:16.93:32.41:32.61	1580	20000	1.00:12.66	30.75	139	143	N	N
8	97547	gi|348523353	R.RQLDGLGNDK.M	Y	0.7	3.93	558.295	32.12 - 45.10	2	9500	558.295	558.293	558.292	558.295	558.297	558.297	558.293	-	44.73	40.11	36.06	36.02	34.19	32.2	35.25	-	11500	10200	10800	13100	7160	6290	7590	-	1.07:0.94:1.00:1.21:0.66:0.58:0.70:-	11400	7020	1.00:0.61	36.94	170	179	N	N
8	97547	gi|348523353	K.TKYEEMQTSANR.Y	Y	0.58	12.37	729.337	30.21 - 40.09	2	9200	729.33	-	729.338	-	729.341	729.338	729.337	729.34	39.86	-	32.35	-	32.25	30.37	33.4	30.33	372	0	298	0	18200	17400	20800	16700	1.25:0:1.00:0:60.85:58.49:69.68:55.88	168	18300	1.00:108.95	33.09	305	316	N	N
8	97547	gi|348523353	K.ARIKDLEDALQR.A	Y	0.82	15.76	476.606	57.83 - 59.41	3	8300	-	-	-	-	476.606	476.605	476.605	476.605	-	-	-	-	58.56	57.96	58.86	58.44	0	0	0	0	16200	20200	15400	14400	0:0:0:0:1.00:1.25:0.95:0.89	0	16600	00:00:01	58.45	372	383	N	N
8	97547	gi|348523353	R.LQSEIDAVKGQR.A	Y	0.54	10.65	672.373	41.75 - 49.52	2	7700	672.374	672.374	672.371	672.372	-	-	-	-	49.07	45.05	41.91	42.05	-	-	-	-	14400	17000	14300	16200	0	0	0	0	1.01:1.19:1.00:1.14:0:0:0:0	15500	0	1.00:0	44.52	338	349	N	N
8	97547	gi|348523353	R.IKDLEDALQR.A	Y	0.58	9.29	1200.66	53.37 - 60.26	1	7600	1200.66	1200.67	1200.66	1200.66	1200.66	1200.66	1200.66	1200.66	59.86	57.52	56.23	55.87	54.94	53.99	54.95	53.77	978	1040	1410	3740	9020	10100	15400	19200	0.70:0.74:1.00:2.66:6.41:7.19:10.93:13.63	1790	13400	1.00:7.49	55.89	374	383	N	N
8	97547	gi|348523353	R.TRAEAETWYK.T	Y	0.86	8.62	627.812	38.96 - 50.92	2	7000	627.813	627.815	627.812	627.813	627.812	627.811	627.809	627.812	50.59	46.74	43.67	43.68	41.74	39.57	42.43	39.08	9030	12300	13400	12400	3260	1970	1830	1780	0.67:0.92:1.00:0.92:0.24:0.15:0.14:0.13	11800	2210	1.00:0.19	43.44	295	304	N	N
8	97547	gi|348523353	K.YEEMQTSANRYGDDLR.A	Y	1.05	5.33	649.96	46.36 - 54.35	3	6900	649.961	649.962	649.959	649.961	649.96	649.961	649.959	649.959	54.02	51.12	49.28	49.3	47.98	46.71	48.58	46.71	10500	8710	9580	6150	5360	4760	4410	6030	1.10:0.91:1.00:0.64:0.56:0.50:0.46:0.63	8740	5140	1.00:0.59	49.21	307	322	N	N
8	97547	gi|348523353	R.TTAMSYK.S	Y	0.67	5.79	801.378	30.21 - 42.74	1	6200	801.377	801.374	801.373	801.38	801.382	801.381	801.378	801.379	41.9	37.42	33.42	33.48	32	30.41	32.87	30.38	8600	6620	9230	13500	3320	2810	3580	1900	0.93:0.72:1.00:1.46:0.36:0.30:0.39:0.21	9480	2900	1.00:0.31	33.99	5	11	N	N
8	97547	gi|348523353	K.MKLEADLHNMQGLVEDFK.N	Y	0.6	4.22	706.687	92.60 - 94.87	3	6000	706.69	706.692	706.69	706.683	706.687	706.685	-	706.682	93.19	93.28	93.1	94.56	92.71	92.74	-	93.11	7920	7490	10200	4240	2730	3970	-	5430	0.77:0.73:1.00:0.41:0.27:0.39:-:0.53	7470	4040	1.00:0.54	93.24	180	197	N	N
8	97547	gi|348523353	R.QLDGLGNDKMK.L	Y	0.65	5.61	609.811	37.74 - 50.31	2	5500	609.815	609.813	609.812	609.813	609.812	609.808	609.809	609.807	49.71	45.74	42.56	42.84	43.25	38.58	41.27	37.88	10000	6200	6580	11200	491	2580	4100	3140	1.52:0.94:1.00:1.70:0.07:0.39:0.62:0.48	8500	2580	1.00:0.30	42.73	171	181	N	N
8	97547	gi|348523353	K.LEADLHNMQGLVEDFKNK.Y	Y	0.43	4.96	701.016	80.75 - 83.76	3	5500	701.017	701.015	701.015	701.017	701.018	-	701.015	-	83.33	81.6	83.4	82.85	81.06	-	82.25	-	7330	6440	5120	13300	4160	0	7840	0	1.43:1.26:1.00:2.60:0.81:0:1.53:0	8040	3000	1.00:0.37	82.41	182	199	N	N
8	97547	gi|348523353	R.SIYEEELRELQSQIKDTSVIVEMDNSR.N	Y	0.71	11.94	1071.2	109.89 - 111.98	3	5400	1071.2	1071.2	1071.2	1071.2	-	-	-	-	110.55	110.01	110.49	110.45	-	-	-	-	8790	10500	11200	12700	0	0	0	0	0.78:0.94:1.00:1.13:0:0:0:0	10800	0	1.00:0	110.37	247	273	N	N
8	97547	gi|348523353	R.MIQRLQSEIDAVKGQR.A	Y	0.79	12.04	624.677	57.67 - 58.68	3	5000	-	-	-	-	624.678	624.675	624.677	624.677	-	-	-	-	58.42	57.96	58.29	58.15	0	0	0	0	9560	11100	9200	10400	0:0:0:0:1.00:1.16:0.96:1.09	0	10100	00:00:01	58.2	334	349	N	N
644	99418	gi|348520132	R.MIAPVYEQMAAAPENANVIFLK.V	Y	0.64	11.46	807.415	101.48 - 105.15	3	56000	807.416	807.414	-	-	807.418	807.416	807.414	807.414	101.97	101.82	-	-	103.66	103.5	103	102.97	8750	5150	0	0	116000	121000	101000	97200	1.00:0.59:0:0:13.22:13.83:11.52:11.11	3480	109000	1.00:31.28	102.82	37	58	Y	N
644	99418	gi|348520132	K.VHEFSGADQAK.L	N	0.69	10.39	594.788	29.68 - 35.90	2	30000	-	594.789	-	594.795	594.787	594.786	594.785	594.787	-	35.73	-	35.38	31.39	29.8	32.43	29.77	0	412	0	1640	53700	57900	73700	53700	0:1.00:0:3.99:130.23:140.46:178.80:130.20	514	59700	1.00:116.23	32.42	88	98	N	N
644	99418	gi|348520132	R.MIAPVYEQMAAAPENANVIFLK.V	Y	1.06	27.31	1210.62	102.69 - 105.11	2	30000	-	-	-	-	1210.62	1210.62	1210.61	1210.61	-	-	-	-	103.66	103.47	103.03	102.98	0	0	0	0	63400	55100	61400	59000	0:0:0:0:1.00:0.87:0.97:0.93	0	59700	00:00:01	103.28	37	58	Y	N
644	99418	gi|348520132	K.VHEFSGADQ(+.98)AKLR.Q	N	0.34	3.77	486.917	29.68 - 43.10	3	13000	486.917	-	-	486.918	486.916	486.916	486.917	-	42.21	-	-	33.48	31.71	29.76	32.96	-	35100	0	0	26500	15800	9030	14500	0	1.00:0:0:0.76:0.45:0.26:0.41:0	15400	9850	1.00:0.64	34.03	88	100	N	Y
178	104792	gi|542263294	R.LDITDKYK.Y	Y	0.82	15.01	498.277	40.25 - 44.33	2	47000	-	-	-	498.278	498.278	498.276	498.276	498.276	-	-	-	40.96	42.94	40.87	43.65	40.54	0	0	0	-	76000	81600	87300	85800	0:0:0:-:1.00:1.07:1.15:1.13	0	82700	00:00:01	41.79	445	452	Y	N
178	104792	gi|542263294	K.DQLIVR.R	Y	0.67	6.92	743.44	38.40 - 51.00	1	43000	743.432	743.442	743.439	743.44	743.443	743.443	743.44	743.44	50.11	46.66	43.51	43.52	42.17	40.04	42.79	39.57	16700	10200	11500	16800	70300	48500	78600	92200	1.45:0.89:1.00:1.46:6.13:4.23:6.85:8.04	13800	72400	1.00:5.25	43.55	32	37	Y	N
178	104792	gi|542263294	R.SVPWDFGQFEEDMVK.I	Y	0.6	10.51	907.406	105.72 - 108.91	2	31000	-	-	-	-	907.409	907.406	907.405	907.404	-	-	-	-	106.82	106.67	106.15	106.33	0	0	0	0	74200	68300	52400	49500	0:0:0:0:1.00:0.92:0.71:0.67	0	61100	00:00:01	106.49	183	197	Y	N
178	104792	gi|542263294	K.HLANAANDVSAR.C	N	0.95	15.8	619.816	29.97 - 33.73	2	22000	-	-	-	-	619.817	619.816	619.814	619.816	-	-	-	-	31.83	30.09	33.04	30.09	0	0	0	0	45700	38500	57000	38900	0:0:0:0:1.00:0.84:1.25:0.85	0	45000	00:00:01	31.26	209	220	N	N
178	104792	gi|542263294	K.IYMQFK.E	Y	1.02	20.41	415.219	53.85 - 56.49	2	22000	-	-	-	-	415.219	415.219	415.219	415.218	-	-	-	-	55.66	54.62	55.36	54.1	0	0	0	0	49600	46500	41200	36200	0:0:0:0:1.00:0.94:0.83:0.73	0	43400	00:00:01	54.93	498	503	N	N
178	104792	gi|542263294	K.GVSLNYEINNTEHHTK.K	Y	0.52	11.66	928.45	46.43 - 50.31	2	8700	-	-	928.448	928.44	928.455	928.454	928.454	928.452	-	-	50.14	49.92	48.26	47.01	48.92	47.12	0	0	114	676	14100	12900	19000	22500	0:0:1.00:5.94:123.96:113.40:166.86:197.34	197	17100	1.00:86.64	48.56	12	27	N	N
178	104792	gi|542263294	R.VTFFLLPK.K	Y	0.97	19.64	482.796	95.48 - 97.46	2	8400	-	-	-	-	482.798	482.796	482.795	482.795	-	-	-	-	96.8	96.71	95.78	95.84	0	0	0	0	18000	17100	16000	16200	0:0:0:0:1.00:0.95:0.89:0.90	0	16800	00:00:01	96.28	533	540	N	N
178	104792	gi|542263294	K.SC(+57.02)FGIPDKIR.R	N	0.44	9.2	596.816	58.03 - 65.31	2	7700	596.818	-	596.817	-	596.817	596.817	596.815	596.814	65.25	-	63.79	-	59.32	58.69	58.94	58.31	4440	0	1310	0	13400	12600	15100	14400	3.39:0:1.00:0:10.23:9.58:11.55:11.01	1440	13900	1.00:9.66	60.72	77	86	N	Y
178	104792	gi|542263294	K.TLLADFDC(+57.02)SSFR.D	Y	0.88	3.97	716.337	83.47 - 86.89	2	6600	716.339	716.339	716.336	716.337	716.337	716.336	716.334	716.335	84.52	84.39	84.25	83.83	86.41	86.33	85.69	85.81	4570	5920	6000	5080	9280	7300	6830	8100	0.76:0.99:1.00:0.85:1.55:1.22:1.14:1.35	5390	7880	1.00:1.46	85.15	546	557	N	Y
119	98871	gi|348538858	K.TDIFQTVDLFEGK.D	Y	0.53	8.84	756.878	100.87 - 109.46	2	49000	756.877	756.876	756.88	756.87	756.883	756.88	756.879	756.878	101.54	101.36	106.6	109.22	106.57	106.38	105.87	105.87	20000	14900	1310	2840	94900	94800	83600	78800	15.29:11.36:1.00:2.17:72.58:72.54:63.98:60.25	9750	88000	1.00:9.03	105.43	107	119	Y	N
119	98871	gi|348538858	K.QMEQISMFLR.A	Y	1.03	22.62	641.818	85.45 - 87.57	2	41000	-	-	-	-	641.82	641.819	641.818	641.817	-	-	-	-	86.64	86.57	85.77	85.95	0	0	0	0	82900	86800	82100	75900	0:0:0:0:1.00:1.05:0.99:0.91	0	81900	00:00:01	86.23	88	97	Y	N
119	98871	gi|348538858	K.TGFQNWLK.D	Y	0.53	11.14	497.262	73.73 - 76.08	2	22000	-	-	-	-	497.263	497.262	497.262	497.262	-	-	-	-	74.79	74.48	73.98	74.01	0	0	0	0	42400	44800	42200	43500	0:0:0:0:1.00:1.06:0.99:1.03	0	43200	00:00:01	74.31	50	57	Y	N
119	98871	gi|348538858	R.QIINNP	Y	0.86	14.78	698.379	38.40 - 42.58	1	14000	-	-	-	-	698.378	698.377	698.383	698.378	-	-	-	-	41.36	39.25	41.92	38.8	0	0	0	0	31700	32400	16500	28300	0:0:0:0:1.00:1.02:0.52:0.89	0	27200	00:00:01	40.33	196	201	N	N
119	98871	gi|348538858	K.EGQ(+.98)SVIGLQMGTNK.G	Y	0.88	3.88	731.864	61.21 - 65.71	2	13000	731.866	731.868	731.862	731.864	731.865	731.862	731.864	731.864	65.35	63.72	63.18	62.86	62.48	61.98	62.01	61.53	6490	14600	12700	10100	13800	16100	15300	16000	0.51:1.15:1.00:0.79:1.09:1.26:1.20:1.26	11000	15300	1.00:1.40	62.89	168	181	N	Y
119	98871	gi|348538858	R.GPSYGLTR.E	Y	0.45	10.52	425.727	36.61 - 50.00	2	13000	425.726	425.727	425.724	-	425.728	425.728	425.726	425.727	49.9	45.85	42.56	-	39.5	37.16	40.38	36.73	1420	1270	1400	0	27400	29500	22000	19100	1.01:0.91:1.00:0:19.51:21.01:15.70:13.64	1020	24500	1.00:23.93	41.73	5	12	N	N
119	98871	gi|348538858	K.TDIFQTVDLFEGKDLAAVQR.T	Y	0.79	13.3	1133.58	105.78 - 107.33	2	12000	-	-	-	-	1133.59	1133.58	1133.58	1133.58	-	-	-	-	106.81	106.59	105.98	106.06	0	0	0	0	21300	22500	27500	25800	0:0:0:0:1.00:1.06:1.29:1.21	0	24300	00:00:01	106.36	107	126	N	N
119	98871	gi|348538858	K.SSGMAFK.Q	Y	0.58	11.63	727.345	34.11 - 38.98	1	12000	-	-	727.342	727.345	727.346	727.345	727.343	727.345	-	-	38.72	38.44	37.04	34.97	37.75	34.4	0	0	1070	2580	21600	20200	22300	26700	0:0:1.00:2.42:20.28:18.88:20.85:25.00	912	22700	1.00:24.88	36.89	81	87	N	N
119	98871	gi|348538858	K.GDGNYKGDPSWFHKK.A	Y	0.82	12.62	868.399	44.20 - 47.74	2	11000	-	-	-	-	868.402	868.398	868.397	868.4	-	-	-	-	46.25	44.68	46.86	44.56	0	0	0	0	21400	21700	19100	22500	0:0:0:0:1.00:1.01:0.89:1.05	0	21200	00:00:01	45.59	139	153	N	N
119	98871	gi|348538858	M.A(+42.01)NRGPSYGLTR.E	Y	0.3	9.83	617.322	40.82 - 45.01	2	9900	-	-	-	-	617.323	617.323	617.321	617.321	-	-	-	-	43.58	41.52	44.25	41.23	0	0	0	0	18400	15800	23300	21700	0:0:0:0:1.00:0.86:1.27:1.18	0	19800	00:00:01	42.64	2	12	N	Y
119	98871	gi|348538858	K.GDGNYKGDPSWFHK.K	Y	0.87	17.21	804.352	53.74 - 55.89	2	6200	-	-	-	-	804.353	804.351	804.351	804.353	-	-	-	-	55.22	54.26	55.07	54.06	0	0	0	0	10400	13800	10200	15200	0:0:0:0:1.00:1.33:0.98:1.46	0	12400	00:00:01	54.65	139	152	N	N
119	98871	gi|348538858	R.EFSEEQLKEGQSVIGLQMGTNK.G	Y	0.4	10.29	1226.61	72.49 - 77.08	2	5800	1226.61	1226.61	1226.6	-	1226.61	1226.61	1226.61	1226.61	75.08	73.03	72.85	-	76.2	76.04	75.48	75.65	99.5	282	843	0	10900	9390	13100	12200	0.12:0.33:1.00:0:12.89:11.14:15.58:14.42	306	11400	1.00:37.19	74.9	160	181	N	N
291	97911	gi|542210331	R.ALGQNPVNAEVLK.V	Y	1.54	9.95	676.883	57.23 - 63.28	2	310000	676.884	676.885	676.882	676.883	676.884	676.883	676.883	676.883	62.39	60.47	59.66	59.11	58.72	58.08	58.25	57.59	100000	110000	113000	113000	564000	574000	456000	475000	0.89:0.98:1.00:1.00:5.01:5.10:4.05:4.22	109000	517000	1.00:4.75	59.28	38	50	Y	N
291	97911	gi|542210331	K.MLDFEQFLPMFQAIAK.N	Y	1.16	13.75	964.984	137.94 - 139.10	2	180000	964.985	964.985	964.983	964.986	964.984	964.984	964.983	964.983	138.2	138.18	138.22	138.3	138.14	138.19	138.14	138.14	51900	59500	59400	83700	276000	251000	333000	355000	0.87:1.00:1.00:1.41:4.64:4.22:5.61:5.97	63600	303000	1.00:4.77	138.19	64	79	Y	N
291	97911	gi|542210331	R.HVLTTLGEK.M	Y	1.29	19.49	499.289	35.86 - 49.11	2	160000	499.289	499.289	499.288	499.289	499.291	499.29	499.289	499.29	48.5	44.24	40.83	40.96	38.9	36.61	39.73	36.1	58000	59300	65600	66000	280000	293000	257000	236000	0.88:0.90:1.00:1.01:4.27:4.47:3.92:3.60	62200	266000	1.00:4.28	40.73	111	119	Y	N
291	97911	gi|542210331	K.NKDQGTMEDFVEGLR.V	Y	0.84	7.7	580.276	76.76 - 80.23	3	140000	580.276	580.277	580.275	580.275	580.277	580.275	580.275	580.275	79.26	78.88	78.81	78.33	78	77.84	76.98	77.17	53300	49500	60600	45500	247000	245000	197000	196000	0.88:0.82:1.00:0.75:4.08:4.04:3.25:3.23	52200	221000	1.00:4.23	78.16	80	94	N	N
291	97911	gi|542210331	K.MLDFEQFLPMFQAIAK.N	Y	1.44	9.04	643.66	137.94 - 138.95	3	110000	643.66	643.662	643.66	643.661	643.66	643.659	643.66	643.659	138.2	138.2	138.2	138.32	138.14	138.2	138.19	138.18	34100	35100	38200	47400	153000	140000	194000	201000	0.89:0.92:1.00:1.24:4.01:3.67:5.09:5.26	38700	172000	1.00:4.45	138.2	64	79	N	N
291	97911	gi|542210331	K.EAFLLFDR.T	Y	1.27	13.91	505.769	89.66 - 92.40	2	95000	505.769	505.771	505.769	505.767	505.77	505.768	505.767	505.767	91.57	91.44	91.27	90.82	90.86	90.77	89.93	90.01	29200	29800	30200	33500	169000	167000	150000	148000	0.97:0.99:1.00:1.11:5.60:5.52:4.96:4.89	30700	159000	1.00:5.17	90.83	14	21	N	N
291	97911	gi|542210331	R.VFDKEGNGTVMGAELR.H	Y	1.12	10.82	574.958	55.59 - 61.14	3	80000	574.958	574.958	574.958	574.957	574.958	574.957	574.957	574.957	60.65	58.6	57.55	57.69	56.58	55.91	56.56	55.94	27000	29100	30200	22700	158000	160000	109000	102000	0.90:0.96:1.00:0.75:5.22:5.30:3.62:3.38	27200	132000	1.00:4.85	57.44	95	110	N	N
291	97911	gi|542210331	M.S(+42.01)DFSEDQILEFK.E	Y	1.03	10.72	750.35	94.25 - 96.92	2	67000	750.35	750.355	750.349	750.354	750.351	750.348	750.348	750.348	95.43	95.38	95.38	95.22	95.16	95.12	94.71	94.65	31200	22700	21900	17500	115000	118000	111000	98000	1.42:1.03:1.00:0.80:5.26:5.38:5.04:4.47	23300	110000	1.00:4.74	95.13	2	13	N	Y
291	97911	gi|542210331	K.EGNGTVMGAELR.H	Y	0.58	11.6	617.303	47.22 - 54.90	2	46000	-	617.306	617.308	-	617.303	617.302	617.302	617.302	-	47.99	54.42	-	49.42	47.88	49.89	47.78	0	2870	5850	0	85500	89800	90400	90000	0:0.49:1.00:0:14.61:15.35:15.44:15.38	2180	88900	1.00:40.81	49.56	99	110	N	N
291	97911	gi|542210331	M.S(+42.01)DFSEDQILEFKEAFLLFDR.T	Y	0.88	4.65	1246.1	132.47 - 137.10	2	32000	1246.1	1246.1	1246.1	1246.1	1246.1	1246.1	1246.1	1246.1	133.53	133.63	133.73	134.19	133.6	133.66	133.39	133.49	31500	26800	20600	12400	37300	44900	50900	31900	1.53:1.30:1.00:0.60:1.81:2.18:2.48:1.55	22800	41200	1.00:1.81	133.65	2	21	N	Y
291	97911	gi|542210331	M.S(+42.01)DFSEDQILEFKEAFLLFDR.T	Y	0.89	4.14	831.073	132.94 - 135.54	3	30000	831.072	831.075	831.07	831.076	831.075	831.07	831.074	831.073	133.5	133.6	133.79	133.9	133.65	133.68	133.42	133.42	37000	27900	23100	8010	19900	42100	48500	37200	1.60:1.21:1.00:0.35:0.86:1.83:2.10:1.61	24000	36900	1.00:1.54	133.62	2	21	N	Y
291	97911	gi|542210331	K.EAFLLFDR.T	Y	0.88	9.75	1010.52	89.66 - 91.75	1	29000	1010.52	1010.52	1010.52	1010.52	1010.53	1010.53	1010.52	1010.52	91.56	91.51	91.29	90.82	90.86	90.77	89.93	90.01	6400	6440	9230	11200	49200	45100	52900	51200	0.69:0.70:1.00:1.21:5.34:4.88:5.73:5.54	8310	49600	1.00:5.97	90.84	14	21	N	N
291	97911	gi|542210331	K.DQGTMEDFVEGLR.V	Y	0.85	10.44	748.839	88.40 - 90.03	2	18000	748.839	748.843	748.84	748.839	748.841	748.839	748.837	748.837	89.75	89.73	89.53	89.23	89.29	89.17	88.77	88.79	4480	3630	3590	5870	32300	34200	29500	28500	1.25:1.01:1.00:1.64:9.01:9.53:8.22:7.95	4390	31100	1.00:7.09	89.28	82	94	N	N
291	97911	gi|542210331	K.NKDQGTMEDFVEGLR.V	Y	0.59	11.19	869.909	78.09 - 81.39	2	12000	869.912	869.91	869.907	869.908	-	-	869.909	-	79.26	78.88	78.81	78.33	-	-	81.09	-	18200	23100	17000	34000	0	0	597	0	1.07:1.36:1.00:2.00:0:0:0.04:0	23100	149	1.00:0.01	79.28	80	94	N	N
291	97911	gi|542210331	R.HVLTTLGEK.M	Y	0.72	8.93	997.567	35.86 - 48.91	1	10000	997.572	997.566	997.564	997.566	997.569	997.568	997.564	997.567	48.5	44.28	40.83	40.96	38.9	36.57	39.73	36.1	1180	1590	1690	3910	15700	14300	17200	25300	0.70:0.94:1.00:2.31:9.28:8.45:10.20:14.99	2090	18100	1.00:8.66	40.73	111	119	N	N
291	97911	gi|542210331	M.S(+42.01)DFSEDQILEFK.E	Y	0.45	6.95	1499.69	94.25 - 97.10	1	7300	1499.7	1499.7	1499.68	1499.7	1499.69	1499.68	1499.68	1499.69	95.52	95.37	95.42	95.22	95.16	95.12	94.71	96.43	3810	1850	1730	2290	14100	14800	19500	369	2.20:1.07:1.00:1.32:8.16:8.55:11.29:0.21	2420	12200	1.00:5.05	95.37	2	13	N	Y
332	98448	gi|348501686	K.AMFHQLDINDLNSIK.T	Y	0.57	9.61	586.969	81.65 - 83.64	3	55000	586.969	586.97	586.969	-	586.968	586.967	586.97	586.971	83.25	83.23	83.26	-	82.59	82.55	81.89	82.09	10800	9120	10700	-	86100	99400	80700	88800	1.02:0.86:1.00:-:8.07:9.32:7.57:8.33	10200	88700	1.00:8.69	82.69	55	69	Y	N
332	98448	gi|348501686	K.VGVTALSMVLAR.Q	Y	1	19.54	608.857	89.50 - 91.66	2	47000	608.857	608.858	608.856	608.854	608.86	608.858	608.856	608.856	91.47	91.3	91.2	90.71	90.74	90.69	89.74	89.81	9260	5850	5480	5640	87100	90000	88700	80300	1.69:1.07:1.00:1.03:15.89:16.43:16.19:14.64	6560	86500	1.00:13.20	90.71	197	208	Y	N
332	98448	gi|348501686	K.SPEEGAITPVYLALLPPGATEPHGK.F	Y	1.27	9.01	848.778	97.88 - 99.96	3	42000	848.778	848.777	848.774	848.774	848.783	848.78	848.778	848.78	99.3	99.29	99.42	98.94	99.24	99.06	98.21	98.24	22800	21700	22000	23400	70400	64600	57700	57100	1.03:0.98:1.00:1.06:3.20:2.93:2.62:2.59	22500	62500	1.00:2.78	98.96	241	265	Y	N
332	98448	gi|348501686	R.DMLTHFLPIVK.A	Y	0.53	10.3	657.366	97.16 - 98.88	2	40000	657.367	657.367	657.364	657.363	657.368	657.368	657.365	657.364	98.29	98.37	98.32	98.37	98.13	97.96	97.34	97.42	5050	5110	4880	6360	68500	65900	83200	79000	1.03:1.05:1.00:1.30:14.03:13.51:17.05:16.20	5350	74100	1.00:13.86	98.03	118	128	N	N
332	98448	gi|348501686	K.AMFHQLDINDLNSIK.T	Y	0.49	8.64	879.948	81.65 - 85.03	2	23000	-	879.946	-	879.95	879.948	879.949	879.947	879.948	-	83.38	-	82.76	82.55	82.55	81.89	82.09	0	10300	0	7360	42300	36900	42700	42400	0:1.00:0:0.72:4.12:3.59:4.16:4.13	4410	41100	1.00:9.32	82.54	55	69	N	N
332	98448	gi|348501686	R.FRSEDLTEEELVALMER.F	Y	0.43	11.16	689.673	95.99 - 97.57	3	17000	689.674	689.675	689.674	689.671	689.675	689.673	689.673	689.671	97.07	97.04	97.16	97.07	96.76	96.67	96.17	96.25	629	1160	2020	900	37100	33200	29600	28600	0.31:0.58:1.00:0.45:18.43:16.50:14.67:14.17	1180	32100	1.00:27.32	96.77	156	172	N	N
332	98448	gi|348501686	R.SEDLTEEELVALMER.F	Y	0.59	9.3	882.423	98.28 - 99.74	2	13000	882.424	-	882.425	882.43	882.423	882.422	882.42	882.419	99.35	-	99.42	99.07	99.24	99.06	98.64	98.59	3050	0	3290	2140	28400	24800	21800	18900	0.93:0:1.00:0.65:8.65:7.54:6.62:5.74	2120	23500	1.00:11.08	99.05	158	172	N	N
332	98448	gi|348501686	R.DMLTHFLPIVK.A	Y	0.52	10.57	438.58	97.16 - 98.80	3	10000	438.581	438.583	438.578	438.58	438.581	438.58	438.579	438.579	98.32	98.35	98.32	98.4	98.13	97.96	97.35	97.51	1190	1380	1890	1550	21600	21600	15900	17400	0.63:0.73:1.00:0.82:11.46:11.46:8.44:9.23	1500	19200	1.00:12.76	98.04	118	128	N	N
332	98448	gi|348501686	K.EGGWPDSAYGTSK.V	Y	0.88	14.45	677.804	49.11 - 51.70	2	8500	-	-	-	-	677.805	677.804	677.802	677.804	-	-	-	-	50.72	49.41	51.18	49.23	0	0	0	0	19100	18700	15100	15100	0:0:0:0:1.00:0.98:0.79:0.79	0	17000	00:00:01	50.14	184	196	N	N
332	98448	gi|348501686	R.FRSEDLTEEELVALMER.F	Y	0.43	9.42	1034	95.39 - 97.52	2	6900	1034	1034.01	-	-	1034.01	1034.01	1034.01	1034	96.9	96.93	-	-	96.72	96.67	96.24	96.25	1790	1850	0	0	8880	9910	15700	17000	1.00:1.03:0:0:4.95:5.53:8.78:9.50	911	12900	1.00:14.15	96.62	156	172	N	N
332	98448	gi|348501686	K.TNFFATR.D	Y	0.89	14.84	428.721	51.75 - 54.10	2	5300	-	-	-	-	428.722	428.721	428.721	428.72	-	-	-	-	53.7	52.5	53.67	52.04	0	0	0	0	11200	12500	8800	9690	0:0:0:0:1.00:1.11:0.78:0.86	0	10600	00:00:01	52.98	111	117	N	N
63	97586	gi|348529924	R.AVLVDLEPGTMDSVR.S	N	0.82	4.12	801.415	78.65 - 81.85	2	530000	801.417	801.418	801.414	801.415	801.417	801.415	801.413	801.415	80.98	80.6	80.62	79.88	80.08	79.95	79.22	79.29	467000	386000	447000	395000	663000	659000	588000	618000	1.05:0.86:1.00:0.88:1.48:1.48:1.32:1.38	424000	632000	1.00:1.49	80.08	63	77	N	N
63	97586	gi|348529924	K.LAVNMVPFPR.L	N	1.73	4.35	572.322	80.41 - 83.44	2	370000	572.323	572.323	572.321	572.322	572.323	572.322	572.321	572.321	82.62	82.34	82.33	81.58	81.68	81.59	80.69	80.86	435000	434000	442000	511000	296000	291000	287000	279000	0.98:0.98:1.00:1.16:0.67:0.66:0.65:0.63	456000	288000	1.00:0.63	81.71	253	262	N	N
63	97586	gi|348529924	K.GHYTEGAELVDSVLDVVR.K	N	0.91	3.92	653.664	105.11 - 107.73	3	310000	653.664	653.665	653.664	653.664	653.667	653.663	653.663	653.663	106.21	105.79	106.03	106.44	105.97	105.76	105.47	105.67	320000	352000	364000	399000	267000	266000	233000	257000	0.88:0.97:1.00:1.10:0.73:0.73:0.64:0.71	359000	256000	1.00:0.71	105.92	104	121	N	N
63	97586	gi|348529924	K.NSSYFVEWIPNNVK.V	N	0.8	4.16	848.92	91.66 - 94.10	2	230000	848.922	848.924	848.92	848.917	848.923	848.92	848.917	848.917	93.28	93.28	93.11	92.86	92.81	92.8	92.07	92.14	274000	277000	295000	315000	196000	188000	174000	157000	0.93:0.94:1.00:1.07:0.66:0.64:0.59:0.53	290000	179000	1.00:0.62	92.79	337	350	N	N
63	97586	gi|348529924	K.IREEYPDR.I	N	0.6	3.28	539.269	30.01 - 43.18	2	190000	539.27	539.267	539.267	539.271	539.271	539.27	539.269	539.271	42.46	37.74	33.5	33.6	31.96	30.17	33	34.56	211000	168000	204000	239000	174000	209000	152000	-	1.03:0.82:1.00:1.17:0.85:1.02:0.74:-	205000	178000	1.00:0.87	34.62	155	162	N	N
63	97586	gi|348529924	K.GHYTEGAELVDSVLDVVRK.E	N	1.19	3.23	696.364	98.10 - 100.54	3	170000	696.365	696.366	696.363	696.362	696.365	696.364	696.362	696.362	99.15	99.08	99.23	99.53	99.08	98.9	98.3	98.37	164000	161000	166000	179000	184000	176000	177000	171000	0.99:0.97:1.00:1.07:1.10:1.05:1.06:1.02	168000	177000	1.00:1.05	98.96	104	122	N	N
63	97586	gi|348529924	K.MAATFIGNSTAIQELFK.R	N	1.19	3.16	921.473	108.21 - 110.31	2	160000	921.473	921.475	921.472	921.473	921.476	921.473	921.471	921.471	109.49	109.08	109.36	109.17	109.23	109.1	108.46	108.62	146000	154000	160000	165000	162000	168000	165000	154000	0.91:0.96:1.00:1.03:1.02:1.05:1.03:0.96	156000	162000	1.00:1.04	109.06	363	379	N	N
63	97586	gi|348529924	K.GHYTEGAELVDSVLDVVR.K	N	1.11	4.03	979.991	105.11 - 108.06	2	150000	979.992	979.993	979.991	979.99	979.995	979.991	979.99	979.989	106.2	105.79	106.03	106.47	105.95	105.79	105.5	105.67	149000	155000	166000	211000	125000	122000	138000	142000	0.89:0.93:1.00:1.27:0.76:0.73:0.83:0.86	170000	132000	1.00:0.77	105.93	104	121	N	N
63	97586	gi|348529924	R.FPGQLNADLR.K	N	1.29	6.01	565.804	59.45 - 67.84	2	140000	565.809	565.806	565.803	565.804	565.804	565.804	565.803	565.803	65.13	63.24	62.81	62.46	62.12	61.77	61.44	60.96	163000	166000	179000	193000	117000	119000	109000	112000	0.91:0.93:1.00:1.08:0.65:0.66:0.61:0.62	175000	114000	1.00:0.65	62.49	242	251	N	N
63	97586	gi|348529924	R.FPGQLNADLRK.L	N	1.54	4.2	420.236	50.08 - 59.77	3	120000	420.235	420.236	420.237	420.237	420.237	420.237	420.236	420.237	57.83	55.12	53.71	53.29	52.53	51.45	52.42	51.18	128000	128000	150000	138000	94000	106000	89600	88400	0.85:0.85:1.00:0.92:0.62:0.71:0.60:0.59	136000	94600	1.00:0.70	53.44	242	252	N	N
63	97586	gi|348529924	K.MAATFIGNSTAIQELFKR.I	N	0.8	3.48	666.687	99.55 - 101.58	3	81000	666.688	666.688	666.687	666.686	666.688	666.688	666.685	666.685	100.89	100.78	100.91	100.47	100.72	100.55	99.75	99.79	73900	65400	72800	76200	89800	93000	86100	88500	1.01:0.90:1.00:1.05:1.23:1.28:1.18:1.22	72000	89300	1.00:1.24	100.48	363	380	N	N
63	97586	gi|348529924	R.FPGQLNADLRK.L	N	1.04	4	629.849	50.06 - 59.98	2	70000	629.85	629.85	629.849	629.849	629.849	629.848	629.848	629.849	57.5	54.96	53.35	53.13	52.55	51.41	52.7	51.18	58600	75200	65600	117000	51000	56200	64600	72900	0.89:1.15:1.00:1.78:0.78:0.86:0.98:1.11	79100	61200	1.00:0.77	53.35	242	252	N	N
63	97586	gi|348529924	R.KLAVNMVPFPR.L	N	1.33	3.36	636.37	72.09 - 75.24	2	53000	636.37	636.371	636.37	636.37	636.371	636.369	636.369	636.369	74.47	73.73	73.52	72.82	73.25	72.93	72.26	72.35	39700	55000	49100	74600	44400	42400	58700	58000	0.81:1.12:1.00:1.52:0.90:0.86:1.20:1.18	54600	50900	1.00:0.93	73.17	252	262	N	N
63	97586	gi|348529924	K.MAATFIGNSTAIQELFK.R	N	1.33	3.81	614.652	108.22 - 110.31	3	26000	614.653	614.653	614.65	614.653	614.654	614.65	614.651	614.651	109.48	109.1	109.36	109.14	109.2	109.18	108.48	108.59	27100	29300	30500	25700	23100	25400	21800	26100	0.89:0.96:1.00:0.84:0.76:0.83:0.71:0.86	28100	24100	1.00:0.86	109.07	363	379	N	N
63	97586	gi|348529924	R.SGAFGQLFRPDNFIFGQTGAGNNWAK.G	Y	0.63	11.26	934.124	108.20 - 111.41	3	25000	934.123	934.123	934.121	934.126	934.129	-	-	-	109.03	108.57	108.89	109.71	108.75	-	-	-	45900	48700	52300	50500	6090	0	0	0	0.88:0.93:1.00:0.97:0.12:0:0:0	49300	1520	1.00:0.03	108.99	78	103	Y	N
63	97586	gi|348529924	K.LTTPTYGDLNHLVSATMSGVTTSLR.F	Y	0.89	15.04	879.116	113.55 - 115.34	3	19000	879.116	879.117	879.113	879.116	-	-	-	-	114.18	113.88	114.38	114.05	-	-	-	-	35300	36800	39800	43600	0	0	0	0	0.89:0.93:1.00:1.10:0:0:0:0	38900	0	1.00:0	114.12	217	241	Y	N
63	97586	gi|348529924	K.MAATFIGNSTAIQELFKR.I	N	0.53	5.02	666.688	98.98 - 102.10	3	17000	666.689	666.689	666.687	666.686	666.689	666.688	666.685	666.687	100.07	100	100.14	99.95	100	99.81	99.1	99.32	8600	15000	11100	1570	28500	27800	24600	19300	0.77:1.35:1.00:0.14:2.57:2.50:2.22:1.74	9070	25000	1.00:2.76	99.8	363	380	N	N
63	97586	gi|348529924	K.MAATFIGNSTAIQELFKR.I	N	0.79	4.21	999.522	99.54 - 101.78	2	17000	999.524	999.527	999.521	999.52	999.522	999.522	999.521	999.519	100.87	100.8	100.93	100.45	100.74	100.55	99.76	99.79	12900	11800	12700	14000	20000	20900	21600	20400	1.01:0.93:1.00:1.10:1.57:1.65:1.70:1.60	12800	20700	1.00:1.61	100.49	363	380	N	N
63	97586	gi|348529924	K.GHYTEGAELVDSVLDVVRK.E	N	1.07	3.12	1044.04	98.10 - 100.52	2	13000	1044.04	1044.04	1044.04	1044.04	1044.04	1044.04	1044.04	1044.03	99.15	99.08	99.32	99.57	99.08	98.9	98.3	98.37	11200	12800	12900	16300	11500	10800	17000	15400	0.87:0.99:1.00:1.26:0.90:0.84:1.32:1.20	13300	13700	1.00:1.03	98.97	104	122	N	N
63	97586	gi|348529924	K.GHYTEGAELVDSVLDVVRK.E	N	1.19	3.81	522.524	98.12 - 100.32	4	13000	522.525	522.526	522.524	522.523	522.525	522.525	522.523	522.523	99.21	99.11	99.27	99.53	99.04	98.9	98.3	98.37	14800	15200	15300	12200	16100	13800	8930	9120	0.97:0.99:1.00:0.80:1.05:0.90:0.58:0.60	14400	12000	1.00:0.83	98.97	104	122	N	N
63	97586	gi|348529924	R.NMMAAC(+57.02)DPR.H	N	0.91	12.54	533.221	35.37 - 48.62	2	10000	533.22	533.22	533.219	533.221	533.222	-	533.222	533.222	48.1	43.8	40.31	40.36	38.17	-	39.33	35.49	18700	17700	21100	17400	3750	0	2490	1730	0.89:0.84:1.00:0.83:0.18:0:0.12:0.08	18700	1990	1.00:0.11	40.79	298	306	N	Y
63	97586	gi|348529924	K.EVDEQMLNIQNK.N	Y	0.74	11.75	730.86	57.98 - 62.03	2	9200	730.861	730.862	730.858	730.86	-	-	-	-	61.55	59.59	58.65	58.22	-	-	-	-	15600	18700	19400	19700	0	0	0	0	0.80:0.96:1.00:1.02:0:0:0:0	18300	0	1.00:0	59.5	325	336	Y	N
63	97586	gi|348529924	R.LHFFMPGFAPLTAR.G	Y	0.4	10.96	802.917	102.06 - 106.01	2	9000	802.919	802.916	802.919	802.918	-	-	802.914	-	102.66	102.41	102.62	102.45	-	-	105.94	-	13300	13800	13900	21800	0	0	-	0	0.96:1.00:1.00:1.58:0:0:-:0	15700	0	1.00:0	103.22	263	276	N	N
63	97586	gi|348529924	R.YLTVATVFR.G	Y	0.53	10.26	535.306	80.69 - 82.78	2	8700	535.306	535.308	535.306	535.305	-	-	-	-	82.06	81.67	81.65	80.92	-	-	-	-	16200	17400	16400	19600	0	0	0	0	0.99:1.06:1.00:1.20:0:0:0:0	17400	0	1.00:0	81.58	310	318	N	N
63	97586	gi|348529924	K.NSSYFVEWIPNNVK.V	N	0.83	3.54	566.284	91.38 - 94.00	3	8600	566.283	566.286	566.282	566.282	566.283	566.285	566.283	566.285	93.25	93.28	92.94	92.86	92.66	92.76	92.17	92.28	10800	9940	10000	7360	7070	6960	8800	7920	1.08:0.99:1.00:0.73:0.70:0.69:0.88:0.79	9540	7690	1.00:0.81	92.77	337	350	N	N
63	97586	gi|348529924	K.LAVNMVPFPR.L	N	1.11	5.94	1143.63	80.50 - 83.41	1	7900	1143.63	1143.63	1143.63	1143.63	1143.63	1143.63	1143.63	1143.63	82.62	82.39	82.29	81.62	81.72	81.63	80.69	80.86	5130	8900	6850	20100	6750	3690	6610	5490	0.75:1.30:1.00:2.94:0.99:0.54:0.97:0.80	10300	5640	1.00:0.55	81.73	253	262	N	N
63	97586	gi|348529924	R.ISEQFSAMFR.R	Y	0.64	11.3	608.298	77.97 - 80.00	2	5100	608.298	608.298	608.297	608.3	-	-	-	-	78.99	78.52	78.49	79.43	-	-	-	-	10300	14700	11400	4130	0	0	0	0	0.90:1.29:1.00:0.36:0:0:0:0	10100	0	1.00:0	78.85	381	390	N	N
208	97863	gi|348524831	K.VALEKPAQPMVETVAVIR.D	Y	0.94	18.28	651.043	68.04 - 75.16	3	19000	651.043	651.043	651.042	651.043	-	-	-	651.045	74.47	73.9	73.77	73.3	-	-	-	68.51	37300	34700	41300	36100	0	0	0	5940	0.90:0.84:1.00:0.87:0:0:0:0.14	37300	1490	1.00:0.04	72.79	877	894	Y	N
208	97863	gi|348524831	K.TAEAAATPIVEPVISSVAK.Q	Y	1.06	21.73	927.516	79.13 - 81.13	2	17000	927.518	927.518	927.515	927.515	-	-	-	-	80.46	80.17	80.19	79.49	-	-	-	-	35200	28300	34800	34900	0	0	0	0	1.01:0.81:1.00:1.00:0:0:0:0	33300	0	1.00:0	80.08	1120	1138	Y	N
208	97863	gi|348524831	K.LLSSTEEPK.K	Y	0.53	4.25	502.271	32.08 - 47.06	2	16000	502.27	502.269	502.269	502.27	502.274	502.273	502.271	-	46.45	41.94	38.19	38.06	41.28	32.44	42.48	-	11900	11600	13000	8740	19600	21300	22400	-	0.92:0.89:1.00:0.67:1.51:1.64:1.72:-	11300	21100	1.00:1.87	40.12	523	531	Y	N
208	97863	gi|348524831	R.ESTWGTLKR.M	Y	0.66	3.19	539.295	40.74 - 47.44	2	6300	-	539.292	539.292	539.299	539.297	539.296	539.296	539.295	-	46.94	43.87	44.92	43.38	41.4	43.98	40.91	-	8050	7910	3880	4710	5350	6920	7030	-:1.02:1.00:0.49:0.60:0.68:0.87:0.89	6610	6000	1.00:0.91	43.63	606	614	N	N
208	97863	gi|348524831	K.FFSGGLFSNLR.K	Y	0.51	4.28	622.829	90.49 - 100.30	2	5300	622.829	622.835	622.829	622.827	622.837	622.821	622.834	622.823	95.22	95.19	95.06	94.9	99.92	91.3	90.59	91	4380	6930	8690	7860	3640	5400	736	4680	0.50:0.80:1.00:0.90:0.42:0.62:0.08:0.54	6970	3610	1.00:0.52	94.15	211	221	N	N
775	104893	gi|542238941	K.VPYTYMDPALVENSVAI	Y	0.95	16.09	941.467	96.97 - 98.72	2	42000	-	-	-	-	941.47	941.468	941.465	941.465	-	-	-	-	97.81	97.69	97.35	97.35	0	0	0	0	97400	90500	74000	72200	0:0:0:0:1.00:0.93:0.76:0.74	0	83500	00:00:01	97.55	316	332	Y	N
775	104893	gi|542238941	K.DFQTELETLSGAIK.A	Y	0.55	7.74	776.395	107.57 - 109.94	2	27000	776.398	776.394	776.391	776.394	776.398	776.394	776.395	776.394	109.57	109.17	109.52	109.34	108.62	108.51	108.05	108.17	5520	3790	9250	8070	46900	47800	44500	49100	0.60:0.41:1.00:0.87:5.08:5.17:4.81:5.31	6660	47100	1.00:7.08	108.87	295	308	Y	N
775	104893	gi|542238941	K.QSSDFVPLGHYPEDHFTEEIPR.K	Y	0.79	13.99	650.808	78.41 - 80.15	4	10000	-	-	-	-	650.809	650.809	650.807	650.808	-	-	-	-	79.24	79.19	78.61	78.92	0	0	0	0	23200	22400	17900	17800	0:0:0:0:1.00:0.96:0.77:0.76	0	20300	00:00:01	78.99	269	290	Y	N
229	99373	gi|542242930	R.LAEPSQMLK.T	N	0.65	6.38	508.78	49.86 - 58.73	2	27000	508.779	508.781	508.785	508.779	508.779	508.779	508.778	508.778	58.56	56.04	49.91	54.05	53.14	52.06	53.19	51.8	5780	10400	-	14000	39700	41800	38200	42500	1.00:1.79:-:2.43:6.87:7.23:6.61:7.36	10100	40600	1.00:4.03	53.59	105	113	N	N
229	99373	gi|542242930	K.AAQIVNQLTR.K	Y	0.57	12.37	557.325	49.51 - 52.25	2	19000	-	-	-	-	557.326	557.325	557.324	557.325	-	-	-	-	51.17	49.94	51.34	49.64	0	0	0	0	56500	34100	25700	34900	0:0:0:0:1.00:0.60:0.45:0.62	0	37800	00:00:01	50.52	151	160	Y	N
229	99373	gi|542242930	K.SLVTQSNGVEALIHAILR.A	Y	0.5	10.9	641.032	124.67 - 126.80	3	16000	641.032	641.033	641.028	641.033	641.031	641.033	641.033	641.032	125.96	126.06	126.08	125.94	125.99	125.95	124.89	125.2	2060	1290	1020	1460	25500	24800	38400	33600	2.02:1.27:1.00:1.43:25.05:24.30:37.63:32.95	1460	30600	1.00:20.94	125.76	416	433	Y	N
229	99373	gi|542242930	K.VAEWQQTMYGLDSGIQSGATTVRDDDGEYTISK.Q	Y	0.41	9.36	1207.89	91.72 - 94.11	3	14000	1207.88	1207.9	1207.89	1207.88	1207.9	1207.89	1207.89	1207.89	92.88	92.87	92.71	92.64	92.44	92.47	91.95	91.92	3170	2850	895	2310	29900	28600	24800	23100	3.54:3.18:1.00:2.59:33.44:31.94:27.74:25.80	2310	26600	1.00:11.53	92.49	15	47	Y	N
229	99373	gi|542242930	R.AEIANLQTIPLFVQLLYSPVDNVKR.V	Y	0.94	17.11	947.866	133.14 - 134.54	3	12000	-	-	-	-	947.868	947.868	947.865	947.863	-	-	-	-	133.91	133.98	133.5	133.56	0	0	0	0	23700	21800	25600	25700	0:0:0:0:1.00:0.92:1.08:1.09	0	24200	00:00:01	133.74	566	590	N	N
229	99373	gi|542242930	M.A(+42.01)MQMGEMESGQVK.V	Y	0.82	15.66	734.322	63.68 - 65.28	2	7100	-	-	-	-	734.323	734.32	734.324	734.323	-	-	-	-	64.67	64.23	64.33	63.92	0	0	0	0	14900	19700	10700	11900	0:0:0:0:1.00:1.32:0.72:0.80	0	14300	00:00:01	64.29	2	14	N	Y
781	105267	gi|348506402	K.KIPFQPVDISQSSDDKDLMR.Q	Y	0.83	15.03	773.73	69.01 - 72.62	3	38000	-	-	-	-	773.733	773.73	773.729	773.73	-	-	-	-	69.09	71.95	71.61	71.79	0	0	0	0	1870	94200	99200	107000	0:0:0:0:1.00:50.30:52.99:57.29	0	75600	00:00:01	71.11	31	50	Y	N
781	105267	gi|348506402	R.IFSILSAK.K	Y	1.43	17.31	439.772	73.68 - 75.76	2	33000	-	-	-	-	439.773	439.772	439.771	439.772	-	-	-	-	74.95	74.64	74.06	74.01	0	0	0	0	72400	76900	58200	58100	0:0:0:0:1.00:1.06:0.80:0.80	0	66400	00:00:01	74.41	23	30	Y	N
584	104786	gi|525343719	R.FTGSAVIVRPSK.S	Y	1.24	4.01	421.249	42.63 - 52.74	3	29000	421.25	421.25	421.247	421.249	421.249	421.249	421.249	421.249	52.21	48.96	46.35	46.48	44.98	43.31	45.45	42.92	22200	25700	29700	26100	38000	42100	25300	24900	0.75:0.87:1.00:0.88:1.28:1.42:0.85:0.84	25900	32600	1.00:1.26	46.33	219	230	Y	N
584	104786	gi|525343719	R.FTGSAVIVRPSK.S	Y	1.22	32.31	631.37	42.15 - 46.09	2	25000	-	-	-	-	631.37	631.37	631.369	631.369	-	-	-	-	44.86	43.1	45.25	42.43	0	0	0	0	47000	49300	49100	51900	0:0:0:0:1.00:1.05:1.04:1.10	0	49300	00:00:01	43.91	219	230	Y	N
584	104786	gi|525343719	K.DVPPPEPELPAVPDRGPPR.F	Y	0.72	12.2	679.028	62.86 - 65.63	3	22000	-	-	-	-	679.029	679.028	679.027	679.027	-	-	-	-	64.63	64.27	63.81	63.72	0	0	0	0	52400	55000	24100	42100	0:0:0:0:1.00:1.05:0.46:0.80	0	43400	00:00:01	64.11	52	70	Y	N
584	104786	gi|525343719	R.FQPDGDFTGWTTNTEVLPYDTSGIPK.G	Y	0.62	10.62	1443.67	97.28 - 98.96	2	5800	-	-	-	-	1443.67	1443.67	1443.67	1443.67	-	-	-	-	98.25	98.08	97.62	97.59	0	0	0	0	11800	10500	12300	11500	0:0:0:0:1.00:0.89:1.04:0.98	0	11500	00:00:01	97.89	71	96	N	N
584	104786	gi|525343719	K.EVSHVFSGYGPGVR.Y	Y	0.31	9.4	745.878	52.50 - 61.35	2	5600	-	-	745.884	-	745.878	745.878	745.876	745.876	-	-	61.19	-	53.62	52.66	53.78	53.04	0	0	2080	0	9320	9260	11800	12100	0:0:1.00:0:4.49:4.46:5.68:5.81	519	10600	1.00:20.43	54.86	185	198	N	N
509	99115	gi|348529989	R.QLMEAELSSFLK.C	Y	1.08	15.11	698.362	98.25 - 100.35	2	550000	698.364	698.365	698.361	698.361	698.364	698.363	698.361	698.36	99.56	99.49	99.62	99.24	99.32	99.17	98.57	98.61	165000	136000	137000	141000	1010000	995000	930000	876000	1.20:0.99:1.00:1.03:7.39:7.25:6.77:6.38	145000	954000	1.00:6.59	99.2	32	43	Y	N
509	99115	gi|348529989	R.Q(-17.03)LMEAELSSFLK.C	Y	0.74	6.4	689.847	120.90 - 124.01	2	35000	689.847	689.846	689.848	689.849	689.849	689.846	689.848	689.846	121.85	121.78	122.02	121.9	121.84	121.83	121.31	121.52	16500	12100	11100	13000	53600	57000	61300	56700	1.48:1.09:1.00:1.16:4.81:5.12:5.50:5.09	13200	57100	1.00:4.34	121.76	32	43	Y	Y
509	99115	gi|348529989	R.QLMEAELSSFLK.C	Y	0.66	7.82	1395.71	98.25 - 100.41	1	17000	1395.72	1395.72	1395.71	1395.7	1395.72	1395.72	1395.71	1395.71	99.56	99.49	99.62	99.24	99.32	99.14	98.57	98.6	4260	3710	3960	4250	25500	24500	36400	31400	1.07:0.94:1.00:1.07:6.45:6.18:9.20:7.93	4040	29500	1.00:7.28	99.19	32	43	Y	N
509	99115	gi|348529989	K.DPAAVDKIMK.D	Y	0.44	11.22	544.297	44.28 - 56.94	2	13000	544.297	-	-	-	544.298	544.296	544.296	544.297	56.73	-	-	-	47.06	45.44	47.17	44.68	3310	0	0	0	29400	24900	21400	26800	1.00:0:0:0:8.87:7.51:6.45:8.09	829	25600	1.00:30.91	48.22	47	56	N	N
509	99115	gi|348529989	R.QNLRQLMEAELSSFLK.C	Y	0.72	11.26	636.338	118.91 - 121.38	3	7900	-	-	-	-	636.339	636.337	636.339	636.339	-	-	-	-	120.13	120.12	119.24	119.56	0	0	0	0	15300	14600	17400	15700	0:0:0:0:1.00:0.96:1.14:1.03	0	15700	00:00:01	119.76	28	43	N	N
257	97810	gi|542224143	R.TLSMIEEEIR.A	Y	0.68	10.86	610.816	71.43 - 74.34	2	10000	610.816	610.816	610.816	610.816	-	-	-	-	73.75	72.86	72.64	72.14	-	-	-	-	20800	17700	20700	24300	0	0	0	0	1.00:0.85:1.00:1.17:0:0:0:0	20900	0	1.00:0	72.85	1166	1175	Y	N
257	97810	gi|542224143	R.EAQPTGVVRPSSTSSSSHGPVR.T	Y	0.85	14.39	741.711	37.58 - 46.37	3	8200	741.712	741.71	741.711	741.712	-	-	-	-	45.88	41.42	37.79	37.74	-	-	-	-	14100	12800	19100	19700	0	0	0	0	0.74:0.67:1.00:1.03:0:0:0:0	16400	0	1.00:0	40.71	1189	1210	Y	N
257	97810	gi|542224143	K.NFMQTLMEDYETHK.V	Y	0.88	16.52	596.265	99.07 - 100.14	3	5300	596.266	596.266	596.264	596.263	-	-	-	-	99.64	99.53	99.7	99.24	-	-	-	-	10200	10800	11200	10200	0	0	0	0	0.91:0.96:1.00:0.91:0:0:0:0	10600	0	1.00:0	99.53	1277	1290	Y	N
126	101380	gi|542188460	K.GPDRPTPRPHPEDLNSLVQR.A	Y	0.52	11.72	571.053	50.49 - 53.87	4	53000	-	-	571.053	-	571.055	571.054	571.051	571.052	-	-	52.95	-	51.72	50.81	52.26	52.12	0	0	-	0	94400	118000	93400	65000	0:0:-:0:1.00:1.25:0.99:0.69	0	92800	00:00:01	51.97	405	424	Y	N
126	101380	gi|542188460	K.VASIPSESSAFTPAAPSQLPQPPFPLR.S	Y	0.67	9.94	931.488	97.63 - 99.96	3	43000	931.489	931.484	931.485	931.483	931.494	931.492	931.487	931.488	99.12	99.1	99.2	98.73	99.03	98.88	98.18	98.16	5740	5370	6080	6920	94500	88300	67400	66800	0.94:0.88:1.00:1.14:15.52:14.52:11.09:10.97	6030	79200	1.00:13.15	98.8	151	177	Y	N
126	101380	gi|542188460	K.APYQPGAPSGFPK.G	Y	0.62	9.94	658.839	51.39 - 58.45	2	32000	658.841	658.842	658.837	658.84	658.84	658.839	658.838	658.837	58.02	55.65	54.15	53.82	52.86	51.86	52.9	51.64	4710	4130	5910	4820	62700	60100	59500	55600	0.80:0.70:1.00:0.81:10.60:10.16:10.06:9.41	4890	59500	1.00:12.15	53.86	376	388	Y	N
126	101380	gi|542188460	R.LIEDTEDWHPR.T	Y	0.56	10.76	705.839	50.78 - 55.48	2	28000	-	705.837	705.837	705.837	705.841	705.84	705.839	705.839	-	55.16	53.61	53.25	52.29	51.21	52.46	51.06	0	2540	1570	3600	54300	50700	48900	60300	0:1.62:1.00:2.29:34.50:32.24:31.08:38.35	1930	53600	1.00:27.78	52.72	290	300	N	N
126	101380	gi|542188460	K.ILGEIMNALK.Q	Y	0.88	15.3	551.32	87.34 - 89.76	2	28000	-	-	-	-	551.322	551.321	551.319	551.319	-	-	-	-	88.22	88.12	87.84	88.07	0	0	0	0	57100	53000	57500	53100	0:0:0:0:1.00:0.93:1.01:0.93	0	55200	00:00:01	88.06	503	512	N	N
126	101380	gi|542188460	R.GLLESQGLSEHVNGK.A	Y	0.61	11.51	784.408	51.55 - 58.45	2	23000	784.405	784.405	784.408	-	784.412	784.412	784.408	784.406	58.17	55.87	54.34	-	53.06	52.1	53.07	51.88	2710	2260	3400	-	38400	41000	37900	38600	0.80:0.66:1.00:-:11.30:12.08:11.14:11.36	2790	39000	1.00:13.98	54.07	256	270	N	N
126	101380	gi|542188460	Q.AFFSK.K	N	1.02	5.41	599.32	42.15 - 53.57	1	23000	599.32	599.322	599.319	599.319	599.321	599.319	599.318	599.318	53.05	49.43	46.51	46.25	44.9	43.06	45.21	42.43	13400	12600	15400	24500	27200	27200	31300	35700	0.87:0.82:1.00:1.59:1.77:1.77:2.04:2.33	16500	30300	1.00:1.84	46.36	594	598	N	N
126	101380	gi|542188460	K.TNPTVHTSPAAK.T	Y	0.31	8.71	612.319	27.95 - 38.98	2	23000	612.318	612.316	612.316	612.32	612.319	612.32	612.32	612.322	38.49	34.15	30.21	30.59	29.23	28.11	30.03	28.19	3260	1730	4390	6940	35500	34500	58800	40600	0.74:0.39:1.00:1.58:8.10:7.87:13.42:9.25	4080	42400	1.00:10.39	31.13	336	347	N	N
126	101380	gi|542188460	R.ILAQMTGTENEQTPDNSGKNEAVEK.T	Y	0.41	10.93	902.102	44.24 - 50.75	3	20000	-	902.107	902.099	-	902.103	902.103	902.1	902.102	-	50.03	47.76	-	46.42	44.88	46.98	44.85	0	4010	4760	0	48600	50500	28500	26000	0:0.84:1.00:0:10.20:10.61:5.99:5.45	2190	38400	1.00:17.51	46.82	311	335	N	N
126	101380	gi|542188460	K.TYSKPAAAPTNGK.V	Y	0.47	12.07	653.338	27.95 - 39.38	2	12000	653.336	653.331	653.335	653.339	653.341	653.342	653.341	653.343	38.86	34.34	30.24	30.62	29.19	28.07	30.07	28.15	1420	688	922	2300	25500	18700	24300	22200	1.54:0.75:1.00:2.50:27.60:20.30:26.34:24.10	1330	22700	1.00:17.00	31.19	348	360	N	N
126	101380	gi|542188460	R.GLLESQGLSEHVN(+.98)GK.A	Y	0.61	11.18	784.904	53.45 - 56.06	2	8200	-	-	-	-	784.903	784.904	784.903	784.903	-	-	-	-	55.25	54.42	55.03	54.18	0	0	0	0	17800	19500	13500	14800	0:0:0:0:1.00:1.10:0.76:0.84	0	16400	00:00:01	54.72	256	270	N	Y
126	101380	gi|542188460	K.VASIPSESSAFTPAAPSQLPQPPFPLR.S	Y	0.46	10.43	1396.71	97.56 - 99.80	2	7500	1396.71	-	-	1396.7	1396.72	1396.72	1396.71	1396.71	99.16	-	-	98.55	99.32	99.15	98.49	98.6	376	0	0	49.3	15000	13500	15300	16100	1.00:0:0:0.16:39.91:35.91:40.70:42.98	106	15000	1.00:140.97	98.88	151	177	N	N
126	101380	gi|542188460	K.VVPASSFK.S	Y	0.85	14.61	834.467	36.02 - 40.75	1	5400	-	-	-	-	834.469	834.466	834.466	834.466	-	-	-	-	39.22	36.96	40.02	36.53	0	0	0	0	10600	11000	8650	13200	0:0:0:0:1.00:1.04:0.81:1.24	0	10900	00:00:01	38.18	361	368	N	N
215	99532	gi|348505862	K.LLLALVQTK.R	Y	1.08	14.24	499.834	78.85 - 81.85	2	25000	499.834	499.834	499.834	499.834	499.835	499.835	499.834	499.834	81.33	80.88	80.86	80.12	80.08	79.95	79.09	79.21	9230	7410	8860	6060	42500	43300	37700	41000	1.04:0.84:1.00:0.68:4.80:4.89:4.26:4.62	7890	41100	1.00:5.21	80.19	168	176	Y	N
215	99532	gi|348505862	K.GTDVATWISIMSER.S	Y	0.9	7.7	783.383	103.92 - 105.77	2	14000	783.383	783.384	783.385	783.384	783.385	783.381	783.381	783.383	105.41	105.11	105.28	105.16	105.2	105.01	104.52	104.56	5960	6040	5240	5710	25700	26500	20700	18800	1.14:1.15:1.00:1.09:4.90:5.05:3.95:3.60	5740	22900	1.00:3.99	105.03	205	218	Y	N
215	99532	gi|348505862	K.GALSGSLETVILGLMK.S	Y	0.61	9.34	794.95	130.68 - 132.43	2	12000	794.951	794.955	794.949	794.949	794.949	794.95	794.95	794.948	131.42	131.55	131.72	131.81	131.54	131.49	130.95	131.07	4230	2090	2130	612	17200	18800	26400	21200	1.99:0.98:1.00:0.29:8.11:8.86:12.42:9.95	2270	20900	1.00:9.23	131.44	87	102	Y	N
215	99532	gi|348505862	M.A(+42.01)MISEFLGQLSLNIGGQDPLFPTVVPAVDFDPDKDAAR.I	Y	0.8	6.37	1022.27	140.61 - 141.36	4	11000	1022.27	1022.27	1022.27	-	1022.27	1022.26	1022.26	1022.27	140.69	140.67	140.7	-	140.69	140.71	140.75	140.73	10600	5050	4090	0	14300	17000	19900	17100	2.60:1.24:1.00:0:3.51:4.17:4.87:4.18	4940	17100	1.00:3.46	140.71	2	39	N	Y
215	99532	gi|348505862	K.GVDEQTIIDVLTK.R	Y	0.75	10.88	715.889	97.97 - 99.32	2	8200	715.887	715.894	-	715.886	715.892	715.89	715.888	715.887	98.97	98.94	-	98.74	98.84	98.66	98.15	98.18	1130	1340	0	1830	15900	15900	15600	14200	1.00:1.18:0:1.62:14.10:14.09:13.87:12.62	1070	15400	1.00:14.38	98.64	48	60	N	N
215	99532	gi|348505862	M.A(+42.01)MISEFLGQLSLNIGGQDPLFPTVVPAVDFDPDKDAAR.I	Y	0.77	5.5	1362.68	140.63 - 141.68	3	6700	1362.69	1362.69	1362.68	1362.68	1362.68	1362.69	1362.68	-	140.69	140.69	140.68	140.73	140.69	140.71	140.72	-	5260	4410	3350	1710	11200	10800	10200	-	1.57:1.32:1.00:0.51:3.33:3.23:3.06:-	3680	10700	1.00:2.92	140.7	2	39	N	Y
215	99532	gi|348505862	K.GVDEQTIIDVLTKR.T	Y	0.88	11.75	529.63	93.01 - 94.63	3	5700	529.629	529.632	529.63	529.628	529.63	529.629	529.629	529.629	94.46	94.49	94.41	94.04	93.96	93.93	93.21	93.22	1050	1020	1200	1210	11800	11400	8520	9310	0.88:0.85:1.00:1.01:9.88:9.55:7.11:7.77	1120	10300	1.00:9.18	93.96	48	61	N	N
472	104876	gi|542242126	K.AMEN(+.98)ENMMLR.Q	Y	1.41	21.78	620.267	51.59 - 54.23	2	69000	-	-	-	-	620.268	620.268	620.267	620.266	-	-	-	-	53.38	52.23	53.51	52	0	0	0	0	143000	156000	121000	131000	0:0:0:0:1.00:1.09:0.85:0.92	0	138000	00:00:01	52.78	391	400	Y	Y
357	98860	gi|542183314	R.LFRPMLNMER.M	Y	0.42	10.9	653.842	65.54 - 68.33	2	20000	653.84	653.844	653.839	-	653.844	653.844	653.842	653.843	65.87	67.97	68.06	-	66.68	66.43	65.95	65.94	1700	4310	1430	0	36000	36500	43900	38500	1.19:3.02:1.00:0:25.21:25.55:30.73:26.94	1860	38800	1.00:20.83	66.7	114	123	Y	N
357	98860	gi|542183314	R.LFRPMLNMER.M	Y	1.05	12.14	436.231	65.46 - 69.56	3	18000	436.231	436.232	436.23	436.232	436.232	436.232	436.23	436.231	69.04	67.81	67.57	67.17	66.76	66.4	65.91	65.93	6720	6700	7270	6620	30400	31700	26400	27100	0.92:0.92:1.00:0.91:4.18:4.36:3.63:3.72	6830	28900	1.00:4.23	67.08	114	123	Y	N
357	98860	gi|542183314	K.ELLGALDAGR.V	Y	1.02	10.68	507.784	64.77 - 69.04	2	13000	507.785	507.786	507.784	507.785	507.784	507.784	507.783	507.784	68.64	67.17	66.8	66.33	65.87	65.44	65.3	64.98	5010	3960	5170	4920	24600	23200	17300	18800	0.97:0.77:1.00:0.95:4.76:4.48:3.35:3.63	4770	21000	1.00:4.40	66.32	319	328	Y	N
357	98860	gi|542183314	K.QFSDHMLTINWSEK.G	Y	0.84	13.62	579.277	79.98 - 81.95	3	12000	-	-	-	-	579.277	579.277	579.277	579.277	-	-	-	-	80.95	80.87	80.17	80.46	0	0	0	0	26200	28000	21300	21700	0:0:0:0:1.00:1.07:0.81:0.83	0	24300	00:00:01	80.61	56	69	N	N
357	98860	gi|542183314	K.ELVTPPLDGIILPGVTR.Q	Y	0.91	12.28	895.521	106.26 - 107.86	2	11000	895.523	-	895.522	895.521	895.525	895.519	895.519	895.52	107.63	-	107.46	107.15	107.44	107.3	106.65	106.7	3070	0	3380	3550	21900	20700	17900	17900	0.91:0:1.00:1.05:6.47:6.14:5.30:5.29	2500	19600	1.00:7.84	107.19	279	295	N	N
357	98860	gi|542183314	R.QSLLDLGR.S	Y	0.57	5.11	451.26	66.57 - 73.22	2	11000	451.261	451.26	451.26	451.261	451.26	451.261	451.261	451.26	70.12	68.77	68.43	67.82	67.61	67.17	71.69	66.73	6900	6280	6670	5640	16900	17500	9290	18600	1.04:0.94:1.00:0.85:2.54:2.63:1.39:2.79	6370	15600	1.00:2.45	68.54	296	303	N	N
357	98860	gi|542183314	K.TYQIPTMQNGPDLAK.R	Y	0.66	3.78	838.922	66.96 - 70.67	2	9100	838.92	838.922	838.92	838.919	838.923	838.927	838.924	838.92	70.12	69.09	69.02	68.63	68.47	68.14	68.01	67.97	9660	7910	5450	6640	13100	10500	12000	7550	1.77:1.45:1.00:1.22:2.40:1.92:2.21:1.39	7420	10800	1.00:1.45	68.68	353	367	N	N
64	98520	gi|542183028	Q.MLLDIK.T	N	0.74	11.1	732.433	64.86 - 69.88	1	420000	732.433	732.434	732.432	732.432	732.434	732.434	732.431	732.432	69.48	68.04	67.54	66.9	66.48	66	65.7	65.26	16600	18800	19600	28400	757000	714000	898000	933000	0.85:0.96:1.00:1.45:38.69:36.51:45.89:47.72	20800	826000	1.00:39.62	66.93	375	380	N	N
64	98520	gi|542183028	K.ATMQNLNDR.L	N	0.76	11.31	531.755	32.01 - 45.63	2	330000	531.755	531.754	531.753	531.756	531.756	531.755	531.754	531.755	45.02	40.38	36.42	36.3	34.43	32.44	35.57	32.21	49100	42200	46400	39300	671000	631000	646000	487000	1.06:0.91:1.00:0.85:14.46:13.59:13.92:10.48	44200	609000	1.00:13.76	36.6	92	100	N	N
64	98520	gi|542183028	Q.MLLDIK.T	N	0.97	19.32	366.72	64.82 - 70.42	2	170000	366.72	366.721	366.719	366.721	366.721	366.721	366.719	366.72	69.48	68.01	67.57	66.98	66.53	65.96	65.75	65.26	17700	15800	18200	15400	389000	391000	251000	248000	0.97:0.87:1.00:0.85:21.39:21.51:13.79:13.64	16800	320000	1.00:19.09	66.94	375	380	N	N
64	98520	gi|542183028	R.QSVEADIAGLR.R	N	0.48	10.21	579.81	59.74 - 65.79	2	86000	-	-	579.804	-	579.813	579.812	579.811	579.811	-	-	59.74	-	64.95	64.55	64.49	64.12	0	0	-	0	154000	157000	153000	136000	0:0:-:0:1.00:1.02:0.99:0.88	0	150000	00:00:01	63.57	187	197	N	N
64	98520	gi|542183028	K.VMEEIR.E	N	0.48	5.48	388.704	34.44 - 46.00	2	22000	388.704	-	388.703	388.706	388.705	388.703	388.703	388.703	45.14	-	39.34	36.5	37.32	35.05	38.33	34.64	14600	-	2410	13300	44400	42600	23200	15600	6.03:-:1.00:5.53:18.40:17.66:9.59:6.45	10100	31500	1.00:3.11	38.04	258	263	N	N
64	98520	gi|542183028	R.KLEAANAELEK.K	Y	0.54	11.96	608.336	34.20 - 47.11	2	9200	-	608.34	-	-	608.337	608.335	608.336	608.335	-	46.94	-	-	37.15	34.73	38.2	34.32	0	-	0	0	15600	16600	15400	16500	0:-:0:0:1.00:1.06:0.99:1.06	0	16000	00:00:01	38.27	110	120	Y	N
64	98520	gi|542183028	K.QIVIVEEVVDGK.V	Y	0.83	13.18	664.377	79.05 - 80.83	2	7400	-	-	-	-	664.379	664.376	664.375	664.377	-	-	-	-	80.12	80.07	79.66	79.6	0	0	0	0	15400	16700	17200	10000	0:0:0:0:1.00:1.08:1.12:0.65	0	14800	00:00:01	79.86	431	442	Y	N
64	98520	gi|542183028	R.TDLEMQIEGLKEELIFLKK.N	Y	0.78	12.67	759.75	108.57 - 109.94	3	5800	-	-	-	-	759.752	759.749	759.748	759.749	-	-	-	-	109.51	109.4	108.94	109.21	0	0	0	0	10900	11700	12300	11700	0:0:0:0:1.00:1.07:1.12:1.07	0	11700	00:00:01	109.26	208	226	Y	N
64	98520	gi|542183028	K.EELIFLK.K	N	0.74	5.47	446.263	77.26 - 83.83	2	5600	446.263	446.263	446.262	446.263	446.264	446.263	446.263	446.262	82.5	82.11	82	81.34	78.52	78.32	77.58	77.61	3130	2980	2820	2170	9220	9020	8070	7350	1.11:1.05:1.00:0.77:3.27:3.20:2.86:2.60	2780	8420	1.00:3.03	80	219	225	N	N
64	98520	gi|542183028	R.SLSGAM(+15.99)GGVR.M	Y	0.3	4.67	950.474	66.30 - 72.14	1	5600	950.472	950.476	950.473	950.471	950.479	-	950.47	950.479	71.34	69.96	69.61	69.22	67.32	-	68.69	66.33	7580	8300	5810	8510	252	-	8480	214	1.31:1.43:1.00:1.47:0.04:-:1.46:0.04	7550	2980	1.00:0.39	68.93	18	27	N	Y
439	105163	gi|348535051	K.GELVPLDTVLDMIK.E	Y	0.64	10.22	771.922	126.22 - 128.46	2	42000	771.925	771.922	771.92	771.919	771.924	771.922	771.923	771.922	127.4	127.56	127.58	127.19	127.4	127.36	126.7	126.81	5650	5890	6130	7640	72200	70700	82900	81300	0.92:0.96:1.00:1.25:11.77:11.53:13.52:13.26	6330	76800	1.00:12.13	127.25	82	95	Y	N
439	105163	gi|348535051	K.IIFVVGGPGSGK.G	Y	0.67	11.65	565.834	67.06 - 69.38	2	14000	-	-	565.833	565.836	565.835	565.834	565.833	565.833	-	-	69.3	68.59	68.38	67.98	67.44	67.26	0	0	2300	2260	28900	28500	25600	27600	0:0:1.00:0.98:12.58:12.38:11.13:11.99	1140	27600	1.00:24.26	68.16	28	39	Y	N
439	105163	gi|348535051	K.YGYTHLSSGDLLR.A	Y	0.66	11.54	494.586	60.42 - 63.25	3	9000	-	-	494.584	-	494.587	494.587	494.586	494.587	-	-	60.54	-	62.6	62.26	62.05	61.81	0	0	-	0	17600	17700	13600	14000	0:0:-:0:1.00:1.01:0.77:0.80	0	15700	00:00:01	61.85	50	62	Y	N
439	105163	gi|348535051	K.RLDLYYK.A	Y	0.69	11	485.774	47.37 - 50.98	2	8900	-	-	-	-	485.774	485.773	485.773	485.774	-	-	-	-	50.15	48.72	50.37	48.59	0	0	0	0	14500	16700	19500	20100	0:0:0:0:1.00:1.15:1.34:1.38	0	17700	00:00:01	49.46	167	173	N	N
439	105163	gi|348535051	R.KVDSELPVDDVFVQVSK.A	Y	0.52	11.47	635.34	82.05 - 83.76	3	8400	-	-	-	-	635.34	635.341	635.34	635.34	-	-	-	-	83.31	83.28	82.41	82.65	0	0	0	0	16500	18400	15200	17100	0:0:0:0:1.00:1.12:0.92:1.04	0	16800	00:00:01	82.91	190	206	N	N
439	105163	gi|348535051	R.KVDSELPVDDVFVQVSK.A	Y	0.83	14.27	952.504	82.25 - 84.14	2	8100	-	-	-	952.501	952.506	952.506	952.503	952.504	-	-	-	83.43	83.31	83.28	82.45	82.65	0	0	0	1800	15900	14400	16400	16500	0:0:0:1.00:8.85:7.98:9.09:9.18	450	15800	1.00:35.10	83.03	190	206	N	N
439	105163	gi|348535051	K.ATEPVIAFYESR.G	Y	0.78	12.62	691.852	74.58 - 76.32	2	8000	-	-	-	-	691.853	691.851	691.851	691.851	-	-	-	-	75.8	75.6	75.03	75.06	0	0	0	0	17800	17600	14200	14500	0:0:0:0:1.00:0.99:0.80:0.82	0	16000	00:00:01	75.37	174	185	N	N
439	105163	gi|348535051	K.YGYTHLSSGDLLR.A	Y	0.35	9.61	741.378	61.61 - 63.77	2	6700	-	-	-	741.386	741.375	741.376	741.376	741.375	-	-	-	63.71	62.6	62.26	62.05	61.81	0	0	0	610	11700	10100	16300	14900	0:0:0:1.00:19.19:16.48:26.77:24.48	152	13300	1.00:86.91	62.49	50	62	N	N
422	98313	gi|348515921	M.A(+42.01)DQLTEEQIAEFKEAFSLFDKDGDGTITTK.E	Y	1.25	14.26	1130.55	121.96 - 123.94	3	140000	1130.55	1130.55	1130.55	1130.55	1130.55	1130.54	1130.54	1130.54	122.87	123.07	123	122.68	122.91	122.96	122.25	122.39	58300	48000	42000	45700	258000	261000	222000	199000	1.39:1.14:1.00:1.09:6.14:6.21:5.28:4.75	48500	235000	1.00:4.85	122.76	2	31	Y	Y
422	98313	gi|348515921	R.SLGQNPTEAELQDMINEVDADGNGTIDFPEFLTMMAR.K	Y	1.11	12.12	1357.28	138.55 - 139.52	3	59000	1357.29	1357.29	1357.29	1357.28	1357.29	1357.29	1357.28	1357.28	138.81	138.74	138.79	138.87	138.74	138.78	138.78	138.75	19600	21900	23900	26400	101000	85800	90400	101000	0.82:0.92:1.00:1.11:4.24:3.59:3.79:4.24	22900	94600	1.00:4.13	138.78	39	75	Y	N
422	98313	gi|348515921	M.A(+42.01)DQLTEEQIAEFK.E	Y	0.42	4.34	782.385	80.77 - 83.33	2	33000	782.388	782.387	782.385	782.386	782.383	782.382	-	-	82.54	82.34	82.45	81.82	81.59	81.39	-	-	17100	23000	24100	23800	86700	87000	0	0	0.71:0.95:1.00:0.99:3.60:3.61:0:0	22000	43400	1.00:1.97	82.02	2	14	Y	Y
422	98313	gi|348515921	M.A(+42.01)DQLTEEQIAEFKEAFSLFDKDGDGTITTK.E	Y	1	9.76	848.161	121.92 - 123.83	4	31000	848.162	848.165	848.158	848.162	848.162	848.161	848.161	848.16	122.84	123.09	122.97	122.78	122.96	122.9	122.2	122.34	13200	12700	12400	8800	49400	46600	50100	52700	1.06:1.03:1.00:0.71:3.98:3.76:4.03:4.24	11800	49700	1.00:4.22	122.76	2	31	N	Y
590	104900	gi|542234992	R.VTSAHGC(+57.02)K.V	Y	1.16	20.53	430.208	49.19 - 52.06	2	23000	-	-	-	-	430.209	430.208	430.208	430.208	-	-	-	-	51.09	49.73	51.22	49.39	0	0	0	0	43700	47200	48700	45600	0:0:0:0:1.00:1.08:1.11:1.04	0	46300	00:00:01	50.36	183	190	Y	Y
590	104900	gi|542234992	K.GVGIISEGNETVEDIAAR.L	N	0.8	5.67	915.463	77.30 - 79.55	2	5600	915.465	915.461	915.463	915.455	915.466	915.466	915.462	915.465	79.06	78.67	78.65	78.09	78.16	78.04	77.62	77.76	3310	2340	3740	1680	7300	9020	9250	8260	0.88:0.63:1.00:0.45:1.95:2.41:2.47:2.21	2770	8460	1.00:3.06	78.26	608	625	N	N
26	97560	gi|348508092	R.LEEELGSLR.A	Y	0.42	10.65	523.282	52.50 - 60.45	2	150000	523.283	523.283	523.282	523.283	-	523.284	523.281	523.281	59.53	57.17	55.67	55.27	-	53.3	54.27	52.97	270000	272000	281000	292000	0	15800	24900	23900	0.96:0.97:1.00:1.04:0:0.06:0.09:0.09	279000	16200	1.00:0.06	55.45	353	361	Y	N
26	97560	gi|348508092	R.LANYLETVR.T	Y	0.47	9.91	539.8	56.15 - 64.42	2	130000	539.801	539.802	539.8	539.801	539.799	539.798	539.799	539.798	63.77	61.9	61.11	60.49	57.42	56.66	57.25	56.39	241000	237000	257000	246000	9090	9000	5700	5750	0.94:0.92:1.00:0.96:0.04:0.04:0.02:0.02	245000	7390	1.00:0.03	59.37	99	107	Y	N
26	97560	gi|348508092	R.ANIQQQTQEYEALLNMK.M	Y	0.67	9.9	1011.5	87.38 - 90.37	2	120000	1011.5	1011.51	1011.5	1011.5	-	1011.5	1011.5	1011.5	89.45	89.46	89.27	88.95	-	88.98	88.34	88.39	231000	220000	223000	246000	0	24200	22000	23800	1.04:0.99:1.00:1.10:0:0.11:0.10:0.11	230000	17500	1.00:0.08	88.98	362	378	Y	N
26	97560	gi|348508092	R.SGIPLTSSTSYK.L	Y	0.43	8.81	620.828	50.02 - 58.17	2	93000	620.828	620.829	620.827	620.829	620.829	620.828	-	620.828	57.39	54.79	53.06	52.72	51.58	50.37	-	50.08	131000	136000	153000	176000	17000	18300	-	16900	0.85:0.89:1.00:1.15:0.11:0.12:-:0.11	149000	17400	1.00:0.12	52.86	43	54	N	N
26	97560	gi|348508092	K.ASLEDTLR.N	Y	0.52	10.19	452.742	47.86 - 57.11	2	89000	452.742	452.743	452.742	452.743	452.743	452.742	452.742	452.742	56.25	53.29	51.18	51	49.87	48.36	50.33	48.27	150000	147000	181000	186000	11900	10900	13900	15100	0.83:0.81:1.00:1.03:0.07:0.06:0.08:0.08	166000	12900	1.00:0.08	51.07	326	333	N	N
26	97560	gi|348508092	K.YNNLIIR.L	Y	1.03	22.8	453.265	53.78 - 60.26	2	89000	453.266	453.266	453.266	453.266	-	-	453.263	-	59.53	57	55.34	54.91	-	-	54.06	-	155000	150000	152000	168000	0	0	-	0	1.02:0.98:1.00:1.10:0:0:-:0	156000	0	1.00:0	56.17	346	352	N	N
26	97560	gi|348508092	R.LVLQIDNAR.L	Y	0.58	10.98	521.309	58.11 - 64.14	2	82000	521.309	521.31	521.308	521.308	521.309	521.308	521.308	521.309	63.36	61.43	60.5	59.96	59.52	58.85	59.09	58.27	129000	144000	164000	166000	15500	15300	10800	14600	0.79:0.87:1.00:1.01:0.09:0.09:0.07:0.09	151000	14100	1.00:0.09	60.12	158	166	N	N
26	97560	gi|348508092	K.GQDLSQIMEDMR.A	Y	0.83	11.62	711.823	83.11 - 85.52	2	79000	711.824	711.825	711.823	711.822	711.824	711.823	711.822	711.821	84.81	84.64	84.64	84.12	84.02	83.94	83.27	83.44	142000	144000	146000	151000	10300	12800	11300	14100	0.97:0.98:1.00:1.03:0.07:0.09:0.08:0.10	146000	12100	1.00:0.08	84.11	250	261	N	N
26	97560	gi|348508092	K.GAMQNLNDR.L	Y	0.57	12.15	509.742	32.74 - 46.25	2	68000	509.742	509.741	509.74	509.743	509.744	509.743	509.742	509.742	45.59	41.02	37.14	37.06	35.14	33.04	36.25	32.82	139000	123000	133000	121000	10300	7270	7860	4850	1.04:0.92:1.00:0.91:0.08:0.05:0.06:0.04	129000	7570	1.00:0.06	37.26	90	98	N	N
26	97560	gi|348508092	R.ISSASASSLR.S	Y	0.59	11.2	489.765	32.98 - 46.53	2	65000	489.766	489.766	489.765	489.767	-	-	489.764	489.764	46.05	41.5	37.67	37.7	-	-	36.87	33.06	138000	123000	134000	118000	0	0	7090	3120	1.03:0.92:1.00:0.88:0:0:0.05:0.02	128000	2550	1.00:0.02	38.81	33	42	N	N
26	97560	gi|348508092	R.LNIENEIEAVKEELLFLK.K	Y	0.78	10.17	715.399	130.02 - 131.61	3	58000	715.4	715.401	715.398	715.4	715.399	715.398	715.399	715.399	130.49	130.68	130.81	130.67	130.71	130.68	130.26	130.33	88800	95600	99500	131000	9750	9290	14400	13500	0.89:0.96:1.00:1.32:0.10:0.09:0.14:0.14	104000	11700	1.00:0.11	130.58	205	222	N	N
26	97560	gi|348508092	R.LSVEADIAGLKK.V	Y	0.8	8.93	622.365	61.29 - 65.68	2	52000	622.369	622.37	622.366	622.367	622.361	622.361	622.363	622.363	65.03	63.52	63.1	62.69	62.45	62.04	61.81	61.45	74500	80100	87900	122000	11600	9370	10600	20700	0.85:0.91:1.00:1.39:0.13:0.11:0.12:0.24	91100	13100	1.00:0.14	62.76	184	195	N	N
26	97560	gi|348508092	R.SQISQSGVQVDVDAPK.G	Y	0.69	7.69	829.428	51.27 - 58.49	2	46000	829.428	829.429	829.427	829.427	829.43	829.429	829.426	829.426	57.5	55.12	53.63	53.42	52.5	51.57	52.75	51.59	67600	74600	90200	87000	14500	14100	10300	12600	0.75:0.83:1.00:0.96:0.16:0.16:0.11:0.14	79900	12800	1.00:0.16	53.51	234	249	N	N
26	97560	gi|348508092	R.LNIENEIEAVKEELLFLKK.N	Y	0.87	12.76	568.825	117.19 - 119.21	4	39000	568.825	568.826	568.824	568.826	568.824	568.824	568.825	568.824	118.24	118.27	118.51	118.42	118.4	118.31	117.36	117.65	65700	66600	68200	77100	7670	7570	8550	8810	0.96:0.98:1.00:1.13:0.11:0.11:0.13:0.13	69400	8150	1.00:0.12	118.15	205	223	N	N
26	97560	gi|348508092	R.ANIQQQTQEYEALLNMK.M	Y	0.5	10.11	674.673	88.20 - 90.19	3	39000	674.672	674.674	674.672	674.669	674.676	674.674	674.675	674.673	89.45	89.46	89.23	88.97	89.09	88.98	88.31	88.45	76200	74500	74500	62200	6890	7090	4890	2830	1.02:1.00:1.00:0.83:0.09:0.10:0.07:0.04	71800	5420	1.00:0.08	88.99	362	378	N	N
26	97560	gi|348508092	R.LAADDFK.V	N	0.88	7.11	779.393	39.73 - 50.43	1	38000	779.388	779.394	779.391	779.392	779.396	779.394	779.393	779.394	49.28	47.31	44.23	44.2	42.58	40.52	43.33	40.21	11200	15000	18200	25900	52600	51900	60900	69900	0.61:0.82:1.00:1.42:2.89:2.85:3.34:3.84	17500	58800	1.00:3.35	43.96	167	173	N	N
26	97560	gi|348508092	R.LAADDFK.V	N	0.87	4.94	390.202	39.57 - 51.89	2	37000	390.203	390.204	390.201	390.202	390.203	390.202	390.202	390.202	51.17	47.35	44.23	44.16	42.58	40.52	43.33	40.23	26600	25400	25900	20400	61700	58600	44200	34100	1.03:0.98:1.00:0.79:2.38:2.27:1.71:1.32	24600	49700	1.00:2.02	44.2	167	173	N	N
26	97560	gi|348508092	K.MKLEGEISTYK.T	Y	0.38	10.9	649.841	50.02 - 58.73	2	35000	649.841	649.841	649.84	649.838	-	649.844	-	-	56.73	54.19	52.54	55.42	-	50.1	-	-	71900	80200	102000	25300	0	3330	0	0	0.71:0.79:1.00:0.25:0:0.03:0:0	69700	833	1.00:0.01	53.8	379	389	N	N
26	97560	gi|348508092	K.LEGEISTYK.T	Y	0.57	11.87	520.273	40.32 - 51.93	2	35000	520.273	520.273	520.271	520.271	520.276	520.274	-	-	50.92	47.19	44.19	44.12	42.61	40.5	-	-	64600	72200	78500	55100	3290	3190	0	0	0.82:0.92:1.00:0.70:0.04:0.04:0:0	67600	1620	1.00:0.02	44.92	381	389	N	N
26	97560	gi|348508092	R.LNIENEIEAVKEELLFLKK.N	Y	0.77	8.93	758.096	117.22 - 119.43	3	32000	758.097	758.098	758.094	758.098	758.096	758.092	758.097	758.094	118.27	118.28	118.51	118.37	118.45	118.34	117.43	117.73	47500	50100	50200	79300	6570	5770	9400	9260	0.95:1.00:1.00:1.58:0.13:0.11:0.19:0.18	56800	7750	1.00:0.14	118.17	205	223	N	N
26	97560	gi|348508092	K.ANKELELK.I	Y	0.65	5.67	472.774	32.41 - 45.88	2	28000	472.775	472.774	472.775	472.776	472.77	472.772	472.78	472.769	45.34	40.82	36.94	36.7	34.99	33.01	34.01	32.58	37500	37100	48200	47100	11300	11200	29900	4980	0.78:0.77:1.00:0.98:0.23:0.23:0.62:0.10	42500	14300	1.00:0.34	36.8	112	119	N	N
26	97560	gi|348508092	R.NNMEMEKYNNLIIR.L	Y	0.8	12	594.63	67.29 - 69.92	3	27000	594.631	594.632	594.629	594.63	594.63	-	-	-	69.2	68.09	68.1	67.5	67.37	-	-	-	47100	48700	50300	44600	-	0	0	0	0.94:0.97:1.00:0.89:-:0:0:0	47700	0	1.00:0	68.05	339	352	N	N
26	97560	gi|348508092	K.TLLDGGDFKLQDALDELEAAN	Y	0.54	7.93	1124.55	114.51 - 117.51	2	24000	1124.55	1124.55	1124.55	1124.55	1124.55	1124.54	1124.55	1124.55	115.31	114.65	115.53	115.49	115.42	115.42	115.11	115.14	41300	33800	46700	50500	4030	8450	6170	4040	0.89:0.72:1.00:1.08:0.09:0.18:0.13:0.09	43100	5670	1.00:0.13	115.26	390	410	N	N
26	97560	gi|348508092	R.LANYLETVR.T	Y	0.89	13.65	1078.59	57.08 - 64.42	1	12000	1078.59	1078.59	1078.59	1078.59	-	-	1078.59	-	63.77	61.9	61.11	60.49	-	-	57.28	-	15200	18300	19300	32800	0	0	-	0	0.79:0.95:1.00:1.70:0:0:-:0	21400	0	1.00:0	60.91	99	107	N	N
26	97560	gi|348508092	R.LSVEADIAGLK.K	Y	0.41	10.09	558.318	71.87 - 74.87	2	11000	558.319	558.32	558.32	558.32	-	558.317	558.314	558.318	74.1	73.34	73.2	72.78	-	72.4	72.29	72.07	24500	7540	27600	24300	0	1790	1970	1790	0.89:0.27:1.00:0.88:0:0.06:0.07:0.06	21000	1390	1.00:0.07	72.88	184	194	N	N
26	97560	gi|348508092	R.LSVEADIAGLKK.V	Y	0.57	12.48	415.248	61.94 - 66.84	3	11000	415.249	415.249	415.247	415.247	415.248	415.247	-	-	65.03	63.52	63.14	62.69	62.48	62.11	-	-	23300	20800	22200	14200	2110	2010	0	0	1.05:0.94:1.00:0.64:0.09:0.09:0:0	20100	1030	1.00:0.05	63.16	184	195	N	N
26	97560	gi|348508092	R.LNIENEIEAVKEELLFLK.K	Y	0.81	12.77	1072.59	130.34 - 131.52	2	7900	1072.59	1072.6	1072.59	1072.59	-	-	-	-	130.62	130.8	130.82	130.69	-	-	-	-	13000	13900	14200	22400	0	0	0	0	0.92:0.98:1.00:1.57:0:0:0:0	15900	0	1.00:0	130.73	205	222	N	N
26	97560	gi|348508092	K.SENEMSIR.L	Y	0.84	17.12	483.224	38.81 - 47.78	2	7600	483.225	483.224	483.224	483.225	-	-	-	-	47.3	42.87	39.26	38.93	-	-	-	-	17100	14400	16100	13200	0	0	0	0	1.06:0.89:1.00:0.82:0:0:0:0	15200	0	1.00:0	42.09	176	183	N	N
26	97560	gi|348508092	K.YEPIIDDLR.G	Y	0.52	11.38	567.297	74.30 - 77.45	2	6500	567.298	567.297	567.296	567.297	-	-	-	-	76.16	75.41	75.08	74.46	-	-	-	-	15800	10700	11700	13800	0	0	0	0	1.35:0.92:1.00:1.18:0:0:0:0	13000	0	1.00:0	75.28	137	145	N	N
26	97560	gi|348508092	K.GAMQNLNDR.L	Y	0.53	7.69	1018.47	32.66 - 46.37	1	6200	1018.47	1018.47	1018.47	1018.47	1018.48	1018.47	1018.47	1018.47	45.59	41.02	37.14	37.06	35.02	33	36.34	32.82	7720	6940	9140	19300	1780	1590	1560	1780	0.84:0.76:1.00:2.11:0.20:0.17:0.17:0.19	10800	1680	1.00:0.16	37.25	90	98	N	N
274	97790	gi|348529772	K.LEDGTEFDSSIPR.D	Y	0.82	9.5	733.348	59.20 - 64.30	2	48000	733.348	733.35	733.347	733.347	733.348	733.349	733.349	733.348	63.4	61.67	61.03	60.61	60.21	59.7	59.86	59.36	76400	81800	92900	92900	12100	13200	7980	9430	0.82:0.88:1.00:1.00:0.13:0.14:0.09:0.10	86000	10700	1.00:0.12	60.73	56	68	Y	N
274	97790	gi|348529772	R.KGDVLNMHYTGK.L	Y	0.58	11.25	454.902	44.76 - 52.58	3	31000	454.902	454.904	454.901	454.902	-	-	-	-	51.33	47.75	44.91	44.92	-	-	-	-	57600	60800	59000	67000	0	0	0	0	0.98:1.03:1.00:1.14:0:0:0:0	61100	0	1.00:0	47.23	44	55	Y	N
274	97790	gi|348529772	R.DRPFTFTLGTGQVIK.G	Y	0.74	8.07	840.459	82.41 - 85.23	2	23000	840.462	840.463	840.459	840.459	840.459	840.457	840.458	840.459	84.13	83.99	84	83.55	83.39	83.36	82.61	82.77	37200	44000	41000	37000	4200	1870	6490	10400	0.91:1.07:1.00:0.90:0.10:0.05:0.16:0.25	39800	5730	1.00:0.14	83.48	69	83	Y	N
274	97790	gi|348529772	K.GWDQGLLGMC(+57.02)EGEK.R	Y	0.91	17.78	790.351	81.26 - 82.66	2	10000	790.352	790.354	790.35	790.35	-	-	-	-	82.26	81.95	81.96	81.5	-	-	-	-	17100	20600	22000	20600	0	0	0	0	0.78:0.94:1.00:0.94:0:0:0:0	20100	0	1.00:0	81.92	84	97	N	Y
274	97790	gi|348529772	K.KLQIGIK.K	Y	0.63	12.86	400.275	41.59 - 52.70	2	9300	400.275	400.276	400.274	400.275	-	-	-	400.274	52.33	48.83	45.99	45.69	-	-	-	41.75	13700	16000	15200	20300	0	0	0	-	0.90:1.06:1.00:1.34:0:0:0:-	16300	0	1.00:0	46.92	26	32	N	N
274	97790	gi|348529772	R.KGDVLNMHYTGK.L	Y	0.91	6.45	681.848	40.58 - 51.69	2	8900	681.849	681.852	681.849	681.849	681.846	681.847	681.847	681.848	51.29	47.75	44.91	44.96	43.3	41.32	43.85	40.98	7880	11000	10700	22000	2930	3550	6050	6830	0.74:1.04:1.00:2.07:0.28:0.33:0.57:0.64	12900	4840	1.00:0.38	44.8	44	55	N	N
274	97790	gi|348529772	K.KRVDNC(+57.02)PIK.S	Y	0.44	8.98	565.306	27.50 - 36.17	2	7200	565.304	565.302	565.303	565.309	565.31	565.304	565.308	565.31	35.39	32.01	28.94	29.34	28.4	27.58	28.97	27.66	8710	6610	11400	25800	840	824	1830	1430	0.77:0.58:1.00:2.27:0.07:0.07:0.16:0.13	13100	1230	1.00:0.09	29.79	33	41	N	Y
274	97790	gi|348529772	K.GWDQGLLGMC(+57.02)EGEKR.K	Y	0.8	12.56	579.273	74.54 - 76.00	3	5100	579.274	579.272	579.273	579.274	-	-	-	-	75.72	75.05	74.89	74.61	-	-	-	-	11600	9490	9990	10100	0	0	0	0	1.16:0.95:1.00:1.01:0:0:0:0	10300	0	1.00:0	75.07	84	98	N	Y
114	105174	gi|348533221	V.S(+42.01)SVLQK.G	N	0.89	6.67	703.399	37.81 - 50.67	1	44000	703.398	703.398	703.398	703.399	703.401	703.399	703.397	703.398	49.84	45.74	42.44	42.17	40.6	38.58	41.27	37.93	17300	16400	19300	25800	68800	68900	65200	72500	0.90:0.85:1.00:1.33:3.56:3.57:3.38:3.75	19700	68800	1.00:3.49	42.32	434	439	N	Y
114	105174	gi|348533221	R.SLYQGASVSPEQVEYIEAHGTGTK.V	Y	0.52	10.71	851.086	70.20 - 72.80	3	25000	851.087	-	851.087	851.086	851.086	851.086	851.085	851.085	72.45	-	71.72	71.2	71.24	70.94	70.73	70.84	2400	0	4220	6390	51600	52700	40200	41100	0.57:0:1.00:1.51:12.24:12.49:9.52:9.73	3250	46400	1.00:14.26	71.3	275	298	Y	N
114	105174	gi|348533221	R.GVWAPNLHFVDPNPDIPALTDGR.V	Y	0.55	8.97	834.423	98.66 - 100.72	3	23000	834.424	834.427	834.422	834.418	834.426	834.425	834.421	834.421	99.86	100.04	100.23	99.49	99.76	99.57	98.81	98.87	4440	5000	4640	4070	51100	47200	33500	33700	0.96:1.08:1.00:0.88:11.03:10.18:7.23:7.26	4530	41400	1.00:9.13	99.58	351	373	Y	N
114	105174	gi|348533221	K.REPLLIGSTK.S	Y	0.74	10.95	557.338	44.17 - 47.46	2	16000	-	-	-	-	557.338	557.337	557.337	557.338	-	-	-	-	47.06	45.4	46.98	44.45	0	0	0	0	26600	44100	25200	30300	0:0:0:0:1.00:1.66:0.95:1.14	0	31500	00:00:01	45.97	317	326	Y	N
114	105174	gi|348533221	K.SNMGHPEPASGLAALAK.V	Y	0.81	12.38	550.949	57.12 - 59.36	3	12000	-	-	-	-	550.95	550.949	550.949	550.949	-	-	-	-	58.68	58.12	58.03	57.43	0	0	0	0	26100	28200	23600	15400	0:0:0:0:1.00:1.08:0.90:0.59	0	23300	00:00:01	58.07	327	343	N	N
114	105174	gi|348533221	K.SNMGHPEPASGLAALAK.V	Y	0.34	9.86	825.921	54.46 - 63.83	2	11000	-	825.918	825.928	825.921	825.921	825.921	825.919	825.92	-	63.72	54.58	59.07	58.68	58.12	58.02	57.35	-	649	571	2240	17000	16200	19500	21300	-:1.14:1.00:3.92:29.72:28.37:34.13:37.33	1150	18500	1.00:16.05	58.51	327	343	N	N
114	105174	gi|348533221	R.TFLEGEGAESIKNIIHNSLAER.A	Y	0.75	11.47	810.087	94.16 - 95.94	3	11000	-	-	-	-	810.09	810.087	810.086	810.084	-	-	-	-	95.08	95.08	94.46	94.48	0	0	0	0	23900	20500	20700	20100	0:0:0:0:1.00:0.86:0.86:0.84	0	21300	00:00:01	94.78	2483	2504	N	N
114	105174	gi|348533221	K.TATSASPGKLPR.M	Y	0.48	11.47	593.333	30.79 - 35.45	2	10000	-	-	-	-	593.336	593.333	593.332	593.334	-	-	-	-	33.54	31.5	34.67	31.24	0	0	0	0	18800	20800	18500	24600	0:0:0:0:1.00:1.11:0.98:1.30	0	20700	00:00:01	32.74	410	421	N	N
114	105174	gi|348533221	K.LLVSPSSPTVMSLNK.V	Y	0.84	15.08	786.937	73.38 - 74.66	2	7700	-	-	-	-	786.939	786.937	786.936	786.937	-	-	-	-	74.26	73.95	73.5	73.64	0	0	0	0	17000	16000	14800	13800	0:0:0:0:1.00:0.94:0.87:0.81	0	15400	00:00:01	73.84	2225	2239	N	N
114	105174	gi|348533221	R.TFLEGEGAESIKNIIHNSLAER.A	Y	0.59	11.18	607.817	94.32 - 95.52	4	5400	-	-	-	-	607.818	607.816	607.816	607.816	-	-	-	-	95.08	95	94.46	94.52	0	0	0	0	13400	13400	8870	7260	0:0:0:0:1.00:1.00:0.66:0.54	0	10700	00:00:01	94.77	2483	2504	N	N
626	105161	gi|348535467	K.FKAPVTMEGGK.I	Y	0.59	11.42	582.81	42.87 - 50.87	2	33000	-	582.812	582.808	582.811	582.812	582.81	582.81	582.809	-	50.55	48.07	47.69	45.42	43.72	45.73	43.04	0	5070	6130	3470	61400	57700	62600	67000	0:0.83:1.00:0.57:10.02:9.42:10.21:10.94	3670	62200	1.00:16.95	46.32	75	85	Y	N
626	105161	gi|348535467	K.YELESQENYVEFLEAVGLQNAK.T	Y	0.35	9.91	858.418	111.54 - 113.49	3	17000	-	-	-	858.421	858.418	858.417	858.417	858.417	-	-	-	111.67	112.76	112.58	111.97	112.18	0	0	0	-	32700	35800	29400	24100	0:0:0:-:1.00:1.10:0.90:0.74	0	30500	00:00:01	112.23	7	28	Y	N
626	105161	gi|348535467	K.YELESQENYVEFLEAVGLQNAK.T	Y	0.77	12.31	1287.12	111.73 - 113.64	2	12000	1287.11	-	-	-	1287.12	1287.12	1287.12	1287.11	112.81	-	-	-	112.7	112.59	112.02	112.18	4090	0	0	0	23800	26900	18700	18500	1.00:0:0:0:5.81:6.59:4.58:4.53	1020	22000	1.00:21.51	112.46	7	28	Y	N
626	105161	gi|348535467	K.FIVGQEC(+57.02)ELATMTGSK.F	Y	0.57	12.37	885.926	73.34 - 74.79	2	6300	-	-	-	-	885.927	885.926	885.924	885.926	-	-	-	-	74.09	73.79	73.5	73.64	0	0	0	0	14000	14700	11700	9580	0:0:0:0:1.00:1.04:0.84:0.68	0	12500	00:00:01	73.76	59	74	N	Y
93	97808	gi|348516094	K.ANGKPLETALK.N	Y	1.37	11.25	571.335	35.69 - 49.07	2	150000	571.335	571.335	571.333	571.334	571.337	571.336	571.335	571.335	48.54	44.32	40.91	40.72	38.98	36.61	39.61	35.94	49700	53400	62900	75300	249000	261000	242000	242000	0.79:0.85:1.00:1.20:3.96:4.15:3.84:3.84	60300	248000	1.00:4.12	40.7	79	89	Y	N
93	97808	gi|348516094	K.TLYQDILDDTAGDYEK.I	Y	0.81	6.49	930.431	91.22 - 93.23	2	150000	930.433	930.436	930.432	930.429	930.434	930.431	930.427	930.429	92.59	92.53	92.37	92.32	92.09	92.09	91.54	91.55	64300	68500	67800	71900	266000	258000	221000	214000	0.95:1.01:1.00:1.06:3.92:3.81:3.26:3.15	68100	240000	1.00:3.52	92.14	312	327	Y	N
93	97808	gi|348516094	K.GLGTDEDTLIEILASR.T	Y	1.1	15.82	851.943	109.57 - 112.04	2	100000	851.944	851.944	851.94	851.943	851.945	851.943	851.943	851.941	110.87	110.46	110.83	110.68	110.64	110.53	109.95	110.11	35400	36800	21000	24800	175000	173000	173000	167000	1.69:1.75:1.00:1.18:8.32:8.22:8.24:7.96	29500	172000	1.00:5.82	110.51	121	136	Y	N
93	97808	gi|348516094	K.TPAQYDAQQ(+.98)LK.Q	Y	0.61	5.24	632.318	39.21 - 51.97	2	88000	632.319	632.32	632.317	632.317	632.319	632.318	632.317	632.317	51.77	46.74	43.71	43.68	42.01	39.85	42.84	39.61	-	37900	49000	47800	131000	132000	112000	104000	-:0.77:1.00:0.98:2.68:2.69:2.29:2.11	44900	120000	1.00:2.67	43.78	106	116	N	Y
93	97808	gi|348516094	K.TPAQYDAQQLK.Q	Y	0.91	9.28	631.826	37.10 - 49.88	2	45000	631.827	631.826	631.826	631.828	631.827	631.825	631.824	631.825	49.15	45.09	41.87	41.97	40.08	37.77	41.19	37.46	13200	12600	13900	19500	74200	82000	73000	72600	0.94:0.91:1.00:1.40:5.32:5.89:5.24:5.21	14800	75500	1.00:5.10	41.82	106	116	N	N
93	97808	gi|348516094	R.SAIHLR.Q	Y	0.53	8.18	348.711	31.36 - 36.62	2	42000	-	-	348.71	348.712	348.712	348.712	348.711	348.711	-	-	35.34	35.3	33.7	31.91	34.5	31.52	0	0	20800	20800	74100	66800	90300	62900	0:0:1.00:1.00:3.56:3.21:4.34:3.02	10400	73500	1.00:7.07	33.71	219	224	N	N
93	97808	gi|348516094	R.QIVDLKK.V	Y	1.09	12.33	422.27	33.14 - 46.49	2	36000	422.269	422.27	422.269	422.27	422.271	422.27	422.27	422.269	46.13	41.66	37.92	37.74	35.84	33.64	36.92	33.3	11800	13000	13500	16400	59100	56900	64700	52100	0.88:0.96:1.00:1.22:4.39:4.23:4.80:3.87	13700	58200	1.00:4.26	37.89	140	146	N	N
93	97808	gi|348516094	K.LYLAMK.G	Y	0.89	8.68	369.716	53.66 - 61.18	2	27000	369.715	369.716	369.715	369.716	369.716	369.716	369.715	369.715	60.69	58.31	56.83	56.28	55.5	54.46	55.23	53.89	8330	8660	8530	8370	51000	48100	40600	38600	0.98:1.01:1.00:0.98:5.98:5.64:4.76:4.53	8470	44600	1.00:5.26	56.4	272	277	N	N
93	97808	gi|348516094	R.ALYEAGEAR.K	Y	0.73	6.51	490.247	34.40 - 51.09	2	23000	490.25	490.248	490.247	490.248	490.248	490.246	490.247	490.245	50.55	42.95	39.34	39.3	37.28	34.89	38.28	34.48	10200	6540	9930	7800	46900	44900	30100	25100	1.02:0.66:1.00:0.79:4.73:4.52:3.03:2.53	8610	36800	1.00:4.27	39.63	195	203	N	N
93	97808	gi|348516094	K.ELEEDLKSDTSGN(+.98)FR.T	Y	0.95	7.91	870.904	54.74 - 60.90	2	23000	870.905	870.904	870.903	870.906	870.904	870.904	870.903	870.905	59.86	57.84	56.83	56.48	55.93	55.27	55.88	55.14	9500	8500	9210	6440	33700	42500	37000	33300	1.03:0.92:1.00:0.70:3.66:4.61:4.02:3.61	8420	36600	1.00:4.35	56.65	155	169	N	Y
93	97808	gi|348516094	R.TEGVC(+57.02)EQLVDSDAR.A	Y	0.98	7.22	789.862	49.31 - 56.98	2	19000	789.861	789.865	789.863	789.862	789.864	789.86	789.86	789.861	56.69	53.99	52.23	52.01	50.93	49.61	51.3	49.76	9000	8470	11900	10400	30000	31600	22900	26200	0.76:0.71:1.00:0.88:2.53:2.66:1.93:2.20	9950	27700	1.00:2.79	52.06	181	194	N	Y
93	97808	gi|348516094	K.LYLAMK.G	Y	0.69	9.05	738.422	53.66 - 58.52	1	18000	-	738.423	738.421	738.421	738.424	738.422	738.419	738.421	-	58.31	56.79	56.28	55.5	54.46	55.23	53.89	0	3010	3710	5730	28500	30700	34200	37800	0:0.81:1.00:1.55:7.70:8.27:9.24:10.21	3110	32800	1.00:10.54	55.78	272	277	N	N
93	97808	gi|348516094	R.IMVSR.S	N	0.82	6.71	605.341	30.45 - 42.74	1	18000	605.341	605.339	605.338	605.343	605.342	605.341	605.34	605.342	42.38	37.86	33.83	33.88	32.41	30.78	33.32	30.62	5310	4250	6580	11300	20700	19100	38100	37400	0.81:0.65:1.00:1.72:3.15:2.90:5.80:5.69	6860	28800	1.00:4.20	34.39	289	293	N	N
93	97808	gi|348516094	R.TAFFAEK.L	Y	0.52	10.66	813.414	46.41 - 53.62	1	12000	-	813.413	813.41	813.416	813.418	813.415	813.413	813.415	-	53.09	47.59	49.79	49.38	47.67	49.18	46.71	0	2810	755	3920	22000	20400	23900	26000	0:3.72:1.00:5.19:29.16:27.01:31.69:34.42	1870	23100	1.00:12.34	49.06	265	271	N	N
93	97808	gi|348516094	R.TALIALC(+57.02)K.A	Y	0.67	4.53	445.264	57.47 - 63.20	2	12000	445.264	445.263	445.262	445.262	445.267	445.267	445.266	-	62.79	60.71	59.54	58.99	58.52	57.75	57.97	-	7960	8380	7450	9790	22100	16200	13200	-	1.07:1.13:1.00:1.31:2.97:2.17:1.77:-	8400	17200	1.00:2.04	59.47	170	177	N	Y
93	97808	gi|348516094	R.SEIDMK.R	Y	0.55	5.97	722.337	31.52 - 44.07	1	11000	722.337	722.336	722.334	722.341	722.339	722.337	722.338	722.336	43.58	39.15	35.22	35.01	33.62	31.91	34.46	31.65	6370	2910	5480	3530	32500	27900	4920	3970	1.16:0.53:1.00:0.64:5.92:5.10:0.90:0.72	4570	17300	1.00:3.79	35.58	294	299	N	N
93	97808	gi|348516094	K.GLGTDEDTLIEILASR.T	Y	0.94	9.59	568.298	109.57 - 111.71	3	10000	568.298	568.299	568.294	568.298	568.299	568.298	568.298	568.298	110.83	110.46	110.8	110.8	110.6	110.48	109.93	110.14	4480	3860	3770	2450	18400	17000	14400	18900	1.19:1.02:1.00:0.65:4.87:4.51:3.83:5.02	3640	17200	1.00:4.72	110.51	121	136	N	N
93	97808	gi|348516094	R.TAFFAEK.L	Y	0.81	10	407.214	47.48 - 56.94	2	10000	407.216	407.214	407.213	-	407.214	407.212	407.214	407.215	56.33	53.12	50.7	-	49.38	47.67	49.18	48.53	3590	2070	3150	0	20000	23400	15400	12600	1.14:0.66:1.00:0:6.37:7.43:4.91:4.00	2200	17900	1.00:8.11	50.7	265	271	N	N
93	97808	gi|348516094	R.TALIALC(+57.02)K.A	Y	0.77	6.16	889.516	56.75 - 62.79	1	6000	889.51	889.51	889.518	889.516	889.52	889.519	889.515	889.518	62.75	60.71	59.58	58.94	58.44	57.63	57.97	56.99	1000	2280	2590	4870	9590	8670	9760	9560	0.39:0.88:1.00:1.88:3.70:3.34:3.76:3.69	2690	9400	1.00:3.50	59.13	170	177	N	Y
93	97808	gi|348516094	R.SEIDMKR.I	Y	0.44	6.41	439.723	29.85 - 37.30	2	5600	-	439.721	439.721	-	439.724	-	439.723	439.725	-	36.97	32.98	-	31.51	-	32.51	29.97	0	3720	3700	0	21200	0	10300	5680	0:1.00:1.00:0:5.72:0:2.79:1.53	1850	9300	1.00:5.01	32.79	294	300	N	N
80	104812	gi|542257779	R.DIDTILADIANLR.E	Y	0.69	10.62	721.895	129.28 - 133.65	2	33000	721.901	-	-	-	721.895	721.894	721.894	721.894	129.31	-	-	-	132.1	132.07	131.82	131.9	-	0	0	0	52500	50600	66300	64300	-:0:0:0:1.00:0.97:1.26:1.22	0	58400	00:00:01	131.44	1099	1111	Y	N
80	104812	gi|542257779	K.ALSDSQQSLTLVR.N	Y	0.76	12.32	709.395	58.47 - 60.13	2	19000	-	-	-	-	709.392	709.394	709.398	709.395	-	-	-	-	59.84	59.22	59.41	58.64	0	0	0	0	40800	44000	28800	41000	0:0:0:0:1.00:1.08:0.71:1.00	0	38700	00:00:01	59.28	727	739	Y	N
80	104812	gi|542257779	R.VAASLGDLR.S	Y	0.51	5.63	451.262	49.31 - 58.93	2	19000	451.262	-	451.264	451.265	451.262	451.262	451.26	451.261	58.53	-	54.15	53.73	51.33	49.98	51.54	49.64	7590	-	7180	9890	25400	27900	26900	27900	1.06:-:1.00:1.38:3.54:3.88:3.75:3.89	8220	27000	1.00:3.29	52.7	250	258	Y	N
80	104812	gi|542257779	R.EFASLPSHDDILK.E	Y	0.74	11.25	736.377	65.50 - 67.77	2	18000	-	-	-	-	736.378	736.378	736.376	736.376	-	-	-	-	66.93	66.64	66.27	66.13	0	0	0	0	32700	32600	35200	39700	0:0:0:0:1.00:1.00:1.08:1.22	0	35100	00:00:01	66.49	962	974	N	N
80	104812	gi|542257779	R.SRVDGVTEAMDENLAGIDVLQDGILR.N	Y	0.73	11.81	929.468	108.60 - 110.08	3	17000	929.47	-	-	-	929.471	929.467	929.465	929.466	109.75	-	-	-	109.46	109.37	108.83	109.22	3650	0	0	0	38200	41500	33700	21900	1.00:0:0:0:10.45:11.36:9.23:6.00	913	33800	1.00:37.04	109.33	814	839	N	N
80	104812	gi|542257779	K.DIANMEQNLPPSLQGAIDVMR.S	Y	0.54	12.02	771.378	107.03 - 109.64	3	13000	-	-	-	-	771.377	771.378	771.379	771.376	-	-	-	-	108.67	108.1	107.88	108.09	0	0	0	0	26200	28900	19400	26000	0:0:0:0:1.00:1.10:0.74:0.99	0	25100	00:00:01	108.19	793	813	N	N
80	104812	gi|542257779	R.N(+.98)KAVAEDLLANGK.A	Y	0.9	15.03	672.366	50.82 - 53.10	2	12000	-	-	-	-	672.368	672.366	672.366	672.365	-	-	-	-	52.45	51.29	52.58	51.06	0	0	0	0	23500	26500	22100	22700	0:0:0:0:1.00:1.13:0.94:0.96	0	23700	00:00:01	51.85	840	852	N	Y
80	104812	gi|542257779	K.DIANMEQNLPPSLQGAIDVMR.S	Y	0.51	12.21	1156.56	106.96 - 109.59	2	7400	-	-	-	-	1156.57	1156.56	1156.56	1156.56	-	-	-	-	107.9	107.78	107.49	107.68	0	0	0	0	14200	15300	16000	13300	0:0:0:0:1.00:1.08:1.13:0.94	0	14700	00:00:01	107.71	793	813	N	N
80	104812	gi|542257779	K.KVVEGSLSPR.L	Y	0.77	11.72	536.312	31.97 - 36.96	2	6700	-	-	-	-	536.313	536.311	536.312	536.31	-	-	-	-	34.51	32.44	35.69	32.13	0	0	0	0	11900	12200	16600	12900	0:0:0:0:1.00:1.03:1.40:1.09	0	13400	00:00:01	33.69	1069	1078	N	N
80	104812	gi|542257779	R.GYLDNVQLVTAQR.G	Y	0.48	11.39	738.898	71.59 - 76.03	2	6300	-	-	-	738.899	738.897	738.896	-	738.898	-	-	-	75.67	72.44	72.15	-	72.03	0	0	0	2130	14200	18400	0	15400	0:0:0:1.00:6.66:8.63:0:7.22	532	12000	1.00:22.51	73.07	312	324	N	N
80	104812	gi|542257779	R.QLDEEQDLLN(+.98)IK.D	Y	0.89	3.67	729.861	66.25 - 69.56	2	5100	729.86	729.858	729.861	729.86	729.864	729.863	729.862	729.859	69.51	68.34	68.13	67.64	67.4	67	66.68	66.45	1730	3480	5580	6990	5790	6590	3490	7060	0.31:0.62:1.00:1.25:1.04:1.18:0.62:1.27	4440	5730	1.00:1.29	67.64	633	644	N	Y
80	104812	gi|542257779	K.GFDQQIAGSK.T	Y	0.64	7.86	525.769	38.40 - 45.26	2	5000	-	525.774	525.772	525.775	525.763	525.763	525.767	525.765	-	45.17	41.87	41.85	40.92	38.69	42	38.6	0	1220	2390	1960	10600	11100	6570	6530	0:0.51:1.00:0.82:4.43:4.64:2.75:2.73	1390	8710	1.00:6.25	41.3	895	904	N	N
500	98125	gi|542256684	K.NFDIGAALDAIQYAK.Q	Y	1.01	12.25	805.411	105.67 - 108.23	2	50000	805.412	805.413	805.411	805.411	805.415	805.41	805.409	805.408	106.82	106.42	106.61	106.46	106.56	106.38	106	106.03	78200	91300	98900	61100	13000	15000	16200	22900	0.79:0.92:1.00:0.62:0.13:0.15:0.16:0.23	82400	16800	1.00:0.20	106.41	417	431	Y	N
500	98125	gi|542256684	K.AYLLGKDEAVK.E	Y	0.61	9.91	603.842	45.00 - 54.43	2	24000	603.842	603.845	603.842	603.842	603.842	603.841	-	-	53.78	50.59	48.16	47.52	46.77	45.23	-	-	37300	41500	48000	47800	7240	6610	0	0	0.78:0.86:1.00:1.00:0.15:0.14:0:0	43600	3460	1.00:0.08	48.67	7	17	Y	N
500	98125	gi|542256684	K.EVDPSTGELQSLQPDNQEQGPLSEGQAGPSGLR.E	Y	0.9	9.68	1140.88	74.89 - 77.45	3	19000	1140.88	1140.88	1140.88	1140.88	1140.88	1140.89	1140.87	1140.88	76.52	76.2	76.01	75.64	75.64	75.43	75.23	75.34	37400	32500	38900	24300	6260	6550	4000	4220	0.96:0.84:1.00:0.62:0.16:0.17:0.10:0.11	33300	5260	1.00:0.16	75.75	342	374	Y	N
500	98125	gi|542256684	K.TADVFGNLNNFNLFYR.D	Y	0.44	6.62	952.965	108.60 - 114.74	2	18000	952.962	952.966	952.961	952.965	952.966	952.965	-	952.968	108.94	113.01	113.43	113.12	113.32	113.15	-	112.71	5490	29100	35300	36400	6470	7940	-	4010	0.16:0.83:1.00:1.03:0.18:0.23:-:0.11	26600	6140	1.00:0.23	112.53	39	54	N	N
500	98125	gi|542256684	K.HTEHALLPIWHPLQWFPR.G	Y	0.48	5.66	570.305	102.49 - 108.57	4	16000	570.307	570.305	570.306	-	570.307	570.303	570.304	-	103.06	102.85	103.27	-	103.38	103.19	106.66	-	30900	33300	34600	0	4120	4390	23500	0	0.89:0.96:1.00:0:0.12:0.13:0.68:0	24700	8010	1.00:0.32	103.73	191	208	N	N
500	98125	gi|542256684	R.EAALYPHLPQEADPR.L	Y	0.89	6.52	853.932	60.68 - 65.28	2	15000	853.931	853.934	853.932	853.931	853.932	853.93	853.932	853.936	64.91	63.36	63.02	62.77	62.3	62	61.69	61.23	16700	16100	19900	37200	5920	4810	8050	8590	0.84:0.81:1.00:1.87:0.30:0.24:0.40:0.43	22500	6840	1.00:0.30	62.66	375	389	N	N
500	98125	gi|542256684	K.DSDEEWTHLSSK.E	Y	0.55	10.96	717.319	49.19 - 57.15	2	8000	717.316	717.319	717.317	717.317	717.318	717.32	717.324	717.319	56.78	54.03	52.19	51.88	50.72	49.49	51.05	49.27	11700	13500	16300	17900	1140	1050	1110	1630	0.72:0.83:1.00:1.10:0.07:0.06:0.07:0.10	14900	1230	1.00:0.08	51.93	330	341	N	N
160	98186	gi|348501522	K.WTELMLQDSAVK.A	N	0.7	4.73	710.862	74.50 - 78.53	2	83000	710.864	710.863	710.861	710.861	710.864	710.862	710.862	710.861	77.05	76.48	76.33	75.76	75.64	75.39	74.79	74.89	39600	53100	58700	49200	124000	119000	109000	110000	0.67:0.90:1.00:0.84:2.12:2.03:1.86:1.87	50100	116000	1.00:2.31	75.79	201	212	N	N
160	98186	gi|348501522	K.MMLEHFSK.V	N	0.72	6.07	511.746	45.89 - 55.88	2	68000	511.746	511.748	511.745	511.746	511.747	511.746	511.746	511.746	54.35	51.24	48.85	50.87	47.59	46.01	49.65	47.74	21400	24700	26000	50000	83100	81300	124000	136000	0.82:0.95:1.00:1.92:3.20:3.13:4.76:5.22	30500	106000	1.00:3.47	49.54	113	120	N	N
160	98186	gi|348501522	K.ATMFSPDAHK.A	Y	0.62	11.05	552.764	36.53 - 41.92	2	39000	-	-	-	-	552.766	552.763	552.763	552.764	-	-	-	-	39.95	37.69	40.71	37.13	0	0	0	0	72000	77000	81300	78200	0:0:0:0:1.00:1.07:1.13:1.09	0	77100	00:00:01	38.87	213	222	Y	N
160	98186	gi|348501522	K.KWTELMLQDSAVK.A	N	0.85	8.17	774.91	69.03 - 70.97	2	21000	-	-	774.908	774.911	774.911	774.909	774.909	774.91	-	-	70.49	70.14	69.78	69.44	69.36	69.45	0	0	9790	16500	30600	28400	38600	42900	0:0:1.00:1.69:3.13:2.90:3.94:4.38	6580	35100	1.00:5.34	69.78	200	212	N	N
160	98186	gi|348501522	K.TFLDGNPDFDYGL	N	0.95	8.35	737.329	106.21 - 108.38	2	20000	737.33	737.33	737.328	-	737.331	737.328	737.328	737.328	107.26	106.88	107.17	-	107.24	107.06	106.94	106.87	10400	8080	11800	0	38500	38800	26200	28300	0.89:0.69:1.00:0:3.27:3.30:2.23:2.40	7570	32900	1.00:4.35	107.06	227	239	N	N
160	98186	gi|348501522	K.QFLDGNPELKK.W	Y	0.81	14.09	644.852	48.15 - 50.50	2	17000	-	-	-	-	644.854	644.852	644.851	644.852	-	-	-	-	49.95	48.6	50.17	48.39	0	0	0	0	29600	36700	34400	37300	0:0:0:0:1.00:1.24:1.16:1.26	0	34500	00:00:01	49.28	190	200	Y	N
160	98186	gi|348501522	K.LLPSSPFAK.A	N	0.6	4.2	480.281	60.47 - 67.29	2	13000	480.284	480.283	480.28	480.283	480.278	480.277	480.283	480.282	66.4	64.76	64.28	63.65	65.03	64.67	62.75	62.29	12200	9270	7750	8250	4950	7270	28800	29200	1.57:1.20:1.00:1.06:0.64:0.94:3.72:3.77	9360	17600	1.00:1.88	64.23	100	108	N	N
160	98186	gi|348501522	R.FC(+57.02)PFAQR.T	N	1.05	6.31	463.226	51.55 - 59.37	2	12000	463.225	463.226	463.228	463.228	463.226	463.226	463.224	463.224	58.97	56.39	54.71	54.3	53.34	52.19	53.43	51.84	5810	6040	8990	9390	15900	15800	14900	15500	0.65:0.67:1.00:1.04:1.77:1.76:1.66:1.72	7560	15500	1.00:2.06	54.4	29	35	N	Y
160	98186	gi|348501522	K.LLPSSPFAK.A	N	0.97	7.83	959.556	61.93 - 66.84	1	9600	959.561	959.555	959.554	959.557	959.558	959.556	959.555	959.554	66.36	64.71	64.27	63.61	63.41	62.91	62.75	62.25	3040	3760	4300	6710	13700	11700	17400	16200	0.71:0.87:1.00:1.56:3.18:2.72:4.04:3.76	4450	14700	1.00:3.31	63.78	100	108	N	N
160	98186	gi|348501522	K.KLLPSSPFAK.A	N	1.05	9.01	544.331	57.55 - 62.99	2	9400	544.33	544.332	544.33	544.33	544.332	544.332	544.331	544.331	62.79	60.9	60.1	59.43	59.04	58.45	58.38	57.75	4590	3830	4500	6340	13100	13100	15200	14600	1.02:0.85:1.00:1.41:2.91:2.92:3.38:3.25	4820	14000	1.00:2.91	59.61	99	108	N	N
160	98186	gi|348501522	R.VEAYQVK.Q	Y	0.58	8.32	418.731	31.90 - 46.21	2	7800	418.734	-	418.736	418.73	418.731	418.73	418.729	418.729	46	-	37.63	32.08	34.27	32.28	35.29	32.05	2840	0	2830	2300	16900	17100	12700	7950	1.00:0:1.00:0.81:5.96:6.06:4.50:2.81	1990	13700	1.00:6.87	35.66	183	189	Y	N
160	98186	gi|348501522	K.FFGGDSITMIDYMMWPWFER.V	N	0.71	5.26	843.708	140.11 - 140.66	3	5000	843.713	843.708	843.703	843.706	843.711	843.704	843.708	-	140.23	140.17	140.22	140.29	140.2	140.19	140.23	-	2290	876	2910	5150	5260	5770	13000	-	0.79:0.30:1.00:1.77:1.81:1.99:4.46:-	2800	8000	1.00:2.85	140.22	163	182	N	N
561	98356	gi|348533107	R.VYGVSFPLFSK.I	Y	0.76	12.07	622.341	98.15 - 100.22	2	17000	622.341	622.344	622.341	622.34	-	-	-	-	99.22	99.14	99.23	98.77	-	-	-	-	31000	32900	35100	33600	0	0	0	0	0.88:0.94:1.00:0.96:0:0:0:0	33100	0	1.00:0	99.09	105	115	Y	N
561	98356	gi|348533107	K.IAVVGTGANNVYK.Y	Y	0.92	14.94	653.365	51.56 - 56.98	2	11000	653.364	653.367	653.365	653.365	-	-	-	-	56.48	53.78	51.95	51.73	-	-	-	-	19500	20400	23800	25200	0	0	0	0	0.82:0.86:1.00:1.06:0:0:0:0	22200	0	1.00:0	53.49	116	128	Y	N
46	97590	gi|542242944	K.MLLDIK.S	N	0.74	11.1	732.433	64.86 - 69.88	1	420000	732.433	732.434	732.432	732.432	732.434	732.434	732.431	732.432	69.48	68.04	67.54	66.9	66.48	66	65.7	65.26	16600	18800	19600	28400	757000	714000	898000	933000	0.85:0.96:1.00:1.45:38.69:36.51:45.89:47.72	20800	826000	1.00:39.62	66.93	360	365	N	N
46	97590	gi|542242944	K.ATMQNLNDR.L	N	0.76	11.31	531.755	32.01 - 45.63	2	330000	531.755	531.754	531.753	531.756	531.756	531.755	531.754	531.755	45.02	40.38	36.42	36.3	34.43	32.44	35.57	32.21	49100	42200	46400	39300	671000	631000	646000	487000	1.06:0.91:1.00:0.85:14.46:13.59:13.92:10.48	44200	609000	1.00:13.76	36.6	77	85	N	N
46	97590	gi|542242944	R.LASYLEK.V	N	1.13	23.98	412.233	39.65 - 52.01	2	260000	412.234	412.235	412.232	412.233	412.234	412.233	412.233	412.233	51.21	47.44	44.35	44.28	42.49	40.44	43.13	39.93	19400	17800	18500	15800	573000	572000	460000	409000	1.05:0.96:1.00:0.85:30.89:30.87:24.79:22.05	17900	504000	1.00:28.13	44.16	86	92	N	N
46	97590	gi|542242944	K.MLLDIK.S	N	0.97	19.32	366.72	64.82 - 70.42	2	170000	366.72	366.721	366.719	366.721	366.721	366.721	366.719	366.72	69.48	68.01	67.57	66.98	66.53	65.96	65.75	65.26	17700	15800	18200	15400	389000	391000	251000	248000	0.97:0.87:1.00:0.85:21.39:21.51:13.79:13.64	16800	320000	1.00:19.09	66.94	360	365	N	N
46	97590	gi|542242944	R.DQEAWFNDK.S	Y	0.88	12.61	576.755	56.63 - 63.32	2	150000	576.755	576.756	576.754	576.754	576.755	576.754	576.754	576.754	62.79	60.59	59.37	58.98	58.4	57.59	58.29	57.28	29800	32900	32900	28800	304000	295000	248000	231000	0.91:1.00:1.00:0.87:9.22:8.96:7.52:7.01	31100	269000	1.00:8.66	59.16	261	269	Y	N
46	97590	gi|542242944	K.TEISDLRR.T	Y	0.7	5.96	495.274	34.07 - 48.10	2	130000	495.274	495.274	495.273	495.275	495.276	495.275	495.274	495.274	47.06	42.62	39.02	39.06	36.96	34.57	38.08	34.23	55000	50400	65100	72400	195000	202000	205000	185000	0.84:0.77:1.00:1.11:2.99:3.10:3.15:2.85	60700	197000	1.00:3.24	38.95	289	296	Y	N
46	97590	gi|542242944	R.YSSMLAGFQSQINMLEGELANVR.A	Y	1	8.18	853.416	136.57 - 138.65	3	130000	853.416	853.418	853.415	853.416	853.418	853.416	853.417	853.416	136.8	136.77	136.88	136.96	136.74	136.84	136.79	136.74	56000	57700	61300	61600	173000	159000	220000	223000	0.91:0.94:1.00:1.01:2.82:2.60:3.58:3.64	59100	194000	1.00:3.27	136.82	326	348	Y	N
46	97590	gi|542242944	R.TYTSSVAPQK.A	Y	0.76	8.58	541.28	30.67 - 44.24	2	98000	541.28	541.279	541.278	541.282	541.281	541.281	541.28	541.281	43.54	38.79	34.53	34.65	32.77	30.86	33.97	30.83	27200	21000	23800	22200	194000	179000	186000	129000	1.14:0.88:1.00:0.94:8.18:7.53:7.83:5.42	23500	172000	1.00:7.31	34.99	9	18	N	N
46	97590	gi|542242944	R.LEQEIATYR.S	Y	0.67	6.67	561.796	42.67 - 53.01	2	94000	561.797	561.799	561.795	-	561.797	561.795	561.795	561.795	52.58	49.19	46.55	-	45.17	43.34	45.77	42.96	30000	29300	30400	-	150000	153000	128000	137000	0.98:0.96:1.00:-:4.93:5.03:4.21:4.52	29900	142000	1.00:4.75	46.51	368	376	N	N
46	97590	gi|542242944	K.EITIHTETIQTSK.T	Y	0.95	9.43	750.903	44.56 - 54.47	2	84000	750.904	750.904	750.901	750.903	750.904	750.903	750.902	750.903	53.78	50.71	48.52	48.34	47.14	45.69	47.46	45.31	23600	23100	24700	26500	139000	152000	137000	146000	0.96:0.94:1.00:1.07:5.62:6.16:5.54:5.91	24500	143000	1.00:5.86	48.37	276	288	N	N
46	97590	gi|542242944	R.AQYEAITDK.H	Y	0.38	10.19	519.762	34.88 - 40.15	2	71000	-	-	-	519.762	519.763	519.762	519.761	519.761	-	-	-	39.71	38.01	35.49	38.96	35.17	0	0	0	12700	189000	167000	117000	79100	0:0:0:1.00:14.81:13.13:9.18:6.20	3190	138000	1.00:43.32	37.47	249	257	N	N
46	97590	gi|542242944	R.ASIEQQGQDYK.M	Y	1.13	11.62	633.804	32.13 - 46.08	2	69000	633.804	633.803	633.803	633.805	633.805	633.803	633.802	633.803	45.42	40.78	36.82	36.78	34.67	32.48	36.05	32.37	29100	22800	26900	26200	119000	108000	125000	94200	1.08:0.85:1.00:0.97:4.43:4.00:4.64:3.50	26300	111000	1.00:4.25	36.92	349	359	N	N
46	97590	gi|542242944	K.SRLEQEIATYR.S	Y	0.84	9.66	683.363	52.02 - 58.81	2	60000	683.364	683.363	683.362	683.365	683.363	683.363	683.362	683.363	58.17	55.84	54.42	54.75	53.14	52.19	53.51	52.6	14300	17500	19500	22600	103000	105000	98100	98500	0.74:0.90:1.00:1.16:5.30:5.40:5.03:5.05	18500	101000	1.00:5.48	54.33	366	376	N	N
46	97590	gi|542242944	R.YSSMLAGFQSQINMLEGELANVR.A	Y	1.19	12.28	1279.62	136.57 - 137.91	2	55000	1279.62	1279.62	1279.62	1279.62	1279.62	1279.62	1279.61	1279.61	136.8	136.82	136.88	136.98	136.74	136.84	136.79	136.75	19100	24200	23900	27400	77900	68100	96800	99100	0.80:1.01:1.00:1.14:3.25:2.85:4.04:4.14	23600	85500	1.00:3.61	136.83	326	348	N	N
46	97590	gi|542242944	R.SLLESEESR	Y	1.01	7.68	525.262	39.37 - 51.85	2	40000	525.263	525.264	525.262	525.262	525.262	525.262	525.261	525.262	51.04	47.23	44.11	44	42.29	40.16	42.84	39.61	19700	24100	26400	14800	79300	79600	43500	33800	0.75:0.91:1.00:0.56:3.00:3.01:1.64:1.28	21300	59100	1.00:2.78	43.91	377	385	N	N
46	97590	gi|542242944	K.ADLEMQIEGLQDELAYLKK.N	Y	1.19	4.86	736.378	106.37 - 108.16	3	33000	736.377	736.379	736.376	736.377	736.381	736.378	736.378	736.376	107.55	107.08	107.37	107.2	107.3	107.19	106.59	106.7	36000	37200	41700	40300	21900	24600	30700	29400	0.86:0.89:1.00:0.97:0.53:0.59:0.73:0.71	38800	26600	1.00:0.69	107.12	193	211	N	N
46	97590	gi|542242944	R.QSVEADIANLRR.L	Y	0.31	9.55	686.375	55.38 - 62.87	2	23000	686.375	686.375	686.371	686.373	686.377	-	-	686.377	62.11	60.28	59.54	58.9	56.85	-	-	55.53	27100	36700	49900	59000	4700	0	0	7830	0.54:0.73:1.00:1.18:0.09:0:0:0.16	43200	3130	1.00:0.07	58.87	172	183	N	N
46	97590	gi|542242944	K.NHAEELAALR.S	Y	0.81	4.52	562.301	41.54 - 52.37	2	23000	562.303	562.303	562.299	562.301	562.302	562.3	562.301	562.3	52.05	48.51	45.67	45.65	44.05	42.13	44.65	41.63	18800	25400	30100	43900	14500	16000	14900	18600	0.63:0.84:1.00:1.46:0.48:0.53:0.49:0.62	29500	16000	1.00:0.54	45.54	212	221	N	N
46	97590	gi|542242944	R.SLLESEESR	Y	0.8	8.4	1049.51	39.37 - 51.77	1	20000	1049.51	1049.52	1049.51	1049.51	1049.51	1049.51	1049.51	1049.51	51.09	47.19	44.11	43.96	42.29	40.16	42.8	39.61	4460	4240	5490	8440	34000	33800	31600	35100	0.81:0.77:1.00:1.54:6.20:6.15:5.76:6.40	5660	33600	1.00:5.95	43.9	377	385	N	N
46	97590	gi|542242944	R.QSVEADIANLR.R	Y	0.63	3.29	608.325	64.08 - 68.56	2	17000	608.323	-	608.321	608.328	608.324	608.323	608.327	608.327	68.25	-	66.56	66.14	65.67	65.25	65.06	64.77	16900	-	13300	25900	16700	15300	15100	18500	1.27:-:1.00:1.95:1.26:1.15:1.14:1.39	18700	16400	1.00:0.88	65.96	172	182	N	N
46	97590	gi|542242944	K.ATMQNLNDRLASYLEK.V	N	0.83	13.08	622.985	78.02 - 80.32	3	14000	-	-	-	-	622.987	622.985	622.984	622.985	-	-	-	-	79.08	78.99	78.21	78.36	0	0	0	0	28400	29900	22800	27200	0:0:0:0:1.00:1.05:0.80:0.96	0	27100	00:00:01	78.66	77	92	N	N
46	97590	gi|542242944	R.LLDQTTLTK.A	Y	0.45	4.48	516.804	46.07 - 55.64	2	10000	516.804	516.806	516.803	516.803	-	-	516.803	516.804	54.71	51.66	49.41	49.41	-	-	48.74	46.56	13000	15200	15200	13000	0	0	12300	13900	0.86:1.00:1.00:0.85:0:0:0.81:0.91	14100	6530	1.00:0.46	50.08	184	192	N	N
46	97590	gi|542242944	K.FEHELMMR.Q	Y	0.72	3.14	546.756	47.62 - 56.00	2	6700	546.755	546.756	546.756	546.756	546.757	-	546.755	546.756	55.6	52.75	50.59	50.87	49.2	-	49.77	47.78	6390	5550	6350	7820	6350	-	6460	8210	1.01:0.87:1.00:1.23:1.00:-:1.02:1.29	6530	7000	1.00:1.07	50.94	164	171	N	N
155	97919	gi|348503760	R.ELDEDYIR.T	Y	0.92	11.31	526.751	49.31 - 57.66	2	120000	526.751	526.752	526.751	526.752	526.753	526.751	526.75	526.751	57.23	54.51	52.67	52.48	51.33	50.02	51.66	50.05	25000	26000	27600	28600	215000	222000	212000	205000	0.91:0.94:1.00:1.04:7.79:8.04:7.67:7.42	26800	214000	1.00:7.96	52.49	119	126	Y	N
155	97919	gi|348503760	K.FTLITWIGESISGLQR.A	Y	0.48	5.83	910.996	135.19 - 139.51	2	89000	910.995	910.998	910.996	910.998	910.997	910.995	-	910.995	136	136.06	136.21	136.66	136.06	136.16	-	136.26	76300	49600	31600	14600	145000	152000	-	151000	2.41:1.57:1.00:0.46:4.58:4.82:-:4.79	43000	150000	1.00:3.47	136.2	76	91	Y	N
155	97919	gi|348503760	K.YENNIIVPGGQGTDYEDFK.S	Y	0.99	11.77	1080	73.18 - 76.36	2	62000	1080	1080.01	1080	1080	1080	1080	1080	1080	75.4	74.84	74.69	74.3	74.21	73.95	73.58	73.68	15000	17600	17500	19600	121000	112000	98800	95900	0.86:1.00:1.00:1.12:6.92:6.38:5.64:5.47	17400	107000	1.00:6.14	74.33	31	49	Y	N
155	97919	gi|348503760	R.DDNTDINWAVFK.Y	Y	0.89	9.79	719.337	85.89 - 88.22	2	61000	719.339	719.34	719.338	719.336	719.338	719.337	719.335	719.335	87.48	87.35	87.26	86.89	86.89	86.73	86.41	86.42	14600	13500	12900	17300	115000	116000	102000	100000	1.13:1.04:1.00:1.34:8.91:8.94:7.92:7.75	14600	108000	1.00:7.43	86.93	19	30	N	N
155	97919	gi|348503760	R.LFGFVR.I	Y	1.27	15.32	369.719	73.40 - 77.21	2	59000	369.718	369.719	369.718	369.719	369.719	369.719	369.718	369.719	76.45	75.57	75.21	74.77	74.54	74.12	73.74	73.73	16000	17200	16400	19200	106000	104000	101000	96700	0.97:1.05:1.00:1.17:6.46:6.33:6.17:5.91	17200	102000	1.00:5.92	74.76	58	63	N	N
155	97919	gi|348503760	K.EFMISDPR.E	Y	1.16	17.12	497.739	56.63 - 62.79	2	59000	497.741	497.741	497.739	497.739	497.739	497.739	497.738	497.738	62.27	60.16	59.05	58.62	58.11	57.31	57.85	56.95	17200	15900	14300	15200	116000	110000	100000	82200	1.20:1.11:1.00:1.06:8.09:7.70:7.00:5.74	15600	102000	1.00:6.53	58.79	111	118	N	N
155	97919	gi|348503760	R.ITTGDAMSK.R	Y	0.62	6.97	462.229	30.37 - 43.22	2	36000	462.229	462.227	462.228	462.232	462.23	462.23	462.228	462.23	42.9	38.26	34.18	34.16	32.53	30.78	33.61	30.71	17400	11800	12500	8000	73600	83500	56000	26600	1.40:0.94:1.00:0.64:5.90:6.69:4.48:2.13	12400	59900	1.00:4.82	34.64	64	72	N	N
155	97919	gi|348503760	K.EFMISDPR.E	Y	0.6	8.77	994.468	56.63 - 62.99	1	34000	994.469	994.47	994.466	994.469	994.469	994.467	994.465	994.465	62.27	60.16	59.05	58.62	58.11	57.31	57.85	56.95	6690	6020	6810	8740	58600	50800	66900	68200	0.98:0.88:1.00:1.28:8.60:7.46:9.82:10.00	7060	61100	1.00:8.65	58.79	111	118	N	N
155	97919	gi|348503760	K.FTLITWIGESISGLQR.A	Y	0.39	3.42	607.668	135.38 - 138.77	3	34000	607.669	607.67	607.668	607.669	607.669	607.667	-	-	136.07	136.06	136.19	136.46	136.08	136.2	-	-	52200	33100	23200	11000	66300	84100	0	0	2.25:1.43:1.00:0.47:2.86:3.62:0:0	29900	37600	1.00:1.26	136.18	76	91	N	N
155	97919	gi|348503760	M.A(+42.01)TQIDKEAC(+57.02)R.E	Y	0.77	5.91	617.301	36.53 - 48.91	2	27000	617.3	617.298	617.297	617.307	617.304	617.302	617.301	617.302	48.7	44.58	41.34	41.28	39.42	37	40.34	36.65	13600	10500	12200	15900	43200	44600	38300	38300	1.11:0.86:1.00:1.30:3.53:3.65:3.14:3.13	13100	41100	1.00:3.15	41.17	2	11	N	Y
155	97919	gi|348503760	K.DIVQNFAK.E	Y	0.81	4.37	467.749	54.14 - 61.67	2	20000	467.75	467.751	467.748	467.749	467.749	467.749	467.748	467.749	61.14	58.76	57.31	56.69	56.06	55.02	55.64	54.34	13400	13500	15600	16000	27200	37300	24200	15300	0.86:0.86:1.00:1.03:1.74:2.39:1.55:0.98	14600	26000	1.00:1.78	56.87	103	110	N	N
155	97919	gi|348503760	M.A(+42.01)TQIDK.E	Y	0.64	4.22	717.376	31.75 - 44.69	1	19000	717.376	717.375	717.373	-	717.378	717.376	-	-	43.99	39.51	35.58	-	33.91	32.12	-	-	20300	14200	18800	0	55600	42800	0	0	1.08:0.76:1.00:0:2.96:2.28:0:0	13300	24600	1.00:1.85	37.02	2	7	N	Y
155	97919	gi|348503760	K.TLVKDIVQNFAK.E	Y	0.87	16.41	688.401	80.17 - 81.64	2	16000	-	-	-	-	688.403	688.402	688.4	688.401	-	-	-	-	81.03	80.95	80.41	80.66	0	0	0	0	29700	29900	34100	32200	0:0:0:0:1.00:1.01:1.15:1.08	0	31500	00:00:01	80.76	99	110	N	N
155	97919	gi|348503760	R.ELDEDYIR.T	Y	0.64	8.09	1052.49	49.31 - 57.74	1	9900	1052.49	1052.49	1052.49	1052.49	1052.49	1052.49	1052.49	1052.49	57.19	54.55	52.75	52.47	51.33	50.02	51.66	50.05	1710	2410	3030	3040	19900	17500	14200	17300	0.57:0.80:1.00:1.00:6.58:5.79:4.71:5.73	2550	17300	1.00:6.78	52.5	119	126	N	N
155	97919	gi|348503760	K.TLVKDIVQNFAK.E	Y	0.45	10.87	459.272	80.09 - 82.47	3	5900	459.272	-	-	459.277	459.271	459.271	459.27	459.269	81.93	-	-	81.65	81.03	80.99	80.41	80.66	1110	0	0	1260	13400	13900	8300	8890	1.00:0:0:1.14:12.12:12.55:7.50:8.04	590	11100	1.00:18.83	81.11	99	110	N	N
211	97815	gi|348505198	R.DKDQTVGLGVAYIANSIAK.I	Y	0.8	8.85	655.022	89.46 - 92.01	3	30000	655.022	655.025	655.022	655.02	655.024	655.023	655.022	655.021	90.74	90.78	90.55	90.44	90.34	90.29	89.62	89.74	56800	51700	52900	44300	7620	7670	6240	9370	1.07:0.98:1.00:0.84:0.14:0.15:0.12:0.18	51400	7730	1.00:0.15	90.31	347	365	Y	N
211	97815	gi|348505198	K.IEKVPFDAATLHESSAMAAQHGMVDDGSGEK.Q	Y	1.05	13.62	807.884	66.41 - 69.32	4	23000	807.885	807.885	807.882	807.883	807.884	807.884	807.885	807.884	68.56	67.61	67.66	67.38	67.09	66.88	66.51	66.57	38300	39800	41100	35600	8210	7590	7620	7490	0.93:0.97:1.00:0.87:0.20:0.18:0.19:0.18	38700	7730	1.00:0.20	67.28	366	396	Y	N
211	97815	gi|348505198	R.AMAELSI	Y	0.63	6.19	734.376	73.86 - 78.98	1	20000	734.376	734.375	734.375	734.374	734.376	734.376	734.381	734.381	76.65	75.68	75.29	74.97	74.79	74.47	74.73	74.37	39500	25900	29300	35300	8350	8960	6950	8840	1.35:0.88:1.00:1.21:0.29:0.31:0.24:0.30	32500	8280	1.00:0.25	75.12	724	730	Y	N
211	97815	gi|348505198	K.AADEFIKK.M	Y	0.82	7.25	461.256	33.30 - 46.81	2	16000	461.257	461.256	461.256	461.258	461.257	461.255	461.253	461.255	46.17	41.66	37.92	37.74	34.78	33.84	36.96	33.38	23200	23800	27500	30000	6540	4870	6620	4630	0.84:0.87:1.00:1.09:0.24:0.18:0.24:0.17	26100	5660	1.00:0.22	37.81	310	317	N	N
211	97815	gi|348505198	M.A(+42.01)AHHPEFEQAGQQPGLQVWR.V	Y	0.88	15.16	776.718	69.58 - 71.70	3	15000	776.717	776.718	776.717	776.718	-	-	-	-	71.1	70.2	70.09	69.91	-	-	-	-	30600	24200	32800	34100	0	0	0	0	0.93:0.74:1.00:1.04:0:0:0:0	30400	0	1.00:0	70.32	2	21	N	Y
211	97815	gi|348505198	K.GGVASGFK.H	N	0.51	3.71	722.385	33.68 - 42.14	1	15000	-	722.386	722.386	722.388	722.385	722.384	722.385	722.38	-	41.58	37.83	37.74	35.92	33.88	36.87	39.92	-	7810	8840	18300	23200	13100	27400	3890	-:0.88:1.00:2.07:2.62:1.48:3.10:0.44	11700	16900	1.00:1.45	37.68	119	126	N	N
211	97815	gi|348505198	M.KGGVASGFK.H	N	0.33	9.99	425.743	29.77 - 37.46	2	14000	425.747	-	-	-	425.743	425.743	425.742	425.743	37.4	-	-	-	31.75	30.25	32.6	30.17	-	0	0	0	24700	19600	32500	21600	-:0:0:0:1.00:0.79:1.31:0.87	0	24600	00:00:01	32.44	118	126	N	N
211	97815	gi|348505198	R.VENFDLVPVPENLHGGFYTGDAYLILNTIK.Q	Y	0.64	9.69	1116.9	120.97 - 123.01	3	12000	1116.9	1116.91	1116.9	1116.91	1116.9	-	-	1116.9	121.71	121.91	121.85	121.52	121.79	-	-	121.19	17800	21300	24200	21500	3400	0	0	4060	0.74:0.88:1.00:0.89:0.14:0:0:0.17	21200	1870	1.00:0.09	121.66	22	51	N	N
211	97815	gi|348505198	K.HTQVQILPEMGETPLFK.Q	Y	0.66	6.65	656.681	91.61 - 92.78	3	10000	656.681	656.683	656.68	656.679	656.682	656.681	-	-	92.35	92.35	92.13	92.03	91.79	91.79	-	-	13500	15300	18800	16600	7600	7850	0	0	0.72:0.82:1.00:0.88:0.40:0.42:0:0	16100	3860	1.00:0.24	92.07	323	339	N	N
211	97815	gi|348505198	K.HTQVQILPEMGETPLFK.Q	Y	1.05	6.88	984.514	90.78 - 92.86	2	9200	984.516	984.52	984.514	984.511	984.516	984.511	984.512	984.512	92.34	92.35	92.15	92.01	91.79	91.77	91.01	91.05	10600	12000	12600	14700	4680	5030	7140	6410	0.84:0.95:1.00:1.17:0.37:0.40:0.57:0.51	12500	5810	1.00:0.47	91.81	323	339	N	N
211	97815	gi|348505198	R.DKDQTVGLGVAYIANSIAK.I	Y	1.1	14.69	982.029	89.46 - 91.19	2	9000	982.028	982.032	982.029	982.025	982.031	982.03	982.029	982.027	90.77	90.78	90.55	90.38	90.37	90.3	89.62	89.82	11000	14500	16500	17000	2950	2720	3060	4140	0.67:0.88:1.00:1.03:0.18:0.17:0.19:0.25	14800	3220	1.00:0.22	90.32	347	365	N	N
211	97815	gi|348505198	K.VPFDAATLHESSAMAAQHGMVDDGSGEK.Q	Y	0.39	5.31	953.436	65.10 - 68.08	3	6500	953.437	953.436	953.432	-	-	953.44	-	953.437	67.68	66.58	66.6	-	-	65.77	-	65.38	11200	13200	15000	0	0	6260	0	6540	0.75:0.88:1.00:0:0:0.42:0:0.43	9870	3200	1.00:0.32	66.4	369	396	N	N
585	105118	gi|542181023	R.VAIM(+15.99)FSVP(+15.99)FDHNLYK.N	Y	0.81	13.41	604.965	98.85 - 101.36	3	14000	-	-	-	-	604.967	604.966	604.963	604.964	-	-	-	-	99.96	99.81	99.06	99.11	0	0	0	0	29600	29900	25600	24400	0:0:0:0:1.00:1.01:0.87:0.83	0	27400	00:00:01	99.48	91	105	Y	Y
585	105118	gi|542181023	K.LELYDK.M	N	0.92	16.22	780.414	42.55 - 46.90	1	9500	-	-	-	-	780.415	780.414	780.412	780.414	-	-	-	-	45.26	43.34	45.69	42.79	0	0	0	0	16900	17800	19400	21800	0:0:0:0:1.00:1.05:1.15:1.29	0	19000	00:00:01	44.27	169	174	N	N
585	105118	gi|542181023	K.DDNTATGAVGVLTYDLFHMQSR.V	Y	0.64	11.52	804.38	119.44 - 121.23	3	6500	-	-	-	-	804.38	804.379	804.382	804.381	-	-	-	-	120.45	120.41	119.64	119.89	0	0	0	0	15000	15900	11900	8960	0:0:0:0:1.00:1.05:0.79:0.60	0	12900	00:00:01	120.1	64	85	Y	N
682	105238	gi|348514474	K.SPNLILIDVR.S	Y	0.88	16.22	570.338	83.61 - 85.72	2	20000	-	-	-	-	570.341	570.339	570.335	570.336	-	-	-	-	84.88	84.8	83.92	84.06	0	0	0	0	35400	36800	43700	46300	0:0:0:0:1.00:1.04:1.23:1.31	0	40500	00:00:01	84.41	21	30	Y	N
682	105238	gi|348514474	N.LILIDVR.S	N	1.27	5.76	421.279	74.41 - 77.93	2	14000	421.279	421.28	421.279	421.279	421.28	421.279	421.279	421.279	77.13	76.4	76.05	75.48	75.48	75.2	74.67	74.69	11300	9270	10900	10200	19500	20800	16500	16600	1.03:0.85:1.00:0.93:1.79:1.91:1.51:1.52	10400	18300	1.00:1.76	75.63	24	30	N	N
682	105238	gi|348514474	R.SGLAIGK.V	Y	0.75	7.65	645.391	35.53 - 39.90	1	5100	-	-	-	645.39	645.394	645.391	645.389	645.391	-	-	-	37.98	38.49	36.37	39.29	35.81	0	0	0	6370	5640	8760	8890	11500	0:0:0:1.00:0.89:1.37:1.39:1.80	1590	8690	1.00:5.45	37.59	88	94	Y	N
682	105238	gi|348514474	N.LILIDVR.S	N	1.14	8.5	841.551	74.46 - 77.49	1	5100	841.555	841.556	841.549	841.55	841.552	841.549	841.549	841.549	77.13	76.36	76.05	75.48	75.48	75.2	74.67	74.69	2420	2390	2430	2340	7460	6350	8080	9020	1.00:0.99:1.00:0.97:3.07:2.62:3.33:3.72	2400	7730	1.00:3.23	75.63	24	30	N	N
432	97947	gi|348541489	K.DLLEVADILEK.A	Y	0.85	14.46	629.348	106.78 - 108.46	2	15000	629.348	629.348	629.348	629.347	-	-	-	-	107.44	107.07	107.27	107.1	-	-	-	-	28400	29900	32100	33300	0	0	0	0	0.89:0.93:1.00:1.04:0:0:0:0	30900	0	1.00:0	107.22	107	117	Y	N
432	97947	gi|348541489	R.ALADTENLR.T	Y	0.37	6.48	501.769	41.59 - 50.79	2	11000	501.769	501.769	501.767	501.768	501.771	-	-	501.771	50.49	46.58	43.47	43.44	44.38	-	-	41.91	11400	19100	25400	15400	7970	0	0	5340	0.45:0.75:1.00:0.61:0.31:0:0:0.21	17800	3330	1.00:0.19	45.04	78	86	Y	N
432	97947	gi|348541489	K.ATESVPKEEVTSQNPHLK.N	Y	0.55	4.43	665.349	38.42 - 49.48	3	9800	665.347	665.347	665.348	665.349	665.352	665.35	665.348	-	49.07	45.21	42.28	42.29	40.68	38.5	41.74	-	10900	11800	11600	14600	7790	6000	5790	-	0.94:1.02:1.00:1.26:0.67:0.52:0.50:-	12200	6520	1.00:0.53	42.83	118	135	Y	N
432	97947	gi|348541489	K.TQLEDQLKDMTEK.Y	Y	0.78	8.28	789.891	63.88 - 67.48	2	7500	789.891	789.89	789.89	789.89	789.897	789.889	789.892	789.89	67.19	65.74	65.6	65.21	64.8	64.46	64.33	64.08	10100	11400	11700	16900	3030	3380	1400	2390	0.86:0.98:1.00:1.44:0.26:0.29:0.12:0.20	12500	2550	1.00:0.20	65.18	62	74	N	N
432	97947	gi|348541489	R.TLRPALVGVAK.A	Y	0.99	8.21	562.863	46.77 - 54.87	2	5700	562.863	562.865	562.862	562.864	562.864	562.863	-	-	54.47	51.66	49.66	50.75	48.48	47.05	-	-	4930	6920	9010	15500	4320	4490	0	0	0.55:0.77:1.00:1.72:0.48:0.50:0:0	9100	2200	1.00:0.24	50.35	202	212	N	N
95	97705	gi|348527985	K.LGDVYVNDAFGTAHR.A	Y	1.18	13.6	545.605	63.17 - 67.33	3	79000	545.606	545.607	545.603	545.604	545.606	545.605	545.604	545.604	66.68	65.23	65.08	64.84	64.27	63.88	63.85	63.56	30600	29200	31300	24900	141000	146000	112000	117000	0.98:0.93:1.00:0.80:4.50:4.67:3.57:3.74	29000	129000	1.00:4.45	64.67	157	171	Y	N
95	97705	gi|348527985	K.YSLEPVAAELK.T	Y	0.73	4.55	610.333	70.13 - 73.93	2	71000	-	610.333	610.332	610.332	610.334	610.335	610.332	610.332	-	71.76	71.56	70.99	71.04	70.66	70.4	70.32	-	45300	51700	38000	98400	96800	83100	86600	-:0.88:1.00:0.73:1.90:1.87:1.61:1.67	45000	91200	1.00:2.03	70.96	76	86	Y	N
95	97705	gi|348527985	K.ATQEQIDSFR.A	Y	0.77	5.97	597.795	42.47 - 53.37	2	54000	597.795	597.798	597.793	597.795	597.795	597.794	597.794	597.795	52.97	49.6	46.94	46.6	45.53	43.72	46.01	43.19	19700	22000	28400	27700	82900	91700	74700	84700	0.69:0.77:1.00:0.97:2.92:3.23:2.63:2.98	24500	83500	1.00:3.41	46.82	142	151	Y	N
95	97705	gi|348527985	K.SVVLMSHLGRPDGNVMPEK.Y	Y	0.6	5.7	689.36	62.01 - 65.60	3	53000	689.36	689.362	-	689.358	689.36	689.359	689.36	689.359	65.19	64.1	-	63.89	62.84	62.58	62.21	62.58	11600	25600	-	34300	75600	73700	74300	77400	1.00:2.21:-:2.96:6.52:6.35:6.40:6.67	23900	75200	1.00:3.15	63.34	57	75	N	N
95	97705	gi|348527985	K.ELDYFAMALEKPQRPFLAILGGAK.V	Y	1.18	10.84	670.363	114.23 - 116.28	4	50000	670.364	670.364	670.362	670.362	670.364	670.364	670.364	670.364	115.3	115.09	115.52	115.35	115.39	115.25	114.55	114.87	23200	23300	23900	26100	81500	78900	71400	72600	0.97:0.97:1.00:1.09:3.40:3.30:2.98:3.03	24100	76100	1.00:3.16	115.16	193	216	N	N
95	97705	gi|348527985	K.ELDYFAMALEKPQRPFLAILGGAK.V	Y	1.03	10.71	893.48	114.22 - 116.17	3	46000	893.48	893.482	893.478	893.48	893.482	893.481	893.48	893.481	115.29	115.1	115.53	115.33	115.41	115.24	114.57	114.85	18800	20000	19500	13600	79900	76500	68700	69600	0.96:1.03:1.00:0.70:4.09:3.92:3.52:3.57	18000	73700	1.00:4.10	115.17	193	216	N	N
95	97705	gi|348527985	R.VDFNVPMKDK.A	Y	0.96	7.32	596.807	50.51 - 59.01	2	45000	596.807	596.805	596.807	596.808	596.809	596.809	596.807	596.807	58.29	50.71	54.34	53.97	53.06	52.06	53.1	51.8	16600	26000	22300	26300	60000	60600	76200	72600	0.75:1.17:1.00:1.18:2.70:2.72:3.43:3.26	22800	67300	1.00:2.95	53.42	23	32	N	N
95	97705	gi|348527985	R.AHSSMVGVNLPQK.A	Y	0.61	6.36	684.363	45.25 - 54.47	2	45000	684.362	684.365	684.363	684.361	684.364	684.362	684.362	684.361	54.02	50.91	48.51	49.31	47.18	45.6	48.38	46.41	13400	14400	18700	20900	65800	72700	70100	84100	0.71:0.77:1.00:1.11:3.51:3.88:3.74:4.49	16800	73200	1.00:4.35	48.79	172	184	N	N
95	97705	gi|348527985	K.SVVLMSHLGRPDGNVMPEKYSLEPVAAELK.T	Y	1.16	9.98	817.429	84.11 - 86.93	4	45000	817.428	817.433	817.428	817.425	817.431	817.429	817.429	817.429	85.25	85.28	85.28	86.1	84.8	84.8	84.4	84.92	21700	17900	18800	21300	70300	67500	71800	70400	1.15:0.95:1.00:1.13:3.74:3.59:3.81:3.74	19900	70000	1.00:3.52	85.1	57	86	N	N
95	97705	gi|348527985	K.VLPGVDALSSA	Y	0.71	6.4	1028.56	74.91 - 77.74	1	41000	1028.56	1028.56	1028.56	1028.56	1028.56	1028.56	1028.56	1028.56	77.09	76.44	76.21	75.91	75.64	75.39	75.19	75.3	18800	14700	17100	14000	78600	76800	55200	56400	1.10:0.86:1.00:0.82:4.59:4.48:3.22:3.29	16200	66700	1.00:4.13	75.9	407	417	N	N
95	97705	gi|348527985	K.VLNNMEIGTSLYDEEGAGIVKDLMAK.A	Y	0.93	7.72	937.468	106.65 - 109.49	3	40000	937.467	937.469	937.466	937.469	937.471	937.467	937.468	937.466	108.57	108.11	108.45	108.31	108.28	108.19	107.4	107.58	19600	17100	18000	17100	65900	62600	63900	54200	1.09:0.95:1.00:0.95:3.66:3.48:3.56:3.02	17900	61600	1.00:3.44	108.11	247	272	N	N
95	97705	gi|348527985	K.LGDVYVNDAFGTAHR.A	Y	0.49	6.56	817.905	63.17 - 66.72	2	31000	817.916	-	817.904	817.904	817.904	817.903	817.902	817.902	66.04	-	64.99	64.81	64.27	63.88	63.85	63.56	10500	-	10300	10700	41400	40700	53700	49600	1.02:-:1.00:1.04:4.01:3.94:5.20:4.81	10500	46300	1.00:4.40	64.49	157	171	N	N
95	97705	gi|348527985	R.FHVAEEGK.G	Y	1.07	6.77	458.731	30.62 - 43.58	2	28000	458.731	458.73	458.73	458.733	458.732	458.731	458.731	458.731	43.06	38.43	34.3	34.29	32.69	30.9	33.73	30.75	24700	14300	15500	14600	42300	40600	42600	27600	1.59:0.92:1.00:0.94:2.73:2.62:2.75:1.78	17300	38300	1.00:2.22	34.77	124	131	N	N
95	97705	gi|348527985	R.DVTFLK.D	Y	1.11	13.93	722.409	54.98 - 62.07	1	21000	722.409	722.41	722.411	722.41	722.41	722.41	722.407	722.408	61.71	59.36	57.88	57.49	56.61	55.51	56.6	55.26	4900	6280	7090	9760	31300	31700	35000	38800	0.69:0.89:1.00:1.38:4.42:4.47:4.94:5.48	7010	34200	1.00:4.88	57.55	92	97	N	N
95	97705	gi|348527985	K.NLMDKVVEVTK.S	Y	0.83	11.17	638.354	66.73 - 69.84	2	19000	638.353	638.355	638.352	638.355	638.355	638.355	638.353	638.354	69.52	68.41	68.3	67.98	67.53	67.21	66.92	66.89	5140	1960	3690	5760	36000	33500	34400	33300	1.39:0.53:1.00:1.56:9.76:9.08:9.33:9.03	4140	34300	1.00:8.30	67.85	354	364	N	N
95	97705	gi|348527985	M.S(+42.01)LSNKLTLDKVDVK.G	Y	0.91	11.62	534.643	64.50 - 68.12	3	18000	534.644	534.645	534.641	534.643	534.644	534.643	534.643	534.644	67.88	66.66	66.56	66.01	65.67	65.44	64.78	64.66	4750	3360	5370	3380	35700	39800	23400	32000	0.88:0.62:1.00:0.63:6.65:7.40:4.35:5.96	4220	32700	1.00:7.76	65.96	2	15	N	Y
95	97705	gi|348527985	R.VDFNVPMK.D	Y	0.89	6.88	475.247	60.06 - 65.19	2	18000	475.251	475.247	475.244	475.245	475.247	475.246	475.245	475.246	64.62	62.96	62.25	61.61	61.51	60.98	61.21	60.44	6110	7560	8650	9140	30100	32500	24900	22400	0.71:0.87:1.00:1.06:3.48:3.75:2.88:2.60	7860	27500	1.00:3.49	61.95	23	30	N	N
95	97705	gi|348527985	K.WNTEDKVSHVSTGGGASLELLEGK.V	Y	0.37	3.96	838.756	69.95 - 72.43	3	10000	838.758	838.754	838.754	-	838.758	838.758	-	838.756	71.75	71.21	71.1	-	70.48	70.23	-	71.59	13900	7200	9230	0	29900	18500	0	3000	1.51:0.78:1.00:0:3.24:2.01:0:0.33	7600	12900	1.00:1.69	71.06	383	406	N	N
95	97705	gi|348527985	K.IQLINNMLDKVDEMIIGGGMAFTFLK.V	Y	0.71	9.23	971.174	140.04 - 140.92	3	7800	971.176	-	-	-	971.174	971.176	971.173	971.174	140.23	-	-	-	140.24	140.23	140.27	140.27	5160	0	0	0	17300	10800	16200	13200	1.00:0:0:0:3.35:2.09:3.14:2.55	1290	14300	1.00:11.13	140.25	221	246	N	N
272	104967	gi|542219233	M.PGSAPVSYLGPWPK.D	Y	0.88	10.48	728.384	77.82 - 80.66	2	39000	728.383	728.382	728.38	728.382	728.387	728.386	728.384	728.384	80.22	79.9	79.87	79.17	79.2	79.07	78.37	78.52	10300	10300	11200	8130	73400	72200	65100	64000	0.91:0.91:1.00:0.72:6.53:6.42:5.79:5.69	9980	68700	1.00:6.88	79.29	2	15	Y	N
272	104967	gi|542219233	R.RPVDDDLPAESELVR.S	Y	0.62	9.16	855.939	60.05 - 64.50	2	20000	855.938	855.94	-	855.939	855.94	855.939	855.941	855.94	64.05	62.43	-	61.64	61.43	61.02	60.97	60.59	2550	3870	0	7420	32800	30300	39300	42500	1.00:1.52:0:2.90:12.85:11.85:15.40:16.66	3460	36200	1.00:10.47	61.73	470	484	Y	N
272	104967	gi|542219233	R.RPVDDDLPAESELVR.S	Y	0.5	10.62	570.962	60.17 - 62.04	3	11000	-	-	-	-	570.963	570.962	570.962	570.962	-	-	-	-	61.47	61.02	60.97	60.6	0	0	0	0	21600	27500	19700	17400	0:0:0:0:1.00:1.28:0.91:0.81	0	21600	00:00:01	61.02	470	484	Y	N
272	104967	gi|542219233	K.NALSYNSIGR.L	Y	0.78	7.48	547.779	47.67 - 56.00	2	9100	547.779	547.78	547.776	547.776	547.781	547.78	547.78	547.78	55.9	53.01	50.86	50.83	49.58	48.15	50.13	48.11	2030	3270	3270	3840	17600	17200	11500	14200	0.62:1.00:1.00:1.18:5.40:5.27:3.52:4.34	3100	15100	1.00:4.88	50.82	80	89	N	N
272	104967	gi|542219233	R.VTQDHTPGSSLDKLVLSLSDLK.T	Y	0.68	10.7	785.091	101.71 - 103.24	3	8800	785.093	-	-	-	785.093	785.093	785.088	785.09	103	-	-	-	102.78	102.78	102.07	102.3	429	0	0	0	19200	15200	17900	17500	1.00:0:0:0:44.62:35.49:41.81:40.75	107	17500	1.00:162.68	102.59	389	410	N	N
275	97826	gi|348512252	K.TQLVAGTNYFIK.V	Y	1.71	8.75	677.874	72.50 - 76.20	2	1200000	677.875	677.875	677.874	677.875	677.875	677.874	677.873	677.874	74.87	74.14	73.97	73.34	73.53	73.22	72.79	72.8	1800000	1900000	2020000	1940000	416000	432000	378000	496000	0.89:0.94:1.00:0.96:0.21:0.21:0.19:0.25	1910000	430000	1.00:0.22	73.58	46	57	Y	N
275	97826	gi|348512252	K.KLPC(+57.02)HGEELELTSVQHSK.S	Y	0.92	9.03	698.026	43.84 - 53.61	3	350000	698.027	698.029	698.025	698.026	698.027	698.025	698.024	698.026	52.74	49.67	47.43	48.54	46.17	44.4	47.17	45.56	510000	592000	697000	530000	117000	128000	103000	125000	0.73:0.85:1.00:0.76:0.17:0.18:0.15:0.18	582000	118000	1.00:0.20	47.71	73	90	Y	Y
275	97826	gi|348512252	K.IC(+57.02)DAMKPHAEQK.T	Y	0.85	10.83	476.563	28.90 - 41.45	3	320000	476.562	476.559	476.56	476.565	476.564	476.564	476.563	476.564	40.77	36.1	31.86	32.15	30.54	29.07	31.54	29.12	698000	456000	557000	614000	61600	55600	77300	42700	1.25:0.82:1.00:1.10:0.11:0.10:0.14:0.08	581000	59300	1.00:0.10	32.64	20	31	Y	Y
275	97826	gi|348512252	K.VHVGGDEC(+57.02)VHLR.V	Y	0.46	8.48	459.897	37.53 - 50.96	3	320000	459.898	459.899	459.897	459.897	459.898	459.897	459.896	459.897	49.15	45.26	42.21	43.08	40.56	38.3	41.84	38.56	501000	587000	660000	553000	46100	58200	54900	82000	0.76:0.89:1.00:0.84:0.07:0.09:0.08:0.12	575000	60300	1.00:0.10	42.37	58	69	N	Y
275	97826	gi|348512252	K.SHDDSIEYF	Y	1.08	14.91	556.732	62.66 - 68.60	2	310000	556.734	556.735	556.732	556.732	556.733	556.732	556.731	556.731	67.4	65.7	65.08	64.69	64.27	63.67	64.09	63.6	504000	525000	545000	495000	108000	102000	82300	79100	0.92:0.96:1.00:0.91:0.20:0.19:0.15:0.15	517000	93000	1.00:0.18	64.81	91	99	N	N
275	97826	gi|348512252	M.PMC(+57.02)GGLTDVK.Q	Y	1.15	17.6	539.26	42.87 - 53.57	2	300000	539.261	539.262	539.259	539.26	539.261	539.26	539.259	539.26	52.86	49.47	46.75	46.45	45.34	43.51	45.86	43.04	461000	488000	564000	561000	73500	75700	68000	71100	0.82:0.87:1.00:1.00:0.13:0.13:0.12:0.13	519000	72100	1.00:0.14	46.66	2	11	N	Y
275	97826	gi|348512252	K.KLPC(+57.02)HGEELELTSVQHSK.S	Y	0.72	9.14	523.772	44.28 - 53.61	4	280000	523.772	523.774	523.77	523.771	523.773	523.771	523.772	523.771	52.74	49.67	47.43	48.49	46.17	44.4	47.13	45.63	601000	584000	608000	231000	90200	86800	27000	25400	0.99:0.96:1.00:0.38:0.15:0.14:0.04:0.04	506000	57300	1.00:0.11	47.71	73	90	N	Y
275	97826	gi|348512252	R.NFEVFTAK.S	Y	0.89	9.46	478.25	60.84 - 66.80	2	230000	478.251	478.252	478.249	478.25	478.25	478.25	478.251	478.251	65.83	64.11	63.47	62.45	62.72	62.14	62.09	61.13	426000	411000	400000	342000	81400	90900	47900	50100	1.07:1.03:1.00:0.85:0.20:0.23:0.12:0.13	395000	67600	1.00:0.17	62.99	35	42	N	N
275	97826	gi|348512252	K.LPC(+57.02)HGEELELTSVQHSK.S	Y	0.71	9.41	655.327	49.08 - 57.06	3	130000	655.327	655.329	655.327	655.327	655.329	655.326	655.328	655.327	56.2	53.66	51.99	51.76	50.6	49.45	50.74	49.43	196000	233000	274000	264000	26400	24000	23700	28300	0.71:0.85:1.00:0.96:0.10:0.09:0.09:0.10	242000	25600	1.00:0.11	51.73	74	90	N	Y
275	97826	gi|348512252	M.PMC(+57.02)GGLTDVKQADEEVQK.I	Y	1.06	16.93	668.989	51.57 - 58.29	3	120000	668.988	668.989	668.988	668.989	668.989	668.989	668.988	668.989	57.42	55.12	53.75	53.5	52.61	51.73	52.7	51.67	175000	193000	229000	216000	33400	34100	27100	26000	0.77:0.84:1.00:0.95:0.15:0.15:0.12:0.11	203000	30200	1.00:0.15	53.57	2	19	N	Y
275	97826	gi|348512252	K.IC(+57.02)DAMKPHAEQK.T	Y	0.8	7.36	714.339	28.90 - 41.45	2	100000	714.338	714.334	714.335	714.342	714.34	714.341	714.34	714.342	40.77	36.1	31.86	32.15	30.54	29.07	31.58	29.16	106000	80200	137000	323000	28900	26700	50000	49000	0.77:0.58:1.00:2.35:0.21:0.19:0.36:0.36	161000	38700	1.00:0.24	32.65	20	31	N	Y
275	97826	gi|348512252	K.SHDDSIEYF	Y	1.09	13.45	1112.45	62.66 - 68.45	1	89000	1112.46	1112.46	1112.45	1112.45	1112.46	1112.45	1112.45	1112.45	67.4	65.7	64.99	64.69	64.27	63.67	64.09	63.56	125000	146000	125000	200000	27600	24000	34600	31900	1.00:1.17:1.00:1.60:0.22:0.19:0.28:0.25	149000	29500	1.00:0.20	64.8	91	99	N	N
275	97826	gi|348512252	K.QADEEVQKIC(+57.02)DAMKPHAEQK.T	Y	0.65	11.17	589.536	56.15 - 61.75	4	82000	589.535	589.537	589.535	589.536	-	-	-	589.534	60.78	58.91	58.2	57.82	-	-	-	56.46	146000	152000	164000	170000	0	0	0	21200	0.89:0.93:1.00:1.04:0:0:0:0.13	158000	5310	1.00:0.03	58.43	12	31	N	Y
275	97826	gi|348512252	K.LPC(+57.02)HGEELELTSVQHSK.S	Y	0.71	9.64	491.747	49.24 - 57.06	4	43000	491.747	491.748	491.746	491.747	491.748	491.747	491.746	-	56.2	53.66	51.99	51.76	50.64	49.54	50.74	-	72000	81800	98600	61600	13000	14100	6560	0	0.73:0.83:1.00:0.63:0.13:0.14:0.07:0	78500	8410	1.00:0.11	52.08	74	90	N	Y
275	97826	gi|348512252	K.QADEEVQKIC(+57.02)DAMKPHAEQK.T	Y	0.68	9.15	785.711	56.30 - 61.27	3	28000	785.713	785.714	785.71	785.712	-	785.712	785.709	785.71	60.78	58.91	58.2	57.82	-	56.86	56.84	56.46	33300	45400	49800	71400	0	4760	7960	7920	0.67:0.91:1.00:1.43:0:0.10:0.16:0.16	50000	5160	1.00:0.10	57.98	12	31	N	Y
275	97826	gi|348512252	K.KLPC(+57.02)HGEELELTSVQHSK.S	Y	0.7	6.93	1046.53	44.56 - 53.57	2	19000	1046.53	1046.53	1046.53	1046.53	1046.53	1046.53	1046.53	1046.53	52.78	49.71	47.39	48.49	46.25	44.76	47.13	45.63	25000	32900	33400	33500	4990	3690	7560	9990	0.75:0.98:1.00:1.00:0.15:0.11:0.23:0.30	31200	6560	1.00:0.21	47.77	73	90	N	Y
275	97826	gi|348512252	M.PMC(+57.02)GGLTDVKQADEEVQK.I	Y	0.58	6.89	1002.98	51.27 - 59.70	2	8200	1002.98	1002.98	1002.98	1002.98	1002.98	1002.98	1002.97	1002.98	57.46	55.09	53.75	53.5	52.61	58.65	52.7	51.67	9230	12500	12500	20100	2240	3580	2210	3320	0.74:1.00:1.00:1.61:0.18:0.29:0.18:0.27	13600	2840	1.00:0.21	54.43	2	19	N	Y
275	97826	gi|348512252	K.LPC(+57.02)HGEELELTSVQHSK.S	Y	0.47	9.62	982.486	49.19 - 56.98	2	6500	982.483	982.49	982.483	982.486	982.492	982.478	982.491	982.482	56.25	53.62	52.03	51.76	50.59	49.62	50.76	49.48	9480	9730	8910	19000	1550	792	1170	1500	1.06:1.09:1.00:2.14:0.17:0.09:0.13:0.17	11800	1250	1.00:0.11	51.76	74	90	N	Y
275	97826	gi|348512252	K.Q(-17.03)ADEEVQKIC(+57.02)DAMKPHAEQK.T	Y	0.48	11.53	780.038	70.27 - 72.35	3	6300	780.038	780.038	780.038	780.038	-	-	-	-	72.06	71.32	71.32	70.67	-	-	-	-	7140	14700	12200	16800	0	0	0	0	0.59:1.20:1.00:1.38:0:0:0:0	12700	0	1.00:0	71.34	12	31	N	Y
275	97826	gi|348512252	K.Q(-17.03)ADEEVQK.I	Y	0.39	10.48	929.413	30.95 - 41.62	1	5000	929.413	929.412	929.411	929.416	929.418	-	929.409	-	40.77	36.33	32.34	32.63	31.1	-	33.01	-	14500	8900	15300	1090	336	0	69.5	0	0.95:0.58:1.00:0.07:0.02:0:0.00:0	9960	101	1.00:0.01	34.36	12	19	N	Y
169	97779	gi|348529273	R.NLLSVAYK.N	N	1.1	8.94	907.526	61.37 - 66.88	1	220000	907.528	907.527	907.525	907.524	907.528	907.525	907.524	907.525	65.96	64.32	63.75	63.09	62.92	62.42	62.29	61.73	87800	91600	97200	170000	293000	274000	308000	401000	0.90:0.94:1.00:1.74:3.02:2.82:3.16:4.12	112000	319000	1.00:2.86	63.31	45	52	N	N
169	97779	gi|348529273	R.NLLSVAYK.N	N	0.91	4.89	454.268	61.33 - 66.92	2	96000	454.268	454.269	454.267	454.267	454.268	454.267	454.267	454.267	65.96	64.32	63.71	63.09	62.92	62.38	62.29	61.69	73400	71100	69900	50500	167000	168000	83600	82700	1.05:1.02:1.00:0.72:2.38:2.41:1.20:1.18	66200	125000	1.00:1.89	63.3	45	52	N	N
169	97779	gi|348529273	K.VFYLK.M	N	1.53	5.2	669.398	52.36 - 60.58	1	94000	669.398	669.399	669.398	669.398	669.399	669.399	669.395	669.397	59.94	57.36	55.63	55.19	54.3	53.14	54.15	52.6	48700	56400	63000	92300	110000	115000	126000	142000	0.77:0.89:1.00:1.46:1.74:1.82:1.99:2.26	65100	123000	1.00:1.89	55.29	119	123	N	N
169	97779	gi|348529273	K.SVTEEGQELSNEER.N	Y	1.15	9.41	803.868	39.61 - 51.21	2	51000	803.868	803.869	803.867	803.867	803.869	803.867	803.867	803.868	50.31	46.58	43.67	43.72	42.13	40	42.93	39.81	27000	25800	27000	24800	83300	82900	66400	67700	1.00:0.95:1.00:0.92:3.09:3.07:2.46:2.51	26100	75100	1.00:2.87	43.64	31	44	Y	N
169	97779	gi|348529273	K.SEMQPTHPIR.L	N	1	3.7	598.299	31.28 - 46.65	2	48000	598.301	598.297	598.297	598.3	598.3	598.299	598.298	598.3	44.53	39.83	35.78	35.73	33.79	31.71	34.92	31.48	49500	45700	52900	64200	40700	39300	52100	38400	0.94:0.86:1.00:1.21:0.77:0.74:0.98:0.73	53100	42600	1.00:0.80	35.97	161	170	N	N
169	97779	gi|348529273	K.MKGDYYR.Y	N	0.88	3.15	466.718	29.53 - 41.66	2	47000	466.717	466.715	466.716	466.719	466.719	466.719	466.718	466.719	40.98	36.45	32.46	32.63	31.11	29.68	32.02	29.65	46800	36900	43600	53300	47700	43600	60400	39800	1.07:0.85:1.00:1.22:1.09:1.00:1.39:0.91	45100	47900	1.00:1.06	33.12	124	130	N	N
169	97779	gi|348529273	R.YDDMAALMK.S	Y	1.21	11.05	529.241	62.66 - 67.52	2	43000	529.241	529.242	529.239	529.24	529.241	529.24	529.239	529.24	66.88	65.23	64.71	64.17	64.06	63.55	63.57	63.09	21500	20000	20000	16900	78900	78800	56100	55100	1.08:1.00:1.00:0.84:3.95:3.95:2.81:2.76	19600	67200	1.00:3.43	64.41	22	30	Y	N
169	97779	gi|348529273	K.DSTLIMQLLR.D	N	1.12	6.52	595.332	105.19 - 107.49	2	30000	595.331	595.332	595.331	595.331	595.334	595.332	595.331	595.331	106.59	106.26	106.42	106.3	106.33	106.17	105.62	105.67	16900	18900	20200	17900	43300	44400	39400	42800	0.83:0.93:1.00:0.89:2.14:2.19:1.95:2.12	18500	42500	1.00:2.30	106.17	216	225	N	N
169	97779	gi|348529273	K.LAEQAERYDDMAALMK.S	Y	1.12	10.48	618.965	69.36 - 72.14	3	27000	618.966	618.966	618.965	618.966	618.965	618.965	618.964	618.965	71.62	70.76	70.53	70.27	70.11	69.75	69.64	69.61	10400	9090	11400	7410	49300	47800	39900	41400	0.92:0.80:1.00:0.65:4.34:4.20:3.50:3.64	9580	44600	1.00:4.66	70.29	15	30	Y	N
169	97779	gi|348529273	K.QAFDDAIAELDTLSEDSYKDSTLIMQLLR.D	Y	0.68	3.43	1101.21	139.64 - 141.20	3	19000	1101.21	1101.21	1101.21	1101.21	1101.21	1101.21	1101.21	1101.21	140.13	140.09	140.13	140.16	140.12	140.11	140.15	140.12	16200	14700	15300	22600	21800	22700	19600	22300	1.06:0.96:1.00:1.48:1.43:1.49:1.28:1.46	17200	21600	1.00:1.26	140.13	197	225	N	N
169	97779	gi|348529273	M.S(+42.01)EAPQKELVQK.A	Y	0.91	9.7	649.851	36.97 - 49.32	2	17000	649.85	649.848	649.849	649.848	649.855	649.854	649.853	649.854	48.99	44.89	41.66	41.65	39.71	37.37	40.75	37.13	5050	5540	4980	6890	28700	30500	27200	28200	1.02:1.11:1.00:1.38:5.76:6.13:5.47:5.67	5620	28600	1.00:5.10	41.52	2	12	N	Y
169	97779	gi|348529273	R.N(+.98)(+42.01)LLSVAYK.N	N	1.08	7.37	950.528	78.63 - 81.29	1	16000	950.528	950.528	950.527	950.528	950.53	950.528	950.526	950.528	80.78	80.21	79.95	79.64	79.35	79.15	78.94	79.09	6830	7290	8820	14500	22600	21400	24800	25200	0.77:0.83:1.00:1.64:2.56:2.42:2.82:2.85	9350	23500	1.00:2.51	79.64	45	52	N	Y
169	97779	gi|348529273	R.YLAEVATGDNKK.G	Y	1.14	5	654.845	34.36 - 47.82	2	16000	654.846	654.845	654.844	654.845	654.848	654.845	654.842	654.844	47.34	42.95	39.38	39.39	37.32	34.85	38.33	34.48	10300	10500	11600	14900	21100	21400	20400	19900	0.89:0.90:1.00:1.28:1.82:1.85:1.76:1.71	11800	20700	1.00:1.75	39.25	131	142	N	N
169	97779	gi|348529273	K.LAEQAERYDDMAALMK.S	Y	0.59	5.93	927.942	68.91 - 71.90	2	16000	927.944	927.944	927.942	927.941	927.943	927.941	927.94	927.942	71.7	70.65	70.53	70.23	70.11	69.75	69.64	69.61	3840	8710	4580	10800	20300	18200	33200	29900	0.84:1.90:1.00:2.37:4.44:3.99:7.26:6.53	6990	25400	1.00:3.64	70.28	15	30	N	N
169	97779	gi|348529273	S.EMQPTHPIR.L	N	0.38	6.95	554.783	34.21 - 44.36	2	15000	554.784	554.781	554.781	554.784	-	-	554.783	-	43.99	39.23	35.06	35.09	-	-	34.38	-	24100	20600	20200	33900	0	0	18900	0	1.19:1.02:1.00:1.68:0:0:0.94:0	24700	4740	1.00:0.19	37.55	162	170	N	N
169	97779	gi|348529273	K.GIISNSQEAYQAAFDISK.S	Y	0.82	3.74	971.48	83.36 - 86.01	2	13000	971.481	971.481	971.481	971.482	971.481	971.478	971.478	971.478	84.77	84.64	84.72	84.48	84.28	84.15	83.74	83.95	12300	10200	10000	13800	13700	19500	12200	15600	1.23:1.02:1.00:1.38:1.37:1.94:1.22:1.56	11600	15300	1.00:1.32	84.34	143	160	N	N
348	99566	gi|542223740	K.VLGFVSQAK.K	Y	0.63	10.61	474.781	53.50 - 58.24	2	12000	-	474.782	474.781	474.78	474.782	474.781	474.78	474.78	-	58.12	56.6	56.11	55.22	54.18	55.03	53.7	0	1540	3130	2200	25100	25000	19300	19800	0:0.49:1.00:0.70:8.01:7.98:6.16:6.31	1720	22300	1.00:12.96	55.57	285	293	Y	N
348	99566	gi|542223740	R.EIMPQFLEEVVKR.T	Y	0.54	8.03	809.434	94.11 - 95.98	2	11000	809.435	809.437	809.429	809.431	809.438	809.433	809.434	809.433	95.55	95.53	95.48	95.12	95.08	95.08	94.46	94.48	1520	905	3550	3710	18400	16000	21300	20100	0.43:0.25:1.00:1.04:5.18:4.50:6.01:5.65	2420	19000	1.00:7.82	95.1	245	257	Y	N
348	99566	gi|542223740	R.EIMPQFLEEVVKR.T	Y	0.71	11.55	539.96	94.14 - 95.81	3	9200	539.96	-	-	-	539.961	539.959	539.959	539.959	95.52	-	-	-	95.16	95.16	94.5	94.36	-	0	0	0	18000	17300	14200	14500	-:0:0:0:1.00:0.96:0.79:0.80	0	16000	00:00:01	94.94	245	257	Y	N
348	99566	gi|542223740	R.EIMPQFLEEVVK.R	Y	0.63	9.06	731.383	101.67 - 103.71	2	8900	731.384	-	731.382	731.379	731.386	731.385	731.383	731.381	102.95	-	102.93	102.61	102.74	102.57	101.96	102.01	1590	0	1320	3510	17000	14400	16700	16300	1.20:0:1.00:2.65:12.82:10.91:12.64:12.29	1610	16100	1.00:10.02	102.54	245	256	N	N
348	99566	gi|542223740	K.QVTLELGGK.S	Y	0.49	7.62	472.773	51.81 - 60.90	2	5700	472.773	472.774	472.772	472.771	472.777	472.777	472.774	472.77	60.73	58.43	57	56.52	53.22	52.06	53.39	54.18	852	1420	1540	2260	14800	12700	11100	929	0.55:0.92:1.00:1.46:9.56:8.23:7.22:0.60	1520	9880	1.00:6.51	55.69	196	204	N	N
348	99566	gi|542223740	K.SPLIIFK.D	Y	0.66	8.26	409.262	74.85 - 78.01	2	5600	409.262	409.263	409.261	409.261	409.263	409.262	409.262	409.262	77.77	77.08	76.77	76.07	76.12	75.84	75.11	75.13	984	1210	1430	1320	11100	12200	8390	8290	0.69:0.85:1.00:0.92:7.75:8.52:5.88:5.81	1240	9970	1.00:8.07	76.24	205	211	N	N
683	105247	gi|348512757	R.LVGAENVAVVEPSEIHYYQPIWTLVGAGAK.T	Y	0.8	13.09	1070.9	109.16 - 110.81	3	5500	-	-	-	-	1070.9	1070.9	1070.89	1070.89	-	-	-	-	110.33	110.26	109.44	109.53	0	0	0	0	12700	11600	9640	10400	0:0:0:0:1.00:0.91:0.76:0.82	0	11100	00:00:01	109.89	53	82	Y	N
683	105247	gi|348512757	K.ADVMPHLYWHGLLR.G	Y	0.69	10.53	569.964	85.74 - 89.46	3	5100	-	-	-	-	569.966	569.965	569.962	569.962	-	-	-	-	86.01	85.97	87.35	88.39	0	0	0	0	9120	9100	12600	9890	0:0:0:0:1.00:1.00:1.39:1.08	0	10200	00:00:01	86.93	407	420	Y	N
36	97587	gi|348523079	K.GLSEDTTEETLKDAFEGAVAAR.I	Y	0.77	11.78	770.708	92.73 - 96.78	3	83000	770.709	770.711	770.707	770.707	-	-	-	770.707	94.67	94.62	94.57	94.32	-	-	-	93.74	133000	151000	156000	143000	0	0	0	-	0.85:0.97:1.00:0.91:0:0:0:-	146000	0	1.00:0	94.38	553	574	Y	N
36	97587	gi|348523079	K.EAMEDGEIDGSKVTLDYAKPK.G	Y	1.02	7.39	766.043	57.79 - 62.59	3	48000	766.044	766.045	766.043	766.043	766.043	766.043	766.042	766.042	61.83	60.16	59.54	59.11	58.76	58.32	58.42	57.95	51400	66200	74300	83100	26600	26700	28200	25000	0.69:0.89:1.00:1.12:0.36:0.36:0.38:0.34	68800	26600	1.00:0.39	59.26	603	623	Y	N
36	97587	gi|348523079	K.GFAFLEFESTDDAKDALENFNNTEIEGR.S	Y	1.05	8.59	1060.48	108.64 - 111.14	3	44000	1060.49	1060.49	1060.48	1060.48	1060.49	1060.48	1060.48	1060.48	109.68	109.15	109.54	109.55	109.52	109.36	108.87	109.04	53600	67800	76700	63700	19000	19000	21400	30700	0.70:0.88:1.00:0.83:0.25:0.25:0.28:0.40	65400	22500	1.00:0.34	109.34	499	526	Y	N
36	97587	gi|348523079	K.AAKPAAKPAAKPPVK.A	Y	0.67	5.18	482.3	27.14 - 37.46	3	37000	482.299	482.295	482.298	482.301	482.303	482.302	482.302	482.303	36.69	32.42	28.68	29.03	28.07	27.23	28.69	27.34	44700	27500	49300	97400	17400	17300	26000	19800	0.91:0.56:1.00:1.98:0.35:0.35:0.53:0.40	54700	20100	1.00:0.37	29.77	133	147	N	N
36	97587	gi|348523079	R.TLFVK.N	N	1.24	9.89	607.382	43.43 - 54.35	1	35000	607.382	607.384	607.381	607.382	607.383	607.382	607.379	607.38	53.81	50.39	47.67	47.23	46.17	44.4	46.37	43.64	38300	45500	51600	77700	15400	15900	16700	22000	0.74:0.88:1.00:1.51:0.30:0.31:0.32:0.43	53300	17500	1.00:0.33	47.46	376	380	N	N
36	97587	gi|348523079	K.NGLEITDVR.L	Y	1.02	5.68	508.775	53.66 - 60.98	2	32000	508.774	508.776	508.775	508.775	508.775	508.775	508.774	508.772	60.37	58.04	56.6	56.15	55.26	54.22	55.15	53.85	36500	38000	45200	48100	24100	23900	18800	19700	0.81:0.84:1.00:1.06:0.53:0.53:0.42:0.43	42000	21600	1.00:0.51	56.21	312	320	N	N
36	97587	gi|348523079	R.TMEETQGSEVQGR.S	Y	0.79	5.87	726.324	30.17 - 43.70	2	29000	726.325	726.321	726.321	726.327	726.326	726.325	726.324	726.326	43.02	38.22	33.9	33.96	32.12	30.29	33.32	30.29	50800	32700	45300	51400	13900	13000	15400	11400	1.12:0.72:1.00:1.13:0.31:0.29:0.34:0.25	45100	13400	1.00:0.30	34.39	428	440	N	N
36	97587	gi|348523079	R.SIIIDYTGEK.S	Y	1.01	9.74	569.805	59.08 - 64.58	2	29000	569.805	569.806	569.804	569.805	569.805	569.803	569.803	569.805	63.9	62.07	61.26	60.65	60.5	59.82	59.94	59.32	41400	44400	50800	38700	17400	16800	8850	10100	0.82:0.87:1.00:0.76:0.34:0.33:0.17:0.20	43800	13300	1.00:0.30	60.93	441	450	N	N
36	97587	gi|348523079	K.NLPFSATADDLKEIFKDAVEIR.V	Y	0.89	6.93	831.439	121.88 - 125.68	3	27000	831.437	831.44	831.437	831.441	831.437	831.444	831.439	831.438	122.93	123.17	123.13	123.68	123.17	123.17	122.56	122.91	36400	39200	39900	50600	12700	11500	11800	11400	0.91:0.98:1.00:1.27:0.32:0.29:0.30:0.28	41500	11900	1.00:0.29	123.09	381	402	N	N
36	97587	gi|348523079	K.SEGQAFSLFVGNLNSSKDFDEIK.A	Y	0.77	5.23	844.748	98.52 - 100.37	3	24000	844.749	844.75	844.745	844.746	844.75	844.749	-	844.746	99.64	99.57	99.74	99.24	99.52	99.33	-	98.67	34200	34700	36000	27300	13400	11700	-	12300	0.95:0.97:1.00:0.76:0.37:0.33:-:0.34	33000	12500	1.00:0.38	99.39	280	302	N	N
36	97587	gi|348523079	K.TLVVNNLSFNATEEVLQSTFEK.A	Y	0.94	5.9	1242.13	113.93 - 116.36	2	21000	1242.13	1242.13	1242.12	1242.13	1242.13	1242.13	1242.13	1242.13	115.1	114.88	115.26	115.01	115.29	115.08	114.41	114.64	22800	32200	33200	28300	7820	9950	14500	18000	0.69:0.97:1.00:0.85:0.24:0.30:0.44:0.54	29100	12600	1.00:0.43	114.96	463	484	N	N
36	97587	gi|348523079	K.TLVVNNLSFNATEEVLQSTFEK.A	Y	0.95	5.86	828.425	114.13 - 116.02	3	20000	828.425	828.426	828.423	828.426	828.425	828.428	828.422	828.425	115.08	114.87	115.33	114.99	115.28	115.15	114.54	114.64	21600	31200	35600	27600	6140	10900	13100	14400	0.61:0.87:1.00:0.78:0.17:0.31:0.37:0.40	29000	11100	1.00:0.38	114.99	463	484	N	N
36	97587	gi|348523079	K.NLPFSATADDLKEIFKDAVEIR.V	Y	1.04	8.36	623.83	122.03 - 125.16	4	19000	623.831	623.833	623.83	623.832	623.83	623.83	623.828	623.829	123.01	123.17	123.13	123.57	123.04	123.05	122.61	122.89	28800	29400	30300	28400	8900	8490	8270	8920	0.95:0.97:1.00:0.94:0.29:0.28:0.27:0.29	29200	8650	1.00:0.30	123.06	381	402	N	N
36	97587	gi|348523079	K.GLSEDTTEETLKDAFEGAVAAR.I	Y	0.88	16.87	1155.56	94.09 - 95.49	2	16000	1155.56	1155.56	1155.56	1155.55	-	-	-	-	94.67	94.62	94.55	94.32	-	-	-	-	28600	30500	31900	36300	0	0	0	0	0.90:0.96:1.00:1.14:0:0:0:0	31800	0	1.00:0	94.54	553	574	N	N
36	97587	gi|348523079	K.FGYVDFASEEDLQK.G	Y	0.77	11.89	824.386	78.92 - 81.57	2	14000	824.387	824.387	824.383	824.387	-	-	-	-	80.02	79.62	79.59	79.13	-	-	-	-	23900	28800	29600	27000	0	0	0	0	0.81:0.97:1.00:0.91:0:0:0:0	27300	0	1.00:0	79.59	327	340	N	N
36	97587	gi|348523079	K.NLPFSATADDLKEIFK.D	Y	1.02	9.91	603.65	103.67 - 105.44	3	12000	603.651	603.652	603.65	603.649	603.651	603.648	603.649	603.65	104.91	104.59	104.79	104.66	104.71	104.57	103.93	103.99	18000	18700	20600	17700	5420	5960	4040	4020	0.87:0.91:1.00:0.86:0.26:0.29:0.20:0.20	18800	4860	1.00:0.26	104.52	381	396	N	N
36	97587	gi|348523079	K.SEGQAFSLFVGNLNSSK.D	Y	0.45	9.83	892.946	91.81 - 93.76	2	12000	892.947	892.948	892.944	892.941	892.946	892.948	-	-	92.91	92.8	92.68	92.33	92.29	92.26	-	-	16700	26000	27000	16600	3630	3400	0	0	0.62:0.96:1.00:0.61:0.13:0.13:0:0	21600	1760	1.00:0.08	92.54	280	296	N	N
36	97587	gi|348523079	K.KVMGQEVK.L	Y	0.62	5.89	459.755	27.22 - 39.11	2	10000	459.754	459.752	459.753	459.757	459.756	459.757	459.755	459.759	38.62	34.44	30.71	31.06	29.74	28.58	30.55	27.3	13300	11900	13600	25300	3150	2580	8270	4100	0.98:0.87:1.00:1.86:0.23:0.19:0.61:0.30	16000	4520	1.00:0.28	31.37	348	355	N	N
36	97587	gi|348523079	K.GLELNGK.K	Y	0.73	4.46	730.408	34.52 - 48.62	1	8300	730.408	730.409	730.409	730.408	730.409	730.4	730.408	730.411	47.78	43.51	39.98	39.67	38.09	35.24	38.76	35.41	8450	9070	9880	16300	5840	1090	6610	9050	0.86:0.92:1.00:1.65:0.59:0.11:0.67:0.92	10900	5650	1.00:0.52	39.81	341	347	N	N
36	97587	gi|348523079	K.GLELNGKK.V	Y	0.45	6.93	429.755	34.25 - 49.23	2	7800	429.751	429.754	429.756	429.757	429.757	-	429.757	429.755	48.83	38.47	40.23	34.41	38.25	-	39.08	35.34	3060	15500	1990	32700	2880	0	2940	3510	1.54:7.83:1.00:16.44:1.45:0:1.48:1.77	13300	2330	1.00:0.18	39.23	341	348	N	N
36	97587	gi|348523079	K.GIAYVEFK.T	Y	0.53	9.27	463.755	62.71 - 66.96	2	7400	463.755	463.755	463.753	463.754	463.755	463.753	-	-	66.36	64.71	64.19	63.61	63.37	62.83	-	-	14300	14800	12300	12500	3070	2110	0	0	1.16:1.20:1.00:1.01:0.25:0.17:0:0	13500	1290	1.00:0.10	64.18	413	420	N	N
36	97587	gi|348523079	K.EAMEDGEIDGSK.V	Y	0.98	11.78	640.773	34.40 - 47.86	2	6300	640.773	640.772	640.771	640.773	640.776	640.773	640.772	640.772	47.38	42.99	39.42	39.19	37.51	34.97	38.35	34.52	10200	9900	11400	11200	2850	2260	1330	963	0.89:0.87:1.00:0.98:0.25:0.20:0.12:0.08	10700	1850	1.00:0.17	39.29	603	614	N	N
36	97587	gi|348523079	K.VMGQEVK.L	Y	0.57	11.97	395.71	32.30 - 41.17	2	5700	395.71	395.709	395.709	395.712	-	-	-	-	40.76	36.41	32.5	32.84	-	-	-	-	8190	6920	6760	23400	0	0	0	0	1.21:1.02:1.00:3.46:0:0:0:0	11300	0	1.00:0	35.62	349	355	N	N
12	97549	gi|542211939	K.ARPFEEGLAEDIEKGEVSSR.Q	Y	1.19	10.32	740.373	69.76 - 72.68	3	290000	740.374	740.374	740.372	740.373	740.373	740.373	740.371	740.371	71.86	71.15	71.09	71.27	70.64	70.31	70.17	70.32	422000	391000	419000	493000	138000	135000	130000	162000	1.01:0.93:1.00:1.18:0.33:0.32:0.31:0.39	431000	141000	1.00:0.33	70.85	606	625	Y	N
12	97549	gi|542211939	K.EGVPALDNYLDKL	Y	1.06	6.97	723.876	98.95 - 101.45	2	250000	723.878	723.878	723.875	723.874	723.877	723.877	723.874	723.873	100.59	100.49	100.61	100.27	100.46	100.31	99.74	99.72	350000	343000	356000	372000	153000	151000	149000	142000	0.99:0.96:1.00:1.05:0.43:0.42:0.42:0.40	355000	149000	1.00:0.42	100.27	846	858	Y	N
12	97549	gi|542211939	R.VMGTPMYVIK.A	Y	1.35	9.11	569.806	66.05 - 70.25	2	190000	569.807	569.807	569.805	569.806	569.806	569.806	569.804	569.805	69.52	68.29	67.98	67.46	67.2	66.84	66.55	66.3	269000	295000	306000	320000	92600	92600	87400	90800	0.88:0.96:1.00:1.05:0.30:0.30:0.29:0.30	298000	90900	1.00:0.31	67.52	776	785	Y	N
12	97549	gi|542211939	K.STLTDSLVSK.A	Y	1.11	9.94	525.79	50.37 - 58.69	2	150000	525.79	525.791	525.789	525.791	525.791	525.79	525.789	525.79	57.87	55.24	53.43	53.17	52.09	50.81	52.38	50.7	220000	222000	244000	223000	57400	72000	82700	58400	0.90:0.91:1.00:0.91:0.23:0.29:0.34:0.24	227000	67600	1.00:0.30	53.21	33	42	N	N
12	97549	gi|542211939	K.AYLPVNESFGFTADLR.S	Y	0.98	6.15	900.45	96.39 - 102.83	2	150000	900.452	900.454	900.45	900.448	900.452	900.449	900.449	900.448	97.74	97.68	97.83	97.82	97.44	97.31	97.08	97.05	176000	212000	232000	201000	78900	82300	84100	95700	0.76:0.91:1.00:0.86:0.34:0.35:0.36:0.41	205000	85200	1.00:0.42	97.49	786	801	N	N
12	97549	gi|542211939	R.YLADKYEWDVGEAR.K	Y	1.39	10.13	572.277	63.76 - 68.84	3	99000	572.278	572.278	572.276	572.276	572.277	572.277	572.275	572.277	67.13	65.82	65.64	65.33	64.79	64.43	64.21	63.96	158000	167000	182000	117000	44700	48500	32300	40400	0.87:0.92:1.00:0.65:0.25:0.27:0.18:0.22	156000	41500	1.00:0.27	65.16	634	647	N	N
12	97549	gi|542211939	K.GVQYLNEIKDSVVAGFQWAAK.E	Y	0.9	5.95	775.072	112.20 - 118.35	3	81000	775.072	775.074	775.069	775.072	775.072	775.073	775.071	775.07	113.78	113.46	113.92	113.71	113.73	113.6	112.98	113.27	89400	123000	153000	94700	21300	29700	66300	71600	0.58:0.81:1.00:0.62:0.14:0.19:0.43:0.47	115000	47200	1.00:0.41	113.55	668	688	N	N
12	97549	gi|542211939	R.GGGQIIPTAR.R	Y	0.77	6.15	485.28	41.30 - 52.97	2	76000	485.281	485.282	485.279	485.28	485.28	485.279	485.28	485.279	52.17	48.59	45.71	45.53	44.09	42.24	44.73	41.74	110000	112000	122000	137000	34000	39300	29400	26200	0.90:0.92:1.00:1.12:0.28:0.32:0.24:0.22	120000	32200	1.00:0.27	45.6	717	726	N	N
12	97549	gi|542211939	K.GPLMMYISK.M	Y	1.1	11.77	520.27	70.09 - 74.22	2	70000	520.27	520.271	520.271	520.271	520.271	520.27	520.27	520.269	73.36	72.27	71.88	71.43	71.24	70.78	70.73	70.56	111000	111000	116000	117000	29000	30000	26500	23900	0.96:0.96:1.00:1.01:0.25:0.26:0.23:0.21	114000	27300	1.00:0.24	71.53	392	400	N	N
12	97549	gi|542211939	K.FSVSPVVR.V	Y	1.13	10.01	445.76	53.29 - 60.78	2	70000	445.76	445.761	445.76	445.761	445.76	445.76	445.759	445.759	60.06	57.68	56.23	55.79	54.79	53.79	54.63	53.41	103000	109000	110000	118000	30800	30000	30200	30100	0.93:0.98:1.00:1.07:0.28:0.27:0.27:0.27	110000	30300	1.00:0.27	55.8	499	506	N	N
12	97549	gi|542211939	K.ARPFEEGLAEDIEK.G	Y	0.84	6.4	802.405	62.09 - 67.64	2	66000	802.407	802.407	802.403	802.404	802.406	802.405	802.403	802.405	66.28	64.87	64.67	64.69	63.85	63.59	63.32	62.9	90500	93200	94500	120000	33400	31500	30700	35700	0.96:0.99:1.00:1.27:0.35:0.33:0.32:0.38	99500	32800	1.00:0.33	64.27	606	619	N	N
12	97549	gi|542211939	R.GHVFEESR.V	Y	1.01	11.59	480.73	29.85 - 41.77	2	59000	480.729	480.727	480.727	480.731	480.732	480.731	480.729	480.732	41.33	36.85	32.85	33	31.51	30.01	32.39	29.97	111000	85200	96600	102000	22000	21100	22700	14900	1.15:0.88:1.00:1.06:0.23:0.22:0.23:0.15	98700	20200	1.00:0.20	33.49	768	775	N	N
12	97549	gi|542211939	R.VMEPVYLVEIQC(+57.02)PEGAMGGIYGVLTR.R	Y	0.76	5.19	961.147	122.32 - 128.90	3	53000	961.146	961.148	961.145	961.15	961.146	961.147	961.151	961.144	125.42	125.62	125.63	125.36	125.55	125.45	124.89	125.27	61100	61900	70500	113000	27900	26200	36100	29000	0.87:0.88:1.00:1.60:0.40:0.37:0.51:0.41	76700	29800	1.00:0.39	125.4	740	765	N	Y
12	97549	gi|542211939	R.KIWC(+57.02)FGPDGTGPNLLVDVTK.G	Y	0.75	8.38	739.717	98.53 - 101.70	3	49000	739.719	739.72	739.717	739.716	739.717	739.717	739.716	739.715	99.44	99.42	99.55	99.8	99.36	99.21	99.02	99.07	92700	80800	71100	92000	16800	16100	12400	11300	1.30:1.14:1.00:1.30:0.24:0.23:0.17:0.16	84100	14200	1.00:0.17	99.36	648	667	N	Y
12	97549	gi|542211939	R.ALYAC(+57.02)ELTAEPR.V	Y	0.67	7.23	697.346	59.00 - 64.26	2	45000	697.346	697.347	697.346	697.345	697.347	697.345	697.346	697.344	63.49	61.71	60.98	60.41	60.26	59.74	59.78	59.2	68100	77300	80800	79200	17400	14700	9140	13300	0.84:0.96:1.00:0.98:0.22:0.18:0.11:0.17	76300	13600	1.00:0.18	60.7	728	739	N	Y
12	97549	gi|542211939	R.YLADKYEWDVGEAR.K	Y	1.06	8.92	857.911	63.76 - 68.33	2	43000	857.913	857.913	857.909	857.91	857.91	857.912	857.909	857.911	67.13	65.78	65.6	65.33	64.79	64.39	64.21	63.96	56500	70400	62900	68100	18600	19900	22400	24900	0.90:1.12:1.00:1.08:0.30:0.32:0.36:0.40	64500	21500	1.00:0.33	65.15	634	647	N	N
12	97549	gi|542211939	R.TFC(+57.02)ALVLDPIFK.V	Y	0.9	9.98	712.382	108.20 - 110.18	2	42000	712.383	712.384	712.382	712.384	712.383	712.38	712.379	712.379	109.48	109.1	109.35	109.09	109.3	109.16	108.45	108.58	64100	66400	70400	81200	11900	12000	13000	15200	0.91:0.94:1.00:1.15:0.17:0.17:0.18:0.22	70500	13000	1.00:0.18	109.06	288	299	N	Y
12	97549	gi|542211939	K.ARPFEEGLAEDIEKGEVSSR.Q	Y	0.85	8.06	555.531	69.96 - 72.76	4	41000	555.531	555.531	555.531	555.532	555.531	555.532	555.529	555.53	71.86	71.15	71.05	71.27	70.64	70.35	70.2	70.32	84200	66700	73000	44700	21800	23200	7490	9840	1.15:0.91:1.00:0.61:0.30:0.32:0.10:0.13	67100	15600	1.00:0.23	70.86	606	625	N	N
12	97549	gi|542211939	R.VFSGSVSTGLK.V	Y	0.88	4.47	541.301	47.98 - 57.98	2	37000	541.302	541.302	541.301	541.302	541.303	541.301	541.3	541.3	56.28	53.5	51.63	51.36	50.23	48.92	50.62	48.79	38800	43000	48200	53300	25600	27100	26800	30100	0.80:0.89:1.00:1.10:0.53:0.56:0.55:0.62	45800	27400	1.00:0.60	51.42	416	426	N	N
12	97549	gi|542211939	R.NMSVIAHVDHGK.S	Y	0.91	6.84	654.334	36.45 - 50.03	2	36000	654.333	654.334	654.331	654.334	654.339	654.335	654.331	654.332	48.83	44.73	41.42	41.65	39.58	37.24	40.34	36.69	41500	48800	50600	75000	13300	15100	19200	25000	0.82:0.97:1.00:1.48:0.26:0.30:0.38:0.49	54000	18200	1.00:0.34	41.31	21	32	N	N
12	97549	gi|542211939	K.VFDAIMNFR.K	Y	0.96	8.9	556.782	85.33 - 87.91	2	36000	556.782	556.784	556.782	556.781	556.783	556.783	556.78	556.78	87.08	86.91	86.83	86.39	86.33	86.25	85.65	85.81	52900	56400	58600	62100	14800	14900	10900	15500	0.90:0.96:1.00:1.06:0.25:0.25:0.19:0.27	57500	14000	1.00:0.24	86.4	300	308	N	N
12	97549	gi|542211939	K.TGTITTYDQAHNMR.V	Y	1.08	6.69	804.879	37.01 - 49.71	2	33000	804.879	804.879	804.879	804.879	804.881	804.879	804.877	804.879	49.03	45.01	41.87	42.01	40.12	37.73	41.11	37.29	37300	39000	44700	62400	18300	20400	17100	22600	0.83:0.87:1.00:1.40:0.41:0.46:0.38:0.51	45900	19600	1.00:0.43	41.77	482	495	N	N
12	97549	gi|542211939	R.IMGPNFVPGK.K	Y	0.54	5.57	530.289	59.04 - 64.70	2	26000	530.29	530.291	530.289	-	530.294	530.289	530.286	530.287	64.02	62.23	61.5	-	63.15	60.14	60.06	59.45	39100	45200	45900	-	7860	17600	11500	14200	0.85:0.99:1.00:-:0.17:0.38:0.25:0.31	43400	12800	1.00:0.30	61.51	429	438	N	N
12	97549	gi|542211939	R.ETVSAESDIMC(+57.02)LSK.S	Y	1	12.09	785.364	66.45 - 70.00	2	25000	785.365	785.366	785.363	785.363	785.364	785.365	785.36	785.362	69.4	68.25	68.14	67.58	67.49	67.17	66.8	66.65	36500	40000	46600	48900	6470	7400	6280	9600	0.78:0.86:1.00:1.05:0.14:0.16:0.13:0.21	43000	7440	1.00:0.17	67.68	581	594	N	Y
12	97549	gi|542211939	K.KLWGDR.Y	Y	0.68	6.07	387.718	34.64 - 48.34	2	25000	387.718	387.718	387.717	387.719	387.719	387.719	387.718	387.718	47.46	43.11	39.5	39.75	37.64	35.41	38.61	35.01	36200	37800	36100	46300	11600	9540	10800	9160	1.00:1.05:1.00:1.28:0.32:0.26:0.30:0.25	39100	10300	1.00:0.26	39.56	259	264	N	N
12	97549	gi|542211939	K.EGVLC(+57.02)EENMR.A	Y	1.02	12.14	618.775	44.32 - 54.47	2	24000	618.775	618.777	618.774	618.774	618.776	618.773	618.774	618.774	53.94	50.75	48.28	47.71	46.9	45.21	47.09	44.56	36800	37900	43900	43500	7750	8610	6570	7310	0.84:0.86:1.00:0.99:0.18:0.20:0.15:0.17	40500	7560	1.00:0.19	48.06	689	698	N	Y
12	97549	gi|542211939	R.YVEPIEDVPC(+57.02)GNIVGLVGVDQFLVK.T	Y	0.48	10.08	920.48	118.31 - 120.09	3	24000	920.481	920.48	920.479	920.482	920.48	920.477	920.484	920.481	119.1	119.12	119.29	119.23	119.21	119.15	118.42	118.72	48900	38100	45300	43100	2750	3590	2320	5890	1.08:0.84:1.00:0.95:0.06:0.08:0.05:0.13	43900	3640	1.00:0.08	119.03	457	481	N	Y
12	97549	gi|542211939	R.TILMMGR.Y	Y	0.76	6.14	411.224	57.87 - 64.91	2	21000	411.224	411.225	411.223	411.224	411.223	411.225	411.226	411.218	63.36	61.26	60.06	59.48	64.54	58.27	58.53	62.99	32900	32600	31300	33200	6110	13300	9110	8520	1.05:1.04:1.00:1.06:0.19:0.43:0.29:0.27	32500	9270	1.00:0.29	61.06	450	456	N	N
12	97549	gi|542211939	K.KDDLYLKPIQR.T	Y	0.82	6.9	463.604	45.65 - 54.55	3	20000	463.604	463.606	463.603	463.604	463.604	463.603	463.604	463.604	54.1	50.99	48.6	50.27	47.3	45.73	49.03	47.3	23800	24500	31000	44400	6120	6830	9120	12300	0.77:0.79:1.00:1.43:0.20:0.22:0.29:0.39	30900	8580	1.00:0.28	49.17	439	449	N	N
12	97549	gi|542211939	K.NPADLPK.L	Y	0.72	7.27	377.709	31.89 - 45.71	2	18000	377.709	377.709	377.708	377.71	377.711	377.71	377.71	377.709	44.85	40.26	36.3	36.18	34.34	33.12	35.41	32.58	39200	33000	29900	17800	9430	6020	4160	4110	1.31:1.10:1.00:0.59:0.31:0.20:0.14:0.14	30000	5930	1.00:0.20	36.63	513	519	N	N
12	97549	gi|542211939	R.IMGPNFVPGKKDDLYLKPIQR.T	Y	0.87	7.17	608.092	69.91 - 72.10	4	16000	608.093	608.093	608.092	-	608.092	608.092	608.091	-	71.66	70.96	70.89	-	70.48	70.19	70.28	-	33800	30400	34100	0	11100	10400	8390	0	0.99:0.89:1.00:0:0.33:0.30:0.25:0	24600	7480	1.00:0.30	70.74	429	449	N	N
12	97549	gi|542211939	R.RGHVFEESR.V	Y	0.69	6.93	372.855	28.62 - 39.38	3	14000	372.853	372.851	372.853	372.856	372.856	372.856	372.856	372.857	38.69	34.53	30.79	31.94	29.86	28.7	30.87	28.9	36400	19900	22800	17900	6290	4280	5060	2020	1.60:0.87:1.00:0.79:0.28:0.19:0.22:0.09	24200	4410	1.00:0.18	31.78	767	775	N	N
12	97549	gi|542211939	K.GVQYLNEIKDSVVAGFQWAAK.E	Y	1.07	6.93	1162.1	112.70 - 115.33	2	14000	1162.1	1162.1	1162.1	1162.1	1162.11	1162.1	1162.1	1162.1	113.8	113.46	113.89	113.72	113.82	113.68	112.98	113.23	15300	20400	24300	17100	3560	4210	10700	16300	0.63:0.84:1.00:0.70:0.15:0.17:0.44:0.67	19300	8690	1.00:0.45	113.57	668	688	N	N
12	97549	gi|542211939	K.SDPVVSYR.E	Y	0.47	8.11	461.739	33.32 - 49.67	2	14000	461.737	461.738	461.736	461.737	461.741	461.743	-	461.737	49.07	44.93	41.58	41.57	35.57	33.47	-	36.85	28300	22900	26200	23500	1250	3910	0	5630	1.08:0.88:1.00:0.90:0.05:0.15:0:0.22	25200	2700	1.00:0.11	40.44	573	580	N	N
12	97549	gi|542211939	K.DDLYLKPIQR.T	Y	0.75	5.28	630.853	54.86 - 58.99	2	13000	-	630.855	630.854	630.854	630.852	630.853	630.852	630.852	-	58.47	57.27	56.81	56.29	55.47	56	55.15	-	19200	20100	20300	6220	7740	7190	8650	-:0.95:1.00:1.01:0.31:0.38:0.36:0.43	19900	7450	1.00:0.37	56.5	440	449	N	N
12	97549	gi|542211939	K.KVEDMMK.K	Y	0.93	9.56	440.718	31.76 - 44.81	2	13000	440.718	440.716	440.716	440.719	440.719	440.719	440.718	440.716	44.45	39.83	35.87	35.81	34.15	32.25	35.2	31.89	18800	20200	21900	23600	4120	4080	6140	2860	0.86:0.92:1.00:1.08:0.19:0.19:0.28:0.13	21200	4300	1.00:0.20	36.18	252	258	N	N
12	97549	gi|542211939	K.GLKEGVPALDNYLDKL	Y	0.71	5.79	582.32	94.64 - 96.92	3	12000	582.321	582.322	582.32	582.318	582.322	582.319	582.317	-	96.05	96.07	96.09	95.88	95.94	95.8	95.13	-	17700	15700	18400	18600	5160	5370	4770	-	0.96:0.85:1.00:1.01:0.28:0.29:0.26:-	17600	5100	1.00:0.29	95.85	843	858	N	N
12	97549	gi|542211939	R.WLPAGEALLQMITIHLPSPVTAQK.Y	Y	0.88	7.47	654.366	137.66 - 138.81	4	12000	654.365	654.37	654.365	654.369	654.363	654.368	654.368	654.363	138.03	137.91	137.98	138.07	137.97	137.95	137.87	137.88	16900	16200	20000	19500	2330	2290	7390	8430	0.85:0.81:1.00:0.98:0.12:0.11:0.37:0.42	18100	5110	1.00:0.28	137.96	343	366	N	N
12	97549	gi|542211939	K.ARPFEEGLAEDIEK.G	Y	0.84	11.72	535.273	63.39 - 67.05	3	11000	535.273	535.274	535.271	535.273	535.273	535.273	-	-	66.28	64.87	64.67	64.65	63.9	63.55	-	-	25600	24700	20600	12500	3810	3550	0	0	1.24:1.20:1.00:0.61:0.18:0.17:0:0	20900	1840	1.00:0.09	64.65	606	619	N	N
12	97549	gi|542211939	K.GNAQMTPVER.C	Y	0.37	11.08	551.773	32.44 - 45.63	2	9400	551.772	551.771	551.771	551.773	-	551.775	-	-	45.1	40.46	36.5	36.38	-	32.55	-	-	19400	16000	18600	18400	0	2460	0	0	1.04:0.86:1.00:0.99:0:0.13:0:0	18100	616	1.00:0.03	38.2	240	249	N	N
12	97549	gi|542211939	K.ARPFEEGLAEDIEKGEVSSR.Q	Y	0.65	5.68	1110.06	69.64 - 73.14	2	9100	1110.06	1110.06	1110.06	1110.05	1110.05	1110.06	1110.05	1110.05	71.86	71.15	71.05	71.35	70.68	70.31	70.13	70.32	9980	15400	11600	17900	3580	2980	5630	5950	0.86:1.33:1.00:1.54:0.31:0.26:0.49:0.51	13700	4530	1.00:0.33	70.86	606	625	N	N
12	97549	gi|542211939	R.IKPVLMMNK.M	Y	0.75	5.79	537.313	47.50 - 57.94	2	8400	537.315	537.314	537.316	537.316	537.311	537.313	537.309	537.311	57.23	54.59	52.75	52.68	49.31	47.84	49.73	47.74	10400	12500	11100	16900	3140	3980	3890	5100	0.94:1.13:1.00:1.53:0.28:0.36:0.35:0.46	12700	4030	1.00:0.32	51.48	151	159	N	N
12	97549	gi|542211939	M.VNFTVDQIR.A	Y	0.63	4.93	1091.59	60.06 - 65.64	1	8200	1091.58	1091.59	1091.58	1091.58	1091.59	1091.58	1091.59	1091.59	64.91	63.24	62.65	62.13	62	60.27	61.53	61.04	10800	11300	9000	15700	3450	4590	5560	5050	1.20:1.26:1.00:1.74:0.38:0.51:0.62:0.56	11700	4660	1.00:0.40	62.22	2	10	N	N
12	97549	gi|542211939	K.AGIIASAR.A	Y	0.37	11.29	379.73	36.58 - 47.66	2	6600	379.73	379.731	379.729	379.732	-	-	379.728	-	47.14	42.75	39.06	39.06	-	-	36.81	-	15000	12400	13400	9780	0	0	2060	0	1.12:0.93:1.00:0.73:0:0:0.15:0	12600	516	1.00:0.04	40.96	43	50	N	N
12	97549	gi|542211939	R.YVEPIEDVPC(+57.02)GNIVGLVGVDQFLVK.T	Y	0.77	8.73	1380.22	118.27 - 120.14	2	6000	1380.21	1380.22	1380.21	1380.22	1380.22	1380.22	1380.22	1380.22	119.11	119.1	119.32	119.28	119.26	119.12	118.45	118.69	8310	10200	10400	13000	1420	1420	1640	1700	0.80:0.98:1.00:1.24:0.14:0.14:0.16:0.16	10500	1540	1.00:0.15	119.04	457	481	N	Y
12	97549	gi|542211939	R.C(+57.02)ELLYEGPGDDEAAMGIK.N	Y	0.61	10.39	984.445	76.63 - 79.04	2	5700	984.442	984.447	984.439	984.443	-	-	984.455	-	78.37	77.84	77.8	76.98	-	-	76.91	-	10700	10900	10900	7530	0	0	-	0	0.99:1.00:1.00:0.69:0:0:-:0	10000	0	1.00:0	77.58	369	386	N	Y
12	97549	gi|542211939	R.FYAFGR.V	Y	0.71	5.97	760.384	55.50 - 61.99	1	5600	760.383	760.384	760.387	760.383	760.386	-	760.379	760.386	61.73	59.31	57.96	57.49	56.99	-	56.72	55.5	5020	9610	6970	12900	3460	0	3540	3520	0.72:1.38:1.00:1.85:0.50:0:0.51:0.50	8630	2630	1.00:0.30	57.96	410	415	N	N
12	97549	gi|542211939	K.YEWDVGEAR.K	Y	0.89	14.94	562.759	56.86 - 62.19	2	5400	562.759	562.759	562.756	562.758	562.76	562.759	-	-	61.92	59.84	58.69	58.22	57.7	56.93	-	-	9110	9530	11300	10800	1210	1320	0	0	0.80:0.84:1.00:0.95:0.11:0.12:0:0	10200	632	1.00:0.06	58.88	639	647	N	N
350	97904	gi|542203604	K.NVDLLSDMLQEHDEPILK.H	Y	0.42	9.47	703.689	97.86 - 102.45	3	54000	703.69	703.691	703.688	703.687	-	703.689	-	703.687	101.5	101.4	101.53	101.02	-	101.17	-	98.23	108000	77600	107000	104000	0	31600	0	5820	1.01:0.73:1.00:0.98:0:0.30:0:0.05	99300	9350	1.00:0.09	100.81	178	195	Y	N
350	97904	gi|542203604	K.FYEEVHELER.K	N	0.35	6.37	675.825	50.69 - 58.33	2	42000	675.824	675.825	675.824	675.824	-	675.827	-	-	57.5	55.04	53.55	53.34	-	51.17	-	-	52500	64400	80400	84300	0	56800	0	0	0.65:0.80:1.00:1.05:0:0.71:0:0	70400	14200	1.00:0.20	54.12	96	105	N	N
350	97904	gi|542203604	K.GIPEFWLTVFK.N	Y	1.22	13.32	668.867	123.01 - 125.06	2	39000	668.867	668.869	668.865	668.869	668.867	668.866	668.865	668.867	124.14	124.18	124.29	124.16	124.14	124.17	123.28	123.56	53300	55300	58400	71600	16700	15700	20300	20300	0.91:0.95:1.00:1.23:0.29:0.27:0.35:0.35	59700	18200	1.00:0.31	123.99	167	177	Y	N
350	97904	gi|542203604	R.LDGLNGSPSGYMESLPK.V	Y	0.76	6.31	882.93	75.56 - 79.23	2	36000	882.931	882.93	882.93	882.929	882.931	882.928	882.93	882.929	77.41	77.03	76.89	76.55	76.36	76.2	75.63	75.85	58900	53100	56900	57700	17400	18800	12900	13500	1.03:0.93:1.00:1.01:0.31:0.33:0.23:0.24	56600	15700	1.00:0.28	76.49	57	73	Y	N
350	97904	gi|542203604	R.KYAALYQPLFDKR.S	N	0.85	6.14	538.301	64.62 - 69.12	3	25000	538.301	538.303	538.3	538.303	538.302	538.301	538.301	538.297	68.12	66.9	66.76	66.69	65.71	65.4	64.94	65.29	35900	33000	39300	37900	13200	12700	9910	14300	0.91:0.84:1.00:0.96:0.34:0.32:0.25:0.36	36500	12500	1.00:0.34	66.23	106	118	N	N
350	97904	gi|542203604	K.YAALYQPLFDK.R	N	0.63	4.92	664.849	81.47 - 83.95	2	19000	664.849	664.85	664.848	664.85	664.849	664.85	664.848	664.85	83.44	83.19	83.16	82.48	82.66	82.51	81.69	82.01	22900	33300	28700	24600	11900	17200	9290	4850	0.80:1.16:1.00:0.86:0.41:0.60:0.32:0.17	27400	10800	1.00:0.40	82.64	107	117	N	N
350	97904	gi|542203604	K.NVDLLSDMLQEHDEPILK.H	Y	0.49	6.01	1055.03	100.27 - 103.24	2	18000	1055.03	1055.03	1055.03	1055.02	1055.02	-	1055.02	1055.02	101.5	101.4	101.53	101.01	103.12	-	100.44	100.45	21500	22400	24600	27600	-	-	6860	6200	0.88:0.91:1.00:1.12:-:-:0.28:0.25	24000	6530	1.00:0.27	101.35	178	195	N	N
350	97904	gi|542203604	R.QLTVQMMQNPQILAALQER.L	Y	1.03	9.26	738.056	98.18 - 99.96	3	17000	738.058	738.06	738.056	738.056	738.058	738.058	738.052	738.053	99.22	99.23	99.34	98.96	99.12	98.94	98.41	98.44	26200	28700	26000	26500	6960	7340	6710	7530	1.01:1.10:1.00:1.02:0.27:0.28:0.26:0.29	26800	7140	1.00:0.27	98.96	38	56	N	N
350	97904	gi|542203604	R.KYAALYQPLFDK.R	N	0.92	4.22	728.897	72.03 - 75.16	2	16000	728.899	728.897	728.895	728.897	728.9	728.897	728.894	728.896	74.81	74.06	73.85	73.51	73.67	73.34	72.66	72.99	15100	19500	18200	25200	10400	10000	12200	16400	0.83:1.07:1.00:1.39:0.57:0.55:0.67:0.90	19500	12300	1.00:0.63	73.61	106	117	N	N
350	97904	gi|542203604	K.YAALYQPLFDKR.S	N	0.57	6.09	742.899	72.94 - 75.73	2	12000	-	742.901	742.9	742.899	742.9	742.897	742.898	742.9	-	74.69	74.46	73.82	74.07	73.74	73.1	73.16	-	18200	21500	23000	5160	4540	6620	7110	-:0.85:1.00:1.07:0.24:0.21:0.31:0.33	20900	5850	1.00:0.28	73.86	107	118	N	N
350	97904	gi|542203604	K.YAALYQPLFDKR.S	N	0.89	9.86	495.602	73.02 - 75.80	3	6200	495.603	495.603	495.602	495.603	495.602	495.601	495.602	495.602	75.37	74.69	74.5	73.82	74.02	73.72	73.06	73.2	11500	10500	10300	10600	2020	2030	825	1630	1.12:1.02:1.00:1.04:0.20:0.20:0.08:0.16	10700	1630	1.00:0.15	74.05	107	118	N	N
1073	105207	gi|348523684	M.S(+42.01)FDLSEAAGKDEEMIKK.E	Y	0.93	18.03	647.318	71.09 - 72.61	3	25000	-	-	-	-	647.318	647.318	647.318	647.319	-	-	-	-	71.92	71.59	71.37	71.43	0	0	0	0	51800	51300	44600	48400	0:0:0:0:1.00:0.99:0.86:0.93	0	49000	00:00:01	71.58	2	18	Y	Y
49	98028	gi|348527312	R.IGAEVYHNLK.N	N	1.16	6.1	572.314	40.70 - 52.09	2	200000	572.315	572.316	572.313	572.313	572.315	572.315	572.313	572.314	51.25	47.68	44.84	44.77	43.3	41.36	43.94	40.99	110000	117000	132000	151000	251000	274000	290000	291000	0.83:0.89:1.00:1.15:1.91:2.08:2.20:2.21	127000	276000	1.00:2.17	44.76	184	193	N	N
49	98028	gi|348527312	K.LAMQEFMILPVGASNFHEAMR.I	Y	0.82	8.76	798.058	106.82 - 109.25	3	97000	798.057	798.058	798.058	798.058	798.06	798.057	798.057	798.055	108.09	107.67	107.98	107.94	107.82	107.7	107.06	107.24	34200	22000	28600	22600	175000	173000	164000	154000	1.19:0.77:1.00:0.79:6.12:6.06:5.74:5.37	26900	167000	1.00:6.21	107.69	163	183	Y	N
49	98028	gi|348527312	K.GVPLYR.H	N	1.14	6.32	704.409	39.77 - 52.41	1	62000	704.409	704.412	704.408	704.409	704.411	704.409	704.408	704.408	51.37	47.64	44.59	44.49	42.73	40.72	43.25	40.1	33100	30200	33200	52300	74400	74400	88400	109000	1.00:0.91:1.00:1.58:2.24:2.24:2.66:3.29	37200	86600	1.00:2.33	44.36	127	132	N	N
49	98028	gi|348527312	K.AC(+57.02)NC(+57.02)LLLK.V	N	0.93	3.49	496.259	50.53 - 59.69	2	59000	496.259	496.26	496.259	496.259	496.26	496.26	496.259	496.258	58.66	55.99	54.18	53.69	52.78	51.57	52.66	50.95	61000	43700	53300	60000	63400	65100	64000	62800	1.14:0.82:1.00:1.12:1.19:1.22:1.20:1.18	54500	63800	1.00:1.17	53.81	336	343	N	Y
49	98028	gi|348527312	K.NYPVQSIEDPFDQDDWEHWAK.F	Y	0.76	9.75	873.716	97.86 - 99.84	3	44000	873.712	873.718	873.709	873.714	873.721	873.72	873.716	873.714	99.19	99.08	99.23	98.76	98.96	98.78	98.15	98.17	9320	7620	8990	8560	96200	87100	69700	68100	1.04:0.85:1.00:0.95:10.71:9.70:7.75:7.58	8620	80300	1.00:9.31	98.79	286	306	Y	N
49	98028	gi|348527312	K.DVILPVPAFNVINGGSHAGNK.L	Y	0.8	10.58	707.047	95.88 - 98.21	3	37000	707.048	707.049	707.045	-	707.049	707.047	707.046	707.046	97.6	97.62	97.65	-	97.38	97.24	96.58	96.66	9960	9510	9170	0	77500	72000	61400	54300	1.09:1.04:1.00:0:8.46:7.86:6.70:5.92	7160	66300	1.00:9.26	97.25	142	162	Y	N
49	98028	gi|348527312	R.AAVPSGASTGVHEALELR.D	Y	0.81	8.36	588.981	60.88 - 65.03	3	34000	588.982	588.981	588.978	-	588.983	588.982	588.981	588.981	64.42	63.15	62.85	-	62.08	61.73	61.44	61.13	16200	11100	14400	0	71600	74900	48500	38700	1.13:0.77:1.00:0:4.97:5.21:3.37:2.69	10400	58400	1.00:5.61	62.4	33	50	N	N
49	98028	gi|348527312	K.DATNVGDEGGFAPNILENNEALELLK.T	Y	0.8	8.17	915.117	111.82 - 114.24	3	27000	915.12	915.118	915.11	915.119	915.119	915.117	915.117	915.116	112.92	112.5	112.86	112.74	112.79	112.64	112.12	112.32	6790	7430	9200	6850	55800	52500	36600	38600	0.74:0.81:1.00:0.74:6.06:5.70:3.98:4.19	7570	45900	1.00:6.06	112.61	203	228	N	N
49	98028	gi|348527312	N.EALELLK.T	N	0.99	6.18	815.488	60.96 - 66.72	1	19000	815.488	815.49	815.487	815.486	815.49	815.487	815.486	815.487	65.99	64.11	63.31	62.49	62.56	61.98	61.93	61.21	9160	9460	9680	18300	23000	22700	29300	33200	0.95:0.98:1.00:1.89:2.38:2.35:3.03:3.43	11600	27100	1.00:2.32	62.95	222	228	N	N
49	98028	gi|348527312	R.AAVPSGASTGVHEALELR.D	Y	0.62	9.39	882.966	60.92 - 65.39	2	16000	882.964	-	882.963	882.96	882.971	882.967	882.966	882.968	64.38	-	62.8	62.25	62.08	61.73	61.4	61.13	5770	0	3410	2980	26100	27100	31200	28300	1.69:0:1.00:0.88:7.65:7.96:9.14:8.31	3040	28200	1.00:9.27	62.25	33	50	N	N
49	98028	gi|348527312	K.LAQSSGWGVMVSHR.S	Y	0.44	7.05	757.884	56.83 - 62.79	2	15000	757.885	757.883	757.886	757.883	757.882	757.877	757.893	757.885	62.55	59.39	58.53	58.31	58.8	58.12	57.21	57.45	2500	7730	5800	1710	26800	42800	5700	23200	0.43:1.33:1.00:0.30:4.62:7.38:0.98:3.99	4440	24600	1.00:5.55	58.8	359	372	N	N
49	98028	gi|348527312	R.NGKYDLDFKSPDDPSR.H	Y	0.81	13.2	618.631	50.24 - 52.42	3	14000	-	-	-	-	618.632	618.631	618.63	618.631	-	-	-	-	51.72	50.69	51.82	50.53	0	0	0	0	28300	32500	20600	32000	0:0:0:0:1.00:1.15:0.73:1.13	0	28300	00:00:01	51.19	254	269	N	N
49	98028	gi|348527312	K.IDKFMLELDGTENK.S	Y	0.54	10.28	551.612	71.95 - 74.09	3	13000	-	551.608	551.61	-	551.613	551.612	551.612	551.614	-	73.66	73.4	-	73.01	72.66	72.34	72.47	0	3280	3760	0	35500	38100	8320	17500	0:0.87:1.00:0:9.43:10.13:2.21:4.66	1760	24800	1.00:14.12	72.92	90	103	N	N
49	98028	gi|348527312	R.IEEELGDK.A	N	0.8	4.04	932.456	32.86 - 46.65	1	13000	932.459	932.456	932.452	932.457	932.457	932.457	932.457	932.456	46.08	41.5	37.67	37.38	35.68	33.51	36.75	33.23	7390	7460	10200	15600	22700	21400	9710	9780	0.72:0.73:1.00:1.53:2.22:2.10:0.95:0.96	10200	15900	1.00:1.57	37.73	413	420	N	N
49	98028	gi|348527312	R.IEEELGDK.A	N	0.4	3.14	466.734	33.32 - 46.61	2	12000	466.735	-	466.73	466.735	466.735	466.735	466.736	-	46.08	-	39.09	37.38	35.68	33.51	36.75	-	27800	0	8960	12600	23800	17200	4860	0	3.10:0:1.00:1.41:2.66:1.92:0.54:0	12300	11500	1.00:0.93	38.08	413	420	N	N
49	98028	gi|348527312	K.IDKFMLELDGTENK.S	Y	0.45	9.49	826.913	72.05 - 75.08	2	11000	826.912	826.912	826.908	-	826.915	826.913	826.913	826.914	74.34	73.61	74.58	-	73.01	72.66	72.34	72.43	3410	2160	1590	0	19100	21600	21200	20200	2.14:1.36:1.00:0:12.01:13.62:13.37:12.74	1790	20500	1.00:11.48	73.28	90	103	N	N
49	98028	gi|348527312	K.YNQLMR.I	N	0.78	7.66	412.711	35.29 - 48.10	2	10000	412.711	412.714	412.711	412.71	412.71	412.71	412.71	412.709	48	42.62	40.12	40.03	38.17	36	39.04	35.53	1780	6690	2870	2680	22300	15800	20400	11400	0.62:2.33:1.00:0.93:7.76:5.50:7.10:3.96	3510	17400	1.00:4.98	39.94	407	412	N	N
49	98028	gi|348527312	K.KFSVVEQEK.I	Y	0.39	10.42	547.298	34.32 - 44.91	2	10000	-	547.295	547.297	-	547.3	547.3	547.298	547.298	-	42.95	44.67	-	37.24	34.89	38.24	34.44	0	2200	2060	0	19800	20000	19000	17900	0:1.07:1.00:0:9.58:9.68:9.20:8.65	1070	19100	1.00:17.96	38.74	81	89	N	N
49	98028	gi|348527312	N.EALELLK.T	N	1.1	5.47	408.248	60.92 - 66.52	2	9500	408.249	408.25	408.247	408.248	408.249	408.247	408.247	408.247	65.99	64.11	63.34	62.53	62.56	61.98	61.93	61.21	7990	7520	6840	6870	13300	14200	8760	10900	1.17:1.10:1.00:1.00:1.94:2.07:1.28:1.60	7300	11800	1.00:1.61	62.96	222	228	N	N
49	98028	gi|348527312	K.DATNVGDEGGFAPNILENNEALELLK.T	Y	0.68	8.24	1372.17	111.86 - 113.56	2	9500	1372.17	1372.17	1372.15	1372.17	1372.17	1372.17	1372.17	1372.17	112.89	112.47	112.94	112.69	112.79	112.61	112.14	112.35	2110	1840	2450	2050	17100	16900	16700	17000	0.86:0.75:1.00:0.84:6.96:6.87:6.82:6.91	2120	16900	1.00:7.99	112.61	203	228	N	N
49	98028	gi|348527312	K.LAMQEFMILPVGASNFHEAMR.I	Y	0.39	8.58	1196.58	106.78 - 108.74	2	8500	1196.57	1196.57	1196.57	-	1196.58	1196.58	1196.58	1196.57	108.14	107.67	107.95	-	107.82	107.7	107.03	107.23	2170	1170	825	-	13000	13000	14600	14800	2.63:1.42:1.00:-:15.77:15.78:17.71:17.90	1390	13800	1.00:9.97	107.65	163	183	N	N
49	98028	gi|348527312	K.FSVVEQEK.I	Y	0.45	10.86	483.252	39.61 - 44.63	2	8300	-	-	483.252	483.253	483.253	483.253	483.251	483.252	-	-	44.27	40.65	42.54	40.44	43.45	39.9	0	0	2690	837	21900	19100	4430	17100	0:0:1.00:0.31:8.15:7.11:1.65:6.35	882	15600	1.00:17.74	41.87	82	89	N	N
49	98028	gi|348527312	R.NGKYDLDFK.S	Y	0.75	12.73	550.28	48.43 - 51.26	2	8100	-	-	-	-	550.28	550.279	550.28	550.28	-	-	-	-	50.27	48.89	50.46	48.93	0	0	0	0	20000	8160	18800	17800	0:0:0:0:1.00:0.41:0.94:0.89	0	16200	00:00:01	49.64	254	262	N	N
49	98028	gi|348527312	R.HIADLAGHK.D	Y	0.62	10.8	481.262	29.53 - 32.27	2	7500	-	-	-	-	481.264	481.262	481.263	481.261	-	-	-	-	31.03	29.6	31.94	29.61	0	0	0	0	14000	12600	19600	14000	0:0:0:0:1.00:0.90:1.40:1.00	0	15100	00:00:01	30.54	133	141	N	N
863	98630	gi|348527550	K.YSELELALNTLVTEFHK.A	Y	0.95	9.42	669.685	127.86 - 130.07	3	54000	669.685	669.687	669.683	669.685	669.684	669.686	669.686	669.687	128.81	129.01	129.08	128.69	129.01	128.93	128.22	128.35	18400	14700	15000	18000	86100	87800	102000	89100	1.22:0.98:1.00:1.20:5.73:5.85:6.80:5.93	16500	91300	1.00:5.52	128.76	5	21	Y	N
863	98630	gi|348527550	K.LINNQALQLFGTMHK.E	Y	1.02	13.41	576.648	83.04 - 85.52	3	31000	576.648	576.649	576.648	576.647	576.648	576.649	576.648	576.648	85.08	84.95	84.95	84.22	84.06	84.03	83.19	83.36	8060	7800	7960	9700	50900	58600	51000	52700	1.01:0.98:1.00:1.22:6.39:7.36:6.41:6.62	8380	53300	1.00:6.36	84.23	78	92	Y	N
863	98630	gi|348527550	K.YSELELALNTLVTEFHK.A	Y	0.66	7.27	1004.02	127.50 - 129.94	2	15000	1004.02	1004.02	1004.02	1004.02	1004.02	1004.02	1004.02	1004.02	128.89	129.01	129.17	128.82	129.01	129.08	128.17	128.32	3980	5020	3340	5100	23600	21800	30200	27900	1.19:1.50:1.00:1.53:7.07:6.53:9.06:8.37	4360	25900	1.00:5.94	128.81	5	21	Y	N
425	98676	gi|542208291	R.SIFDEVHVVDVMDSGDLGHLALMK.R	Y	0.58	8.59	876.431	112.66 - 115.48	3	100000	876.431	876.432	876.428	876.432	876.432	876.431	876.429	876.429	114.06	113.74	114.27	113.95	114.14	113.96	113.23	113.5	33400	22600	27500	31000	175000	172000	186000	176000	1.21:0.82:1.00:1.12:6.35:6.25:6.77:6.40	28600	177000	1.00:6.20	113.86	98	121	Y	N
425	98676	gi|542208291	R.SIFDEVHVVDVMDSGDLGHLALMK.R	Y	0.71	8.89	657.576	113.02 - 114.91	4	59000	657.575	657.576	657.576	657.577	657.576	657.576	657.575	657.574	114.05	113.74	114.25	114	114.13	113.96	113.24	113.49	15300	11300	11100	8740	110000	115000	100000	99900	1.37:1.01:1.00:0.78:9.87:10.31:8.97:8.96	11600	106000	1.00:9.14	113.86	98	121	Y	N
425	98676	gi|542208291	K.RPDLGVTFTK.L	Y	0.55	11.1	567.321	51.18 - 54.31	2	49000	-	-	-	-	567.322	567.322	567.32	567.32	-	-	-	-	52.98	51.98	52.99	51.67	0	0	0	0	84800	99200	102000	107000	0:0:0:0:1.00:1.17:1.21:1.26	0	98300	00:00:01	52.4	122	131	Y	N
425	98676	gi|542208291	K.GAMVLGQSLR.S	Y	0.5	9.35	516.288	57.07 - 62.99	2	32000	516.288	516.289	516.285	516.287	516.29	516.289	516.288	516.288	62.71	60.67	59.58	59.07	58.64	57.87	58.22	57.35	4940	6320	5700	4800	68600	69000	48400	46900	0.87:1.11:1.00:0.84:12.05:12.12:8.49:8.23	5440	58200	1.00:10.71	59.26	63	72	N	N
425	98676	gi|542208291	R.WEAGQIDYMGDDSFANIEEKLNSFLK	Y	0.72	9.78	1007.47	125.79 - 127.72	3	30000	1007.47	-	1007.47	1007.47	1007.47	1007.47	1007.47	1007.47	126.6	-	126.7	126.54	126.67	126.63	126.09	126.23	8990	0	6420	6410	57500	56200	54200	48200	1.40:0:1.00:1.00:8.96:8.76:8.45:7.51	5450	54100	1.00:9.91	126.49	357	382	N	N
425	98676	gi|542208291	K.LNSFLK	Y	0.48	8.77	361.216	47.30 - 57.31	2	13000	361.214	361.218	361.216	361.217	361.218	361.217	361.216	361.217	56.9	53.78	51.51	50.51	50.23	48.52	49.97	47.5	2530	2230	1670	2540	24600	23300	26000	23600	1.52:1.34:1.00:1.53:14.78:14.02:15.59:14.17	2240	24400	1.00:10.88	51.11	377	382	N	N
425	98676	gi|542208291	K.SVLPLLQK.A	Y	0.83	11.7	449.292	71.63 - 74.01	2	12000	-	-	449.291	449.291	449.293	449.292	449.291	449.293	-	-	73.6	72.9	72.97	72.58	72.14	71.99	0	0	4610	4790	24700	25700	18200	22000	0:0:1.00:1.04:5.36:5.56:3.94:4.78	2350	22600	1.00:9.63	72.7	302	309	N	N
425	98676	gi|542208291	K.LHC(+57.02)WTLTQYSK.C	Y	0.49	4.08	718.855	55.96 - 62.49	2	8800	-	718.856	718.856	718.849	718.859	718.857	718.851	718.856	-	58.72	62.28	57.13	58.52	57.87	56.31	57.27	-	11600	1980	5060	13200	13200	3540	13000	-:5.84:1.00:2.55:6.66:6.64:1.79:6.54	6210	10700	1.00:1.73	58.3	132	142	N	Y
425	98676	gi|542208291	R.WEAGQIDYMGDDSFANIEEK.L	Y	0.73	7.28	1159.5	87.62 - 89.64	2	8700	1159.5	1159.51	1159.5	1159.49	1159.5	1159.5	1159.5	1159.5	88.87	88.9	88.75	88.51	88.46	88.39	87.88	87.91	5810	3880	1460	1110	13700	15800	15700	12100	3.99:2.66:1.00:0.76:9.44:10.86:10.76:8.32	3060	14300	1.00:4.68	88.46	357	376	N	N
526	98083	gi|542211650	R.YHYIGTFPDGNKFDSSYDR.G	Y	0.39	10.4	761.35	63.76 - 67.09	3	10000	761.35	761.352	761.345	761.349	-	761.353	-	-	66.48	65.15	65.15	65.57	-	64	-	-	13700	18700	18600	27700	0	3390	0	0	0.74:1.01:1.00:1.49:0:0.18:0:0	19700	846	1.00:0.04	65.27	114	132	Y	N
526	98083	gi|542211650	K.LKADEAAAHDEL	Y	0.71	7.45	641.82	39.85 - 50.67	2	7600	641.821	641.822	641.82	641.821	641.821	641.819	641.819	641.819	50.31	46.5	43.43	43.44	42.33	40.2	43.09	39.97	11300	12400	12900	15400	2630	2970	1580	1570	0.88:0.97:1.00:1.20:0.20:0.23:0.12:0.12	13000	2190	1.00:0.17	43.66	615	626	Y	N
526	98083	gi|542211650	R.IIDNMFSNQDR.N	Y	0.94	16.77	676.822	60.42 - 65.03	2	6900	676.823	676.822	676.818	676.82	676.824	676.822	-	-	64.54	62.75	61.98	61.41	61.21	60.61	-	-	11100	11600	14500	13000	1990	2810	0	0	0.77:0.80:1.00:0.90:0.14:0.19:0:0	12600	1200	1.00:0.10	62.09	592	602	Y	N
333	103213	gi|542243618	R.VHIGQVIMSVR.T	Y	0.81	13.66	619.857	63.88 - 66.14	2	15000	-	-	-	619.857	619.859	619.857	619.857	619.857	-	-	-	65.93	64.47	64.15	64.37	64.17	0	0	0	4150	29500	30800	26100	27100	0:0:0:1.00:7.12:7.44:6.29:6.53	1040	28400	1.00:27.38	64.62	129	139	Y	N
333	103213	gi|542243618	K.EHVVEALRR.A	Y	0.42	4	554.82	28.62 - 45.10	2	12000	554.82	554.826	554.817	554.822	554.82	554.822	554.817	-	44.49	40.37	35.66	36.71	33.79	28.7	35.12	-	9480	2240	10900	13600	20800	1070	26500	-	0.87:0.21:1.00:1.25:1.91:0.10:2.43:-	9060	16100	1.00:1.78	36.41	146	154	Y	N
333	103213	gi|542243618	K.IRIFDLGR.K	Y	0.88	15.03	495.298	72.34 - 73.75	2	7700	-	-	-	495.297	495.298	495.297	495.299	495.299	-	-	-	73.3	73.17	72.78	72.5	72.68	0	0	0	3860	12100	12900	15900	16900	0:0:0:1.00:3.12:3.34:4.11:4.36	966	14400	1.00:14.93	72.88	31	38	Y	N
333	103213	gi|542243618	K.FKFPGR.Q	Y	0.44	7.24	376.218	44.61 - 51.48	2	7400	-	376.219	376.217	-	376.218	376.217	376.217	376.217	-	51.04	48.6	-	47.22	45.6	47.26	44.77	0	4270	4540	0	10900	12400	13700	13700	0:0.94:1.00:0:2.41:2.73:3.01:3.01	2200	12700	1.00:5.75	47.41	157	162	N	N
333	103213	gi|542243618	K.EHVVEALR.R	Y	0.71	4.85	476.767	33.62 - 46.77	2	5800	476.766	476.766	476.766	-	476.768	476.766	476.767	476.767	46.65	42.18	38.47	-	36.47	34.16	37.71	33.83	2980	3220	3970	-	8280	7180	8330	6480	0.75:0.81:1.00:-:2.08:1.81:2.10:1.63	3390	7570	1.00:2.23	38.5	146	153	N	N
333	103213	gi|542243618	K.VDEFPLC(+57.02)GHMVSDEYEQLSSEALEAAR.I	Y	1.03	4.04	1028.13	104.27 - 105.74	3	5500	1028.13	1028.13	1028.13	1028.14	1028.13	1028.13	1028.13	1028.13	105.18	104.79	105.03	105.1	105.07	104.77	104.49	104.55	4340	4250	4230	6090	8180	5480	5550	5940	1.03:1.00:1.00:1.44:1.93:1.29:1.31:1.40	4730	6290	1.00:1.33	104.87	43	69	N	Y
310	98744	gi|348535838	K.SMAVVPPISLSTTFK.Q	Y	1.13	7.85	789.431	92.94 - 94.98	2	22000	789.431	789.433	789.43	789.427	789.434	789.432	789.432	789.43	94.5	94.51	94.45	94.09	94	94	93.17	93.2	9520	9050	9150	13800	35200	31500	34200	32900	1.04:0.99:1.00:1.51:3.85:3.44:3.74:3.60	10400	33500	1.00:3.22	93.99	40	54	Y	N
310	98744	gi|348535838	K.SFATDAIHVGQEPEQWK.S	Y	0.84	13.67	648.315	72.05 - 73.45	3	20000	-	-	-	-	648.316	648.315	648.317	648.312	-	-	-	-	72.77	72.46	72.18	72.35	0	0	0	0	41800	43500	30500	42200	0:0:0:0:1.00:1.04:0.73:1.01	0	39500	00:00:01	72.44	23	39	Y	N
310	98744	gi|348535838	R.LSVGLEDEADIIEDLDQALAAAHPKK	Y	0.67	6.67	691.111	118.72 - 121.32	4	19000	691.109	691.112	691.112	-	691.11	691.11	691.111	691.111	120.05	120.14	120.22	-	120.13	120.13	119.09	119.35	7260	6220	6030	-	28800	29900	29600	25200	1.20:1.03:1.00:-:4.78:4.96:4.91:4.18	6510	28400	1.00:4.37	119.87	383	408	Y	N
310	98744	gi|348535838	R.LSVGLEDEADIIEDLDQALAAAHPK.K	Y	0.72	5.86	878.443	127.59 - 129.23	3	17000	878.442	878.439	878.437	-	878.445	878.443	878.447	878.446	128.34	128.66	128.71	-	128.57	128.45	127.85	128.01	8350	7270	6490	-	24100	23500	27500	25100	1.29:1.12:1.00:-:3.71:3.62:4.23:3.87	7370	25000	1.00:3.40	128.37	383	407	N	N
310	98744	gi|348535838	K.HAGFEYSR.S	Y	1	10.39	483.726	32.33 - 45.59	2	13000	483.726	483.725	483.726	483.727	483.726	483.726	483.725	483.726	45.34	40.7	36.74	36.82	34.78	32.76	35.93	32.45	3210	3840	4440	4700	22900	21400	23800	16500	0.72:0.86:1.00:1.06:5.15:4.81:5.37:3.72	4050	21200	1.00:5.23	36.94	61	68	N	N
310	98744	gi|348535838	K.SFATDAIHVGQEPEQWK.S	Y	0.82	6.75	971.974	72.02 - 74.67	2	9400	971.98	971.972	971.974	971.977	971.972	971.971	971.972	971.972	73.94	73.38	73.2	72.82	72.77	72.46	72.18	72.35	2810	3860	3460	4330	14300	12300	18300	15800	0.81:1.12:1.00:1.25:4.13:3.56:5.30:4.58	3620	15200	1.00:4.20	72.89	23	39	N	N
310	98744	gi|348535838	K.AGDGIVSMDDVYGGTNR.Y	Y	0.59	11.01	863.892	65.85 - 67.57	2	9300	-	-	-	-	863.895	863.892	863.891	863.891	-	-	-	-	66.76	66.4	66.19	66.05	0	0	0	0	21200	18400	16300	18700	0:0:0:0:1.00:0.87:0.77:0.88	0	18700	00:00:01	66.35	109	125	N	N
310	98744	gi|348535838	R.NVLGISDTLIR.L	Y	0.59	11.04	600.851	82.69 - 84.26	2	9300	-	-	-	600.851	600.852	600.852	600.85	600.851	-	-	-	83.82	83.72	83.65	82.93	83.08	0	0	0	2270	13400	20100	16900	21700	0:0:0:1.00:5.92:8.86:7.44:9.58	567	18000	1.00:31.80	83.44	372	382	N	N
403	98541	gi|348524104	R.NILGGTVFR.E	N	0.58	4.27	488.783	70.77 - 74.87	2	20000	488.782	488.784	488.784	488.783	488.784	488.783	488.783	488.783	74.22	73.3	73	72.5	72.4	71.99	71.73	71.59	11300	12400	15200	17600	24900	24000	24500	26400	0.75:0.81:1.00:1.16:1.63:1.58:1.61:1.74	14100	24900	1.00:1.76	72.59	101	109	N	N
403	98541	gi|348524104	R.LVSGWTKPIIIGR.H	Y	1.04	10.09	480.63	72.46 - 75.37	3	9400	480.629	480.63	480.629	480.628	480.63	480.63	480.631	480.631	74.83	74.22	74.05	73.38	73.57	73.3	72.62	72.72	3340	3730	3750	4700	16100	16800	13800	13200	0.89:1.00:1.00:1.25:4.30:4.50:3.68:3.53	3880	15000	1.00:3.86	73.59	120	132	Y	N
403	98541	gi|348524104	R.VIWELIK.E	Y	1.11	10.46	450.781	84.83 - 87.60	2	9200	450.782	450.784	450.782	450.781	450.782	450.782	450.78	450.781	87.04	86.83	86.75	86.12	86.17	86.09	85.13	85.25	4170	4060	4230	4690	15400	15600	13300	12600	0.98:0.96:1.00:1.11:3.64:3.68:3.13:2.98	4290	14200	1.00:3.31	86.17	21	27	Y	N
403	98541	gi|348524104	K.AGSVVEMQGDEMTR.V	Y	0.55	10.28	755.343	48.07 - 51.06	2	6700	-	-	-	-	755.344	755.342	755.343	755.343	-	-	-	-	50.03	48.76	50.37	48.63	0	0	0	0	14300	14600	11900	12700	0:0:0:0:1.00:1.02:0.83:0.88	0	13400	00:00:01	49.45	7	20	Y	N
1259	110607	gi|348538657	K.LITINQQWKPVEELEIVK.S	Y	0.91	17.61	727.415	94.51 - 95.84	3	9200	-	-	-	-	727.417	727.415	727.414	727.414	-	-	-	-	95.47	95.42	94.64	94.65	0	0	0	0	18800	18900	19400	16900	0:0:0:0:1.00:1.01:1.03:0.90	0	18500	00:00:01	95.04	64	81	Y	N
799	105013	gi|542210379	S.AFFSK.N	N	1.02	5.41	599.32	42.15 - 53.57	1	23000	599.32	599.322	599.319	599.319	599.321	599.319	599.318	599.318	53.05	49.43	46.51	46.25	44.9	43.06	45.21	42.43	13400	12600	15400	24500	27200	27200	31300	35700	0.87:0.82:1.00:1.59:1.77:1.77:2.04:2.33	16500	30300	1.00:1.84	46.36	13	17	N	N
799	105013	gi|542210379	R.IFTPLLHQIEK.E	Y	0.87	13.94	669.894	70.57 - 72.30	2	8800	-	-	-	669.894	669.895	669.895	669.892	669.893	-	-	-	72.1	71.16	70.78	70.81	70.92	0	0	0	3130	12000	11600	20600	22800	0:0:0:1.00:3.83:3.71:6.58:7.29	783	16800	1.00:21.41	71.15	377	387	Y	N
799	105013	gi|542210379	R.WDGVPFILR.C	Y	1	8.24	551.806	97.51 - 99.20	2	5000	551.808	551.807	551.804	551.806	551.806	551.806	551.804	551.803	98.66	98.6	98.66	98.42	98.42	98.32	97.74	97.81	1730	2670	2580	2840	9000	7360	7140	6980	0.67:1.04:1.00:1.10:3.50:2.86:2.77:2.71	2450	7620	1.00:3.11	98.33	262	270	Y	N
197	97979	gi|348532396	R.LLLNNDNLLR.E	N	1.41	5.99	599.351	75.19 - 78.33	2	97000	599.352	599.351	599.351	599.351	599.353	599.352	599.351	599.351	77.62	77.03	76.89	76.3	76.28	76.08	75.44	75.54	68100	65800	68400	55700	129000	135000	126000	128000	1.00:0.96:1.00:0.81:1.89:1.97:1.84:1.87	64500	129000	1.00:2.01	76.4	37	46	N	N
197	97979	gi|348532396	R.RQLPVTR.T	N	0.54	3.95	435.269	29.57 - 42.34	2	29000	435.268	435.266	435.267	-	435.27	435.27	435.269	435.27	41.82	36.93	32.73	-	31.31	29.76	32.28	29.73	26500	17600	20300	-	22600	20700	48500	44300	1.30:0.86:1.00:-:1.11:1.02:2.39:2.18	21500	34000	1.00:1.59	33.51	259	265	N	N
197	97979	gi|348532396	R.IAANFVMHAPPGEFNEVFNDVR.L	Y	0.88	9.08	825.404	94.54 - 96.87	3	24000	825.408	825.409	825.404	825.396	825.405	825.403	825.402	825.404	95.75	95.88	95.8	95.92	95.52	95.49	94.99	94.97	9690	7860	8930	2230	50500	41200	38600	33300	1.09:0.88:1.00:0.25:5.65:4.61:4.32:3.73	7180	40900	1.00:5.70	95.54	15	36	Y	N
197	97979	gi|348532396	K.FSVSQPTAQVAGVLK.I	Y	1.08	11.18	766.428	72.98 - 75.44	2	20000	766.428	766.429	766.426	766.428	766.43	766.43	766.427	766.43	75.08	74.53	74.37	73.9	73.81	73.55	73.18	73.28	6660	6050	7160	7870	33800	34800	28100	34500	0.93:0.85:1.00:1.10:4.72:4.86:3.92:4.82	6930	32800	1.00:4.73	73.96	178	192	Y	N
197	97979	gi|348532396	R.AKIDGYEEPVLITEHGDLGNGR.F	Y	0.55	8.68	795.071	67.44 - 69.18	3	11000	-	795.072	795.073	-	795.072	795.071	795.07	795.07	-	68.91	68.86	-	68.22	67.98	67.62	67.67	0	4830	3840	0	20000	20500	17000	19700	0:1.26:1.00:0:5.21:5.34:4.43:5.13	2170	19300	1.00:8.91	68.21	64	85	Y	N
197	97979	gi|348532396	M.A(+42.01)DFEELSDEEKVR.I	Y	0.56	7.67	804.875	69.97 - 72.08	2	11000	-	-	804.876	804.877	804.875	804.875	804.873	804.873	-	-	71.48	71.12	71.08	70.7	70.57	70.56	0	0	4780	7380	21800	18800	14200	17100	0:0:1.00:1.54:4.56:3.94:2.96:3.57	3040	18000	1.00:5.91	70.92	2	14	N	Y
197	97979	gi|348532396	K.SLTVSNESQTAK.E	Y	0.42	5.52	632.824	31.56 - 47.98	2	9300	632.817	632.824	-	632.827	632.826	632.824	632.822	632.825	47.62	38.6	-	35.91	33.91	31.87	35.04	31.68	3340	1130	-	7640	15300	13100	15000	9470	1.00:0.34:-:2.29:4.59:3.91:4.51:2.84	4040	13200	1.00:3.27	36.38	214	225	N	N
197	97979	gi|348532396	K.EHYPSGVSTVYGK.T	Y	0.53	8.6	712.353	41.15 - 51.53	2	7200	712.355	-	-	712.355	712.354	712.351	712.351	712.351	51.33	-	-	44.97	43.54	41.64	44.17	41.23	2720	0	0	3000	12800	12800	13300	13100	1.00:0:0:1.10:4.70:4.73:4.89:4.82	1430	13000	1.00:9.10	44.48	133	145	N	N
197	97979	gi|348532396	K.ILSYK.I	N	0.62	3.54	623.373	35.17 - 43.80	1	5700	-	623.37	623.369	623.372	623.375	623.376	623.375	623.376	-	43.39	39.87	39.87	37.93	35.73	38.84	35.33	-	2740	4530	7010	6030	5930	6540	6950	-:0.60:1.00:1.55:1.33:1.31:1.44:1.53	4760	6360	1.00:1.34	38.71	273	277	N	N
165	97729	gi|348505781	K.HLVYESDADKDGR.L	Y	0.76	9	502.241	30.75 - 46.25	3	47000	502.24	502.238	502.239	502.241	502.243	502.244	502.24	502.244	43.66	38.87	34.61	34.81	32.81	30.86	34.14	30.83	110000	68800	82100	73200	11500	12100	11800	5380	1.34:0.84:1.00:0.89:0.14:0.15:0.14:0.07	83600	10200	1.00:0.12	35.07	275	287	Y	N
165	97729	gi|348505781	R.IDEDKDGYVTVEEMKK.W	Y	0.59	7.5	633.644	46.20 - 52.21	3	33000	-	633.646	633.643	633.644	633.644	633.644	633.643	633.644	-	50.99	49.08	49	47.79	46.5	48.25	46.42	-	62600	55000	68700	8000	10500	9770	13300	-:1.14:1.00:1.25:0.15:0.19:0.18:0.24	62100	10400	1.00:0.17	48.29	83	98	Y	N
165	97729	gi|348505781	R.LGMLVER.I	Y	1.07	9.5	409.235	51.47 - 59.77	2	29000	409.235	409.235	409.235	409.236	409.236	409.236	409.235	409.235	59.1	56.51	54.75	54.34	53.38	52.19	53.39	51.75	37700	38300	41300	58700	12900	14200	11900	13100	0.91:0.93:1.00:1.42:0.31:0.34:0.29:0.32	44000	13000	1.00:0.30	54.43	76	82	Y	N
165	97729	gi|348505781	R.WIYDDVDR.Q	Y	0.96	14.35	541.254	60.86 - 65.47	2	28000	541.255	541.255	541.252	541.253	541.255	541.253	541.253	-	64.82	63.12	62.41	62.13	61.67	61.09	61.53	-	43600	46900	52700	52900	9610	9450	5240	0	0.83:0.89:1.00:1.00:0.18:0.18:0.10:0	49000	6070	1.00:0.12	62.4	107	114	N	N
165	97729	gi|348505781	K.MDKEETRDWILPSDYDHAEAEAK.H	Y	0.69	9.56	688.07	65.02 - 68.24	4	22000	688.071	688.072	688.069	688.069	688.069	688.069	688.071	-	67.64	66.5	66.48	66.45	65.71	65.44	65.12	-	42600	46500	51000	23400	6260	3970	2480	0	0.84:0.91:1.00:0.46:0.12:0.08:0.05:0	40900	3180	1.00:0.08	66.19	252	274	N	N
165	97729	gi|348505781	K.AEIVDKYDLFVGSQATDFGEALTRHDEF	Y	0.57	6.38	1058.51	104.91 - 107.43	3	17000	1058.51	1058.5	1058.5	-	1058.51	1058.51	1058.5	1058.51	105.97	105.52	105.77	-	105.72	105.72	105.51	105.7	17800	35600	32000	-	5830	6280	6340	11700	0.55:1.11:1.00:-:0.18:0.20:0.20:0.37	28500	7540	1.00:0.26	105.7	291	318	N	N
165	97729	gi|348505781	K.TFDQLTPEESKER.L	Y	0.9	6.93	790.392	43.04 - 53.17	2	16000	790.394	790.393	790.388	790.391	790.392	790.39	790.395	790.389	52.74	49.39	46.83	46.48	45.42	43.64	45.88	43.23	20200	20600	25800	32600	9880	8880	5770	6130	0.78:0.80:1.00:1.26:0.38:0.34:0.22:0.24	24800	7670	1.00:0.31	46.7	63	75	N	N
165	97729	gi|348505781	K.HLVYESDADKDGR.L	Y	0.55	7.32	752.855	29.11 - 44.24	2	15000	752.855	752.85	752.852	752.856	752.857	752.863	752.853	-	43.66	38.87	34.57	34.81	32.77	29.17	34.13	-	15200	12400	22000	39600	5040	-	7820	0	0.69:0.57:1.00:1.80:0.23:-:0.36:0	22300	4290	1.00:0.19	35.43	275	287	N	N
165	97729	gi|348505781	K.MDKEETRDWILPSDYDHAEAEAK.H	Y	1	10.74	917.092	64.82 - 68.24	3	14000	917.092	917.093	917.089	917.091	917.093	917.091	917.095	917.09	67.68	66.5	66.48	66.49	65.71	65.4	65.1	65.1	17200	21800	22800	28600	4830	4680	4600	4990	0.75:0.96:1.00:1.25:0.21:0.21:0.20:0.22	22600	4780	1.00:0.21	66.06	252	274	N	N
165	97729	gi|348505781	R.EQFTEFR.D	Y	1.05	13.38	478.73	49.48 - 58.06	2	13000	478.73	478.73	478.729	478.73	478.73	478.73	478.729	478.73	57.46	54.67	52.79	52.5	51.33	50.02	51.59	49.68	23100	22100	23700	23700	3530	3890	3270	3700	0.97:0.93:1.00:1.00:0.15:0.16:0.14:0.16	23200	3600	1.00:0.16	52.51	238	244	N	N
165	97729	gi|348505781	R.DWILPSDYDHAEAEAK.H	Y	0.97	19.67	620.622	74.12 - 76.28	3	13000	620.623	620.623	620.622	620.621	620.623	620.622	-	-	75.8	75.13	75.01	74.57	74.49	74.19	-	-	25900	25200	25900	23200	1430	2830	0	0	1.00:0.97:1.00:0.90:0.06:0.11:0:0	25000	1060	1.00:0.04	74.87	259	274	N	N
165	97729	gi|348505781	K.TFDQLTPEESK.E	N	0.44	6.96	647.816	48.19 - 53.78	2	13000	-	647.817	647.815	647.816	647.822	647.812	647.816	647.811	-	53.29	51.18	51.04	52.84	48.44	53.06	48.31	-	24100	27800	20400	4000	5750	3050	4750	-:0.87:1.00:0.73:0.14:0.21:0.11:0.17	24100	4390	1.00:0.18	51.16	63	73	N	N
165	97729	gi|348505781	R.EQFTEFRDK.N	Y	0.64	6.94	600.293	36.22 - 52.28	2	12000	600.294	600.296	600.292	600.292	600.293	600.292	600.292	600.294	52.01	48.39	45.55	45.29	39.63	37.31	40.4	36.75	13900	20900	23100	25000	3980	4870	3660	4080	0.60:0.91:1.00:1.08:0.17:0.21:0.16:0.18	20700	4150	1.00:0.20	43.17	238	246	N	N
165	97729	gi|348505781	R.DWILPSDYDHAEAEAK.H	Y	0.97	9.03	930.426	73.58 - 76.65	2	11000	930.431	930.428	930.423	930.427	930.426	930.425	930.425	930.427	75.8	75.17	74.97	74.57	74.5	74.19	73.78	73.93	13900	19400	16400	22100	3880	3980	5160	4950	0.85:1.18:1.00:1.35:0.24:0.24:0.31:0.30	17900	4490	1.00:0.25	74.61	259	274	N	N
165	97729	gi|348505781	R.IDEDKDGYVTVEEMK.K	Y	0.9	8.62	885.915	52.89 - 59.45	2	8100	885.914	885.917	885.915	885.915	885.918	885.915	885.915	885.913	58.69	56.39	55.07	54.75	53.98	53.18	54.03	53	10800	12100	12700	18000	3120	2430	2550	2890	0.85:0.95:1.00:1.42:0.25:0.19:0.20:0.23	13400	2750	1.00:0.21	54.89	83	97	N	N
165	97729	gi|348505781	R.IDEDKDGYVTVEEMKK.W	Y	0.31	6.09	949.965	46.24 - 55.52	2	5000	949.963	949.966	949.963	949.962	-	-	949.967	949.969	53.9	50.99	49.08	48.97	-	-	48.33	46.42	10200	8260	6550	8270	0	0	3180	3890	1.56:1.26:1.00:1.26:0:0:0.49:0.59	8320	1770	1.00:0.21	49.62	83	98	N	N
625	105138	gi|348543287	K.ALGDLPDTVLTSSR.V	Y	0.88	17.3	722.885	76.52 - 78.56	2	13000	-	-	-	-	722.887	722.885	722.884	722.885	-	-	-	-	77.47	77.32	76.95	76.97	0	0	0	0	24300	22500	28100	26000	0:0:0:0:1.00:0.92:1.16:1.07	0	25200	00:00:01	77.18	355	368	Y	N
679	105175	gi|348533201	R.TVTSIQGELTK.L	Y	0.86	13.1	588.828	49.19 - 52.67	2	12000	-	-	588.827	588.827	588.831	588.83	588.826	588.829	-	-	52.43	52.12	50.97	49.73	51.14	49.51	0	0	3210	4300	21800	25200	21100	21600	0:0:1.00:1.34:6.77:7.83:6.57:6.72	1880	22400	1.00:11.93	50.98	105	115	Y	N
679	105175	gi|348533201	K.KLENNEAELLK.R	Y	0.33	8.19	650.863	43.51 - 58.73	2	7400	650.865	-	-	650.861	650.864	650.863	650.862	650.862	58.49	-	-	47.37	46.55	44.92	46.58	44.16	3700	0	0	1810	14500	11100	13200	14800	1.00:0:0:0.49:3.90:2.99:3.56:4.01	1380	13400	1.00:9.72	48.01	157	167	Y	N
679	105175	gi|348533201	R.KVSVNVK.T	Y	0.75	5.96	387.244	29.11 - 39.93	2	6700	387.243	387.239	387.242	387.245	387.245	387.246	387.244	387.245	39.59	35.41	31.62	31.9	30.5	29.19	31.38	29.24	3760	2510	3030	3940	8910	8560	14500	8610	1.24:0.83:1.00:1.30:2.94:2.82:4.78:2.84	3310	10100	1.00:3.06	32.35	136	142	Y	N
757	98669	gi|348517580	M(+42.01)NVSHEIDLLVQEIQR.L	Y	0.41	8.6	656.006	128.85 - 132.19	3	110000	656.007	656.007	656.004	656.008	656.006	656.006	656.008	656.007	130.17	130.29	130.41	130.27	130.28	130.24	129.81	129.91	20800	19500	20200	26600	175000	175000	223000	201000	1.03:0.97:1.00:1.32:8.66:8.66:11.05:9.95	21800	193000	1.00:8.87	130.17	1	16	Y	Y
757	98669	gi|348517580	M(+42.01)NVSHEIDLLVQEIQR.L	Y	0.66	9.16	983.503	129.48 - 131.22	2	83000	983.502	983.505	983.501	983.501	983.503	983.504	983.503	983.503	130.15	130.31	130.39	130.23	130.25	130.24	129.75	129.91	13800	11500	12500	18700	125000	121000	186000	175000	1.10:0.92:1.00:1.49:9.97:9.68:14.84:13.99	14100	152000	1.00:10.76	130.15	1	16	Y	Y
757	98669	gi|348517580	K.FGVLFNDDR.C	Y	0.68	10.46	541.769	72.51 - 75.72	2	67000	541.769	541.769	-	541.769	541.769	541.768	541.768	541.768	75.37	74.45	-	73.58	73.57	73.18	72.86	72.8	5830	8610	0	9770	134000	136000	117000	125000	1.00:1.48:0:1.67:22.95:23.36:20.10:21.35	6050	128000	1.00:21.15	73.69	30	38	Y	N
757	98669	gi|348517580	MNVSHEIDLLVQEIQR.L	Y	0.71	11.55	642.001	108.52 - 111.71	3	8000	-	-	-	-	642.003	642.002	642	642	-	-	-	-	109.29	109.17	108.86	109.16	0	0	0	0	14500	15000	16400	18000	0:0:0:0:1.00:1.04:1.13:1.24	0	16000	00:00:01	109.12	1	16	N	N
902	105280	gi|348504156	K.FQGFLEK.Q	Y	2.32	17.09	434.733	55.67 - 58.68	2	570000	-	-	-	-	434.733	434.733	434.733	434.733	-	-	-	-	57.5	56.66	57.17	56.11	0	0	0	0	1210000	1260000	1060000	1030000	0:0:0:0:1.00:1.04:0.88:0.85	0	1140000	00:00:01	56.86	243	249	Y	N
920	150744	gi|542256977	K.QAYSNAP(+15.99)PSSSR.S	Y	2.03	17.09	640.801	35.29 - 40.54	2	480000	-	-	-	-	640.802	640.801	640.8	640.8	-	-	-	-	38.33	35.77	39.61	35.65	0	0	0	0	1040000	1020000	934000	866000	0:0:0:0:1.00:0.98:0.90:0.83	0	964000	00:00:01	37.34	903	914	Y	Y
447	98142	gi|348534663	K.LAQDNLSYIEHIFEISR.R	Y	0.56	11.39	683.351	110.05 - 111.69	3	21000	683.352	683.353	683.349	683.351	-	-	-	-	110.68	110.3	110.73	110.5	-	-	-	-	39700	38400	42400	47600	0	0	0	0	0.94:0.91:1.00:1.12:0:0:0:0	42000	0	1.00:0	110.55	55	71	Y	N
447	98142	gi|348534663	M.A(+42.01)EYSSLLSDLSENITNEDLEQLK.S	Y	0.6	11.3	1327.13	129.77 - 131.68	2	11000	1327.13	1327.14	1327.13	1327.13	-	-	-	-	130.14	130.3	130.43	130.25	-	-	-	-	19100	20400	23400	23800	0	0	0	0	0.82:0.87:1.00:1.02:0:0:0:0	21700	0	1.00:0	130.28	2	24	Y	Y
341	104960	gi|542222588	R.MLPTILDLVSQSTK.D	Y	0.91	17.02	773.428	111.80 - 113.83	2	11000	-	-	-	-	773.43	773.43	773.427	773.425	-	-	-	-	113.13	112.94	112.16	112.4	0	0	0	0	23000	21100	20400	21100	0:0:0:0:1.00:0.92:0.89:0.92	0	21400	00:00:01	112.66	685	698	Y	N
738	105151	gi|348538900	K.GNMSAMQHFR.N	Y	0.88	16.91	589.767	40.66 - 44.13	2	5700	-	-	-	-	589.769	589.766	589.766	589.766	-	-	-	-	43.18	41.2	43.81	40.74	0	0	0	0	10100	10600	12100	12900	0:0:0:0:1.00:1.06:1.20:1.28	0	11400	00:00:01	42.23	293	302	Y	N
684	129464	gi|542239163	K.LKDHMLIPVSNLEK.V	Y	0.69	11.05	546.308	63.95 - 66.32	3	9300	546.308	546.309	546.308	546.306	-	-	-	-	65.83	64.43	64.19	65.16	-	-	-	-	16200	17600	21700	18800	0	0	0	0	0.75:0.81:1.00:0.86:0:0:0:0	18600	0	1.00:0	64.91	249	262	Y	N
684	129464	gi|542239163	R.GAEILADAFKDYAVSTVPVLDGLHLK.S	Y	0.79	11.5	914.825	118.79 - 119.66	3	5900	914.826	914.826	914.822	914.825	-	-	-	-	119.08	119.09	119.27	119.24	-	-	-	-	12000	9380	6790	18800	0	0	0	0	1.76:1.38:1.00:2.77:0:0:0:0	11700	0	1.00:0	119.17	147	172	Y	N
209	97887	gi|542235149	R.SGAVDLPMVTDSIR.N	Y	0.74	11.14	730.876	80.19 - 82.50	2	17000	730.877	730.877	730.874	730.874	-	-	-	-	81.57	81.27	81.25	80.58	-	-	-	-	36700	33300	36300	31700	0	0	0	0	1.01:0.92:1.00:0.87:0:0:0:0	34500	0	1.00:0	81.17	432	445	Y	N
209	97887	gi|542235149	K.TSGGRPVDLKPVDVTNKR.S	Y	0.8	12.6	485.527	43.80 - 50.92	4	12000	485.527	485.528	485.526	485.527	-	-	-	-	50.39	46.78	43.95	43.96	-	-	-	-	24800	25200	22100	20200	0	0	0	0	1.12:1.14:1.00:0.92:0:0:0:0	23100	0	1.00:0	46.27	494	511	Y	N
209	97887	gi|542235149	K.NSAEEERPSSWR.R	Y	0.71	3.94	724.328	37.58 - 47.50	2	5600	724.333	724.333	724.332	724.336	724.321	724.326	724.32	724.322	46.77	42.3	38.67	38.62	40.98	38.79	41.91	38.32	3340	3470	4860	5410	6610	10200	3090	7580	0.69:0.71:1.00:1.11:1.36:2.10:0.64:1.56	4270	6870	1.00:1.61	40.8	135	146	Y	N
586	105154	gi|348537895	R.NDLSPTTMMSEGTK.N	Y	0.78	12.24	756.345	58.15 - 62.95	2	7600	756.351	-	-	-	756.345	756.345	756.342	756.346	62.87	-	-	-	59.4	58.81	59.05	58.35	1970	0	0	0	15700	15400	13300	14800	1.00:0:0:0:7.97:7.82:6.75:7.50	493	14800	1.00:30.04	59.7	80	93	Y	N
586	105154	gi|348537895	K.HDLGHFFVK.C	Y	0.57	8.27	550.289	54.10 - 60.54	2	6200	550.29	-	550.285	-	550.29	550.289	550.29	550.291	60.3	-	56.65	-	55.22	54.3	56	56.27	2800	0	3380	0	11600	8620	13400	10000	0.83:0:1.00:0:3.43:2.55:3.98:2.97	1540	10900	1.00:7.08	56.46	180	188	Y	N
586	105154	gi|348537895	K.HDLGHFFVK.C	Y	0.94	7.61	367.195	54.07 - 60.65	3	5100	367.195	367.196	367.195	-	367.195	367.196	367.194	367.195	60.18	57.92	56.55	-	55.22	54.3	56	56.03	2930	3020	2970	0	11400	10700	6470	3560	0.99:1.02:1.00:0:3.83:3.59:2.18:1.20	2230	8010	1.00:3.59	56.6	180	188	Y	N
233	98511	gi|542208297	K.QNPQAVLDVLK.F	Y	0.85	8.48	612.852	74.54 - 77.37	2	19000	612.852	612.853	612.85	612.852	612.854	612.852	612.852	612.851	77.09	76.48	76.29	75.64	75.64	75.39	74.71	74.81	6430	6340	6560	3840	34200	35700	31400	31300	0.98:0.97:1.00:0.59:5.21:5.44:4.79:4.77	5790	33100	1.00:5.72	75.76	114	124	Y	N
233	98511	gi|542208297	K.TVEPIPAPDGNATSK.A	Y	0.34	9.62	748.886	43.47 - 53.37	2	13000	748.884	748.889	-	748.89	748.887	748.884	748.885	748.884	53.21	50.03	-	49.14	46.09	44.32	46.45	43.84	2000	1570	0	1170	25400	27500	22100	21900	1.00:0.78:0:0.59:12.72:13.77:11.08:10.99	1180	24200	1.00:20.48	47.58	181	195	Y	N
233	98511	gi|542208297	K.IISIFGEK.G	Y	0.8	7.61	453.769	73.44 - 77.09	2	12000	453.769	453.769	453.767	453.767	453.769	453.769	453.769	453.769	76.57	75.72	75.42	74.65	74.82	74.48	73.86	73.73	4530	4280	3580	4050	19800	22100	16900	17300	1.26:1.20:1.00:1.13:5.52:6.18:4.73:4.83	4110	19000	1.00:4.63	74.91	50	57	Y	N
233	98511	gi|542208297	K.MAKPLSSLTPLILAAK.E	N	0.99	10.29	552.004	91.43 - 93.75	3	11000	552.003	552.006	552.004	552.003	552.006	552.004	552.002	552.003	93.28	93.32	93.13	92.87	92.75	92.72	91.68	91.8	3620	3690	3590	3700	21200	21300	16500	16300	1.01:1.03:1.00:1.03:5.89:5.91:4.58:4.53	3650	18800	1.00:5.15	92.69	482	497	N	N
233	98511	gi|542208297	K.MSDDEIMEK.L	Y	0.73	12.54	549.232	40.62 - 44.17	2	5200	-	-	-	-	549.233	549.231	549.231	549.232	-	-	-	-	43.33	41.32	43.89	40.82	0	0	0	0	9510	11700	10100	10000	0:0:0:0:1.00:1.23:1.06:1.05	0	10300	00:00:01	42.34	207	215	N	N
233	98511	gi|542208297	R.ALYLIATNGTPELQNPEK.L	N	0.9	6.43	986.522	78.90 - 80.98	2	5100	986.515	986.527	986.519	986.519	986.528	986.524	986.521	986.526	80.77	80.48	80.43	79.86	79.88	79.79	79.18	79.33	2810	1030	3570	3490	7800	7630	7500	7360	0.79:0.29:1.00:0.98:2.19:2.14:2.10:2.06	2720	7570	1.00:2.78	79.96	431	448	N	N
259	98739	gi|542188208	R.MIPADFLIPAQSQHPIR.N	Y	0.43	9.53	645.355	87.36 - 90.47	3	32000	645.357	645.358	645.355	645.35	645.355	645.352	645.354	645.355	89.49	89.53	89.27	89.98	89.2	89.25	88.41	88.54	5070	4470	3250	5040	63400	62900	55800	54500	1.56:1.37:1.00:1.55:19.47:19.34:17.15:16.76	4460	59200	1.00:13.26	89.21	372	388	Y	N
259	98739	gi|542188208	R.LSTTLQTDDGDILIDYSK.N	Y	0.52	5.65	999.502	81.31 - 86.01	2	30000	999.502	999.51	999.498	999.505	999.5	999.501	999.498	999.501	83.48	81.67	83.92	82.94	83.07	82.83	82.25	82.46	17500	-	10100	14700	41400	49800	40100	38600	1.73:-:1.00:1.46:4.11:4.94:3.98:3.83	14100	42500	1.00:3.02	82.83	39	56	Y	N
259	98739	gi|542188208	K.ILVANFLAQTEALMK.G	Y	1.32	11.2	831.464	120.88 - 122.88	2	29000	831.464	831.467	831.462	831.464	831.465	831.462	831.464	831.462	121.92	122.01	122.07	121.95	121.98	121.92	121.13	121.38	21700	17200	16500	15400	42500	45700	41600	31600	1.32:1.04:1.00:0.94:2.58:2.78:2.53:1.92	17700	40400	1.00:2.28	121.8	395	409	Y	N
259	98739	gi|542188208	R.AVLHVALR.N	N	0.67	8.69	439.784	45.97 - 51.44	2	20000	-	-	-	439.784	439.784	439.784	439.784	439.783	-	-	-	50.75	47.72	46.13	49.77	47.9	0	0	0	16700	19800	20100	47700	58800	0:0:0:1.00:1.19:1.20:2.85:3.52	4180	36600	1.00:8.76	48.45	96	103	N	N
259	98739	gi|542188208	R.ALFESDPER.F	Y	0.82	7.48	532.26	47.82 - 57.54	2	19000	532.261	532.261	532.259	-	532.26	532.259	532.26	532.261	56.53	53.5	51.34	-	49.99	48.44	50.37	48.15	10500	11900	9880	0	33800	34200	28100	25600	1.06:1.21:1.00:0:3.42:3.46:2.84:2.59	8080	30400	1.00:3.77	51.19	27	35	N	N
259	98739	gi|542188208	M.A(+42.01)LTADANFQK.L	Y	0.5	7.06	1120.57	59.45 - 67.20	1	16000	1120.56	1120.57	1120.57	1120.57	1120.57	1120.56	1120.56	1120.57	64.18	62.27	61.5	61.26	60.62	60.06	60.89	59.94	5510	4280	3430	4300	38700	27500	20200	24600	1.61:1.25:1.00:1.25:11.27:8.02:5.87:7.15	4380	27700	1.00:6.33	61.34	2	11	N	Y
259	98739	gi|542188208	K.NLINQDVLAMLLALAK.S	Y	0.87	14.95	870.506	139.70 - 140.27	2	6200	870.505	870.508	-	870.505	870.506	870.504	870.506	870.505	139.86	139.82	-	139.93	139.77	139.8	139.81	139.82	804	1130	0	1990	10400	9240	11900	14200	1.00:1.41:0:2.48:12.95:11.50:14.86:17.71	982	11500	1.00:11.67	139.83	57	72	N	N
172	105093	gi|542188812	R.FP(+15.99)AYER.V	N	1.16	3.23	798.386	96.97 - 99.36	1	52000	798.388	798.388	798.385	798.385	798.388	798.386	798.383	798.383	98.6	98.49	98.49	98.15	98.21	98.04	97.57	97.51	50600	46900	54300	64800	43100	45900	56400	56600	0.93:0.86:1.00:1.19:0.79:0.84:1.04:1.04	54200	50500	1.00:0.93	98.13	779	784	N	Y
172	105093	gi|542188812	R.FPAYER.V	N	0.78	3.47	782.392	108.10 - 113.56	1	18000	782.395	782.396	782.387	782.389	782.396	782.391	782.391	782.388	109.58	109.17	109.37	109.16	109.28	109.1	108.52	108.66	23200	24600	14100	16800	15800	15600	14200	16900	1.64:1.75:1.00:1.19:1.12:1.11:1.01:1.20	19700	15600	1.00:0.79	109.1	779	784	N	N
172	105093	gi|542188812	K.DGNLQEGDIILK.I	Y	0.6	10.56	657.853	64.08 - 65.63	2	7200	-	-	-	-	657.853	657.854	657.852	657.853	-	-	-	-	65.11	64.67	64.66	64.33	0	0	0	0	14900	16700	11100	15000	0:0:0:0:1.00:1.12:0.75:1.01	0	14400	00:00:01	64.69	396	407	Y	N
172	105093	gi|542188812	R.DLEPLEKPVNVLLLK.N	Y	0.74	11.35	574.013	94.54 - 96.15	3	5500	574.015	574.015	574.014	574.012	574.014	574.013	574.013	574.012	95.76	95.8	95.72	95.47	95.47	95.46	94.71	94.77	659	619	733	629	12200	11800	9090	8430	0.90:0.85:1.00:0.86:16.71:16.15:12.40:11.51	660	10400	1.00:15.75	95.39	353	367	Y	N
82	99421	gi|348516753	R.LLEPLVTQVTTLVNTSNKGPSNK.R	Y	0.98	10.5	818.458	97.58 - 99.52	3	24000	818.46	818.461	818.458	818.456	818.46	818.459	818.457	818.456	98.83	98.81	98.91	98.45	98.68	98.55	97.87	97.86	7520	7100	6730	9330	44000	38500	39100	36500	1.12:1.06:1.00:1.39:6.54:5.72:5.81:5.43	7670	39500	1.00:5.15	98.49	28	50	Y	N
82	99421	gi|348516753	K.ESQFLKDELTAAVEDVRK.Q	Y	0.59	5.54	693.363	86.53 - 88.72	3	18000	693.362	693.363	-	693.361	693.365	693.364	693.362	693.363	88.15	88.1	-	87.69	87.57	87.48	86.75	86.88	11500	7650	-	6580	24000	25200	28100	25900	1.00:0.66:-:0.57:2.08:2.19:2.44:2.25	8590	25800	1.00:3.01	87.52	82	99	Y	N
82	99421	gi|348516753	R.QALQDLLSEYMGNAGR.K	Y	0.88	5.03	883.43	104.28 - 106.44	2	18000	883.431	883.433	883.432	883.427	883.431	883.431	883.426	883.427	105.55	105.18	105.09	105.23	105.08	104.88	104.56	104.59	12500	10100	14100	13200	28900	27700	23400	17400	0.89:0.71:1.00:0.94:2.05:1.97:1.66:1.24	12500	24400	1.00:1.95	105.02	342	357	Y	N
82	99421	gi|348516753	R.VVHVVTSEMDNYEPGVYTEK.V	Y	1.06	10.45	766.037	62.86 - 66.32	3	18000	766.039	766.039	766.036	766.036	766.037	766.036	766.036	766.036	65.99	64.67	64.59	64.29	63.81	63.55	63.24	63.06	5470	9230	9910	8400	32400	32800	24800	24100	0.55:0.93:1.00:0.85:3.27:3.31:2.51:2.44	8250	28600	1.00:3.46	64.15	552	571	N	N
82	99421	gi|348516753	R.FTEQVESAVEALSANPSQPVDENEFIDASR.L	Y	0.8	6.42	1093.85	97.35 - 99.37	3	14000	1093.85	1093.85	1093.84	1093.84	1093.85	1093.85	1093.84	1093.84	98.22	98.22	98.28	98.11	98.09	97.89	97.64	97.56	7170	5120	7070	5070	26100	24300	17400	16500	1.01:0.72:1.00:0.72:3.69:3.44:2.47:2.33	6110	21100	1.00:3.45	98	587	616	N	N
82	99421	gi|348516753	R.LVYDGIR.D	Y	0.7	4.17	418.241	47.23 - 56.41	2	10000	418.242	418.242	418.242	-	418.241	418.239	418.24	418.239	55.92	52.93	50.92	-	49.26	47.71	49.85	47.62	7310	6610	8210	-	16600	15900	8650	9710	0.89:0.80:1.00:-:2.03:1.94:1.05:1.18	7380	12700	1.00:1.73	50.6	617	623	N	N
82	99421	gi|348516753	K.NLMNAVVSTVK.A	Y	0.48	4.6	588.326	75.48 - 82.58	2	8100	588.323	588.322	-	588.328	588.329	588.327	588.326	588.326	82.3	81.47	-	76.67	76.48	76.28	75.63	75.73	6540	3150	-	4230	10900	11300	11600	9090	1.00:0.48:-:0.65:1.67:1.72:1.77:1.39	4640	10700	1.00:2.31	77.79	824	834	N	N
82	99421	gi|348516753	K.ALKPEVDKLNAMAAK.R	Y	1.05	14.33	533.638	49.88 - 54.23	3	7700	-	533.637	533.637	533.637	533.639	533.638	533.638	533.638	-	54.11	52.54	52.55	51.25	50.21	51.18	50.45	0	2000	2860	2730	13200	14900	11300	15100	0:0.70:1.00:0.95:4.60:5.20:3.93:5.26	1900	13600	1.00:7.17	51.76	179	193	N	N
82	99421	gi|348516753	K.VKAEVQNLGGELVVSGLDSAMSLIQAAK.N	Y	0.67	9.65	943.178	136.69 - 137.42	3	6800	943.18	943.176	943.173	-	943.181	943.18	943.181	943.177	136.88	136.9	136.91	-	136.82	136.92	136.93	137	1880	2080	779	0	9900	10500	15000	14500	2.41:2.67:1.00:0:12.70:13.45:19.26:18.65	1180	12500	1.00:10.54	136.91	796	823	N	N
82	99421	gi|348516753	R.SDALNTAIDR.M	Y	0.77	8.33	538.276	43.31 - 47.43	2	5400	-	-	538.275	538.276	538.277	538.276	538.276	538.275	-	-	47.1	46.84	45.69	43.88	46.21	43.47	0	0	3360	2400	11700	9160	7820	8620	0:0:1.00:0.71:3.48:2.72:2.32:2.56	1440	9330	1.00:6.47	45.53	361	370	N	N
82	99421	gi|348516753	K.AHVLAASVETATENFLEK.G	Y	0.58	12.85	644.002	85.53 - 87.01	3	5100	-	-	-	-	644.003	644.003	644	644	-	-	-	-	86.29	86.21	85.89	86.18	0	0	0	0	11300	12200	9700	8000	0:0:0:0:1.00:1.08:0.86:0.71	0	10300	00:00:01	86.14	58	75	N	N
615	98347	gi|348530710	R.EQSFPFSLGQEFK.I	Y	0.67	8	772.376	94.16 - 98.09	2	130000	772.376	772.378	772.374	772.373	772.378	772.378	772.377	772.377	96.63	96.58	96.68	96.3	96.37	96.64	96.08	96.02	223000	219000	237000	232000	28300	28900	29400	28200	0.94:0.92:1.00:0.98:0.12:0.12:0.12:0.12	228000	28700	1.00:0.13	96.41	54	66	Y	N
615	98347	gi|348530710	K.YSALNFDGDAR.I	Y	0.51	9.27	614.787	56.91 - 63.20	2	80000	614.787	614.788	-	614.786	614.787	614.789	614.787	614.786	62.32	60.24	-	58.7	58.2	57.52	57.97	57.07	153000	171000	-	170000	17200	15400	14900	16300	1.00:1.12:-:1.11:0.11:0.10:0.10:0.11	165000	16000	1.00:0.10	58.86	97	107	Y	N
615	98347	gi|348530710	M(+42.01)MNGVFVK.N	Y	0.75	10.15	967.473	82.99 - 85.79	1	55000	967.473	967.475	967.472	967.473	967.473	967.476	967.469	967.473	84.81	84.52	84.4	83.94	83.9	83.77	83.19	83.27	89300	85300	84800	135000	12900	10500	11700	8710	1.05:1.01:1.00:1.59:0.15:0.12:0.14:0.10	98600	11000	1.00:0.11	83.98	1	8	Y	Y
615	98347	gi|348530710	M(+42.01)MNGVFVK.N	Y	0.5	8.44	484.242	83.51 - 86.61	2	5900	484.241	484.243	484.241	484.243	484.242	484.244	484.242	-	84.85	84.52	84.48	83.94	83.9	83.84	84.74	-	10200	11200	9680	12100	2100	1680	297	0	1.06:1.16:1.00:1.25:0.22:0.17:0.03:0	10800	1020	1.00:0.09	84.33	1	8	N	Y
1032	99237	gi|542184364	K.VGDYGSVSGR.E	Y	0.95	10.71	498.742	31.85 - 45.46	2	13000	498.743	498.74	498.74	498.743	498.745	498.743	498.741	498.742	44.85	40.19	36.06	36.14	34.07	32.08	35.41	31.97	23200	19800	23100	21700	5930	4940	5690	3450	1.01:0.86:1.00:0.94:0.26:0.21:0.25:0.15	21900	5000	1.00:0.23	36.35	184	193	Y	N
1032	99237	gi|542184364	R.NSWGEPWGEK.G	Y	0.98	10.55	595.273	61.77 - 66.32	2	13000	595.271	595.272	595.27	595.27	595.276	595.274	595.274	595.274	65.83	64.2	63.59	63.17	62.84	62.35	62.33	61.85	19700	18700	23100	23600	4030	4320	2720	3840	0.85:0.81:1.00:1.02:0.17:0.19:0.12:0.17	21300	3730	1.00:0.18	63.27	255	264	Y	N
83	104808	gi|542259218	K.IIQNSMSLSPITDTR.D	Y	0.74	11.45	838.44	68.08 - 70.98	2	16000	-	-	-	-	838.44	838.441	838.439	838.441	-	-	-	-	68.97	68.63	68.53	68.44	0	0	0	0	30600	37200	27700	30500	0:0:0:0:1.00:1.22:0.91:1.00	0	31500	00:00:01	68.64	614	628	Y	N
83	104808	gi|542259218	K.AKDQLVPAEK.A	Y	0.76	3.11	549.812	31.93 - 48.99	2	10000	549.812	549.813	549.81	549.81	549.813	549.814	549.812	549.812	48.66	44.48	41.1	41.2	34.55	32.52	35.41	32.09	13900	6130	11700	10400	9910	8100	12100	9720	1.18:0.52:1.00:0.89:0.85:0.69:1.03:0.83	10500	9950	1.00:0.94	38.75	994	1003	Y	N
83	104808	gi|542259218	R.YQVDNDLSPLTK.T	Y	0.48	9.97	696.856	60.14 - 62.00	2	9800	-	696.854	696.856	-	696.857	696.856	696.856	696.857	-	61.14	60.33	-	61.35	60.9	61.05	60.55	0	2970	2770	0	19200	17300	17800	18700	0:1.07:1.00:0:6.92:6.22:6.41:6.74	1430	18200	1.00:12.71	60.89	639	650	Y	N
83	104808	gi|542259218	K.VSDWILNAK.L	Y	0.38	9.65	523.29	67.82 - 70.84	2	9800	-	-	523.293	-	523.289	523.289	523.288	523.289	-	-	68.18	-	69.25	68.84	68.37	68.16	0	0	3850	0	20100	17700	17300	19400	0:0:1.00:0:5.24:4.59:4.51:5.04	962	18600	1.00:19.38	68.56	888	896	N	N
83	104808	gi|542259218	R.ISDLEASLK.I	Y	0.74	11.21	488.273	51.27 - 54.06	2	9400	-	-	-	-	488.274	488.274	488.273	488.272	-	-	-	-	53.22	52.15	53.34	51.92	0	0	0	0	20000	21100	16000	18200	0:0:0:0:1.00:1.05:0.80:0.91	0	18800	00:00:01	52.66	605	613	N	N
83	104808	gi|542259218	K.TPGLDSELDKLQDLLESFTLVYNAK.K	Y	0.68	11.26	937.154	139.05 - 140.51	3	9300	-	-	-	-	937.157	937.155	937.152	937.153	-	-	-	-	139.25	139.26	139.3	139.3	0	0	0	0	20000	10500	20600	23100	0:0:0:0:1.00:0.52:1.03:1.15	0	18600	00:00:01	139.28	651	675	N	N
83	104808	gi|542259218	R.FTELGDVPHLPGR.S	Y	0.77	12.14	719.379	68.53 - 69.95	2	8700	-	-	-	-	719.38	719.379	719.379	719.38	-	-	-	-	69.5	69.15	68.85	68.83	0	0	0	0	15000	14000	19900	20500	0:0:0:0:1.00:0.94:1.33:1.37	0	17300	00:00:01	69.08	220	232	N	N
83	104808	gi|542259218	R.FTELGDVPHLPGR.S	Y	0.89	14.03	479.922	68.60 - 70.52	3	8300	-	-	-	-	479.922	479.922	479.921	479.922	-	-	-	-	69.46	69.15	68.85	68.83	0	0	0	0	20100	20300	12700	13300	0:0:0:0:1.00:1.01:0.63:0.66	0	16600	00:00:01	69.07	220	232	N	N
83	104808	gi|542259218	R.LAGLK.G	N	0.41	10.19	501.339	32.70 - 36.79	1	8300	-	-	-	-	501.341	501.339	501.339	501.339	-	-	-	-	35.18	33.32	35.93	32.94	0	0	0	0	11300	9780	22300	22700	0:0:0:0:1.00:0.86:1.97:2.01	0	16500	00:00:01	34.34	901	905	N	N
251	97802	gi|542238849	K.ASSILLTAIPQISQMDWAQTINTLK.S	Y	1.25	9.1	915.158	128.25 - 130.10	3	36000	915.159	915.16	915.158	915.16	915.157	915.157	915.159	915.156	128.88	129.11	129.18	128.9	129.04	128.98	128.57	128.67	49400	50000	52300	57500	19800	20200	17100	18200	0.95:0.96:1.00:1.10:0.38:0.39:0.33:0.35	52300	18800	1.00:0.36	128.92	269	293	Y	N
251	97802	gi|542238849	K.IGIIGGSGLDDPDILEGR.T	Y	0.56	6.82	898.973	93.33 - 95.21	2	25000	898.974	898.976	898.972	898.971	898.973	898.972	-	-	94	94.06	93.88	93.72	93.53	93.57	-	-	40600	40300	42900	42700	17600	17600	0	0	0.95:0.94:1.00:0.99:0.41:0.41:0:0	41600	8790	1.00:0.21	93.79	34	51	Y	N
251	97802	gi|542238849	R.YVETPYGKPSDALILGK.I	Y	1.2	9.69	617.671	69.11 - 71.94	3	22000	617.671	617.673	617.67	617.672	617.671	617.67	617.668	617.671	71.38	70.49	70.37	69.91	69.91	69.59	69.35	69.33	36100	30800	37100	32200	11400	10900	10400	11000	0.97:0.83:1.00:0.87:0.31:0.29:0.28:0.30	34000	10900	1.00:0.32	70.04	55	71	Y	N
251	97802	gi|542238849	K.SMAQSSVMIPK.H	Y	0.85	6.8	589.802	51.10 - 58.57	2	15000	589.803	589.802	589.802	589.803	589.803	589.803	589.802	589.802	58.17	55.71	54.07	53.65	52.78	51.63	52.78	51.3	18300	25400	25200	28900	6740	5360	7890	6050	0.73:1.01:1.00:1.15:0.27:0.21:0.31:0.24	24500	6510	1.00:0.27	53.76	294	304	N	N
251	97802	gi|542238849	R.EEIQPGDIVIIDQFIDR.T	Y	0.99	6.95	1000.51	112.68 - 114.59	2	14000	1000.52	1000.52	1000.51	1000.52	1000.52	1000.51	1000.51	1000.51	113.77	113.45	113.88	113.61	113.82	113.61	113.02	113.26	18700	20400	20300	21300	7840	7710	7290	7910	0.92:1.00:1.00:1.05:0.39:0.38:0.36:0.39	20200	7680	1.00:0.38	113.55	122	138	N	N
251	97802	gi|542238849	R.Q(-17.03)HTIMPSNVNYR.A	Y	0.82	3.65	721.85	53.93 - 60.02	2	8700	721.853	721.851	721.848	721.848	721.851	-	721.85	721.852	59.7	57.4	56.11	55.71	55.3	-	55.19	54.22	6000	10800	11100	10700	8780	-	6350	6990	0.54:0.97:1.00:0.96:0.79:-:0.57:0.63	9670	7370	1.00:0.76	56.23	86	97	N	Y
251	97802	gi|542238849	R.GTMLTIEGPR.F	Y	0.43	4.19	537.787	58.03 - 63.81	2	8600	537.786	537.789	537.787	537.786	537.789	537.788	-	537.787	63.49	62.35	60.69	60.17	59.72	59.05	-	58.47	9770	717	14800	17600	5420	5150	-	6660	0.66:0.05:1.00:1.19:0.37:0.35:-:0.45	10700	5740	1.00:0.54	60.56	189	198	N	N
251	97802	gi|542238849	R.YVETPYGKPSDALILGK.I	Y	1.11	7.85	926.001	69.07 - 71.94	2	8100	926.003	926.004	926	926	926.001	926	925.997	926.001	71.42	70.53	70.37	69.91	69.86	69.59	69.29	69.33	8350	12100	9770	15600	4660	3380	5350	5470	0.85:1.24:1.00:1.59:0.48:0.35:0.55:0.56	11400	4720	1.00:0.41	70.04	55	71	N	N
251	97802	gi|542238849	R.AESLMFR.Q	Y	0.93	3.61	427.217	55.38 - 62.19	2	5700	427.216	427.219	427.216	427.217	427.218	427.218	427.217	427.218	61.79	59.5	57.72	57.78	57.09	56.07	56.84	55.63	5450	5650	6500	2660	5720	7520	6250	5620	0.84:0.87:1.00:0.41:0.88:1.16:0.96:0.87	5060	6280	1.00:1.24	57.8	203	209	N	N
407	97963	gi|542195147	K.LAAAILGGVDQIHIKPGAK.V	Y	1.09	11.14	624.709	72.98 - 75.80	3	22000	624.71	624.709	624.709	624.709	624.708	624.708	624.708	624.708	75.2	74.69	74.54	74.18	73.97	73.71	73.06	73.32	36100	25800	39200	39700	7760	8780	4950	10400	0.92:0.66:1.00:1.01:0.20:0.22:0.13:0.26	35200	7960	1.00:0.23	74.08	143	161	Y	N
407	97963	gi|542195147	K.MSAENMKPQEQLTLEPYER.D	Y	0.67	9.26	765.37	65.30 - 68.56	3	9700	765.37	765.372	765.369	765.371	765.369	765.368	-	765.371	68	66.86	66.87	66.25	66.15	65.89	-	65.42	15900	17000	19400	18700	2740	2040	0	1900	0.82:0.88:1.00:0.97:0.14:0.11:0:0.10	17800	1670	1.00:0.09	66.49	285	303	Y	N
1232	104838	gi|542252917	R.LQQDFFQR.N	Y	0.88	15.52	541.279	57.23 - 59.48	2	14000	-	-	-	-	541.279	541.279	541.278	541.278	-	-	-	-	58.88	58.19	58.38	57.7	0	0	0	0	31100	31200	27400	25300	0:0:0:0:1.00:1.00:0.88:0.81	0	28800	00:00:01	58.29	115	122	Y	N
311	99925	gi|348500540	R.LFHIR.Q	N	0.5	9.47	343.213	42.59 - 53.25	2	29000	343.213	343.215	343.215	343.214	343.213	343.212	343.212	343.212	53.01	49.6	46.83	46.87	45.3	43.47	45.65	42.92	2680	3240	3540	1180	52500	54700	58400	57100	0.76:0.92:1.00:0.33:14.83:15.45:16.51:16.15	2660	55700	1.00:20.94	46.7	509	513	N	N
311	99925	gi|348500540	K.GGVASGFK.H	N	0.51	3.71	722.385	33.68 - 42.14	1	15000	-	722.386	722.386	722.388	722.385	722.384	722.385	722.38	-	41.58	37.83	37.74	35.92	33.88	36.87	39.92	-	7810	8840	18300	23200	13100	27400	3890	-:0.88:1.00:2.07:2.62:1.48:3.10:0.44	11700	16900	1.00:1.45	37.68	114	121	N	N
311	99925	gi|348500540	Q.KGGVASGFK.H	N	0.33	9.99	425.743	29.77 - 37.46	2	14000	425.747	-	-	-	425.743	425.743	425.742	425.743	37.4	-	-	-	31.75	30.25	32.6	30.17	-	0	0	0	24700	19600	32500	21600	-:0:0:0:1.00:0.79:1.31:0.87	0	24600	00:00:01	32.44	113	121	N	N
311	99925	gi|348500540	K.NTTIQVLPAGGETSLFK.Q	Y	0.9	10.72	888.482	85.49 - 87.32	2	12000	888.483	888.483	888.482	888.483	888.483	888.482	888.48	888.482	87.04	86.99	86.87	86.28	86.45	86.41	85.61	85.79	4220	2560	3110	3830	21500	20800	18400	18800	1.36:0.82:1.00:1.23:6.92:6.70:5.92:6.03	3430	19900	1.00:5.79	86.43	318	334	Y	N
311	99925	gi|348500540	R.KGIAITTIK.Q	Y	0.68	10.26	472.812	43.47 - 47.60	2	5300	-	-	-	472.809	472.813	472.813	472.812	472.813	-	-	-	47.07	46.17	44.44	46.29	43.59	0	0	0	3010	8670	8860	11400	10200	0:0:0:1.00:2.88:2.95:3.80:3.39	752	9790	1.00:13.02	45.51	680	688	Y	N
125	97770	gi|348534277	R.IGAEVYHNLK.S	N	1.16	6.1	572.314	40.70 - 52.09	2	200000	572.315	572.316	572.313	572.313	572.315	572.315	572.313	572.314	51.25	47.68	44.84	44.77	43.3	41.36	43.94	40.99	110000	117000	132000	151000	251000	274000	290000	291000	0.83:0.89:1.00:1.15:1.91:2.08:2.20:2.21	127000	276000	1.00:2.17	44.76	184	193	N	N
125	97770	gi|348534277	R.AAVPSGASTGIYEALELR.D	N	0.81	4.28	902.976	88.40 - 93.76	2	130000	902.977	902.979	902.977	902.974	902.978	902.977	902.974	902.973	90.07	90.02	89.81	89.43	89.6	89.54	88.82	88.92	132000	100000	93700	82500	167000	177000	173000	153000	1.41:1.07:1.00:0.88:1.78:1.89:1.85:1.63	102000	168000	1.00:1.64	89.53	33	50	N	N
125	97770	gi|348534277	K.GVPLYR.H	N	1.14	6.32	704.409	39.77 - 52.41	1	62000	704.409	704.412	704.408	704.409	704.411	704.409	704.408	704.408	51.37	47.64	44.59	44.49	42.73	40.72	43.25	40.1	33100	30200	33200	52300	74400	74400	88400	109000	1.00:0.91:1.00:1.58:2.24:2.24:2.66:3.29	37200	86600	1.00:2.33	44.36	127	132	N	N
125	97770	gi|348534277	K.AC(+57.02)NC(+57.02)LLLK.V	N	0.93	3.49	496.259	50.53 - 59.69	2	59000	496.259	496.26	496.259	496.259	496.26	496.26	496.259	496.258	58.66	55.99	54.18	53.69	52.78	51.57	52.66	50.95	61000	43700	53300	60000	63400	65100	64000	62800	1.14:0.82:1.00:1.12:1.19:1.22:1.20:1.18	54500	63800	1.00:1.17	53.81	336	343	N	Y
125	97770	gi|348534277	R.EIFDSR.G	N	0.83	4.23	766.374	38.48 - 51.73	1	59000	766.374	766.373	766.372	766.372	766.377	766.374	766.373	766.374	50.35	46.3	43	42.88	41.16	39.29	41.84	38.64	36500	39500	44800	57700	70100	73000	71000	78900	0.81:0.88:1.00:1.29:1.57:1.63:1.58:1.76	44600	73300	1.00:1.64	42.93	10	15	N	N
125	97770	gi|348534277	R.HIADLAENPEVILPVPAFNVINGGSHAGNK.L	Y	0.9	6.99	774.157	100.53 - 103.15	4	28000	774.159	774.158	774.156	774.154	774.158	774.158	774.156	774.155	102.3	102.12	102.21	102.14	102.02	101.87	101.13	101.2	14100	12900	14600	11200	47200	47700	39300	40000	0.96:0.88:1.00:0.77:3.23:3.26:2.69:2.73	13200	43500	1.00:3.30	101.87	133	162	Y	N
125	97770	gi|348534277	R.YITPDELADLYK.S	Y	0.39	10.22	720.867	87.30 - 90.87	2	24000	-	-	-	-	720.868	720.869	720.866	720.867	-	-	-	-	88.53	88.43	87.88	87.95	0	0	0	0	48200	51200	46800	44700	0:0:0:0:1.00:1.06:0.97:0.93	0	47700	00:00:01	88.2	270	281	Y	N
125	97770	gi|348534277	R.AAVPSGASTGIYEALELRDNDK.S	N	0.71	3.2	759.719	77.30 - 80.39	3	23000	759.721	759.721	759.719	-	759.719	759.718	759.716	759.719	79.34	79.04	78.97	-	78.44	78.32	77.65	77.88	31800	27100	28400	0	20900	47300	16200	12900	1.12:0.95:1.00:0:0.74:1.66:0.57:0.45	21800	24300	1.00:1.11	78.52	33	54	N	N
125	97770	gi|348534277	K.LAMQEFMILPIGASTFK.E	Y	0.82	6.5	948.996	119.05 - 121.23	2	21000	948.995	948.997	948.995	948.996	948.997	948.995	948.996	948.995	120.34	120.33	120.5	120.19	120.27	120.22	119.25	119.51	9430	9030	9190	15100	33700	31700	32500	27400	1.03:0.98:1.00:1.64:3.67:3.45:3.53:2.98	10700	31300	1.00:2.93	120.08	163	179	Y	N
125	97770	gi|348534277	Q.EALELLK.E	N	0.99	6.18	815.488	60.96 - 66.72	1	19000	815.488	815.49	815.487	815.486	815.49	815.487	815.486	815.487	65.99	64.11	63.31	62.49	62.56	61.98	61.93	61.21	9160	9460	9680	18300	23000	22700	29300	33200	0.95:0.98:1.00:1.89:2.38:2.35:3.03:3.43	11600	27100	1.00:2.32	62.95	222	228	N	N
125	97770	gi|348534277	K.VNQIGTVTESMR.A	Y	0.99	9.3	667.845	50.78 - 58.21	2	16000	667.845	667.846	667.845	667.846	667.845	667.844	667.843	667.844	57.63	55.12	53.51	53.17	52.21	51.13	52.42	50.99	5260	5440	8330	4520	27100	30700	24100	25500	0.63:0.65:1.00:0.54:3.26:3.69:2.90:3.07	5890	26900	1.00:4.56	53.27	344	355	N	N
125	97770	gi|348534277	R.AAVPSGASTGIYEALELR.D	N	0.94	3.95	602.319	88.43 - 91.40	3	15000	602.32	602.322	602.321	602.317	602.32	602.319	602.317	602.317	90.03	90.02	89.77	89.57	89.56	89.5	88.77	88.88	13000	14000	14400	9860	20600	25000	13100	11800	0.90:0.97:1.00:0.69:1.43:1.74:0.91:0.82	12800	17600	1.00:1.37	89.51	33	50	N	N
125	97770	gi|348534277	R.HIADLAENPEVILPVPAFNVINGGSHAGNK.L	Y	0.91	7.95	1031.87	100.85 - 102.90	3	12000	1031.88	1031.88	1031.87	1031.87	1031.88	1031.87	1031.87	1031.87	102.26	102.12	102.19	102.26	102.02	101.89	101.13	101.21	4390	5050	4740	3790	20700	18300	18600	17400	0.93:1.07:1.00:0.80:4.36:3.85:3.93:3.67	4490	18700	1.00:4.17	101.89	133	162	N	N
125	97770	gi|348534277	Q.EALELLK.E	N	1.1	5.47	408.248	60.92 - 66.52	2	9500	408.249	408.25	408.247	408.248	408.249	408.247	408.247	408.247	65.99	64.11	63.34	62.53	62.56	61.98	61.93	61.21	7990	7520	6840	6870	13300	14200	8760	10900	1.17:1.10:1.00:1.00:1.94:2.07:1.28:1.60	7300	11800	1.00:1.61	62.96	222	228	N	N
125	97770	gi|348534277	K.MAQQNGWGVMVSHR.S	Y	0.56	11.42	534.258	55.22 - 57.50	3	7400	-	-	-	-	534.259	534.258	534.258	534.257	-	-	-	-	56.54	56.12	56.32	55.46	0	0	0	0	14400	20400	13000	11700	0:0:0:0:1.00:1.42:0.90:0.81	0	14900	00:00:01	56.11	359	372	N	N
125	97770	gi|348534277	R.DGKYDLDFK.S	N	0.5	4.71	550.77	47.41 - 59.53	2	6700	550.769	550.77	550.769	550.77	550.77	550.768	550.773	-	59.01	56.55	55.03	54.63	48.93	47.7	53.71	-	7870	9680	6230	11700	1600	2980	6900	-	1.26:1.55:1.00:1.87:0.26:0.48:1.11:-	8860	3830	1.00:0.43	53.65	254	262	N	N
125	97770	gi|348534277	K.MAQ(+.98)Q(+.98)NGWGVMVSHR.S	Y	1.13	5.1	801.87	72.34 - 74.87	2	6400	801.872	801.872	801.87	801.87	801.871	801.869	801.868	801.869	74.51	73.73	73.52	73.11	73.17	72.85	72.54	72.55	3900	6220	4900	3710	7630	9070	8510	6870	0.80:1.27:1.00:0.76:1.56:1.85:1.74:1.40	4680	8020	1.00:1.71	73.25	359	372	N	Y
125	97770	gi|348534277	R.IEEDLGDKALFAGK.N	Y	0.62	5.02	753.398	62.25 - 64.95	2	5800	-	753.393	753.399	753.402	753.4	753.397	753.396	753.397	-	64.63	62.94	63.54	63.48	63.2	62.83	62.57	-	1830	4420	2740	6250	6620	10400	8040	-:0.41:1.00:0.62:1.41:1.50:2.35:1.82	3000	7820	1.00:2.61	63.31	413	426	N	N
397	98380	gi|348529987	K.SNSVDFGEFVR.M	Y	1.51	7.61	628.801	73.20 - 76.45	2	100000	628.802	628.802	628.8	628.8	628.801	628.801	628.799	628.8	75.64	74.93	74.69	74.18	74.17	73.83	73.5	73.52	45500	48400	47000	52000	163000	166000	156000	150000	0.97:1.03:1.00:1.11:3.47:3.52:3.32:3.18	48200	159000	1.00:3.29	74.31	66	76	Y	N
397	98380	gi|348529987	K.AMALLISTFDK.Y	Y	1.15	9.46	605.331	91.84 - 94.59	2	82000	605.332	605.334	605.33	605.329	605.332	605.332	605.328	605.329	93.57	93.5	93.33	93.06	92.97	92.94	92.14	92.26	38600	37600	39500	39900	130000	134000	126000	112000	0.98:0.95:1.00:1.01:3.29:3.38:3.20:2.83	38900	125000	1.00:3.22	92.97	7	17	Y	N
397	98380	gi|348529987	R.IFNDLDRDKSNSVDFGEFVR.M	Y	0.8	7.6	594.044	79.60 - 83.01	4	43000	594.046	594.045	594.043	594.042	594.045	594.044	594.044	594.043	81.21	81.04	81.14	81.54	80.45	80.4	79.9	80.22	17000	15300	15800	12400	84400	85200	57400	57500	1.08:0.97:1.00:0.78:5.33:5.39:3.63:3.63	15100	71100	1.00:4.70	80.74	57	76	Y	N
397	98380	gi|348529987	K.AMALLISTFDKYSGK.E	Y	0.34	3.85	548.961	92.63 - 95.71	3	40000	548.961	548.964	548.961	548.96	548.96	548.958	-	-	93.65	93.65	93.56	93.46	93.05	93.02	-	-	38200	31600	30900	22400	96300	103000	0	0	1.23:1.02:1.00:0.72:3.11:3.32:0:0	30800	49800	1.00:1.62	93.4	7	21	N	N
397	98380	gi|348529987	R.IFNDLDR.D	Y	1.16	10.59	446.733	48.71 - 57.39	2	39000	446.732	446.735	446.734	446.734	446.733	446.733	446.732	446.733	56.86	53.91	51.83	51.73	50.52	49.05	50.86	48.95	12700	12800	14700	13400	64000	66500	63600	67500	0.86:0.87:1.00:0.91:4.34:4.51:4.32:4.58	13400	65400	1.00:4.88	51.71	57	63	N	N
397	98380	gi|348529987	R.IFNDLDRDKSNSVDFGEFVR.M	Y	0.97	13.8	791.724	79.63 - 82.14	3	37000	791.725	791.726	791.724	791.723	791.724	791.723	791.722	791.721	81.21	81.04	81.14	81.66	80.45	80.4	79.9	80.22	9170	8320	9370	9560	59600	54200	73200	69800	0.98:0.89:1.00:1.02:6.36:5.79:7.80:7.45	9110	64200	1.00:7.05	80.75	57	76	N	N
397	98380	gi|348529987	K.EELKDLLQNEFGEMLC(+57.02)K.A	Y	1.07	6.85	699.338	109.71 - 112.41	3	29000	699.338	699.34	699.336	699.337	699.339	699.337	699.338	699.338	110.91	110.38	110.8	110.66	110.74	110.57	110.01	110.15	15700	19200	18700	17800	42700	44600	37400	38100	0.84:1.02:1.00:0.95:2.28:2.38:2.00:2.03	17900	40700	1.00:2.28	110.53	31	47	N	Y
397	98380	gi|348529987	K.AMALLISTFDKYSGK.E	Y	0.43	3.97	822.957	93.35 - 96.44	2	8400	822.953	-	-	822.951	822.963	822.962	822.958	822.957	93.89	-	-	93.51	96.12	96.08	95.25	95.32	19200	0	0	23200	7030	5450	6550	5700	1.00:0:0:1.21:0.37:0.28:0.34:0.30	10600	6180	1.00:0.58	95.03	7	21	N	N
397	98380	gi|348529987	K.AMALLISTFDK.Y	Y	0.9	9.03	1209.65	91.95 - 93.99	1	6000	1209.65	1209.65	1209.65	1209.65	1209.66	1209.65	1209.64	1209.65	93.57	93.5	93.33	93.04	92.97	92.94	92.15	92.26	1650	1890	2160	2920	8650	8270	11900	10300	0.76:0.87:1.00:1.35:4.00:3.82:5.51:4.78	2160	9800	1.00:4.55	92.97	7	17	N	N
419	98169	gi|542203829	R.TTFNSSQLQALER.V	Y	0.37	10.22	747.885	65.41 - 68.00	2	9300	747.886	747.887	747.883	747.884	-	-	-	-	67.56	66.26	66.12	65.57	-	-	-	-	16000	18900	19500	19800	0	0	0	0	0.82:0.97:1.00:1.02:0:0:0:0	18600	0	1.00:0	66.38	101	113	Y	N
419	98169	gi|542203829	R.LESPITSNLDNLQAK.K	Y	0.64	11.07	821.944	71.13 - 74.38	2	6900	821.939	821.943	821.938	821.94	-	821.944	821.952	821.949	73.83	73.1	72.88	72.3	-	71.71	71.31	71.31	13500	11000	12500	14700	0	437	1520	1580	1.08:0.88:1.00:1.17:0:0.03:0.12:0.13	12900	885	1.00:0.07	72.35	19	33	Y	N
206	97666	gi|542223638	M(+42.01)WNPASEQTGQVTAR.M	Y	0.35	6.97	859.409	70.98 - 75.40	2	22000	859.408	859.408	859.406	859.406	859.413	859.409	-	-	74.26	73.43	73.16	72.82	72.71	72.33	-	-	35900	41300	40800	34700	8340	14500	0	0	0.88:1.01:1.00:0.85:0.20:0.36:0:0	38200	5720	1.00:0.15	73.12	1	15	Y	Y
206	97666	gi|542223638	R.MVIPTQPPLTATK.K	Y	0.7	11.75	698.899	66.51 - 69.84	2	11000	698.901	698.902	698.899	698.899	-	698.898	698.897	-	69.44	68.36	68.26	67.55	-	67.15	66.71	-	20500	17000	24000	20800	0	2400	2590	0	0.85:0.71:1.00:0.87:0:0.10:0.11:0	20600	1250	1.00:0.06	67.91	162	174	Y	N
206	97666	gi|542223638	K.TPTHMAPQPVPASYATASTPSQPTFNVQVR.S	Y	0.87	5.93	1061.2	69.42 - 72.68	3	10000	1061.2	1061.2	1061.2	1061.2	1061.2	1061.2	1061.2	1061.2	71.74	71.12	71.01	70.47	70.6	70.27	70	70.14	14500	13600	14200	16900	7060	6360	5770	5430	1.03:0.96:1.00:1.19:0.50:0.45:0.41:0.38	14800	6160	1.00:0.42	70.67	200	229	Y	N
206	97666	gi|542223638	K.MLYDMDNPPSEEYFGR.C	Y	0.71	10.61	982.417	80.33 - 82.10	2	10000	982.418	982.417	982.413	982.417	982.422	982.419	982.416	982.416	81.93	81.71	81.76	81.22	81.15	81.11	80.57	80.78	14500	19100	20500	19900	2830	2310	875	607	0.71:0.93:1.00:0.97:0.14:0.11:0.04:0.03	18500	1660	1.00:0.09	81.28	360	375	N	N
206	97666	gi|542223638	R.METTPSLGSASISVSQQQAPK.K	Y	0.74	7.47	1074.04	60.44 - 64.42	2	8700	1074.04	1074.04	1074.04	1074.04	1074.04	1074.03	1074.04	1074.03	64.02	62.51	62.1	61.73	61.51	61.13	61.18	60.72	12200	15100	14900	17000	2480	2310	2250	3210	0.82:1.01:1.00:1.14:0.17:0.16:0.15:0.22	14800	2560	1.00:0.17	61.86	16	36	N	N
206	97666	gi|542223638	R.SPAQVQYMPAQPK.G	Y	0.75	4.1	722.871	46.10 - 56.04	2	8400	722.871	722.873	722.869	722.871	722.873	722.87	722.871	722.871	54.63	51.78	49.77	49.64	48.41	47.13	48.94	46.99	7750	9000	12100	13200	4450	9840	6260	4440	0.64:0.74:1.00:1.09:0.37:0.81:0.52:0.37	10500	6250	1.00:0.59	49.66	252	264	N	N
206	97666	gi|542223638	K.GPDFAYGPPQPGFSPMAPGPYQEQQHPGAPQVSGINSR.R	Y	0.54	6.61	1321.96	80.88 - 84.40	3	7800	1321.96	1321.96	-	1321.96	1321.96	1321.95	1321.95	1321.96	82.62	82.54	-	82.06	82.08	82.17	81.39	81.66	12600	12900	-	15600	2630	3600	3780	3280	1.00:1.02:-:1.24:0.21:0.29:0.30:0.26	13700	3320	1.00:0.24	82.07	265	302	N	N
206	97666	gi|542223638	R.SAQPGPQHPAPGGHNFGQQPIR.S	Y	0.42	5.96	760.053	38.34 - 49.32	3	7500	760.054	760.052	760.052	760.051	760.054	760.053	-	-	49.11	45.3	42.32	42.92	40.72	38.5	-	-	8060	10700	11800	16900	6160	6580	0	0	0.68:0.91:1.00:1.44:0.52:0.56:0:0	11900	3180	1.00:0.27	43.15	230	251	N	N
206	97666	gi|542223638	K.KFAPVVAPKPK.F	Y	0.8	13.51	591.374	35.05 - 48.27	2	6100	591.376	591.375	591.376	591.375	-	-	-	591.368	47.98	43.76	40.34	40.28	-	-	-	35.17	5720	9130	12400	21200	0	0	0	448	0.46:0.73:1.00:1.71:0:0:0:0.04	12100	112	1.00:0.01	41.51	37	47	N	N
206	97666	gi|542223638	K.KFAPVVAPKPK.F	Y	0.86	15.72	394.587	40.11 - 48.42	3	5900	394.587	394.587	394.586	394.587	-	-	-	-	47.98	43.76	40.34	40.28	-	-	-	-	12600	12600	13500	8890	0	0	0	0	0.93:0.93:1.00:0.66:0:0:0:0	11900	0	1.00:0	43.09	37	47	N	N
443	97989	gi|348521972	R.ILFLDPLGHVHPEITNK.N	Y	0.76	7.3	648.363	88.34 - 91.65	3	49000	648.364	648.366	648.365	648.362	648.361	648.36	648.36	-	89.57	89.61	89.38	90.47	89.09	89.06	88.56	-	75300	75700	75600	97200	22000	20900	22900	0	1.00:1.00:1.00:1.29:0.29:0.28:0.30:0	80900	16400	1.00:0.20	89.39	116	132	Y	N
443	97989	gi|348521972	R.ILFLDPLGHVHPEITNK.N	Y	0.8	8.43	486.524	88.29 - 91.79	4	25000	486.524	486.526	486.525	486.523	486.525	486.523	486.523	486.524	89.57	89.61	89.38	90.46	89.09	89.06	88.56	89.14	45200	39500	42100	43500	9530	9360	6890	6540	1.07:0.94:1.00:1.03:0.23:0.22:0.16:0.16	42600	8080	1.00:0.19	89.36	116	132	Y	N
443	97989	gi|348521972	K.EAEASGLPIMVIIHK.S	Y	0.96	11.38	804.444	89.35 - 91.98	2	21000	804.445	804.448	804.444	804.442	804.446	804.444	804.441	804.441	91.33	91.33	91.09	90.53	90.8	90.83	89.7	89.78	31900	33300	33700	42600	5500	5340	8110	8270	0.95:0.99:1.00:1.26:0.16:0.16:0.24:0.25	35400	6810	1.00:0.19	90.67	50	64	Y	N
443	97989	gi|348521972	K.EISELAHNFVMVNLEDEEEPKDEAFTPDGGYIPR.I	Y	0.53	9.41	973.458	99.48 - 101.38	4	16000	973.46	973.458	973.458	973.456	973.459	973.458	-	973.455	100.43	100.35	100.53	100.38	100.37	100.17	-	99.99	27300	29800	37400	23800	2600	6150	0	2780	0.73:0.80:1.00:0.63:0.07:0.16:0:0.07	29600	2880	1.00:0.10	100.32	82	115	N	N
443	97989	gi|348521972	K.EAQDKLTGDAFNQGHTGDEL	Y	0.9	10.55	715.999	58.64 - 63.20	3	15000	716.001	716.001	715.999	715.999	715.998	715.998	-	715.999	62.75	60.98	60.34	59.92	59.6	59.15	-	58.68	26400	28300	30600	21900	5340	5090	0	4980	0.86:0.92:1.00:0.72:0.17:0.17:0:0.16	26800	3850	1.00:0.14	60.2	154	173	N	N
443	97989	gi|348521972	K.YFYSNAEHVISGMK.E	Y	0.98	10	823.391	72.54 - 75.04	2	14000	823.39	823.392	823.389	823.391	823.391	823.39	823.391	823.391	74.43	73.82	73.69	73.5	73.25	72.97	72.62	72.8	20600	22700	19300	30000	4880	4750	6260	5540	1.07:1.18:1.00:1.56:0.25:0.25:0.32:0.29	23100	5360	1.00:0.23	73.38	140	153	N	N
443	97989	gi|348521972	K.KEAEASGLPIMVIIHK.S	Y	0.45	6.9	579.331	81.15 - 83.76	3	14000	579.332	579.333	579.331	579.332	-	579.329	-	-	82.74	82.56	82.65	82.23	-	81.63	-	-	25000	19200	23500	24900	0	18400	0	0	1.07:0.82:1.00:1.06:0:0.78:0:0	23200	4590	1.00:0.20	82.36	49	64	N	N
443	97989	gi|348521972	K.EAEASGLPIMVIIHK.S	Y	0.81	7.49	536.631	89.30 - 92.23	3	12000	536.633	536.635	536.632	536.631	536.634	536.629	536.627	536.629	91.36	91.3	91.09	90.62	90.84	90.9	89.67	89.82	20400	19300	20400	19100	4440	4850	3330	3690	1.00:0.95:1.00:0.93:0.22:0.24:0.16:0.18	19800	4080	1.00:0.21	90.7	50	64	N	N
443	97989	gi|348521972	K.YFYSNAEHVISGMK.E	Y	0.66	8.45	549.263	72.54 - 75.00	3	11000	549.263	549.264	549.262	549.264	549.262	549.262	549.266	549.264	74.43	73.86	73.73	73.5	73.29	72.97	72.73	72.89	20900	19900	18300	16600	2850	3210	1700	1540	1.14:1.08:1.00:0.91:0.16:0.18:0.09:0.08	18900	2320	1.00:0.12	73.42	140	153	N	N
443	97989	gi|348521972	R.GFGDHIHWR.T	Y	0.55	5.76	562.774	53.02 - 58.57	2	5500	562.775	562.777	562.775	-	562.775	562.774	562.772	562.772	58.37	55.99	54.55	-	53.21	56.34	56.88	55.91	5660	10600	10900	-	5480	2930	2050	1180	0.52:0.97:1.00:-:0.50:0.27:0.19:0.11	9050	2910	1.00:0.32	55.89	34	42	N	N
137	97727	gi|525345083	K.VIHDSFGIEEALMTTVHAYTATQK.T	Y	0.76	5.66	666.334	109.10 - 112.25	4	610000	666.334	666.336	666.333	666.335	666.336	666.334	666.333	-	110.39	109.93	110.44	110.38	110.25	110.17	109.59	-	598000	367000	261000	108000	970000	1090000	868000	-	2.29:1.40:1.00:0.41:3.71:4.18:3.32:-	334000	977000	1.00:2.93	110.16	163	186	Y	N
137	97727	gi|525345083	K.VIHDSFGIEEALMTTVHAYTATQK.T	Y	0.64	5.76	888.109	109.10 - 111.99	3	590000	888.11	888.111	888.107	888.108	888.112	888.11	888.108	888.106	110.43	109.93	110.4	110.42	110.22	110.15	109.53	109.74	470000	278000	202000	94700	928000	1020000	1010000	695000	2.32:1.37:1.00:0.47:4.58:5.03:4.97:3.44	261000	912000	1.00:3.49	110.1	163	186	Y	N
137	97727	gi|525345083	R.LSKPASYAEIK.E	Y	1.44	14.98	603.843	38.96 - 51.25	2	580000	603.843	603.844	603.842	603.842	603.845	603.844	603.843	603.843	50.43	46.7	43.78	43.72	42.13	40.04	42.8	39.61	66600	84800	96600	116000	956000	1010000	1110000	1160000	0.69:0.88:1.00:1.20:9.89:10.46:11.51:12.00	90900	1060000	1.00:11.65	43.65	249	259	Y	N
137	97727	gi|525345083	R.GAHANIIPASTGAAK.A	Y	0.82	15.01	689.878	36.81 - 49.60	2	530000	689.876	689.875	689.876	689.879	689.881	689.879	689.878	689.879	49.15	45.13	41.91	41.81	39.91	37.6	40.71	37.13	61200	53200	61900	105000	931000	1000000	982000	1030000	0.99:0.86:1.00:1.70:15.05:16.18:15.86:16.57	70300	985000	1.00:14.00	41.67	201	215	N	N
137	97727	gi|525345083	K.LISWYDNEYGYSNR.V	Y	1.06	19.47	890.405	74.06 - 77.45	2	460000	890.407	890.406	890.404	890.404	890.406	890.405	890.404	890.404	76.48	75.92	75.73	75.32	75.11	74.88	74.38	74.53	110000	89100	89200	82800	912000	930000	767000	733000	1.23:1.00:1.00:0.93:10.23:10.42:8.60:8.23	92700	835000	1.00:9.02	75.29	310	323	N	N
137	97727	gi|525345083	R.VADLLLYMHSK.E	Y	0.99	14.3	645.351	74.63 - 78.57	2	410000	645.352	645.352	645.35	645.351	645.353	645.351	645.351	645.351	77.37	76.8	76.6	75.95	75.88	75.68	74.95	75.06	74000	64400	70700	79600	706000	690000	846000	742000	1.05:0.91:1.00:1.13:9.99:9.76:11.97:10.50	72200	746000	1.00:10.33	76.04	324	334	N	N
137	97727	gi|525345083	R.VPVADVSVVDLTC(+57.02)R.L	Y	0.97	15.35	765.405	75.31 - 78.49	2	350000	765.407	765.406	765.404	765.405	765.407	765.405	765.404	765.405	77.62	77.16	77.01	76.42	76.4	76.24	75.63	75.69	63900	59300	68600	85700	674000	650000	592000	629000	0.93:0.87:1.00:1.25:9.83:9.47:8.64:9.17	69400	636000	1.00:9.17	76.52	235	248	N	Y
137	97727	gi|525345083	K.LTGMAFR.V	N	1.38	22.52	398.214	49.60 - 58.97	2	260000	398.214	398.215	398.214	398.215	398.215	398.214	398.214	398.214	57.87	55.09	53.23	52.81	51.65	50.37	51.78	49.92	45800	41200	39700	43800	433000	459000	508000	474000	1.15:1.04:1.00:1.10:10.91:11.56:12.80:11.94	42600	469000	1.00:10.99	52.84	228	234	N	N
137	97727	gi|525345083	R.VADLLLYMHSK.E	Y	1.16	16.03	430.57	74.63 - 78.09	3	130000	430.57	430.57	430.568	430.569	430.57	430.569	430.569	430.569	77.37	76.8	76.6	75.95	75.88	75.68	74.95	75.06	33100	27200	30000	20500	294000	332000	182000	157000	1.10:0.91:1.00:0.68:9.78:11.06:6.06:5.22	27700	241000	1.00:8.71	76.04	324	334	N	N
137	97727	gi|525345083	R.VADLLLYMHSKE	Y	0.8	11.33	709.873	75.40 - 80.50	2	120000	709.874	709.874	709.872	709.87	709.874	709.873	709.872	709.873	77.93	77.44	77.33	76.75	76.56	76.4	75.59	75.69	25100	14900	13800	13600	204000	215000	242000	232000	1.82:1.08:1.00:0.99:14.77:15.60:17.52:16.83	16900	223000	1.00:13.25	76.71	324	335	N	N
137	97727	gi|525345083	K.YVVESTGVFLSVEK.A	Y	0.39	6.87	778.906	80.13 - 87.59	2	100000	778.911	778.908	778.905	778.904	778.906	778.907	778.904	778.903	83.19	83.05	82.81	84.28	82.59	82.51	81.77	81.93	59400	33100	24300	4480	197000	224000	163000	126000	2.44:1.36:1.00:0.18:8.09:9.19:6.70:5.18	30300	177000	1.00:5.84	82.77	93	106	N	N
137	97727	gi|525345083	R.LSKPASYAEIK.E	Y	0.47	8.26	402.898	39.41 - 51.00	3	81000	402.899	402.899	402.897	-	402.898	402.897	402.897	-	50.43	46.7	43.78	-	42.13	40.12	43.09	-	22900	20300	26700	0	233000	222000	122000	0	0.86:0.76:1.00:0:8.73:8.33:4.58:0	17500	144000	1.00:8.26	44.38	249	259	N	N
137	97727	gi|525345083	K.VIPELNGK.L	N	0.56	9.32	435.261	43.84 - 54.27	2	81000	435.262	435.262	435.259	435.26	435.261	435.26	435.26	435.261	53.78	50.51	47.92	47.47	46.46	44.68	46.73	44.08	13600	13100	14200	11700	169000	171000	123000	129000	0.96:0.92:1.00:0.82:11.93:12.02:8.64:9.08	13100	148000	1.00:11.25	47.7	220	227	N	N
137	97727	gi|525345083	R.VADLLLYMHSKE	Y	0.72	8.87	473.584	75.40 - 78.82	3	65000	473.584	473.585	473.583	473.584	473.585	473.584	473.584	473.584	77.93	77.44	77.33	76.75	76.6	76.44	75.59	75.73	20200	12500	13400	8510	141000	147000	96000	79200	1.51:0.93:1.00:0.63:10.48:10.92:7.16:5.90	13700	116000	1.00:8.46	76.73	324	335	N	N
137	97727	gi|525345083	K.VIHDSFGIEEALMTTVHAYTATQK.T	Y	0.79	6.7	1331.66	109.10 - 111.91	2	41000	1331.66	1331.66	1331.66	1331.66	1331.66	1331.66	1331.66	1331.65	110.43	109.93	110.4	110.32	110.22	110.17	109.53	109.76	29900	18500	13000	7260	55100	62800	80000	58800	2.30:1.42:1.00:0.56:4.24:4.83:6.15:4.52	17200	64200	1.00:3.74	110.1	163	186	N	N
137	97727	gi|525345083	R.YRGEVSADNGK.L	Y	0.64	10.94	598.289	27.34 - 37.94	2	38000	598.292	-	-	-	598.287	598.288	598.287	598.289	37.91	-	-	-	28.36	27.54	28.93	27.62	-	0	0	0	83600	85500	55000	43000	-:0:0:0:1.00:1.02:0.66:0.51	0	66800	00:00:01	30.07	55	65	N	N
137	97727	gi|525345083	K.VVAINDPFIDLQYMVYMFK.Y	Y	0.55	8.34	769.394	139.52 - 141.77	3	29000	769.396	769.399	769.396	769.394	769.392	769.391	769.391	769.392	140.09	140.06	140.09	140.12	140.04	140.05	140.06	140.07	8310	5190	6020	5800	41200	43300	58100	61500	1.38:0.86:1.00:0.96:6.84:7.20:9.66:10.22	6330	51000	1.00:8.07	140.07	29	47	N	N
137	97727	gi|525345083	K.VVAINDPFIDLQYMVYMFK.Y	Y	0.65	8.58	1153.58	139.96 - 141.07	2	18000	1153.58	1153.58	1153.57	1153.57	1153.58	1153.58	1153.58	1153.58	140.13	140.09	140.19	140.12	140.08	140.05	140.06	140.04	6320	2450	2510	5380	33500	29100	30400	35300	2.52:0.97:1.00:2.14:13.34:11.56:12.12:14.06	4160	32100	1.00:7.70	140.1	29	47	N	N
137	97727	gi|525345083	K.LTGMAFRVPVADVSVVDLTC(+57.02)R.L	Y	0.67	7.5	769.403	98.83 - 100.76	3	13000	769.404	769.405	769.4	-	769.404	769.405	769.399	769.401	100.37	100.26	100.44	-	100.08	99.89	99.33	99.45	3930	3300	3530	-	18500	19000	20400	19600	1.11:0.94:1.00:-:5.25:5.39:5.79:5.56	3590	19400	1.00:5.41	99.97	228	248	N	Y
137	97727	gi|525345083	C.VGINGFGR.I	N	0.41	10.58	410.229	48.99 - 51.62	2	9400	-	-	-	-	410.23	410.228	410.228	410.229	-	-	-	-	50.8	49.37	51.02	49.19	0	0	0	0	18600	19600	21000	15700	0:0:0:0:1.00:1.05:1.13:0.85	0	18700	00:00:01	50.1	6	13	N	N
314	98004	gi|542204856	R.LYPWGVVEVENPEHNDFLK.L	N	0.95	4.21	762.38	95.69 - 97.98	3	23000	762.38	762.382	762.378	762.378	762.381	762.38	762.379	762.379	96.92	96.9	96.96	96.75	96.72	96.59	95.99	96.03	28000	28100	29700	23600	21900	20900	17200	16700	0.94:0.95:1.00:0.79:0.74:0.70:0.58:0.56	27300	19200	1.00:0.70	96.61	260	278	N	N
314	98004	gi|542204856	R.GRLYPWGVVEVENPEHNDFLK.L	N	0.88	3.52	833.423	88.47 - 91.28	3	16000	833.429	833.43	833.431	833.419	833.424	833.422	833.417	833.417	89.37	89.53	89.27	90.44	88.97	88.94	88.77	89.33	12400	11600	11900	20300	16000	17200	17800	17200	1.04:0.97:1.00:1.70:1.35:1.44:1.49:1.45	14000	17100	1.00:1.22	89.33	258	278	N	N
314	98004	gi|542204856	R.ILDEIDEHGIK.I	Y	0.53	7.04	641.339	53.81 - 60.26	2	8800	641.342	-	641.341	641.34	641.339	641.339	641.336	641.339	59.53	-	55.91	55.62	55.08	54.18	54.91	53.98	12400	-	13800	22300	2800	2430	3580	4490	0.90:-:1.00:1.62:0.20:0.18:0.26:0.33	16200	3330	1.00:0.21	55.6	202	212	Y	N
314	98004	gi|542204856	K.ASIPFAVVGSNQQIEAK.G	Y	0.96	11.31	879.975	74.50 - 77.45	2	8000	879.977	879.976	879.973	879.977	879.975	879.978	879.971	879.976	76.77	76.24	76.09	75.6	75.49	75.24	74.7	74.91	13400	14200	14400	10900	2240	2980	2410	3740	0.93:0.99:1.00:0.76:0.16:0.21:0.17:0.26	13200	2840	1.00:0.22	75.63	236	252	Y	N
314	98004	gi|542204856	K.VNVVPVIAK.A	Y	0.71	11.83	469.806	57.49 - 62.55	2	5400	469.808	469.808	469.806	469.806	-	-	469.802	-	62.23	60.2	59.09	58.5	-	-	57.61	-	8850	9780	10200	12400	0	0	1660	0	0.87:0.96:1.00:1.22:0:0:0.16:0	10300	416	1.00:0.04	59.53	178	186	Y	N
777	105039	gi|542202911	R.VVVGGPGSFYWQGQLISDDVSEIFNR.L	Y	0.65	7.72	957.144	128.61 - 130.93	3	17000	957.142	957.144	957.146	-	957.142	957.143	957.145	957.144	129.32	129.52	129.59	-	129.49	129.37	128.95	129.09	12100	4990	2790	0	29700	33100	32500	22300	4.33:1.79:1.00:0:10.63:11.88:11.66:7.98	4960	29400	1.00:5.92	129.33	91	116	Y	N
777	105039	gi|542202911	R.APDLLTFR.V	Y	0.92	17.05	466.764	74.30 - 76.36	2	8500	-	-	-	-	466.764	466.764	466.764	466.764	-	-	-	-	75.48	75.16	74.63	74.61	0	0	0	0	17400	18700	16500	15600	0:0:0:0:1.00:1.08:0.95:0.90	0	17000	00:00:01	74.97	408	415	Y	N
142	99079	gi|348514848	K.VIGAESLEDMVSK.L	Y	0.56	8.31	689.354	76.60 - 83.52	2	99000	689.353	-	689.356	689.355	689.356	689.354	689.353	689.353	83.3	-	78.29	77.89	77.52	77.39	76.76	76.94	4630	-	30900	19300	171000	168000	148000	148000	0.15:-:1.00:0.62:5.54:5.44:4.79:4.80	18300	159000	1.00:8.70	78.3	52	64	Y	N
142	99079	gi|348514848	K.GLLFVGSGVSGGEEGAR.Y	Y	0.69	6.29	796.408	74.54 - 78.00	2	34000	796.409	796.41	796.407	796.405	796.411	796.408	796.408	796.409	77.25	76.6	76.4	75.87	75.72	75.48	74.87	74.97	14200	13600	15100	8810	57300	66200	51100	43500	0.94:0.90:1.00:0.58:3.80:4.38:3.39:2.88	12900	54500	1.00:4.22	75.9	120	136	Y	N
142	99079	gi|348514848	K.WTAISALEYGTPVTLIGEAVFAR.C	Y	0.81	7.3	822.438	137.68 - 139.05	3	14000	822.442	822.442	822.431	822.435	822.44	822.437	822.439	822.44	138.05	137.84	138.02	138.15	137.84	137.95	137.91	137.92	8890	6220	4650	745	18000	17700	30500	26100	1.91:1.34:1.00:0.16:3.86:3.81:6.55:5.62	5130	23100	1.00:4.50	137.96	266	288	Y	N
142	99079	gi|348514848	K.DIFQSIAAK.V	Y	0.95	12.96	496.775	71.03 - 74.14	2	9500	496.773	496.776	496.774	496.777	496.775	496.776	496.774	496.775	73.75	72.75	72.37	71.99	71.88	71.46	71.37	71.27	3530	2810	2840	1960	19500	20500	11700	13000	1.24:0.99:1.00:0.69:6.87:7.22:4.13:4.57	2790	16200	1.00:5.81	72.11	155	163	N	N
142	99079	gi|348514848	R.HDKLPANLLQAQR.D	Y	0.59	11.92	501.954	49.01 - 51.50	3	7100	-	-	-	-	501.956	501.953	501.953	501.953	-	-	-	-	50.63	49.36	51.15	49.88	0	0	0	0	15100	16700	10700	14000	0:0:0:0:1.00:1.11:0.71:0.93	0	14100	00:00:01	50.26	435	447	N	N
142	99079	gi|348514848	K.WTAISALEYGTPVTLIGEAVFAR.C	Y	0.74	8.96	1233.15	137.70 - 138.85	2	5600	1233.15	1233.15	1233.14	1233.14	1233.16	1233.15	1233.15	1233.15	137.92	137.92	138.03	138.14	137.84	137.87	137.91	138.25	1640	1340	1430	333	9810	10100	11000	8940	1.15:0.94:1.00:0.23:6.87:7.06:7.71:6.26	1180	9960	1.00:8.40	137.98	266	288	N	N
535	98706	gi|348533377	R.LIVEDESLNHEYLPILGLPEFR.S	Y	1.3	8.81	866.126	114.93 - 116.98	3	40000	866.126	866.127	866.123	866.126	866.126	866.125	866.129	866.125	116	115.83	116.22	115.81	116.1	115.97	115.16	115.39	22700	24400	24000	29100	62000	59400	46900	50200	0.95:1.02:1.00:1.22:2.59:2.48:1.96:2.10	25000	54700	1.00:2.18	115.81	57	78	Y	N
535	98706	gi|348533377	R.VGGVQALGGTGALR.I	Y	1.05	7.93	628.362	55.30 - 61.02	2	16000	628.361	628.364	628.362	628.361	628.362	628.362	628.361	628.362	60.86	58.76	57.63	57.17	56.61	55.83	56.32	55.42	6730	8650	9590	10300	23200	24000	20300	22300	0.70:0.90:1.00:1.07:2.42:2.50:2.12:2.32	8810	22400	1.00:2.55	57.32	98	111	Y	N
535	98706	gi|348533377	K.VNLGVGAYR.T	Y	0.88	5.74	474.769	50.16 - 57.94	2	11000	474.768	474.769	474.769	474.768	474.769	474.769	474.767	474.768	57.63	54.96	53.23	52.96	51.81	50.57	51.98	50.33	6680	5700	6570	6830	11800	16100	16200	19100	1.02:0.87:1.00:1.04:1.79:2.45:2.46:2.91	6440	15800	1.00:2.45	52.93	31	39	Y	N
535	98706	gi|348533377	K.VALGDDSPAIKENR.V	Y	0.44	6.73	742.89	40.54 - 51.53	2	5700	742.885	-	-	742.891	742.89	742.891	742.89	742.892	50.96	-	-	44.4	43.01	40.99	43.69	40.62	2490	0	0	4690	8140	9370	10100	11000	1.00:0:0:1.88:3.27:3.76:4.07:4.40	1790	9650	1.00:5.38	43.95	84	97	N	N
535	98706	gi|348533377	R.IGAEFLR.R	Y	0.37	5.27	403.232	56.87 - 61.14	2	5200	-	-	403.231	403.232	403.234	403.232	403.233	403.232	-	-	59.37	58.9	58.44	57.59	58.06	57.11	0	0	3850	7400	7780	9330	6890	6740	0:0:1.00:1.92:2.02:2.42:1.79:1.75	2810	7690	1.00:2.73	58.25	112	118	N	N
58	97611	gi|348518696	K.GILAADESTGSMAK.R	Y	0.91	6.9	675.836	48.27 - 57.39	2	190000	675.837	675.837	675.836	675.836	675.837	675.836	675.836	675.836	56.16	53.38	51.38	51.2	50.07	48.68	50.37	48.55	92000	89500	99100	89800	313000	324000	263000	274000	0.93:0.90:1.00:0.91:3.16:3.27:2.65:2.77	92600	294000	1.00:3.17	51.22	29	42	Y	N
58	97611	gi|348518696	K.ELQDIAHR.I	Y	0.84	6.48	491.261	33.46 - 47.26	2	150000	491.26	491.26	491.26	491.262	491.262	491.261	491.261	491.261	46.49	41.98	38.23	38.38	36.19	33.92	37.51	33.62	69300	75700	86000	95400	230000	213000	234000	203000	0.81:0.88:1.00:1.11:2.67:2.47:2.72:2.36	81600	220000	1.00:2.69	38.29	15	22	Y	N
58	97611	gi|348518696	K.ISETTPSELAIFENANVLAR.Y	Y	1.23	11.46	1088.07	100.27 - 102.76	2	140000	1088.07	1088.07	1088.06	1088.06	1088.07	1088.07	1088.06	1088.06	101.54	101.44	101.53	101.09	101.36	101.21	100.6	100.57	76100	64400	66200	61900	222000	220000	203000	178000	1.15:0.97:1.00:0.94:3.36:3.33:3.07:2.69	67100	206000	1.00:3.07	101.17	154	173	Y	N
58	97611	gi|348518696	M.T(+42.01)HQYPALTPEQK.K	Y	0.91	7.75	727.871	46.38 - 56.25	2	130000	727.872	727.872	727.87	727.871	727.873	727.87	727.87	727.872	55.09	52.23	50.08	50.01	48.79	47.33	49.34	47.26	43100	46800	57800	72700	185000	198000	187000	219000	0.75:0.81:1.00:1.26:3.20:3.43:3.24:3.78	55100	197000	1.00:3.58	50.02	2	13	N	Y
58	97611	gi|348518696	K.ISETTPSELAIFENANVLAR.Y	Y	1.26	8.19	725.714	100.26 - 102.67	3	120000	725.715	725.715	725.714	725.712	725.716	725.715	725.712	725.712	101.54	101.44	101.57	101.06	101.4	101.21	100.6	100.53	78300	63700	70100	64000	185000	198000	175000	157000	1.12:0.91:1.00:0.91:2.64:2.82:2.50:2.24	69000	179000	1.00:2.59	101.17	154	173	N	N
58	97611	gi|348518696	K.GVVPLAGTNGETTTQGLDGLSER.C	Y	1.52	7.53	1136.58	72.83 - 75.68	2	120000	1136.58	1136.58	1136.58	1136.58	1136.58	1136.58	1136.57	1136.58	74.96	74.41	74.21	73.86	73.65	73.38	73.06	73.2	51800	42600	54300	62700	205000	192000	140000	175000	0.95:0.78:1.00:1.15:3.78:3.53:2.58:3.21	52800	178000	1.00:3.37	73.84	112	134	N	N
58	97611	gi|348518696	K.YSSEEIAMATVTALRR.T	Y	0.67	5.57	599.979	82.42 - 86.03	3	100000	599.978	599.981	599.979	599.979	599.979	599.979	599.977	599.978	84.73	84.64	84.64	83.94	83.8	83.73	82.99	83.15	57000	53800	53600	34800	174000	179000	151000	114000	1.06:1.00:1.00:0.65:3.24:3.35:2.82:2.13	49800	155000	1.00:3.11	83.95	244	259	N	N
58	97611	gi|348518696	K.VDKGVVPLAGTNGETTTQGLDGLSER.C	Y	1.22	12.88	872.12	67.91 - 71.30	3	96000	872.122	872.121	872.117	872.12	872.12	872.12	872.118	872.119	70.29	69.4	69.38	68.74	68.97	68.68	68.49	68.28	45600	40600	43700	41800	166000	160000	124000	147000	1.04:0.93:1.00:0.96:3.80:3.66:2.84:3.37	42900	149000	1.00:3.48	69.03	109	134	N	N
58	97611	gi|348518696	R.AEANGLAALGK.Y	Y	0.97	9.18	507.785	45.31 - 56.16	2	86000	507.786	507.787	507.784	507.785	507.786	507.785	507.784	507.785	54.84	51.66	49.23	49.08	47.93	46.32	47.94	45.54	27400	39100	49200	28600	136000	152000	125000	128000	0.56:0.80:1.00:0.58:2.77:3.09:2.55:2.59	36100	135000	1.00:3.75	49.07	332	342	N	N
58	97611	gi|348518696	R.YASIC(+57.02)QQNGIVPIVEPEILPDGDHDLKR.C	Y	0.86	4.83	794.909	86.64 - 89.20	4	83000	794.909	794.911	794.909	794.908	794.909	794.909	794.908	794.907	88.33	88.36	88.17	87.79	87.89	87.88	87.07	87.2	59100	58600	50100	58600	124000	119000	101000	94300	1.18:1.17:1.00:1.17:2.48:2.38:2.01:1.88	56600	110000	1.00:1.94	87.84	174	201	N	Y
58	97611	gi|348518696	K.RAEANGLAALGK.Y	Y	0.91	7.51	585.836	40.78 - 52.45	2	83000	585.837	585.838	585.835	585.836	585.838	585.837	585.835	585.836	51.81	48.19	45.27	45.17	43.58	41.6	44.17	41.11	32000	35700	38500	46300	115000	120000	138000	135000	0.83:0.93:1.00:1.20:2.99:3.12:3.57:3.50	38100	127000	1.00:3.33	45.11	331	342	N	N
58	97611	gi|348518696	M.T(+42.01)HQYPALTPEQKK.E	Y	1.03	8.34	528.282	40.01 - 52.05	3	81000	528.283	528.284	528.282	528.282	528.283	528.281	528.282	528.281	51.21	47.6	44.71	44.57	43.14	41.16	43.77	40.74	34800	39300	42200	39500	132000	141000	112000	106000	0.82:0.93:1.00:0.94:3.13:3.35:2.66:2.51	38900	123000	1.00:3.16	44.61	2	14	N	Y
58	97611	gi|348518696	K.AATEEFVKR.A	Y	0.84	9.39	525.784	32.49 - 45.76	2	79000	525.784	525.783	525.783	525.785	525.786	525.784	525.783	525.784	45.59	41.02	37.14	37.02	35.11	32.96	36.18	32.7	22900	22900	27500	31500	132000	113000	162000	123000	0.83:0.83:1.00:1.15:4.78:4.11:5.88:4.46	26200	132000	1.00:5.05	37.21	323	331	N	N
58	97611	gi|348518696	K.YSSEEIAMATVTALRR.T	Y	0.68	6.34	899.461	82.76 - 85.75	2	68000	899.458	899.461	899.457	899.462	899.463	899.463	899.461	899.461	84.73	84.64	84.68	83.94	83.8	83.73	82.99	83.15	28600	26100	21200	25700	113000	106000	132000	91200	1.35:1.23:1.00:1.21:5.33:5.01:6.23:4.30	25400	111000	1.00:4.36	83.96	244	259	N	N
[truncated: 1,096 more rows]
