# Supplementary material for: Derivation and Osmotolerance Characterization of Three Immortalized Tilapia (Oreochromis mossambicus) Cell Lines
Source: PLoS One. 2014 May 5;9(5):e95919. doi: 10.1371/journal.pone.0095919 (PMC4010420; doi:10.1371/journal.pone.0095919)
Supplement: File S3 — Information for all proteins identified in OmB and OmL cell lines. Protein data for each cell line are separated on different tabs. (XLSX) [file pone.0095919.s003.xlsx]

## Sheet: OmL proteins
Protein Group	Protein ID	Accession	PEAKS Inchorus Score (%)	Coverage (%)	#Peptides	#Unique	PTM	Avg. Mass	Description
1	116091	gi|542222208	99.21	41	188	169	Y	522770	PREDICTED: plectin-like isoform X4 [Oreochromis niloticus]
1	116093	gi|348512324	99.21	41	188	169	Y	518530	PREDICTED: plectin-like isoform X1 [Oreochromis niloticus]
1	116097	gi|542222210	99.21	41	188	169	Y	521278	PREDICTED: plectin-like isoform X5 [Oreochromis niloticus]
1	116108	gi|542222204	99.21	34	189	170	Y	628755	PREDICTED: plectin-like isoform X2 [Oreochromis niloticus]
1	116109	gi|542222206	99.21	34	189	170	Y	628146	PREDICTED: plectin-like isoform X3 [Oreochromis niloticus]
2	116075	gi|542173821	99.21	60	129	128	Y	199903	PREDICTED: neuroblast differentiation-associated protein AHNAK-like [Oreochromis niloticus]
3	116084	gi|348520876	99.21	47	124	99	Y	227029	PREDICTED: myosin-9-like isoform X1 [Oreochromis niloticus]
4	116092	gi|348511177	99.21	43	108	77	Y	227720	PREDICTED: myosin-9-like isoform X1 [Oreochromis niloticus]
5	116090	gi|542243616	99.21	45	92	82	Y	268374	PREDICTED: filamin-A-like isoform X3 [Oreochromis niloticus]
5	116095	gi|542243614	99.21	45	92	82	Y	270561	PREDICTED: filamin-A-like isoform X2 [Oreochromis niloticus]
5	116096	gi|542243612	99.21	45	92	82	Y	271282	PREDICTED: filamin-A-like isoform X1 [Oreochromis niloticus]
6	116105	gi|542214880	99.21	40	77	77	Y	215323	PREDICTED: integrin beta-4-like isoform X3 [Oreochromis niloticus]
7	116070	gi|348532754	99.21	73	56	43	Y	48706	PREDICTED: keratin type I cytoskeletal 13-like [Oreochromis niloticus]
8	116110	gi|542230011	99.21	31	58	53	Y	268697	PREDICTED: filamin-B-like [Oreochromis niloticus]
9	116072	gi|348508096	99.21	67	47	33	Y	50152	PREDICTED: intermediate filament protein ON3-like [Oreochromis niloticus]
10	116074	gi|348523353	99.21	66	47	34	Y	57642	PREDICTED: keratin type II cytoskeletal 8-like isoform X1 [Oreochromis niloticus]
13	116071	gi|348510133	99.21	75	40	33	Y	45719	PREDICTED: keratin type I cytoskeletal 13-like [Oreochromis niloticus]
14	116079	gi|348513436	99.21	52	40	38	Y	78973	PREDICTED: gelsolin-like [Oreochromis niloticus]
17	116078	gi|542208700	99.21	54	39	26	Y	102748	PREDICTED: alpha-actinin-1 isoformX1 [Oreochromis niloticus]
17	116081	gi|542208696	99.21	54	39	26	Y	103038	PREDICTED: alpha-actinin-1 isoformX2 [Oreochromis niloticus]
17	116082	gi|542208694	99.21	52	39	26	Y	105553	PREDICTED: alpha-actinin-1 isoformX3 [Oreochromis niloticus]
21	116080	gi|348522853	99.21	56	37	13	Y	71219	PREDICTED: heat shock cognate 70 kDa protein [Oreochromis niloticus]
31	116113	gi|348506725	99.21	69	27	2	Y	55143	PREDICTED: ATP synthase subunit beta mitochondrial-like [Oreochromis niloticus]
32	116115	gi|348519717	99.21	69	27	2	Y	55303	PREDICTED: ATP synthase subunit beta mitochondrial-like [Oreochromis niloticus]
11	116140	gi|348511285	99.21	75	42	4	Y	41767	PREDICTED: actin cytoplasmic 1 [Oreochromis niloticus]
12	116077	gi|348528430	99.21	62	47	27	Y	89451	PREDICTED: transitional endoplasmic reticulum ATPase-like [Oreochromis niloticus]
16	116141	gi|348514007	99.21	75	40	7	Y	41788	PREDICTED: actin cytoplasmic 1-like [Oreochromis niloticus]
19	116114	gi|348514660	99.21	66	35	27	Y	47197	PREDICTED: alpha-enolase-like isoformX1 [Oreochromis niloticus]
22	116130	gi|348535178	99.21	69	31	2	Y	49775	PREDICTED: tubulin beta-1 chain-like [Oreochromis niloticus]
24	116087	gi|542201731	99.21	45	32	21	Y	103047	PREDICTED: alpha-actinin-4 isoform X5 [Oreochromis niloticus]
24	116089	gi|348523057	99.21	44	32	21	Y	105425	PREDICTED: alpha-actinin-4 isoform X1 [Oreochromis niloticus]
26	116118	gi|348527312	99.21	64	29	21	Y	47565	PREDICTED: beta-enolase-like isoform 1 [Oreochromis niloticus]
28	116073	gi|542242944	99.21	66	31	25	Y	43139	PREDICTED: keratin type I cytoskeletal 13-like [Oreochromis niloticus]
25	116117	gi|542213653	99.21	65	29	20	Y	58019	PREDICTED: pyruvate kinase PKM isoform X3 [Oreochromis niloticus]
25	116119	gi|542213649	99.21	62	28	19	Y	60180	PREDICTED: pyruvate kinase PKM isoform X1 [Oreochromis niloticus]
34	116102	gi|542211939	99.21	37	29	29	Y	95291	PREDICTED: elongation factor 2-like [Oreochromis niloticus]
15	116111	gi|348503992	99.21	20	39	34	Y	271167	PREDICTED: talin-1-like isoform X1 [Oreochromis niloticus]
15	116112	gi|542219230	99.21	20	39	34	Y	271525	PREDICTED: talin-1-like isoform X2 [Oreochromis niloticus]
20	116088	gi|542192401	99.21	41	40	39	Y	116632	PREDICTED: vinculin-like [Oreochromis niloticus]
38	116159	gi|348515923	99.21	57	28	2	Y	49833	PREDICTED: tubulin beta-4B chain [Oreochromis niloticus]
43	116099	gi|542188589	99.21	40	26	16	Y	71104	PREDICTED: 78 kDa glucose-regulated protein-like [Oreochromis niloticus]
49	116121	gi|348510417	99.21	47	28	28	Y	66209	PREDICTED: WD repeat-containing protein 1-like isoform X1 [Oreochromis niloticus]
52	116122	gi|348517239	99.21	46	23	3	Y	59850	PREDICTED: ATP synthase subunit alpha mitochondrial-like [Oreochromis niloticus]
42	116149	gi|542205122	99.21	27	29	29	Y	114508	PREDICTED: integrin alpha-6-like isoform X2 [Oreochromis niloticus]
42	116150	gi|542205120	99.21	27	29	29	Y	118664	PREDICTED: integrin alpha-6-like isoform X1 [Oreochromis niloticus]
66	116148	gi|542257779	99.21	28	25	25	Y	122950	PREDICTED: laminin subunit gamma-2-like [Oreochromis niloticus]
18	116171	gi|542248740	99.21	59	39	3	Y	49752	PREDICTED: actin cytoplasmic 2 [Oreochromis niloticus]
29	116156	gi|348518696	99.21	63	28	24	Y	39383	PREDICTED: fructose-bisphosphate aldolase C-B-like isoform 1 [Oreochromis niloticus]
58	116143	gi|348528017	99.21	43	21	1	Y	59776	PREDICTED: ATP synthase subunit alpha mitochondrial-like isoform X1 [Oreochromis niloticus]
27	116132	gi|348521076	99.21	51	30	29	N	56700	PREDICTED: protein disulfide-isomerase-like [Oreochromis niloticus]
54	116152	gi|348516753	99.21	29	23	23	Y	100207	PREDICTED: catenin alpha-1 isoform 1 [Oreochromis niloticus]
70	116158	gi|348527985	99.21	60	21	21	Y	44552	PREDICTED: phosphoglycerate kinase 1-like [Oreochromis niloticus]
35	116120	gi|348544003	99.21	45	25	25	Y	73655	PREDICTED: stress-70 protein mitochondrial-like [Oreochromis niloticus]
30	116163	gi|348504688	99.21	79	30	14	Y	28653	PREDICTED: tropomyosin alpha-4 chain-like isoformX2 [Oreochromis niloticus]
36	116123	gi|542221325	99.21	31	25	1	Y	111275	PREDICTED: calpastatin-like isoform X5 [Oreochromis niloticus]
69	116153	gi|348529271	99.21	35	19	5	Y	70947	PREDICTED: polyadenylate-binding protein 1-like [Oreochromis niloticus]
37	116125	gi|542221319	99.21	31	25	1	Y	113803	PREDICTED: calpastatin-like isoform X2 [Oreochromis niloticus]
37	116128	gi|542221317	99.21	30	25	1	Y	114849	PREDICTED: calpastatin-like isoform X1 [Oreochromis niloticus]
63	116144	gi|348521484	99.21	40	20	20	Y	67829	PREDICTED: transketolase isoform X1 [Oreochromis niloticus]
41	116166	gi|542206439	99.21	83	29	12	Y	28062	PREDICTED: tropomyosin alpha-4 chain-like isoform X3 [Oreochromis niloticus]
61	116160	gi|542259218	99.21	18	20	19	Y	125473	PREDICTED: laminin subunit beta-3-like isoform X2 [Oreochromis niloticus]
61	116161	gi|542259216	99.21	18	20	19	Y	126272	PREDICTED: laminin subunit beta-3-like isoform X1 [Oreochromis niloticus]
51	116169	gi|525343125	99.21	50	24	22	Y	50309	elongation factor 1a [Oreochromis niloticus]
79	116164	gi|348512382	99.21	58	19	19	Y	35408	PREDICTED: malate dehydrogenase mitochondrial-like [Oreochromis niloticus]
45	116212	gi|542234953	99.21	11	25	1	Y	236013	PREDICTED: mediator of DNA damage checkpoint protein 1-like isoform X1 [Oreochromis niloticus]
57	116142	gi|348519419	99.21	60	22	22	Y	50346	PREDICTED: adenylyl cyclase-associated protein 1-like [Oreochromis niloticus]
65	116151	gi|348537682	99.21	47	20	20	Y	61067	PREDICTED: 60 kDa heat shock protein mitochondrial-like [Oreochromis niloticus]
55	116173	gi|348542563	99.21	53	23	23	Y	38777	PREDICTED: macrophage-capping protein-like [Oreochromis niloticus]
56	116167	gi|348535980	99.21	41	21	21	Y	55254	PREDICTED: protein disulfide-isomerase A3 [Oreochromis niloticus]
47	116210	gi|542233186	99.21	53	26	1	Y	49988	PREDICTED: tubulin beta-4B chain-like isoform X2 [Oreochromis niloticus]
50	116172	gi|348526250	99.21	89	26	26	Y	26668	PREDICTED: triosephosphate isomerase B [Oreochromis niloticus]
53	116224	gi|542244449	99.21	48	26	2	Y	53709	PREDICTED: tubulin beta chain-like [Oreochromis niloticus]
78	116207	gi|348500502	99.21	70	21	21	Y	35098	PREDICTED: calponin-2-like isoform 1 [Oreochromis niloticus]
67	116157	gi|348533221	99.21	11	19	19	Y	272272	PREDICTED: fatty acid synthase isoform 2 [Oreochromis niloticus]
81	116192	gi|348509534	99.21	50	18	18	Y	47176	PREDICTED: aspartate aminotransferase mitochondrial-like [Oreochromis niloticus]
72	116191	gi|542230705	99.21	78	20	16	Y	23585	PREDICTED: glutathione S-transferase A-like [Oreochromis niloticus]
59	116194	gi|348516094	99.21	56	24	24	Y	37626	PREDICTED: annexin A1-like [Oreochromis niloticus]
68	116165	gi|348544468	99.21	41	19	19	Y	59994	PREDICTED: T-complex protein 1 subunit gamma-like isoform 1 [Oreochromis niloticus]
104	116198	gi|542202107	99.21	29	19	17	Y	82440	PREDICTED: heat shock protein HSP 90-beta-like [Oreochromis niloticus]
82	116196	gi|542188460	99.21	34	17	17	Y	65625	PREDICTED: PDZ and LIM domain protein 5-like isoform X1 [Oreochromis niloticus]
120	116175	gi|542211716	99.21	21	15	15	Y	96752	PREDICTED: programmed cell death 6-interacting protein-like isoform X5 [Oreochromis niloticus]
120	116176	gi|348513131	99.21	21	15	15	Y	96998	PREDICTED: programmed cell death 6-interacting protein-like isoform X1 [Oreochromis niloticus]
120	116177	gi|542211711	99.21	20	15	15	Y	97323	PREDICTED: programmed cell death 6-interacting protein-like isoform X3 [Oreochromis niloticus]
120	116178	gi|542211713	99.21	20	15	15	Y	97501	PREDICTED: programmed cell death 6-interacting protein-like isoform X4 [Oreochromis niloticus]
120	116179	gi|542211709	99.21	20	15	15	Y	98071	PREDICTED: programmed cell death 6-interacting protein-like isoform X2 [Oreochromis niloticus]
39	116183	gi|542183028	99.21	39	24	15	Y	48966	PREDICTED: keratin type I cytoskeletal 13-like [Oreochromis niloticus]
44	116294	gi|348533323	99.21	53	30	8	Y	41975	PREDICTED: actin alpha cardiac-like isoform 1 [Oreochromis niloticus]
44	116297	gi|348534152	99.21	53	30	8	Y	41945	PREDICTED: actin alpha skeletal muscle [Oreochromis niloticus]
62	116216	gi|525345083	99.21	61	29	26	Y	35849	glyceraldehyde 3-phosphate dehydrogenase testis-specific-like [Oreochromis niloticus]
80	116174	gi|348534146	99.21	49	17	17	Y	47783	PREDICTED: 26S protease regulatory subunit 6A-like [Oreochromis niloticus]
87	116202	gi|542244360	99.21	43	16	9	Y	47372	PREDICTED: alpha-enolase-like isoform X2 [Oreochromis niloticus]
87	116201	gi|348534277	99.21	41	15	9	Y	47372	PREDICTED: alpha-enolase-like isoform X1 [Oreochromis niloticus]
88	116217	gi|348537186	99.21	54	19	17	Y	36390	PREDICTED: L-lactate dehydrogenase B chain-like [Oreochromis niloticus]
98	116204	gi|542201011	99.21	47	17	17	Y	45161	PREDICTED: vasodilator-stimulated phosphoprotein-like isoform X3 [Oreochromis niloticus]
98	116205	gi|542201007	99.21	47	17	17	Y	45289	PREDICTED: vasodilator-stimulated phosphoprotein-like isoform X1 [Oreochromis niloticus]
98	116206	gi|542201009	99.21	47	17	17	Y	45289	PREDICTED: vasodilator-stimulated phosphoprotein-like isoform X2 [Oreochromis niloticus]
93	116200	gi|542210082	99.21	20	17	17	Y	118049	PREDICTED: ubiquitin-like modifier-activating enzyme 1-like isoform X2 [Oreochromis niloticus]
112	116231	gi|542234802	99.21	52	16	13	Y	36009	PREDICTED: glyceraldehyde-3-phosphate dehydrogenase-like [Oreochromis niloticus]
144	116220	gi|542242930	99.21	28	14	13	Y	79971	PREDICTED: junction plakoglobin-like [Oreochromis niloticus]
95	116193	gi|348512803	99.21	26	18	16	N	91560	PREDICTED: endoplasmin-like [Oreochromis niloticus]
107	116211	gi|542186474	99.21	48	16	11	Y	36316	PREDICTED: malate dehydrogenase cytoplasmic-like [Oreochromis niloticus]
103	116187	gi|348527612	99.21	26	18	18	Y	72772	PREDICTED: lamin-A-like [Oreochromis niloticus]
48	116180	gi|348500755	99.21	12	29	28	Y	309889	PREDICTED: desmoplakin isoform X1 [Oreochromis niloticus]
46	116254	gi|542211325	99.21	55	21	13	Y	29072	PREDICTED: 14-3-3 protein beta/alpha-like isoform X2 [Oreochromis niloticus]
109	116214	gi|542229498	99.21	48	17	3	Y	42841	PREDICTED: creatine kinase testis isozyme-like isoform X3 [Oreochromis niloticus]
121	116185	gi|542175180	99.21	21	16	12	N	94531	PREDICTED: heat shock 70 kDa protein 4-like isoform X2 [Oreochromis niloticus]
121	116186	gi|348535447	99.21	21	16	12	N	94659	PREDICTED: heat shock 70 kDa protein 4-like isoform X1 [Oreochromis niloticus]
108	116243	gi|348505894	99.21	41	16	15	Y	41662	PREDICTED: 60S ribosomal protein L4-A-like [Oreochromis niloticus]
77	116184	gi|348538924	99.21	14	18	18	Y	188157	PREDICTED: ras GTPase-activating-like protein IQGAP1-like [Oreochromis niloticus]
111	116213	gi|542227471	99.21	27	15	14	Y	62652	PREDICTED: T-complex protein 1 subunit zeta isoform 1 [Oreochromis niloticus]
127	116249	gi|348508092	99.21	33	15	12	Y	45314	PREDICTED: keratin type I cytoskeletal 18-like isoform X1 [Oreochromis niloticus]
96	116256	gi|542216322	99.21	38	16	2	Y	50092	PREDICTED: tubulin alpha-1A chain-like [Oreochromis niloticus]
119	116208	gi|348525954	99.21	26	15	15	N	61538	PREDICTED: stress-induced-phosphoprotein 1-like [Oreochromis niloticus]
139	116238	gi|348545352	99.21	38	15	15	Y	43075	PREDICTED: leukocyte elastase inhibitor-like isoform X1 [Oreochromis niloticus]
139	116240	gi|542262457	99.21	35	15	15	Y	46779	PREDICTED: leukocyte elastase inhibitor-like isoform X3 [Oreochromis niloticus]
114	116236	gi|348503005	99.21	59	16	7	Y	27781	PREDICTED: 14-3-3 protein beta/alpha-like [Oreochromis niloticus]
132	116235	gi|348514492	99.21	28	13	13	N	60012	PREDICTED: EH domain-containing protein 1 [Oreochromis niloticus]
99	116248	gi|348514848	99.21	43	18	18	Y	53208	PREDICTED: 6-phosphogluconate dehydrogenase decarboxylating [Oreochromis niloticus]
75	116234	gi|542186201	99.21	47	20	1	Y	37288	PREDICTED: 14-3-3 protein beta/alpha-A-like isoform X2 [Oreochromis niloticus]
117	116257	gi|348507133	99.21	53	16	16	Y	35107	PREDICTED: PDZ and LIM domain protein 1-like isoform X1 [Oreochromis niloticus]
138	116232	gi|525343922	99.21	36	14	14	Y	57816	uncharacterized protein LOC100709074 [Oreochromis niloticus]
161	116239	gi|542207357	99.21	13	13	13	N	137653	PREDICTED: kinectin-like isoform X1 [Oreochromis niloticus]
161	116255	gi|542207359	99.21	13	12	12	N	134407	PREDICTED: kinectin-like isoform X2 [Oreochromis niloticus]
85	116241	gi|348501522	99.21	57	17	6	Y	27575	PREDICTED: glutathione S-transferase omega-1-like [Oreochromis niloticus]
162	116298	gi|542219233	99.21	36	16	16	Y	56949	PREDICTED: hydroxymethylglutaryl-CoA synthase cytoplasmic-like isoform X2 [Oreochromis niloticus]
40	116302	gi|348507042	99.21	87	25	24	Y	18345	PREDICTED: cofilin-2-like [Oreochromis niloticus]
74	116229	gi|542182874	99.21	24	19	19	Y	98252	PREDICTED: major vault protein-like isoform X2 [Oreochromis niloticus]
74	116230	gi|348509924	99.21	24	19	19	Y	98381	PREDICTED: major vault protein-like isoform X1 [Oreochromis niloticus]
126	116244	gi|542263294	99.21	27	16	12	Y	64288	PREDICTED: protein-glutamine gamma-glutamyltransferase 2-like [Oreochromis niloticus]
166	116263	gi|348521812	99.21	35	14	14	Y	47781	PREDICTED: adenosylhomocysteinase B-like [Oreochromis niloticus]
84	116251	gi|542197767	99.21	13	17	17	Y	124756	PREDICTED: microtubule-associated protein futsch-like isoform X2 [Oreochromis niloticus]
84	116252	gi|542197769	99.21	13	17	17	Y	124756	PREDICTED: microtubule-associated protein futsch-like isoform X3 [Oreochromis niloticus]
163	116300	gi|348504788	99.21	81	13	13	Y	24266	PREDICTED: peroxiredoxin-6-like [Oreochromis niloticus]
148	116265	gi|348518117	99.21	36	14	2	Y	50317	PREDICTED: tubulin alpha chain-like [Oreochromis niloticus]
60	116267	gi|348523726	99.21	80	18	18	Y	21849	PREDICTED: transgelin-like isoform 1 [Oreochromis niloticus]
129	116226	gi|542188812	99.21	11	14	14	Y	140223	PREDICTED: tight junction protein ZO-2 isoform X1 [Oreochromis niloticus]
129	116227	gi|542188810	99.21	11	14	14	Y	141013	PREDICTED: tight junction protein ZO-2 isoform X3 [Oreochromis niloticus]
129	116228	gi|542188808	99.21	11	14	14	Y	146031	PREDICTED: tight junction protein ZO-2 isoform X2 [Oreochromis niloticus]
134	116247	gi|348506376	99.21	33	14	12	N	49210	PREDICTED: 26S protease regulatory subunit 4-like [Oreochromis niloticus]
122	116282	gi|542252995	99.21	60	18	16	Y	28658	PREDICTED: tropomyosin alpha-4 chain-like isoform X3 [Oreochromis niloticus]
106	116276	gi|348528724	99.21	26	15	14	Y	68761	PREDICTED: plastin-3-like isoform 1 [Oreochromis niloticus]
90	116221	gi|542252194	99.2	5	14	14	N	406045	PREDICTED: desmoplakin-like isoform X2 [Oreochromis niloticus]
90	116222	gi|542252192	99.2	5	14	14	N	407433	PREDICTED: desmoplakin-like isoform X1 [Oreochromis niloticus]
86	116324	gi|542217946	99.2	47	21	21	Y	31031	PREDICTED: inositol monophosphatase 1-like isoform X3 [Oreochromis niloticus]
105	116275	gi|348538858	99.2	70	15	15	Y	22217	PREDICTED: transgelin-like isoform 1 [Oreochromis niloticus]
118	116285	gi|348529273	99.2	58	15	8	Y	27885	PREDICTED: 14-3-3 protein zeta/delta-like [Oreochromis niloticus]
154	116286	gi|348541459	99.2	76	13	11	Y	18700	PREDICTED: cofilin-2-like [Oreochromis niloticus]
155	116287	gi|348532396	99.2	48	13	7	Y	32523	PREDICTED: F-actin-capping protein subunit alpha-1-like [Oreochromis niloticus]
71	116318	gi|348531824	99.2	60	19	18	Y	22085	PREDICTED: peroxiredoxin-1-like [Oreochromis niloticus]
183	116315	gi|348524895	99.2	24	11	11	Y	60397	PREDICTED: T-complex protein 1 subunit alpha-like [Oreochromis niloticus]
83	116269	gi|542205720	99.2	6	18	17	Y	335473	PREDICTED: laminin subunit alpha-3 isoform X4 [Oreochromis niloticus]
83	116270	gi|542205718	99.2	6	18	17	Y	335891	PREDICTED: laminin subunit alpha-3 isoform X3 [Oreochromis niloticus]
83	116272	gi|542205716	99.2	5	18	17	Y	377400	PREDICTED: laminin subunit alpha-3 isoform X2 [Oreochromis niloticus]
83	116273	gi|542205714	99.2	5	18	17	Y	377818	PREDICTED: laminin subunit alpha-3 isoform X1 [Oreochromis niloticus]
179	116277	gi|542206647	99.2	23	11	10	N	69006	PREDICTED: far upstream element-binding protein 1 isoform X4 [Oreochromis niloticus]
179	116278	gi|542206645	99.2	22	11	10	N	69571	PREDICTED: far upstream element-binding protein 1 isoform X3 [Oreochromis niloticus]
179	116279	gi|542206643	99.2	22	11	10	N	70607	PREDICTED: far upstream element-binding protein 1 isoform X2 [Oreochromis niloticus]
179	116280	gi|542206641	99.2	22	11	10	N	71811	PREDICTED: far upstream element-binding protein 1 isoform X1 [Oreochromis niloticus]
110	116303	gi|348503760	99.2	88	18	18	Y	16110	PREDICTED: coactosin-like protein-like [Oreochromis niloticus]
125	116223	gi|348527642	99.2	51	16	16	Y	47260	PREDICTED: 26S protease regulatory subunit 6B [Oreochromis niloticus]
101	116288	gi|542188143	99.2	8	16	1	Y	230643	PREDICTED: myosin-10-like isoform X3 [Oreochromis niloticus]
101	116290	gi|542188141	99.2	8	16	1	Y	231308	PREDICTED: myosin-10-like isoform X2 [Oreochromis niloticus]
101	116289	gi|542188139	99.2	8	16	1	Y	231791	PREDICTED: myosin-10-like isoform X1 [Oreochromis niloticus]
143	116283	gi|542188208	99.2	28	14	14	Y	58843	PREDICTED: glucose-6-phosphate isomerase-like isoform X2 [Oreochromis niloticus]
143	116284	gi|348541715	99.2	27	14	14	Y	61733	PREDICTED: glucose-6-phosphate isomerase-like isoform X1 [Oreochromis niloticus]
141	116292	gi|348523079	99.2	23	12	11	N	74571	PREDICTED: nucleolin-like isoformX1 [Oreochromis niloticus]
141	116293	gi|542230843	99.2	23	12	11	N	74858	PREDICTED: nucleolin-like isoform X2 [Oreochromis niloticus]
168	116311	gi|542225450	99.2	32	13	3	Y	50769	PREDICTED: tubulin alpha chain-like [Oreochromis niloticus]
173	116349	gi|348500116	99.2	82	13	8	Y	20331	PREDICTED: lactoylglutathione lyase-like [Oreochromis niloticus]
123	116310	gi|348534379	99.2	25	13	11	N	48261	PREDICTED: keratin type I cytoskeletal 13-like isoform X1 [Oreochromis niloticus]
185	116326	gi|348529019	99.2	39	13	8	N	30235	PREDICTED: voltage-dependent anion-selective channel protein 2-like isoform X1 [Oreochromis niloticus]
23	116317	gi|542227881	99.2	6	29	12	Y	522611	PREDICTED: plectin-like isoform X2 [Oreochromis niloticus]
23	116319	gi|542227879	99.2	6	29	12	Y	524900	PREDICTED: plectin-like isoform X1 [Oreochromis niloticus]
124	116316	gi|348508641	99.2	30	15	13	Y	51830	PREDICTED: annexin A11-like [Oreochromis niloticus]
128	116339	gi|542226688	99.2	32	14	1	Y	43053	PREDICTED: tubulin alpha chain-like [Oreochromis niloticus]
180	116332	gi|542225459	99.2	35	13	1	Y	50193	PREDICTED: tubulin alpha chain-like [Oreochromis niloticus]
100	116372	gi|542193324	99.2	44	16	16	Y	42048	PREDICTED: leukocyte elastase inhibitor-like [Oreochromis niloticus]
89	116511	gi|348529924	99.2	30	17	2	Y	50055	PREDICTED: tubulin beta-5 chain-like [Oreochromis niloticus]
167	116304	gi|542208297	99.2	33	10	10	N	55605	PREDICTED: serine/threonine-protein kinase PAK 2-like isoform X2 [Oreochromis niloticus]
167	116305	gi|542208295	99.2	33	10	10	N	56350	PREDICTED: serine/threonine-protein kinase PAK 2-like isoform X1 [Oreochromis niloticus]
97	116346	gi|542177660	99.2	79	15	15	Y	23350	PREDICTED: rho GDP-dissociation inhibitor 1-like isoform X2 [Oreochromis niloticus]
204	116306	gi|542194766	99.2	21	10	10	Y	60930	PREDICTED: T-complex protein 1 subunit theta-like isoform X2 [Oreochromis niloticus]
204	116307	gi|542194768	99.2	21	10	10	Y	60930	PREDICTED: T-complex protein 1 subunit theta-like isoform X3 [Oreochromis niloticus]
204	116314	gi|348518694	99.2	22	10	10	Y	59415	PREDICTED: T-complex protein 1 subunit theta-like isoform X1 [Oreochromis niloticus]
135	116313	gi|542207620	99.2	43	14	8	Y	31203	PREDICTED: LOW QUALITY PROTEIN: 14-3-3 protein beta/alpha-1-like [Oreochromis niloticus]
116	116428	gi|348515661	99.2	64	16	15	Y	19232	PREDICTED: translationally-controlled tumor protein homolog [Oreochromis niloticus]
156	116338	gi|348545240	99.2	61	13	13	Y	17762	PREDICTED: 40S ribosomal protein S18-like [Oreochromis niloticus]
232	116320	gi|542242271	99.2	17	11	6	N	86139	PREDICTED: uncharacterized protein LOC100709198 isoform X2 [Oreochromis niloticus]
216	116353	gi|348535954	99.2	40	10	10	Y	29466	PREDICTED: proteasome subunit alpha type-1-like [Oreochromis niloticus]
192	116331	gi|348535838	99.2	31	10	10	N	44883	PREDICTED: cystathionine gamma-lyase-like isoform X1 [Oreochromis niloticus]
178	116352	gi|348508744	99.2	31	10	8	Y	45801	PREDICTED: 26S protease regulatory subunit 8-like isoform X1 [Oreochromis niloticus]
164	116336	gi|348542493	99.2	33	11	11	N	48663	PREDICTED: 26S protease regulatory subunit 7-like [Oreochromis niloticus]
149	116342	gi|348505862	99.2	41	12	11	Y	37799	PREDICTED: annexin A2-A-like isoform X1 [Oreochromis niloticus]
186	116358	gi|348524428	99.2	36	11	11	Y	30026	PREDICTED: 40S ribosomal protein S3a-like [Oreochromis niloticus]
225	116363	gi|542186211	99.2	27	10	4	N	51160	PREDICTED: protein-glutamine gamma-glutamyltransferase 5-like [Oreochromis niloticus]
150	116366	gi|348524282	99.2	36	14	14	Y	30067	PREDICTED: 60S ribosomal protein L7a-like [Oreochromis niloticus]
194	116371	gi|348542419	99.2	42	11	8	N	24839	PREDICTED: elongation factor 1-beta-like [Oreochromis niloticus]
158	116359	gi|542172516	99.2	22	11	11	N	54093	PREDICTED: glutathione reductase mitochondrial-like isoformX1 [Oreochromis niloticus]
241	116355	gi|542206123	99.2	25	11	6	Y	48089	PREDICTED: elongation factor 1-delta-like isoform X2 [Oreochromis niloticus]
241	116357	gi|542206121	99.2	24	11	6	Y	49733	PREDICTED: elongation factor 1-delta-like isoform X1 [Oreochromis niloticus]
140	116337	gi|542188915	99.2	12	8	8	Y	94318	PREDICTED: cingulin-like protein 1-like isoform X2 [Oreochromis niloticus]
140	116340	gi|542188917	99.2	13	8	8	Y	85806	PREDICTED: cingulin-like protein 1-like isoform X3 [Oreochromis niloticus]
140	116345	gi|542188913	99.2	12	8	8	Y	95991	PREDICTED: cingulin-like protein 1-like isoform X1 [Oreochromis niloticus]
206	116330	gi|348539071	99.2	42	10	10	Y	32632	PREDICTED: syntenin-1-like isoform X1 [Oreochromis niloticus]
176	116368	gi|544583507	99.2	24	12	11	Y	59614	uncharacterized protein LOC100708649 [Oreochromis niloticus]
193	116364	gi|348522042	99.2	25	10	10	Y	48897	PREDICTED: calreticulin-like isoform 1 [Oreochromis niloticus]
229	116385	gi|348520157	99.2	14	11	2	Y	103892	PREDICTED: alpha-actinin-3-like isoformX1 [Oreochromis niloticus]
229	116386	gi|542228835	99.2	14	11	2	Y	104419	PREDICTED: alpha-actinin-3-like isoform X3 [Oreochromis niloticus]
229	116387	gi|348520159	99.2	13	11	2	Y	106747	PREDICTED: alpha-actinin-3-like isoformX2 [Oreochromis niloticus]
205	116328	gi|348505820	99.2	23	10	9	N	50407	PREDICTED: isocitrate dehydrogenase [NADP] mitochondrial-like [Oreochromis niloticus]
199	116396	gi|542187751	99.2	13	9	6	N	97100	PREDICTED: catenin delta-1-like isoform X8 [Oreochromis niloticus]
199	116399	gi|542187747	99.2	16	10	7	Y	100326	PREDICTED: catenin delta-1-like isoform X6 [Oreochromis niloticus]
199	116400	gi|542187745	99.2	12	9	6	N	100806	PREDICTED: catenin delta-1-like isoform X5 [Oreochromis niloticus]
199	116401	gi|542187743	99.2	12	9	6	N	102593	PREDICTED: catenin delta-1-like isoform X4 [Oreochromis niloticus]
199	116405	gi|542187741	99.2	12	9	6	N	104736	PREDICTED: catenin delta-1-like isoform X3 [Oreochromis niloticus]
234	116350	gi|542234755	99.2	27	10	10	Y	66311	PREDICTED: zyxin-like isoform X2 [Oreochromis niloticus]
234	116351	gi|542234753	99.2	27	9	9	Y	66311	PREDICTED: zyxin-like isoform X1 [Oreochromis niloticus]
212	116417	gi|348523483	99.2	38	11	5	Y	32795	PREDICTED: F-actin-capping protein subunit alpha-2-like [Oreochromis niloticus]
238	116361	gi|348512090	99.2	29	9	8	N	47306	PREDICTED: thioredoxin domain-containing protein 5-like [Oreochromis niloticus]
208	116360	gi|348514604	99.2	36	10	10	N	35648	PREDICTED: nuclease-sensitive element-binding protein 1-like isoform X1 [Oreochromis niloticus]
200	116409	gi|348510759	99.2	14	9	9	Y	88025	PREDICTED: glycogen phosphorylase liver form-like isoform 3 [Oreochromis niloticus]
200	116411	gi|348510757	99.2	13	9	9	Y	93816	PREDICTED: glycogen phosphorylase liver form-like isoform 2 [Oreochromis niloticus]
200	116413	gi|348510755	99.2	13	9	9	Y	97831	PREDICTED: glycogen phosphorylase liver form-like isoform 1 [Oreochromis niloticus]
237	116356	gi|525344984	99.2	23	9	9	Y	52808	cytosolic nonspecific dipeptidase [Oreochromis niloticus]
207	116382	gi|348537164	99.2	29	8	8	Y	44286	PREDICTED: 26S protease regulatory subunit 10B [Oreochromis niloticus]
152	116391	gi|348532618	99.2	38	10	9	Y	21843	PREDICTED: peroxiredoxin-1-like [Oreochromis niloticus]
146	116376	gi|542178977	99.2	34	12	12	Y	41106	PREDICTED: 40S ribosomal protein SA-like [Oreochromis niloticus]
217	116397	gi|348501686	99.2	41	10	9	N	29607	PREDICTED: carbonyl reductase [NADPH] 1-like isoform X1 [Oreochromis niloticus]
217	116398	gi|542198820	99.2	41	10	9	N	29607	PREDICTED: carbonyl reductase [NADPH] 1-like isoform X2 [Oreochromis niloticus]
196	116430	gi|348520090	99.2	48	11	9	N	23836	PREDICTED: peptidyl-prolyl cis-trans isomerase B-like [Oreochromis niloticus]
218	116432	gi|348527950	99.2	36	11	8	N	30380	PREDICTED: voltage-dependent anion-selective channel protein 1-like [Oreochromis niloticus]
235	116354	gi|542181288	99.2	12	9	9	N	88536	PREDICTED: integrin beta-3-like [Oreochromis niloticus]
256	116418	gi|542202171	99.2	31	9	9	N	33492	PREDICTED: 3'(2') 5'-bisphosphate nucleotidase 1-like isoform X2 [Oreochromis niloticus]
256	116419	gi|348517606	99.2	31	9	9	N	33492	PREDICTED: 3'(2') 5'-bisphosphate nucleotidase 1-like isoform X1 [Oreochromis niloticus]
256	116420	gi|542202173	99.2	31	9	9	N	33492	PREDICTED: 3'(2') 5'-bisphosphate nucleotidase 1-like isoform X3 [Oreochromis niloticus]
195	116492	gi|348526660	99.2	34	11	11	Y	37452	PREDICTED: transaldolase-like [Oreochromis niloticus]
203	116569	gi|348544510	99.2	64	11	11	Y	17069	PREDICTED: nucleoside diphosphate kinase A2-like [Oreochromis niloticus]
243	116426	gi|542170691	99.2	41	9	9	N	24375	PREDICTED: 60S ribosomal protein L13-like isoform X2 [Oreochromis niloticus]
243	116427	gi|348509573	99.2	41	9	9	N	24375	PREDICTED: 60S ribosomal protein L13-like isoformX1 [Oreochromis niloticus]
160	116429	gi|348514686	99.2	15	13	1	Y	70375	PREDICTED: heat shock 70 kDa protein-like [Oreochromis niloticus]
174	116431	gi|348522969	99.19	49	11	9	Y	24570	PREDICTED: calpain small subunit 1-like isoform X1 [Oreochromis niloticus]
174	116433	gi|542201786	99.19	47	11	9	Y	25771	PREDICTED: calpain small subunit 1-like isoform X2 [Oreochromis niloticus]
209	116412	gi|348500540	99.19	17	10	9	N	79169	PREDICTED: gelsolin-like [Oreochromis niloticus]
187	116438	gi|348528198	99.19	33	11	11	N	28003	PREDICTED: 60S ribosomal protein L8-like [Oreochromis niloticus]
273	116410	gi|542209917	99.19	27	8	8	Y	40934	PREDICTED: NSFL1 cofactor p47-like isoform X1 [Oreochromis niloticus]
230	116362	gi|348522746	99.19	16	10	10	Y	65099	PREDICTED: lamin-B2-like [Oreochromis niloticus]
228	116373	gi|542239906	99.19	5	9	9	N	192197	PREDICTED: LOW QUALITY PROTEIN: liprin-alpha-1-like [Oreochromis niloticus]
231	116406	gi|542222588	99.19	12	9	9	Y	90618	PREDICTED: plakophilin-3-like isoform X2 [Oreochromis niloticus]
231	116407	gi|348512901	99.19	12	9	9	Y	92088	PREDICTED: plakophilin-3-like isoform X1 [Oreochromis niloticus]
244	116435	gi|348504948	99.19	15	8	8	Y	74411	PREDICTED: heterogeneous nuclear ribonucleoprotein M-like isoform X1 [Oreochromis niloticus]
244	116467	gi|542213289	99.19	16	8	8	Y	70555	PREDICTED: heterogeneous nuclear ribonucleoprotein M-like isoform X2 [Oreochromis niloticus]
169	116394	gi|542223740	99.19	22	10	9	Y	47722	PREDICTED: aldehyde dehydrogenase family 9 member A1-like [Oreochromis niloticus]
165	116446	gi|348536785	99.19	48	12	9	Y	28886	PREDICTED: phosphoglycerate mutase 1 [Oreochromis niloticus]
248	116402	gi|348540074	99.19	20	8	2	N	60110	PREDICTED: glutamate dehydrogenase 1 mitochondrial [Oreochromis niloticus]
219	116464	gi|542263492	99.19	15	10	1	Y	71057	PREDICTED: protein-glutamine gamma-glutamyltransferase 6-like partial [Oreochromis niloticus]
278	116462	gi|542183314	99.19	23	8	8	Y	43476	PREDICTED: branched-chain-amino-acid aminotransferase cytosolic-like [Oreochromis niloticus]
249	116414	gi|348508526	99.19	18	8	2	N	59644	PREDICTED: glutamate dehydrogenase mitochondrial-like [Oreochromis niloticus]
170	116437	gi|542228663	99.19	32	12	2	N	35752	PREDICTED: prostaglandin reductase 1-like [Oreochromis niloticus]
153	116463	gi|348514674	99.19	36	10	10	N	25717	PREDICTED: glutathione S-transferase Mu 3-like [Oreochromis niloticus]
136	116441	gi|348512418	99.19	50	13	12	Y	25847	PREDICTED: proteasome subunit alpha type-2-like [Oreochromis niloticus]
250	116415	gi|348521420	99.19	24	8	6	Y	43364	PREDICTED: proliferation-associated protein 2G4-like [Oreochromis niloticus]
274	116450	gi|348535463	99.19	52	10	10	N	22776	PREDICTED: ATP synthase subunit O mitochondrial-like [Oreochromis niloticus]
242	116421	gi|542234900	99.19	17	8	8	Y	91569	PREDICTED: ubiquitin carboxyl-terminal hydrolase 5 isoform X5 [Oreochromis niloticus]
242	116422	gi|542234898	99.19	17	8	8	Y	91697	PREDICTED: ubiquitin carboxyl-terminal hydrolase 5 isoform X4 [Oreochromis niloticus]
242	116423	gi|542234896	99.19	17	8	8	Y	93583	PREDICTED: ubiquitin carboxyl-terminal hydrolase 5 isoform X3 [Oreochromis niloticus]
242	116424	gi|542234892	99.19	17	8	8	Y	93711	PREDICTED: ubiquitin carboxyl-terminal hydrolase 5 isoform X1 [Oreochromis niloticus]
242	116425	gi|542234894	99.19	17	8	8	Y	94328	PREDICTED: ubiquitin carboxyl-terminal hydrolase 5 isoform X2 [Oreochromis niloticus]
102	116471	gi|542243031	99.19	6	17	3	Y	228271	PREDICTED: myosin-11-like [Oreochromis niloticus]
252	116497	gi|348521586	99.19	28	9	8	N	35704	PREDICTED: heterogeneous nuclear ribonucleoprotein A1-like isoform X1 [Oreochromis niloticus]
252	116498	gi|542210185	99.19	28	9	8	N	35704	PREDICTED: heterogeneous nuclear ribonucleoprotein A1-like isoform X2 [Oreochromis niloticus]
302	116377	gi|542243284	99.19	11	8	8	N	94943	PREDICTED: puromycin-sensitive aminopeptidase isoform X4 [Oreochromis niloticus]
302	116378	gi|542243280	99.19	10	8	8	N	98054	PREDICTED: puromycin-sensitive aminopeptidase isoform X2 [Oreochromis niloticus]
302	116379	gi|348533357	99.19	10	8	8	N	98183	PREDICTED: puromycin-sensitive aminopeptidase isoform X1 [Oreochromis niloticus]
302	116380	gi|542243282	99.19	10	8	8	N	98184	PREDICTED: puromycin-sensitive aminopeptidase isoform X3 [Oreochromis niloticus]
177	116475	gi|542195828	99.19	6	12	6	Y	232596	PREDICTED: myosin-10-like isoform X1 [Oreochromis niloticus]
177	116476	gi|542195826	99.19	6	12	6	Y	233106	PREDICTED: myosin-10-like isoform X3 [Oreochromis niloticus]
177	116478	gi|542195824	99.19	6	12	6	Y	234856	PREDICTED: myosin-10-like isoform X2 [Oreochromis niloticus]
236	116443	gi|348509071	99.19	8	9	2	N	120037	PREDICTED: ATP-citrate synthase-like isoform 1 [Oreochromis niloticus]
297	116485	gi|348518754	99.19	25	8	8	Y	33015	PREDICTED: ADP/ATP translocase 2-like isoform X1 [Oreochromis niloticus]
297	116486	gi|542194477	99.19	25	8	8	Y	33217	PREDICTED: ADP/ATP translocase 2-like isoform X2 [Oreochromis niloticus]
275	116468	gi|348535049	99.19	47	9	9	N	21319	PREDICTED: adenylate kinase isoenzyme 1-like isoform 1 [Oreochromis niloticus]
275	116470	gi|348535051	99.19	43	9	9	N	23289	PREDICTED: adenylate kinase isoenzyme 1-like isoform 2 [Oreochromis niloticus]
198	116479	gi|542204050	99.19	4	11	2	Y	280554	PREDICTED: filamin-C-like isoform X4 [Oreochromis niloticus]
198	116484	gi|348522668	99.19	3	11	2	Y	290426	PREDICTED: filamin-C-like isoform X1 [Oreochromis niloticus]
198	116488	gi|542204045	99.19	3	11	2	Y	293645	PREDICTED: filamin-C-like isoform X2 [Oreochromis niloticus]
198	116489	gi|542204047	99.19	3	11	2	Y	293946	PREDICTED: filamin-C-like isoform X3 [Oreochromis niloticus]
259	116560	gi|348500565	99.19	48	9	9	Y	24720	PREDICTED: UMP-CMP kinase-like [Oreochromis niloticus]
257	116506	gi|348501228	99.19	37	9	8	N	28142	PREDICTED: proteasome subunit alpha type-7-like isoform 1 [Oreochromis niloticus]
257	116507	gi|348501230	99.19	36	9	8	N	28915	PREDICTED: proteasome subunit alpha type-7-like isoform 2 [Oreochromis niloticus]
210	116508	gi|348528007	99.19	51	11	11	Y	15454	PREDICTED: 60S ribosomal protein L28-like isoform 1 [Oreochromis niloticus]
210	116509	gi|348528009	99.19	51	11	11	Y	15454	PREDICTED: 60S ribosomal protein L28-like isoform 2 [Oreochromis niloticus]
213	116510	gi|348540762	99.19	68	12	12	Y	12442	PREDICTED: 60S ribosomal protein L35a-like [Oreochromis niloticus]
319	116561	gi|348514983	99.18	61	8	3	Y	17220	PREDICTED: ubiquitin-conjugating enzyme E2 N-like [Oreochromis niloticus]
226	116505	gi|348516160	99.18	54	9	9	Y	25128	PREDICTED: ran-specific GTPase-activating protein-like isoform X1 [Oreochromis niloticus]
181	116461	gi|542243618	99.18	40	11	10	Y	24587	PREDICTED: 60S ribosomal protein L10-like isoform X2 [Oreochromis niloticus]
159	116537	gi|542222869	99.18	3	11	4	Y	293631	PREDICTED: filamin-C-like isoform X2 [Oreochromis niloticus]
276	116473	gi|542245153	99.18	12	8	8	N	80644	PREDICTED: calpain-1 catalytic subunit-like [Oreochromis niloticus]
171	116466	gi|542234336	99.18	45	11	11	Y	17962	PREDICTED: 40S ribosomal protein S19-like [Oreochromis niloticus]
299	116582	gi|348507875	99.18	35	10	10	Y	30601	PREDICTED: F-actin-capping protein subunit beta isoforms 1 and 2-like isoform X1 [Oreochromis niloticus]
263	116530	gi|348510243	99.18	61	9	9	N	15798	PREDICTED: 60S ribosomal protein L27-like [Oreochromis niloticus]
282	116480	gi|348524104	99.18	18	7	6	Y	46671	PREDICTED: isocitrate dehydrogenase [NADP] cytoplasmic-like [Oreochromis niloticus]
270	116540	gi|348520380	99.18	27	7	7	Y	39538	PREDICTED: pyruvate dehydrogenase E1 component subunit beta mitochondrial-like [Oreochromis niloticus]
239	116487	gi|348537734	99.18	13	8	8	Y	100762	PREDICTED: 26S proteasome non-ATPase regulatory subunit 2-like [Oreochromis niloticus]
258	116520	gi|348520122	99.18	26	9	1	N	35811	PREDICTED: prostaglandin reductase 1-like isoform 1 [Oreochromis niloticus]
202	116490	gi|348508695	99.18	7	8	1	N	119811	PREDICTED: ATP-citrate synthase-like isoform X1 [Oreochromis niloticus]
202	116491	gi|542192297	99.18	7	8	1	N	120689	PREDICTED: ATP-citrate synthase-like isoform X5 [Oreochromis niloticus]
202	116493	gi|542192295	99.18	7	8	1	N	122001	PREDICTED: ATP-citrate synthase-like isoform X4 [Oreochromis niloticus]
202	116494	gi|542192293	99.18	7	8	1	N	122879	PREDICTED: ATP-citrate synthase-like isoform X3 [Oreochromis niloticus]
202	116495	gi|542192291	99.18	7	8	1	N	123137	PREDICTED: ATP-citrate synthase-like isoform X2 [Oreochromis niloticus]
189	116465	gi|348501644	99.18	23	10	7	Y	56834	PREDICTED: UTP--glucose-1-phosphate uridylyltransferase-like isoform X1 [Oreochromis niloticus]
310	116516	gi|348505118	99.18	38	7	7	Y	32013	PREDICTED: thioredoxin-like protein 1-like isoform X1 [Oreochromis niloticus]
280	116503	gi|542198649	99.18	21	8	3	Y	42119	PREDICTED: malate dehydrogenase cytoplasmic-like [Oreochromis niloticus]
348	116444	gi|542197457	99.18	11	7	7	N	87191	PREDICTED: drebrin-like protein A-like [Oreochromis niloticus]
279	116501	gi|348503890	99.18	8	7	7	Y	107333	PREDICTED: alanine--tRNA ligase cytoplasmic-like [Oreochromis niloticus]
283	116522	gi|348536462	99.18	27	8	8	N	34182	PREDICTED: sulfotransferase 6B1-like isoform 1 [Oreochromis niloticus]
316	116519	gi|348542142	99.17	46	7	7	Y	16018	PREDICTED: 60S ribosomal protein L14 [Oreochromis niloticus]
253	116550	gi|348537433	99.17	26	8	1	Y	28342	PREDICTED: 14-3-3 protein gamma-1-like [Oreochromis niloticus]
246	116539	gi|542231443	99.17	12	8	8	Y	70168	PREDICTED: testin-like [Oreochromis niloticus]
251	116469	gi|348545772	99.17	31	9	6	N	25502	PREDICTED: glutathione S-transferase A-like isoform 1 [Oreochromis niloticus]
360	116517	gi|348511996	99.17	21	7	7	Y	59623	PREDICTED: T-complex protein 1 subunit epsilon [Oreochromis niloticus]
133	116618	gi|542211727	99.17	46	13	13	Y	25702	PREDICTED: fatty acid-binding protein heart-like [Oreochromis niloticus]
191	116562	gi|542259964	99.17	72	12	12	Y	17202	PREDICTED: eukaryotic translation initiation factor 5A-1-like isoform X2 [Oreochromis niloticus]
191	116563	gi|348544103	99.17	72	11	11	Y	17202	PREDICTED: eukaryotic translation initiation factor 5A-1-like isoform X1 [Oreochromis niloticus]
317	116527	gi|542233910	99.17	19	7	4	N	49600	PREDICTED: septin-7-like isoform X1 [Oreochromis niloticus]
262	116660	gi|542208291	99.17	30	10	10	Y	43051	PREDICTED: glycogenin-1-like [Oreochromis niloticus]
311	116551	gi|542205922	99.17	53	8	6	Y	16292	PREDICTED: ubiquitin-conjugating enzyme E2 variant 2-like isoform X3 [Oreochromis niloticus]
311	116552	gi|542205920	99.17	53	8	6	Y	16302	PREDICTED: ubiquitin-conjugating enzyme E2 variant 2-like isoform X2 [Oreochromis niloticus]
311	116553	gi|348501186	99.17	52	8	6	Y	16359	PREDICTED: ubiquitin-conjugating enzyme E2 variant 2-like isoformX1 [Oreochromis niloticus]
175	116528	gi|542205294	99.17	61	11	10	Y	18517	PREDICTED: cold-inducible RNA-binding protein A-like isoform X3 [Oreochromis niloticus]
175	116529	gi|348501352	99.17	58	11	10	Y	19250	PREDICTED: cold-inducible RNA-binding protein A-like isoform X1 [Oreochromis niloticus]
190	116481	gi|542181012	99.17	51	11	11	Y	21129	PREDICTED: hemolytic toxin Avt-1-like isoform X1 [Oreochromis niloticus]
190	116482	gi|542181016	99.17	51	13	13	Y	21129	PREDICTED: hemolytic toxin Avt-1-like isoform X2 [Oreochromis niloticus]
227	116568	gi|348501640	99.17	21	9	2	N	44712	PREDICTED: actin-related protein 2-A-like isoform 2 [Oreochromis niloticus]
267	116544	gi|542229988	99.17	9	8	2	Y	88679	PREDICTED: protein-glutamine gamma-glutamyltransferase 5-like isoform X2 [Oreochromis niloticus]
267	116545	gi|542229986	99.17	9	8	2	Y	88679	PREDICTED: protein-glutamine gamma-glutamyltransferase 5-like isoform X1 [Oreochromis niloticus]
267	116546	gi|542229990	99.17	9	8	2	Y	88679	PREDICTED: protein-glutamine gamma-glutamyltransferase 5-like isoform X3 [Oreochromis niloticus]
267	116547	gi|542229996	99.17	9	8	2	Y	88679	PREDICTED: protein-glutamine gamma-glutamyltransferase 5-like isoform X6 [Oreochromis niloticus]
267	116548	gi|542229994	99.17	9	8	2	Y	88679	PREDICTED: protein-glutamine gamma-glutamyltransferase 5-like isoform X5 [Oreochromis niloticus]
267	116549	gi|542229992	99.17	9	8	2	Y	88679	PREDICTED: protein-glutamine gamma-glutamyltransferase 5-like isoform X4 [Oreochromis niloticus]
318	116535	gi|348541603	99.17	20	6	6	Y	48163	PREDICTED: protein disulfide-isomerase A6-like [Oreochromis niloticus]
298	116573	gi|348508229	99.17	47	8	8	N	13792	PREDICTED: 40S ribosomal protein S25-like [Oreochromis niloticus]
222	116583	gi|542249570	99.17	38	10	4	Y	27574	PREDICTED: 14-3-3 protein epsilon-like isoform X3 [Oreochromis niloticus]
222	116585	gi|348537740	99.17	35	10	4	Y	29244	PREDICTED: 14-3-3 protein epsilon-like isoform X1 [Oreochromis niloticus]
222	116586	gi|542249568	99.17	35	10	4	Y	29459	PREDICTED: 14-3-3 protein epsilon-like isoform X2 [Oreochromis niloticus]
330	116662	gi|348545947	99.17	51	7	2	Y	21896	PREDICTED: tubulin alpha-1C chain-like partial [Oreochromis niloticus]
240	116541	gi|348536098	99.16	60	9	6	Y	17575	PREDICTED: peptidyl-prolyl cis-trans isomerase-like [Oreochromis niloticus]
269	116525	gi|542228938	99.16	15	8	8	Y	54017	PREDICTED: ras GTPase-activating protein-binding protein 1-like isoform X2 [Oreochromis niloticus]
284	116536	gi|348511912	99.16	27	7	6	N	31977	PREDICTED: heterogeneous nuclear ribonucleoprotein A0-like [Oreochromis niloticus]
292	116576	gi|542230713	99.16	29	8	5	Y	25606	PREDICTED: glutathione S-transferase A-like isoform X2 [Oreochromis niloticus]
292	116577	gi|542230711	99.16	29	8	5	Y	25606	PREDICTED: glutathione S-transferase A-like isoformX1 [Oreochromis niloticus]
221	116572	gi|542208706	99.16	38	9	9	Y	21263	PREDICTED: glia maturation factor beta-like [Oreochromis niloticus]
293	116587	gi|348532321	99.16	47	7	7	Y	21382	PREDICTED: 60S ribosomal protein L17-like [Oreochromis niloticus]
340	116596	gi|542239036	99.16	19	7	7	N	34100	PREDICTED: tumor-associated calcium signal transducer 2-like isoform X3 [Oreochromis niloticus]
340	116597	gi|348529736	99.16	19	7	7	N	34723	PREDICTED: tumor-associated calcium signal transducer 2-like isoform X1 [Oreochromis niloticus]
291	116555	gi|525344731	99.16	24	8	8	Y	35107	guanine nucleotide-binding protein subunit beta-2-like 1 [Oreochromis niloticus]
285	116554	gi|348524673	99.16	39	8	6	Y	24475	PREDICTED: calpain small subunit 1-like [Oreochromis niloticus]
264	116595	gi|348501638	99.16	19	8	1	Y	45313	PREDICTED: actin-related protein 2-A-like isoform 1 [Oreochromis niloticus]
327	116538	gi|348542415	99.16	21	7	7	N	47801	PREDICTED: serum deprivation-response protein-like [Oreochromis niloticus]
339	116588	gi|348505842	99.16	25	6	6	N	35106	PREDICTED: electron transfer flavoprotein subunit alpha mitochondrial-like [Oreochromis niloticus]
294	116591	gi|348512859	99.16	25	6	6	Y	39986	PREDICTED: twinfilin-1-like [Oreochromis niloticus]
420	116589	gi|542251465	99.16	55	7	7	Y	14089	PREDICTED: prefoldin subunit 1-like isoform X2 [Oreochromis niloticus]
420	116590	gi|348539160	99.16	54	7	7	Y	14217	PREDICTED: prefoldin subunit 1-like isoform X1 [Oreochromis niloticus]
332	116683	gi|348518405	99.16	36	8	3	Y	20846	PREDICTED: lactoylglutathione lyase-like isoform X1 [Oreochromis niloticus]
332	116686	gi|542226886	99.16	32	8	3	Y	22754	PREDICTED: lactoylglutathione lyase-like isoform X2 [Oreochromis niloticus]
281	116592	gi|348520151	99.16	15	7	4	N	44573	PREDICTED: actin-related protein 2-B-like isoform X1 [Oreochromis niloticus]
130	116645	gi|542183756	99.16	12	12	4	Y	62150	PREDICTED: keratin type II cytoskeletal 8-like [Oreochromis niloticus]
137	116602	gi|348510135	99.16	18	13	3	Y	47379	PREDICTED: keratin type I cytoskeletal 13-like [Oreochromis niloticus]
320	116621	gi|542235689	99.16	16	8	8	Y	65484	PREDICTED: serine/threonine-protein phosphatase 2A 65 kDa regulatory subunit A beta isoform-like [Oreochromis niloticus]
277	116564	gi|542198223	99.15	22	7	3	Y	39988	PREDICTED: septin-2-like isoform X2 [Oreochromis niloticus]
277	116565	gi|348527162	99.15	22	7	3	Y	39988	PREDICTED: septin-2-like isoform X1 [Oreochromis niloticus]
233	116570	gi|348521814	99.15	30	8	4	N	24560	PREDICTED: charged multivesicular body protein 4b-like [Oreochromis niloticus]
312	116598	gi|348518734	99.15	21	8	8	N	43367	PREDICTED: pyruvate dehydrogenase E1 component subunit alpha somatic form mitochondrial-like [Oreochromis niloticus]
306	116521	gi|348512204	99.15	45	8	8	N	18675	PREDICTED: 60S ribosomal protein L21-like [Oreochromis niloticus]
184	116579	gi|542210331	99.15	59	10	5	Y	16892	PREDICTED: myosin light polypeptide 6-like isoform X3 [Oreochromis niloticus]
184	116580	gi|542210329	99.15	59	10	5	Y	16896	PREDICTED: myosin light polypeptide 6-like isoform X2 [Oreochromis niloticus]
184	116581	gi|542210333	99.15	59	10	5	Y	16892	PREDICTED: myosin light polypeptide 6-like isoform X4 [Oreochromis niloticus]
329	116658	gi|348534148	99.15	39	8	8	N	26097	PREDICTED: proteasome subunit beta type-1-A-like [Oreochromis niloticus]
321	116638	gi|348523133	99.14	51	7	2	Y	14742	PREDICTED: ubiquitin-60S ribosomal protein L40-like [Oreochromis niloticus]
379	116613	gi|348514261	99.14	54	6	4	N	18926	PREDICTED: cofilin-2-like [Oreochromis niloticus]
353	116627	gi|348509041	99.14	29	6	5	N	23527	PREDICTED: 60S ribosomal protein L19-like [Oreochromis niloticus]
353	116637	gi|348508687	99.13	29	6	5	N	23628	PREDICTED: 60S ribosomal protein L19-like [Oreochromis niloticus]
131	116883	gi|348537024	99.14	33	13	3	Y	42055	PREDICTED: actin cytoplasmic 2-like isoform 1 [Oreochromis niloticus]
271	116685	gi|348512773	99.14	22	9	2	Y	58164	PREDICTED: pyruvate kinase PKM isoform 1 [Oreochromis niloticus]
356	116649	gi|542228851	99.14	11	6	5	Y	80047	PREDICTED: calpain-1 catalytic subunit-like isoform X2 [Oreochromis niloticus]
356	116650	gi|348520163	99.12	8	5	4	Y	80047	PREDICTED: calpain-1 catalytic subunit-like isoform X1 [Oreochromis niloticus]
369	116584	gi|348541011	99.14	12	6	6	N	63835	PREDICTED: eukaryotic peptide chain release factor GTP-binding subunit ERF3A isoform 1 [Oreochromis niloticus]
211	116614	gi|348517843	99.14	53	10	10	Y	14865	PREDICTED: 60S ribosomal protein L23-like [Oreochromis niloticus]
260	116619	gi|542203604	99.14	23	7	4	Y	44242	PREDICTED: nucleosome assembly protein 1-like 1-like isoform X2 [Oreochromis niloticus]
260	116620	gi|348524652	99.14	22	7	4	Y	45410	PREDICTED: nucleosome assembly protein 1-like 1-like isoform X1 [Oreochromis niloticus]
308	116600	gi|348529228	99.14	30	6	6	Y	26076	PREDICTED: V-type proton ATPase subunit E 1-like isoformX1 [Oreochromis niloticus]
308	116603	gi|542238023	99.13	24	6	6	Y	31762	PREDICTED: V-type proton ATPase subunit E 1-like isoform X2 [Oreochromis niloticus]
197	116657	gi|348535824	99.13	60	11	11	N	15174	PREDICTED: profilin-2-like isoform 2 [Oreochromis niloticus]
265	116656	gi|348512252	99.13	78	8	8	Y	11203	PREDICTED: cystatin-A1-like [Oreochromis niloticus]
371	116631	gi|348515143	99.13	51	7	6	N	16570	PREDICTED: actin-related protein 2/3 complex subunit 5-like isoform X1 [Oreochromis niloticus]
393	116667	gi|542197390	99.13	20	6	6	N	46647	PREDICTED: drebrin-like protein B-like isoform X5 [Oreochromis niloticus]
393	116668	gi|542197388	99.13	19	6	6	N	49539	PREDICTED: drebrin-like protein B-like isoform X4 [Oreochromis niloticus]
393	116669	gi|542197386	99.13	18	6	6	N	50739	PREDICTED: drebrin-like protein B-like isoform X3 [Oreochromis niloticus]
393	116670	gi|542197382	99.13	17	6	6	N	53631	PREDICTED: drebrin-like protein B-like isoform X1 [Oreochromis niloticus]
341	116664	gi|348500176	99.13	45	6	6	Y	17700	PREDICTED: 60S ribosomal protein L12-like [Oreochromis niloticus]
362	116605	gi|542174046	99.13	10	6	3	N	92967	PREDICTED: catenin delta-1-like isoform X6 [Oreochromis niloticus]
362	116606	gi|542174050	99.13	10	6	3	N	92967	PREDICTED: catenin delta-1-like isoform X7 [Oreochromis niloticus]
362	116607	gi|542174052	99.13	10	6	3	N	92967	PREDICTED: catenin delta-1-like isoform X8 [Oreochromis niloticus]
362	116608	gi|542174042	99.13	9	6	3	N	100041	PREDICTED: catenin delta-1-like isoform X5 [Oreochromis niloticus]
362	116609	gi|542174040	99.13	9	6	3	N	100998	PREDICTED: catenin delta-1-like isoform X4 [Oreochromis niloticus]
362	116610	gi|542174036	99.13	9	6	3	N	101791	PREDICTED: catenin delta-1-like isoform X3 [Oreochromis niloticus]
362	116611	gi|542174024	99.13	9	6	3	N	101791	PREDICTED: catenin delta-1-like isoform X1 [Oreochromis niloticus]
362	116612	gi|542174032	99.13	9	6	3	N	101791	PREDICTED: catenin delta-1-like isoform X2 [Oreochromis niloticus]
214	116659	gi|348506386	99.13	32	9	9	Y	27406	PREDICTED: proteasome subunit alpha type-6-like [Oreochromis niloticus]
349	116593	gi|542201168	99.13	9	7	1	Y	92856	PREDICTED: von Willebrand factor A domain-containing protein 5A-like [Oreochromis niloticus]
286	116617	gi|542172117	99.13	25	8	8	N	32230	PREDICTED: heterogeneous nuclear ribonucleoprotein A0-like [Oreochromis niloticus]
342	116666	gi|348519833	99.13	13	6	6	Y	55653	PREDICTED: d-3-phosphoglycerate dehydrogenase-like [Oreochromis niloticus]
307	116571	gi|348530756	99.13	22	7	7	Y	30089	PREDICTED: 40S ribosomal protein S2-like [Oreochromis niloticus]
182	116847	gi|348527316	99.13	58	11	11	Y	14969	PREDICTED: profilin-1-like [Oreochromis niloticus]
372	116635	gi|348513733	99.13	20	6	6	N	37349	PREDICTED: annexin A3-like [Oreochromis niloticus]
394	116676	gi|348516838	99.13	31	6	6	Y	24001	PREDICTED: ES1 protein homolog mitochondrial-like [Oreochromis niloticus]
295	116640	gi|348514199	99.13	33	7	7	N	24336	PREDICTED: GTP-binding nuclear protein Ran-like isoform X1 [Oreochromis niloticus]
295	116719	gi|542173908	99.09	27	7	7	N	29399	PREDICTED: GTP-binding nuclear protein Ran-like isoform X2 [Oreochromis niloticus]
91	116842	gi|542182556	99.13	5	13	2	Y	229493	PREDICTED: myosin-11-like isoform X4 [Oreochromis niloticus]
381	116677	gi|348528993	99.13	30	6	6	Y	32915	PREDICTED: inorganic pyrophosphatase-like [Oreochromis niloticus]
430	116843	gi|525343719	99.13	39	6	6	Y	26630	NCC receptor 1 like protein [Oreochromis niloticus]
350	116633	gi|542250837	99.12	3	5	5	Y	247439	PREDICTED: CAD protein-like [Oreochromis niloticus]
383	116680	gi|348505783	99.12	17	6	4	N	36288	PREDICTED: L-lactate dehydrogenase A chain isoform 1 [Oreochromis niloticus]
363	116646	gi|348530474	99.12	19	6	2	Y	46960	PREDICTED: gamma-enolase [Oreochromis niloticus]
380	116661	gi|348514225	99.12	58	6	6	Y	15809	PREDICTED: thiosulfate sulfurtransferase/rhodanese-like domain-containing protein 1-like [Oreochromis niloticus]
331	116682	gi|542249572	99.12	30	7	1	Y	26965	PREDICTED: 14-3-3 protein epsilon-like isoform X4 [Oreochromis niloticus]
373	116652	gi|542246799	99.12	42	6	6	N	17180	PREDICTED: 40S ribosomal protein S13-like [Oreochromis niloticus]
385	116699	gi|348508050	99.12	31	6	6	Y	26448	PREDICTED: proteasome subunit alpha type-5-like [Oreochromis niloticus]
261	116651	gi|525343244	99.12	45	8	7	Y	15795	ribosomal protein L32 [Oreochromis niloticus]
441	116802	gi|348506034	99.12	36	6	1	Y	17295	PREDICTED: ubiquitin-conjugating enzyme E2 N-like [Oreochromis niloticus]
412	116691	gi|542181023	99.12	41	8	8	Y	19829	PREDICTED: hemolytic toxin Avt-1-like isoform X4 [Oreochromis niloticus]
412	116692	gi|542181020	99.12	41	6	6	Y	19829	PREDICTED: hemolytic toxin Avt-1-like isoform X3 [Oreochromis niloticus]
287	116717	gi|542243768	99.11	14	8	1	Y	53245	PREDICTED: tubulin beta-1 chain-like isoform X1 [Oreochromis niloticus]
287	116718	gi|542243770	99.11	13	8	1	Y	53446	PREDICTED: tubulin beta-1 chain-like isoform X2 [Oreochromis niloticus]
337	116879	gi|348514185	99.11	63	7	7	Y	12481	PREDICTED: macrophage migration inhibitory factor-like [Oreochromis niloticus]
300	116615	gi|542229266	99.11	20	6	3	N	43216	PREDICTED: KH domain-containing RNA-binding signal transduction-associated protein 1-like isoform X1 [Oreochromis niloticus]
323	116698	gi|348501524	99.11	24	7	1	Y	27478	PREDICTED: glutathione S-transferase omega-1-like [Oreochromis niloticus]
397	116710	gi|348527068	99.11	14	6	6	N	47256	PREDICTED: endoplasmic reticulum resident protein 44-like [Oreochromis niloticus]
335	116712	gi|348535758	99.11	18	7	6	Y	37316	PREDICTED: guanine nucleotide-binding protein G(I)/G(S)/G(T) subunit beta-1-like isoform X1 [Oreochromis niloticus]
335	116713	gi|542246527	99.11	18	7	6	Y	37316	PREDICTED: guanine nucleotide-binding protein G(I)/G(S)/G(T) subunit beta-1-like isoform X2 [Oreochromis niloticus]
335	116714	gi|542246530	99.11	18	7	6	Y	37316	PREDICTED: guanine nucleotide-binding protein G(I)/G(S)/G(T) subunit beta-1-like isoform X3 [Oreochromis niloticus]
421	116663	gi|348533377	99.11	16	5	5	N	46051	PREDICTED: aspartate aminotransferase cytoplasmic-like [Oreochromis niloticus]
384	116693	gi|542178236	99.11	15	5	5	N	39874	PREDICTED: hsc70-interacting protein-like isoform X3 [Oreochromis niloticus]
384	116694	gi|542178228	99.11	15	5	5	N	39945	PREDICTED: hsc70-interacting protein-like isoform X1 [Oreochromis niloticus]
384	116695	gi|542178232	99.11	15	5	5	N	39945	PREDICTED: hsc70-interacting protein-like isoform X2 [Oreochromis niloticus]
305	116639	gi|348535105	99.11	13	6	6	Y	55713	PREDICTED: V-type proton ATPase subunit B brain isoform-like [Oreochromis niloticus]
481	116707	gi|348537545	99.11	85	6	6	Y	10182	PREDICTED: acyl-CoA-binding protein-like isoform X1 [Oreochromis niloticus]
386	116705	gi|348503766	99.1	14	5	5	Y	53729	PREDICTED: dihydrolipoyl dehydrogenase mitochondrial-like [Oreochromis niloticus]
313	116702	gi|348524939	99.1	20	8	8	N	41326	PREDICTED: acetyl-CoA acetyltransferase cytosolic-like [Oreochromis niloticus]
333	116689	gi|542257692	99.1	18	6	6	N	45962	PREDICTED: eukaryotic initiation factor 4A-I isoform X2 [Oreochromis niloticus]
333	116690	gi|348542991	99.1	18	6	6	N	46215	PREDICTED: eukaryotic initiation factor 4A-I isoform X1 [Oreochromis niloticus]
382	116678	gi|542234555	99.1	26	6	6	N	26588	PREDICTED: electron transfer flavoprotein subunit beta-like isoform X2 [Oreochromis niloticus]
382	116679	gi|348526141	99.1	24	6	6	N	27594	PREDICTED: electron transfer flavoprotein subunit beta-like isoform X1 [Oreochromis niloticus]
396	116701	gi|348521702	99.1	30	5	5	N	22762	PREDICTED: alpha/beta hydrolase domain-containing protein 14B-like [Oreochromis niloticus]
303	116675	gi|348541525	99.1	21	7	7	Y	38839	PREDICTED: tropomodulin-3-like [Oreochromis niloticus]
411	116641	gi|348537840	99.1	14	5	5	N	48491	PREDICTED: cytochrome b-c1 complex subunit 2 mitochondrial-like [Oreochromis niloticus]
343	116740	gi|348521488	99.09	20	7	1	N	32637	PREDICTED: F-actin-capping protein subunit alpha-1-like [Oreochromis niloticus]
344	116745	gi|542195265	99.09	18	6	6	Y	34322	PREDICTED: uridine phosphorylase 1-like isoform X4 [Oreochromis niloticus]
344	116746	gi|348534028	99.09	18	6	6	Y	34322	PREDICTED: uridine phosphorylase 1-like isoform X1 [Oreochromis niloticus]
344	116747	gi|542195260	99.09	18	6	6	Y	34322	PREDICTED: uridine phosphorylase 1-like isoform X2 [Oreochromis niloticus]
344	116748	gi|542195262	99.09	18	6	6	Y	34322	PREDICTED: uridine phosphorylase 1-like isoform X3 [Oreochromis niloticus]
422	116673	gi|348545278	99.09	10	5	4	N	77897	PREDICTED: calpain-2 catalytic subunit-like [Oreochromis niloticus]
395	116696	gi|348509031	99.09	25	6	6	Y	26725	PREDICTED: LIM and SH3 domain protein 1-like [Oreochromis niloticus]
408	116636	gi|348543287	99.09	18	6	6	Y	47759	PREDICTED: perilipin-2-like [Oreochromis niloticus]
402	116653	gi|542216887	99.09	8	6	6	N	86054	PREDICTED: nascent polypeptide-associated complex subunit alpha muscle-specific form isoform X4 [Oreochromis niloticus]
402	116654	gi|542216885	99.09	8	6	6	N	87401	PREDICTED: nascent polypeptide-associated complex subunit alpha muscle-specific form isoform X3 [Oreochromis niloticus]
402	116655	gi|542216883	99.09	8	5	5	N	87401	PREDICTED: nascent polypeptide-associated complex subunit alpha muscle-specific form isoform X2 [Oreochromis niloticus]
402	116788	gi|542216894	99.06	33	6	6	N	23514	PREDICTED: nascent polypeptide-associated complex subunit alpha muscle-specific form isoform X7 [Oreochromis niloticus]
402	116789	gi|348502935	99.06	33	5	5	N	23514	PREDICTED: nascent polypeptide-associated complex subunit alpha muscle-specific form isoform X1 [Oreochromis niloticus]
402	116790	gi|542216889	99.06	16	5	5	N	46659	PREDICTED: nascent polypeptide-associated complex subunit alpha muscle-specific form isoform X5 [Oreochromis niloticus]
402	116791	gi|542216891	99.06	16	6	6	N	46659	PREDICTED: nascent polypeptide-associated complex subunit alpha muscle-specific form isoform X6 [Oreochromis niloticus]
322	116674	gi|348524564	99.08	15	6	6	Y	50503	PREDICTED: rab GDP dissociation inhibitor beta-like isoform 1 [Oreochromis niloticus]
322	116720	gi|348524566	99.07	17	6	6	Y	45369	PREDICTED: rab GDP dissociation inhibitor beta-like isoform 2 [Oreochromis niloticus]
423	116715	gi|348535332	99.08	62	5	5	N	12582	PREDICTED: tubulin-specific chaperone A-like isoform X1 [Oreochromis niloticus]
405	116782	gi|348537120	99.08	8	6	5	Y	64421	PREDICTED: cystathionine beta-synthase-like [Oreochromis niloticus]
375	116736	gi|348529512	99.08	11	6	6	N	67903	PREDICTED: phosphoglucomutase-2 [Oreochromis niloticus]
425	116735	gi|348535708	99.07	7	5	5	N	75196	PREDICTED: acetoacetyl-CoA synthetase-like [Oreochromis niloticus]
338	116943	gi|348536799	99.07	10	7	1	Y	70285	PREDICTED: 78 kDa glucose-regulated protein-like [Oreochromis niloticus]
364	116684	gi|348533153	99.07	27	6	5	Y	28723	PREDICTED: THO complex subunit 4-like [Oreochromis niloticus]
403	116704	gi|348518018	99.07	32	5	1	Y	16346	PREDICTED: ubiquitin-conjugating enzyme E2 variant 1-like isoform X1 [Oreochromis niloticus]
347	116648	gi|542183760	99.07	9	5	5	N	74134	PREDICTED: eukaryotic translation initiation factor 4B-like isoform X1 [Oreochromis niloticus]
460	116792	gi|348510889	99.06	54	5	5	N	14925	PREDICTED: fatty acid-binding protein brain-like [Oreochromis niloticus]
513	116793	gi|348507517	99.06	18	5	5	N	43401	PREDICTED: filamin-binding LIM protein 1-like [Oreochromis niloticus]
461	116799	gi|348527212	99.06	33	5	5	Y	23930	PREDICTED: osteoclast-stimulating factor 1-like [Oreochromis niloticus]
357	116725	gi|542203744	99.06	8	5	1	Y	80065	PREDICTED: von Willebrand factor A domain-containing protein 5A-like [Oreochromis niloticus]
439	116794	gi|348513099	99.06	22	6	6	Y	44062	PREDICTED: protein NDRG1-like isoform 1 [Oreochromis niloticus]
440	116800	gi|348520120	99.06	47	5	3	N	12131	PREDICTED: thioredoxin-like [Oreochromis niloticus]
345	116796	gi|348510801	99.06	35	7	7	N	16952	PREDICTED: eukaryotic translation initiation factor 5A-1-like [Oreochromis niloticus]
463	116804	gi|542224383	99.06	19	5	5	N	37137	PREDICTED: annexin A3-like isoform X2 [Oreochromis niloticus]
463	116805	gi|542224381	99.06	18	5	5	N	38686	PREDICTED: annexin A3-like isoform X1 [Oreochromis niloticus]
325	116820	gi|348544209	99.05	40	6	6	Y	13610	PREDICTED: histone H2B 1/2-like [Oreochromis niloticus]
325	116821	gi|542235855	99.05	40	6	6	Y	13610	PREDICTED: histone H2B 1/2-like [Oreochromis niloticus]
325	116822	gi|348544227	99.05	40	6	6	Y	13610	PREDICTED: histone H2B 1/2-like [Oreochromis niloticus]
325	116823	gi|348527424	99.05	40	6	6	Y	13610	PREDICTED: histone H2B 1/2-like [Oreochromis niloticus]
325	116824	gi|542235825	99.05	40	6	6	Y	13610	PREDICTED: histone H2B 1/2-like [Oreochromis niloticus]
325	116825	gi|348527410	99.05	40	6	6	Y	13610	PREDICTED: histone H2B 1/2-like [Oreochromis niloticus]
325	116826	gi|348539176	99.05	40	6	6	Y	13610	PREDICTED: histone H2B 1/2-like [Oreochromis niloticus]
325	116827	gi|348544213	99.05	40	6	6	Y	13610	PREDICTED: histone H2B 1/2-like [Oreochromis niloticus]
325	116828	gi|348527378	99.05	40	6	6	Y	13610	PREDICTED: histone H2B 1/2-like [Oreochromis niloticus]
325	116829	gi|348543347	99.05	40	6	6	Y	13610	PREDICTED: histone H2B 1/2-like [Oreochromis niloticus]
325	116830	gi|542235830	99.05	40	6	6	Y	13610	PREDICTED: histone H2B 1/2-like [Oreochromis niloticus]
325	116831	gi|348527404	99.05	40	6	6	Y	13610	PREDICTED: histone H2B 1/2-like [Oreochromis niloticus]
324	116741	gi|348512777	99.05	43	7	7	N	15913	PREDICTED: cytochrome c oxidase subunit 5A mitochondrial-like isoform X1 [Oreochromis niloticus]
324	116742	gi|542222766	99.05	43	8	8	N	15913	PREDICTED: cytochrome c oxidase subunit 5A mitochondrial-like isoform X2 [Oreochromis niloticus]
374	116733	gi|348509049	99.05	31	6	6	Y	29832	PREDICTED: prohibitin-like [Oreochromis niloticus]
223	116786	gi|348524388	99.05	65	9	8	Y	17507	PREDICTED: transcription factor BTF3-like isoform 2 [Oreochromis niloticus]
223	116860	gi|542232297	99.04	48	9	8	Y	23740	PREDICTED: transcription factor BTF3-like isoform 1 [Oreochromis niloticus]
289	116819	gi|348519649	99.05	47	9	3	N	11674	PREDICTED: cytochrome c-b-like [Oreochromis niloticus]
288	116813	gi|542198744	99.05	49	8	3	N	11557	PREDICTED: cytochrome c-like isoform X5 [Oreochromis niloticus]
288	116814	gi|348501668	99.05	49	8	3	N	11557	PREDICTED: cytochrome c-like isoformX2 [Oreochromis niloticus]
288	116815	gi|542198747	99.05	49	9	3	N	11557	PREDICTED: cytochrome c-like isoform X6 [Oreochromis niloticus]
288	116817	gi|542198742	99.05	48	9	3	N	11877	PREDICTED: cytochrome c-like isoform X4 [Oreochromis niloticus]
288	116818	gi|542198740	99.05	45	9	3	N	12633	PREDICTED: cytochrome c-like isoform X3 [Oreochromis niloticus]
377	116812	gi|348526860	99.05	73	7	7	Y	11088	PREDICTED: protein S100-A10-like [Oreochromis niloticus]
376	116803	gi|348514474	99.05	72	8	8	Y	12996	PREDICTED: thiosulfate sulfurtransferase/rhodanese-like domain-containing protein 1-like [Oreochromis niloticus]
398	116795	gi|348541671	99.05	31	6	6	N	23526	PREDICTED: high mobility group protein B1-like [Oreochromis niloticus]
490	116759	gi|542185931	99.05	10	5	5	N	58806	PREDICTED: copine-1-like isoform X3 [Oreochromis niloticus]
490	116760	gi|542185927	99.05	10	5	5	N	58877	PREDICTED: copine-1-like isoform X2 [Oreochromis niloticus]
490	116761	gi|542185923	99.05	10	5	5	N	58877	PREDICTED: copine-1-like isoform X1 [Oreochromis niloticus]
462	116801	gi|348517536	99.05	22	5	5	N	33332	PREDICTED: glycine N-methyltransferase-like [Oreochromis niloticus]
479	116711	gi|348502044	99.05	9	5	5	N	84860	PREDICTED: aconitate hydratase mitochondrial-like [Oreochromis niloticus]
388	116751	gi|348537895	99.05	23	6	6	N	22499	PREDICTED: flavin reductase (NADPH)-like [Oreochromis niloticus]
438	116727	gi|542209146	99.05	13	5	5	N	38753	PREDICTED: UDP-glucose 4-epimerase-like isoform X2 [Oreochromis niloticus]
438	116728	gi|542209148	99.05	13	5	5	N	38753	PREDICTED: UDP-glucose 4-epimerase-like isoform X3 [Oreochromis niloticus]
438	116838	gi|348517499	99.05	13	5	5	N	38696	PREDICTED: UDP-glucose 4-epimerase-like isoform X1 [Oreochromis niloticus]
413	116758	gi|348533365	99.05	12	5	5	N	57611	PREDICTED: T-complex protein 1 subunit delta-like [Oreochromis niloticus]
427	116779	gi|542228208	99.05	15	5	5	N	45435	PREDICTED: lupus La protein homolog A-like isoform X1 [Oreochromis niloticus]
390	116877	gi|542227085	99.05	54	6	6	Y	18096	PREDICTED: 40S ribosomal protein S7-like [Oreochromis niloticus]
255	116980	gi|348529989	99.05	51	7	7	Y	10804	PREDICTED: protein S100-A10-like [Oreochromis niloticus]
400	116721	gi|542251393	99.05	6	6	4	Y	94819	PREDICTED: phenylalanine--tRNA ligase beta subunit [Oreochromis niloticus]
247	116956	gi|348508100	99.05	46	9	3	Y	19832	PREDICTED: myosin regulatory light polypeptide 9-like [Oreochromis niloticus]
429	116783	gi|348528795	99.05	28	5	5	Y	20411	PREDICTED: actin-related protein 2/3 complex subunit 3-like [Oreochromis niloticus]
429	116784	gi|348513715	99.05	28	5	5	Y	20437	PREDICTED: actin-related protein 2/3 complex subunit 3-like [Oreochromis niloticus]
387	116723	gi|542202601	99.05	27	6	6	N	18800	PREDICTED: 10 kDa heat shock protein mitochondrial-like [Oreochromis niloticus]
445	116845	gi|542239494	99.05	17	5	5	N	40106	PREDICTED: 26S proteasome non-ATPase regulatory subunit 4-like [Oreochromis niloticus]
444	116834	gi|542264205	99.04	31	5	5	Y	18859	PREDICTED: glutathione synthetase-like partial [Oreochromis niloticus]
444	116835	gi|542264207	99.04	31	5	5	Y	18859	PREDICTED: glutathione synthetase-like partial [Oreochromis niloticus]
410	116851	gi|542259716	99.04	35	6	5	Y	16436	PREDICTED: actin-related protein 2/3 complex subunit 5-like [Oreochromis niloticus]
437	116726	gi|348531543	99.04	20	5	5	N	23618	PREDICTED: 60S ribosomal protein L13a-like [Oreochromis niloticus]
378	116854	gi|348539170	99.04	42	6	6	Y	16273	PREDICTED: 40S ribosomal protein S14-like isoform X1 [Oreochromis niloticus]
378	116855	gi|542251519	99.04	42	6	6	Y	16273	PREDICTED: 40S ribosomal protein S14-like isoform X2 [Oreochromis niloticus]
416	116864	gi|348509526	99.04	44	5	5	Y	14257	PREDICTED: programmed cell death protein 5-like [Oreochromis niloticus]
254	116955	gi|348503462	99.04	46	8	2	Y	19879	PREDICTED: myosin regulatory light chain 2 smooth muscle minor isoform-like [Oreochromis niloticus]
426	116763	gi|542214889	99.04	29	5	5	N	15328	PREDICTED: histone H3.3-like [Oreochromis niloticus]
426	116764	gi|348545557	99.04	29	5	5	N	15388	PREDICTED: histone H3.2-like [Oreochromis niloticus]
426	116765	gi|348545828	99.04	29	5	5	N	15388	PREDICTED: histone H3.2-like [Oreochromis niloticus]
426	116766	gi|348543339	99.04	29	5	5	N	15388	PREDICTED: histone H3.2-like [Oreochromis niloticus]
426	116767	gi|542244628	99.04	29	5	5	N	15388	PREDICTED: histone H3.2-like [Oreochromis niloticus]
426	116768	gi|542255817	99.04	29	5	5	Y	15388	PREDICTED: histone H3.2-like [Oreochromis niloticus]
426	116769	gi|542252529	99.04	29	5	5	N	15388	PREDICTED: histone H3.2-like [Oreochromis niloticus]
426	116770	gi|348543345	99.04	29	5	5	N	15388	PREDICTED: histone H3.2-like [Oreochromis niloticus]
426	116771	gi|348539178	99.04	29	5	5	N	15388	PREDICTED: histone H3.2-like isoform X1 [Oreochromis niloticus]
426	116772	gi|348527414	99.04	29	5	5	N	15388	PREDICTED: histone H3.2-like [Oreochromis niloticus]
426	116773	gi|348502535	99.04	29	5	5	N	15328	PREDICTED: histone H3.3-like [Oreochromis niloticus]
426	116774	gi|542232495	99.04	29	5	5	Y	15328	PREDICTED: histone H3.3-like isoform X2 [Oreochromis niloticus]
426	116775	gi|348524667	99.04	29	5	5	N	15328	PREDICTED: histone H3.3-like isoform X1 [Oreochromis niloticus]
426	116776	gi|348544207	99.04	29	5	5	N	15388	PREDICTED: histone H3.2-like [Oreochromis niloticus]
426	116777	gi|542235828	99.04	29	5	5	N	15388	PREDICTED: histone H3.2-like [Oreochromis niloticus]
426	116778	gi|348527390	99.04	29	5	5	N	15388	PREDICTED: histone H3.2-like [Oreochromis niloticus]
426	116881	gi|542251529	99.03	18	5	5	N	24703	PREDICTED: histone H3.2-like isoform X2 [Oreochromis niloticus]
309	116716	gi|348521023	99.04	33	6	6	Y	23115	PREDICTED: rho GDP-dissociation inhibitor 1-like [Oreochromis niloticus]
465	116844	gi|348506307	99.04	27	5	4	Y	24806	PREDICTED: peptidyl-prolyl cis-trans isomerase FKBP3-like [Oreochromis niloticus]
314	116866	gi|348523445	99.04	65	9	8	Y	15480	PREDICTED: 40S ribosomal protein S17-like isoform X1 [Oreochromis niloticus]
314	116867	gi|542231632	99.04	64	9	8	Y	15608	PREDICTED: 40S ribosomal protein S17-like isoform X2 [Oreochromis niloticus]
428	116781	gi|542205027	99.04	32	5	5	N	19653	PREDICTED: 40S ribosomal protein S15-like [Oreochromis niloticus]
172	116872	gi|348529738	99.04	68	8	8	Y	16838	PREDICTED: calmodulin-like [Oreochromis niloticus]
432	116880	gi|348540653	99.03	40	5	5	N	17553	PREDICTED: peptidyl-prolyl cis-trans isomerase NIMA-interacting 1-like [Oreochromis niloticus]
455	117016	gi|348520132	99.03	44	5	3	N	11971	PREDICTED: thioredoxin-like [Oreochromis niloticus]
389	116780	gi|348528909	99.03	11	5	5	N	47397	PREDICTED: actin-related protein 3-like isoform 1 [Oreochromis niloticus]
359	116917	gi|348514005	99.03	16	6	6	Y	38487	PREDICTED: cathepsin L1-like [Oreochromis niloticus]
424	116731	gi|348507922	99.03	28	5	5	Y	23250	PREDICTED: ras-related protein Rab-7a-like [Oreochromis niloticus]
424	116732	gi|348510369	99.03	28	5	5	Y	23567	PREDICTED: ras-related protein Rab-7a-like [Oreochromis niloticus]
406	116863	gi|348533201	99.02	13	5	5	Y	52562	PREDICTED: polymerase I and transcript release factor-like [Oreochromis niloticus]
446	116887	gi|348502780	99.02	16	5	5	N	52172	PREDICTED: citrate synthase mitochondrial-like [Oreochromis niloticus]
464	116839	gi|348514215	99.02	11	5	5	Y	50545	PREDICTED: elongation factor 1-gamma-like [Oreochromis niloticus]
346	116833	gi|348510367	99.02	12	6	6	Y	52153	PREDICTED: cytochrome b-c1 complex subunit 1 mitochondrial-like [Oreochromis niloticus]
404	116753	gi|348510879	99.02	17	7	7	Y	44921	PREDICTED: obg-like ATPase 1-like [Oreochromis niloticus]
504	117002	gi|348513953	99.02	25	5	5	N	31429	PREDICTED: protein SET-like [Oreochromis niloticus]
365	116722	gi|348517001	99.02	27	7	6	N	29271	PREDICTED: microtubule-associated protein RP/EB family member 1-like [Oreochromis niloticus]
272	116846	gi|542233544	99.02	13	6	6	Y	61506	PREDICTED: brain-specific angiogenesis inhibitor 1-associated protein 2-like isoform X3 [Oreochromis niloticus]
434	116901	gi|348529550	99.02	23	7	7	Y	37900	PREDICTED: aminoacyl tRNA synthase complex-interacting multifunctional protein 1-like [Oreochromis niloticus]
466	116882	gi|348512757	99.01	16	5	5	N	48712	PREDICTED: sulfide:quinone oxidoreductase mitochondrial [Oreochromis niloticus]
368	116899	gi|348531242	99.01	9	5	5	Y	49475	PREDICTED: dihydrolipoyllysine-residue succinyltransferase component of 2-oxoglutarate dehydrogenase complex mitochondrial-like isoform 2 [Oreochromis niloticus]
367	116754	gi|542242126	99.01	12	6	6	Y	63209	PREDICTED: protein POF1B-like isoform X2 [Oreochromis niloticus]
367	116755	gi|542242124	99.01	12	6	6	Y	63735	PREDICTED: protein POF1B-like isoform X1 [Oreochromis niloticus]
354	116762	gi|348515841	99	11	6	6	N	60458	PREDICTED: aspartate--tRNA ligase cytoplasmic-like [Oreochromis niloticus]
476	116750	gi|348511663	99	13	5	5	Y	52646	PREDICTED: serum deprivation-response protein-like [Oreochromis niloticus]
409	116743	gi|348539308	99	8	5	5	Y	77298	PREDICTED: LIM domain and actin-binding protein 1-like isoform X1 [Oreochromis niloticus]
409	116744	gi|542209801	99	8	5	5	Y	77298	PREDICTED: LIM domain and actin-binding protein 1-like isoform X2 [Oreochromis niloticus]
448	116892	gi|542194010	99	15	5	5	Y	33608	PREDICTED: nucleophosmin-like [Oreochromis niloticus]
366	116729	gi|542201634	99	12	5	5	Y	74409	PREDICTED: relA-associated inhibitor-like isoform X2 [Oreochromis niloticus]
366	116730	gi|542201632	98.99	11	5	5	Y	87334	PREDICTED: relA-associated inhibitor-like isoform X1 [Oreochromis niloticus]
443	116832	gi|348533494	98.99	19	4	4	Y	28708	PREDICTED: 40S ribosomal protein S6-like [Oreochromis niloticus]
358	116888	gi|542238729	98.99	11	5	5	Y	60191	PREDICTED: coronin-2A isoform X2 [Oreochromis niloticus]
414	116787	gi|542226234	98.99	31	5	1	Y	16247	PREDICTED: ubiquitin-conjugating enzyme E2 variant 1-like isoform X2 [Oreochromis niloticus]
485	116968	gi|542216481	98.99	15	6	1	Y	50174	PREDICTED: tubulin alpha-1 chain-like [Oreochromis niloticus]
442	116816	gi|542183085	98.99	6	4	4	Y	97339	PREDICTED: importin subunit beta-1-like [Oreochromis niloticus]
447	116889	gi|525344051	98.99	32	5	5	Y	21531	60S ribosomal protein L18 [Oreochromis niloticus]
436	117032	gi|348526031	98.98	45	6	6	Y	20298	PREDICTED: peroxiredoxin-5 mitochondrial-like [Oreochromis niloticus]
593	117223	gi|542230707	98.97	17	5	3	Y	26334	PREDICTED: glutathione S-transferase A-like isoform X1 [Oreochromis niloticus]
484	116948	gi|348520149	98.97	29	4	4	Y	17348	PREDICTED: prefoldin subunit 2-like [Oreochromis niloticus]
336	116873	gi|542214437	98.97	14	4	3	Y	38602	PREDICTED: annexin A2-B-like isoform X3 [Oreochromis niloticus]
336	116874	gi|348500164	98.97	14	4	3	Y	38602	PREDICTED: annexin A2-B-like isoform X1 [Oreochromis niloticus]
336	116875	gi|542214435	98.97	14	4	3	Y	38602	PREDICTED: annexin A2-B-like isoform X2 [Oreochromis niloticus]
475	116752	gi|348526406	98.96	5	4	2	Y	112699	PREDICTED: sodium/potassium-transporting ATPase subunit alpha-3-like isoform X1 [Oreochromis niloticus]
475	116756	gi|542234992	98.96	5	4	2	Y	110242	PREDICTED: sodium/potassium-transporting ATPase subunit alpha-3-like isoform X3 [Oreochromis niloticus]
475	116757	gi|542234990	98.96	5	4	2	Y	111241	PREDICTED: sodium/potassium-transporting ATPase subunit alpha-3-like isoform X2 [Oreochromis niloticus]
475	116957	gi|542244462	98.61	4	3	1	N	112801	PREDICTED: sodium/potassium-transporting ATPase subunit alpha-3-like [Oreochromis niloticus]
326	116886	gi|348507958	98.95	38	6	1	Y	16944	PREDICTED: myosin light polypeptide 6-like [Oreochromis niloticus]
467	116933	gi|542231862	98.95	12	4	4	N	43590	PREDICTED: RNA-binding protein FUS-like [Oreochromis niloticus]
401	116893	gi|542201334	98.95	10	5	1	Y	68427	PREDICTED: von Willebrand factor A domain-containing protein 5A-like [Oreochromis niloticus]
499	116806	gi|542198172	98.93	11	4	4	N	55715	PREDICTED: putative aminopeptidase W07G4.4-like [Oreochromis niloticus]
514	116894	gi|348529544	98.92	26	4	4	N	33191	PREDICTED: hydroxyacyl-coenzyme A dehydrogenase mitochondrial-like isoform 1 [Oreochromis niloticus]
514	116895	gi|348529546	98.92	24	4	4	N	35200	PREDICTED: hydroxyacyl-coenzyme A dehydrogenase mitochondrial-like isoform 2 [Oreochromis niloticus]
483	116903	gi|348518958	98.91	26	4	3	Y	18674	PREDICTED: sorting nexin-12-like isoform X1 [Oreochromis niloticus]
483	116904	gi|542227273	98.91	25	4	3	Y	18968	PREDICTED: sorting nexin-12-like isoform X2 [Oreochromis niloticus]
449	116905	gi|348514566	98.9	20	5	1	N	25044	PREDICTED: charged multivesicular body protein 4c-like isoform X1 [Oreochromis niloticus]
449	116906	gi|542210944	98.9	20	5	1	N	25044	PREDICTED: charged multivesicular body protein 4c-like isoform X2 [Oreochromis niloticus]
502	116950	gi|348518002	98.9	15	5	5	Y	38951	PREDICTED: UV excision repair protein RAD23 homolog A-like [Oreochromis niloticus]
500	116876	gi|348517640	98.9	15	4	4	N	36025	PREDICTED: eukaryotic translation initiation factor 2 subunit 1-like [Oreochromis niloticus]
352	116923	gi|348528827	98.9	10	6	1	Y	50979	PREDICTED: keratin type II cytoskeletal 8-like [Oreochromis niloticus]
501	116912	gi|542198255	98.9	16	5	1	N	30358	PREDICTED: voltage-dependent anion-selective channel protein 2-like isoform X1 [Oreochromis niloticus]
501	117021	gi|542198253	98.81	14	5	1	N	34363	PREDICTED: voltage-dependent anion-selective channel protein 2-like isoform X3 [Oreochromis niloticus]
501	117022	gi|542198251	98.81	14	5	1	N	34494	PREDICTED: voltage-dependent anion-selective channel protein 2-like isoform X2 [Oreochromis niloticus]
492	117004	gi|542234324	98.9	24	4	4	Y	31219	PREDICTED: apolipoprotein Eb-like [Oreochromis niloticus]
431	116900	gi|542215624	98.9	13	4	4	Y	48450	PREDICTED: cytochrome b-c1 complex subunit 2 mitochondrial-like isoform X2 [Oreochromis niloticus]
431	116865	gi|348502449	98.89	14	4	4	Y	47302	PREDICTED: cytochrome b-c1 complex subunit 2 mitochondrial-like isoform X1 [Oreochromis niloticus]
224	116975	gi|348516429	98.88	80	11	11	N	11694	PREDICTED: 60S acidic ribosomal protein P2-like isoform 1 [Oreochromis niloticus]
417	116976	gi|348535467	98.88	63	4	4	Y	14201	PREDICTED: gastrotropin-like [Oreochromis niloticus]
534	116982	gi|542249930	98.88	18	4	4	N	27344	PREDICTED: proteasome subunit beta type-6-like [Oreochromis niloticus]
433	116891	gi|348530078	98.88	24	5	5	Y	22201	PREDICTED: neurofilament heavy polypeptide-like isoform X1 [Oreochromis niloticus]
605	117428	gi|542247151	98.88	7	4	4	N	58296	PREDICTED: far upstream element-binding protein 3 [Oreochromis niloticus]
355	116915	gi|542228605	98.88	15	6	6	Y	77702	PREDICTED: sorting nexin-1-like isoform X4 [Oreochromis niloticus]
355	116919	gi|348520181	98.88	11	5	5	Y	82427	PREDICTED: sorting nexin-1-like isoform X1 [Oreochromis niloticus]
355	116920	gi|542228600	98.88	9	4	4	Y	82870	PREDICTED: sorting nexin-1-like isoform X2 [Oreochromis niloticus]
355	116921	gi|542228602	98.88	11	5	5	Y	82870	PREDICTED: sorting nexin-1-like isoform X3 [Oreochromis niloticus]
469	116995	gi|348521354	98.88	25	5	5	N	24536	PREDICTED: 60S ribosomal protein L10a-like [Oreochromis niloticus]
535	116983	gi|348544205	98.88	60	4	1	N	13374	PREDICTED: histone H2A-like [Oreochromis niloticus]
535	116984	gi|348527408	98.88	59	4	1	N	13757	PREDICTED: histone H2A-like isoform X1 [Oreochromis niloticus]
535	116985	gi|348522855	98.88	59	4	1	N	13761	PREDICTED: histone H2A-like [Oreochromis niloticus]
535	116986	gi|348543343	98.88	59	4	1	N	13757	PREDICTED: histone H2A-like [Oreochromis niloticus]
535	116987	gi|542235843	98.88	59	4	1	N	13757	PREDICTED: histone H2A-like isoform X2 [Oreochromis niloticus]
535	116988	gi|348542030	98.88	57	4	1	N	14214	PREDICTED: histone H2A-like [Oreochromis niloticus]
535	116989	gi|348518790	98.88	53	4	1	N	15055	PREDICTED: histone H2A.x-like [Oreochromis niloticus]
530	117200	gi|348524978	98.88	21	5	5	Y	40186	PREDICTED: sialic acid synthase-like [Oreochromis niloticus]
470	117008	gi|542231122	98.87	13	4	4	N	33798	PREDICTED: glutathione synthetase-like isoform X2 [Oreochromis niloticus]
470	117009	gi|542231120	98.87	13	4	4	N	33798	PREDICTED: glutathione synthetase-like isoform X1 [Oreochromis niloticus]
392	117001	gi|542195980	98.87	65	5	5	Y	10001	PREDICTED: protein S100-A1-like isoform X2 [Oreochromis niloticus]
451	116959	gi|525343327	98.87	45	5	5	Y	14393	40S ribosomal protein S12 [Oreochromis niloticus]
538	117005	gi|348505781	98.87	14	4	4	N	37753	PREDICTED: calumenin-B-like [Oreochromis niloticus]
578	117029	gi|348521764	98.87	28	4	4	Y	19741	PREDICTED: serine/arginine-rich splicing factor 3-like isoform X1 [Oreochromis niloticus]
578	117030	gi|542229835	98.87	28	4	4	Y	19741	PREDICTED: serine/arginine-rich splicing factor 3-like isoform X2 [Oreochromis niloticus]
622	117184	gi|348502836	98.87	44	4	4	N	11828	PREDICTED: peptidyl-prolyl cis-trans isomerase FKBP1A-like [Oreochromis niloticus]
518	116949	gi|348527150	98.87	17	4	4	N	29483	PREDICTED: 60S ribosomal protein L6-like [Oreochromis niloticus]
520	117012	gi|348517564	98.87	11	5	5	N	50595	PREDICTED: trifunctional enzyme subunit beta mitochondrial-like [Oreochromis niloticus]
610	116990	gi|542218071	98.87	6	4	4	N	84948	PREDICTED: transferrin receptor protein 1-like isoform X1 [Oreochromis niloticus]
610	116991	gi|542218073	98.87	6	4	4	N	85104	PREDICTED: transferrin receptor protein 1-like isoform X2 [Oreochromis niloticus]
157	116944	gi|542254855	98.86	93	10	10	Y	4950	PREDICTED: thymosin beta-12-like [Oreochromis niloticus]
537	116998	gi|348526654	98.86	14	4	4	N	29378	PREDICTED: proteasome subunit alpha type-4-like isoform X1 [Oreochromis niloticus]
537	116999	gi|542235451	98.86	14	4	4	N	29378	PREDICTED: proteasome subunit alpha type-4-like isoform X2 [Oreochromis niloticus]
552	117203	gi|542263634	98.86	52	4	1	N	13762	PREDICTED: histone H2A-like isoform X2 [Oreochromis niloticus]
540	117019	gi|542202911	98.86	6	4	4	N	104014	PREDICTED: integrin alpha-V-like isoform X2 [Oreochromis niloticus]
540	117020	gi|542202909	98.86	6	4	4	N	114866	PREDICTED: integrin alpha-V-like isoform X1 [Oreochromis niloticus]
521	117017	gi|348538734	98.86	17	4	4	N	22136	PREDICTED: charged multivesicular body protein 1b-like isoform X1 [Oreochromis niloticus]
521	117018	gi|542194130	98.86	17	4	4	Y	22136	PREDICTED: charged multivesicular body protein 1b-like isoform X2 [Oreochromis niloticus]
482	116890	gi|542237250	98.86	10	3	3	N	52262	PREDICTED: dynactin subunit 2-like isoform X4 [Oreochromis niloticus]
482	116928	gi|348528746	98.86	12	3	3	N	44361	PREDICTED: dynactin subunit 2-like isoformX3 [Oreochromis niloticus]
482	116929	gi|348528742	98.86	12	3	3	N	44603	PREDICTED: dynactin subunit 2-like isoformX1 [Oreochromis niloticus]
482	116930	gi|348528744	98.86	12	3	3	N	44660	PREDICTED: dynactin subunit 2-like isoformX2 [Oreochromis niloticus]
482	116931	gi|542237252	98.86	12	3	3	N	44977	PREDICTED: dynactin subunit 2-like isoform X5 [Oreochromis niloticus]
452	116969	gi|542240803	98.86	8	4	2	Y	53549	PREDICTED: septin-9-like isoform X6 [Oreochromis niloticus]
452	116970	gi|542240801	98.85	7	4	2	Y	61206	PREDICTED: septin-9-like isoform X1 [Oreochromis niloticus]
452	116971	gi|542240799	98.85	6	4	2	Y	61854	PREDICTED: septin-9-like isoform X5 [Oreochromis niloticus]
452	116972	gi|542240797	98.85	6	4	2	Y	62470	PREDICTED: septin-9-like isoform X4 [Oreochromis niloticus]
452	116973	gi|542240795	98.85	6	4	2	Y	63006	PREDICTED: septin-9-like isoform X3 [Oreochromis niloticus]
452	116974	gi|542240793	98.85	6	4	2	Y	64156	PREDICTED: septin-9-like isoform X2 [Oreochromis niloticus]
539	117010	gi|542216469	98.86	33	4	3	N	16483	PREDICTED: ubiquitin-conjugating enzyme E2 variant 1-like [Oreochromis niloticus]
541	117023	gi|348541489	98.86	25	4	4	N	24080	PREDICTED: grpE protein homolog 1 mitochondrial-like [Oreochromis niloticus]
468	116992	gi|348509119	98.86	25	5	5	N	18591	PREDICTED: 40S ribosomal protein S11-like [Oreochromis niloticus]
519	116977	gi|348533872	98.85	19	4	4	N	34732	PREDICTED: 3-hydroxyisobutyrate dehydrogenase mitochondrial-like [Oreochromis niloticus]
536	116993	gi|542236413	98.85	15	4	4	Y	35961	PREDICTED: glutaredoxin 3-like [Oreochromis niloticus]
516	116916	gi|348526238	98.85	32	4	4	N	15754	PREDICTED: retinol-binding protein 1-like [Oreochromis niloticus]
523	117026	gi|542175005	98.85	19	4	4	Y	36842	PREDICTED: heterogeneous nuclear ribonucleoprotein A/B-like isoform X2 [Oreochromis niloticus]
523	117027	gi|348535473	98.85	19	4	4	Y	36842	PREDICTED: heterogeneous nuclear ribonucleoprotein A/B-like isoform X1 [Oreochromis niloticus]
450	116934	gi|348529945	98.85	22	5	5	Y	22791	PREDICTED: 40S ribosomal protein S5-like [Oreochromis niloticus]
454	117015	gi|348546199	98.85	16	5	1	Y	33773	PREDICTED: 78 kDa glucose-regulated protein-like partial [Oreochromis niloticus]
576	117007	gi|348534158	98.84	16	4	4	N	46336	PREDICTED: saccharopine dehydrogenase-like oxidoreductase-like [Oreochromis niloticus]
543	117034	gi|348500398	98.84	10	4	4	N	45486	PREDICTED: dnaJ homolog subfamily A member 2-like [Oreochromis niloticus]
545	117040	gi|348538900	98.84	13	4	4	N	39817	PREDICTED: actin-related protein 2/3 complex subunit 1A-like [Oreochromis niloticus]
491	116924	gi|542224659	98.83	13	5	4	Y	60842	PREDICTED: inosine-5'-monophosphate dehydrogenase 1b-like isoformX2 [Oreochromis niloticus]
491	116925	gi|542224657	98.83	12	5	4	Y	63006	PREDICTED: inosine-5'-monophosphate dehydrogenase 1b-like isoform X5 [Oreochromis niloticus]
491	116926	gi|542224655	98.83	12	5	4	Y	63616	PREDICTED: inosine-5'-monophosphate dehydrogenase 1b-like isoform X4 [Oreochromis niloticus]
491	116927	gi|542224653	98.83	12	5	4	Y	66360	PREDICTED: inosine-5'-monophosphate dehydrogenase 1b-like isoform X3 [Oreochromis niloticus]
491	116952	gi|348514933	98.83	13	5	4	Y	58209	PREDICTED: inosine-5'-monophosphate dehydrogenase 1b-like isoformX1 [Oreochromis niloticus]
491	116953	gi|542224661	98.83	13	5	4	Y	58427	PREDICTED: inosine-5'-monophosphate dehydrogenase 1b-like isoform X6 [Oreochromis niloticus]
456	117031	gi|348521776	98.83	25	5	4	Y	15849	PREDICTED: 40S ribosomal protein S23-like [Oreochromis niloticus]
517	116938	gi|348513147	98.83	11	4	4	N	61821	PREDICTED: ubiquilin-4 [Oreochromis niloticus]
544	117037	gi|348521956	98.82	22	4	4	N	24152	PREDICTED: 40S ribosomal protein S8-like [Oreochromis niloticus]
315	116963	gi|348521974	98.82	41	6	5	Y	17287	PREDICTED: transcription factor BTF3 homolog 4-like isoform X1 [Oreochromis niloticus]
315	116964	gi|542206622	98.82	41	6	5	Y	17287	PREDICTED: transcription factor BTF3 homolog 4-like isoform X2 [Oreochromis niloticus]
301	116932	gi|348505856	98.82	2	6	1	Y	272239	PREDICTED: talin-2-like [Oreochromis niloticus]
457	117036	gi|348532385	98.81	36	5	5	Y	13569	PREDICTED: V-type proton ATPase subunit G 1-like isoform X1 [Oreochromis niloticus]
471	117042	gi|348506299	98.81	59	5	5	Y	6663	PREDICTED: 40S ribosomal protein S29-like [Oreochromis niloticus]
547	117083	gi|348518672	98.81	22	4	4	N	15919	PREDICTED: superoxide dismutase [Cu-Zn]-like [Oreochromis niloticus]
526	117079	gi|348531024	98.81	24	4	4	N	17611	PREDICTED: 60S ribosomal protein L24-like [Oreochromis niloticus]
435	116958	gi|542217510	98.8	6	5	5	N	84536	PREDICTED: glycine--tRNA ligase-like [Oreochromis niloticus]
487	117108	gi|542201950	98.79	19	4	4	Y	25712	PREDICTED: eukaryotic translation initiation factor 4H-like isoform X5 [Oreochromis niloticus]
487	117112	gi|542201946	98.78	17	4	4	Y	28416	PREDICTED: eukaryotic translation initiation factor 4H-like isoform X3 [Oreochromis niloticus]
487	117113	gi|542201944	98.78	17	4	4	Y	28692	PREDICTED: eukaryotic translation initiation factor 4H-like isoform X2 [Oreochromis niloticus]
487	117111	gi|542201948	98.78	17	4	4	Y	29106	PREDICTED: eukaryotic translation initiation factor 4H-like isoform X4 [Oreochromis niloticus]
487	117115	gi|542201942	98.77	17	4	4	Y	29337	PREDICTED: eukaryotic translation initiation factor 4H-like isoform X1 [Oreochromis niloticus]
522	117024	gi|348501144	98.79	12	5	5	N	55754	PREDICTED: ubiquitin carboxyl-terminal hydrolase 14-like isoform X1 [Oreochromis niloticus]
546	117044	gi|542227670	98.79	24	4	4	N	18744	PREDICTED: proteasome subunit beta type-2-like isoform X2 [Oreochromis niloticus]
546	117045	gi|348519415	98.79	20	4	4	N	22510	PREDICTED: proteasome subunit beta type-2-like isoform X1 [Oreochromis niloticus]
524	117043	gi|348505116	98.79	9	5	5	Y	64336	PREDICTED: asparagine--tRNA ligase cytoplasmic-like [Oreochromis niloticus]
525	117052	gi|542248215	98.76	38	4	4	Y	16991	PREDICTED: non-histone chromosomal protein HMG-14A-like [Oreochromis niloticus]
557	116885	gi|542253050	98.75	3	3	3	N	125636	PREDICTED: unconventional myosin-Ie [Oreochromis niloticus]
548	117095	gi|542225525	98.73	8	4	1	N	43040	PREDICTED: septin-10-like isoform X3 [Oreochromis niloticus]
548	117103	gi|542225523	98.71	7	4	1	N	48697	PREDICTED: septin-10-like isoform X2 [Oreochromis niloticus]
548	117104	gi|348515647	98.71	7	4	1	N	49105	PREDICTED: septin-10-like isoform X1 [Oreochromis niloticus]
503	116965	gi|348507944	98.73	10	3	1	N	43381	PREDICTED: proliferation-associated protein 2G4-like [Oreochromis niloticus]
600	117326	gi|348505276	98.72	19	3	2	Y	27217	PREDICTED: dehydrogenase/reductase SDR family member 11-like [Oreochromis niloticus]
507	117097	gi|542227182	98.72	11	5	3	Y	48824	PREDICTED: septin-8-A-like isoform X2 [Oreochromis niloticus]
507	117098	gi|542227180	98.72	11	5	3	Y	48810	PREDICTED: septin-8-A-like isoform X1 [Oreochromis niloticus]
549	117129	gi|348537618	98.71	8	4	3	N	51090	PREDICTED: eukaryotic translation initiation factor 2 subunit 3-like [Oreochromis niloticus]
586	117110	gi|542210379	98.71	8	4	4	N	49087	PREDICTED: glucose-6-phosphate 1-dehydrogenase isoform X3 [Oreochromis niloticus]
586	117118	gi|542210377	98.69	7	4	4	N	58982	PREDICTED: glucose-6-phosphate 1-dehydrogenase isoform X2 [Oreochromis niloticus]
586	117119	gi|348521384	98.69	7	4	4	N	59274	PREDICTED: glucose-6-phosphate 1-dehydrogenase isoform X1 [Oreochromis niloticus]
472	117076	gi|542195147	98.71	13	3	3	Y	34164	PREDICTED: rRNA 2'-O-methyltransferase fibrillarin-like [Oreochromis niloticus]
556	116946	gi|542234432	98.7	5	3	3	Y	55322	PREDICTED: SH3 domain-containing kinase-binding protein 1-like [Oreochromis niloticus]
566	117035	gi|348505198	98.68	8	5	5	Y	80697	PREDICTED: gelsolin isoform X1 [Oreochromis niloticus]
566	117038	gi|542188691	98.67	8	5	5	Y	81564	PREDICTED: gelsolin isoform X3 [Oreochromis niloticus]
566	117039	gi|542188689	98.67	7	4	4	N	81564	PREDICTED: gelsolin isoform X2 [Oreochromis niloticus]
577	117014	gi|348538262	98.67	12	3	3	N	43525	PREDICTED: arf-GAP with dual PH domain-containing protein 1-like [Oreochromis niloticus]
511	117332	gi|542215678	98.66	2	4	3	N	233740	PREDICTED: myoferlin-like isoform X2 [Oreochromis niloticus]
511	117333	gi|542215676	98.66	2	4	3	N	235205	PREDICTED: myoferlin-like isoform X1 [Oreochromis niloticus]
493	117071	gi|542218612	98.66	8	4	1	N	49590	PREDICTED: septin-7 isoform X2 [Oreochromis niloticus]
493	117072	gi|348503804	98.66	8	4	1	N	49718	PREDICTED: septin-7 isoform X1 [Oreochromis niloticus]
489	117261	gi|542222788	98.66	6	3	3	N	75925	PREDICTED: caprin-1-like isoform X2 [Oreochromis niloticus]
489	117262	gi|348512975	98.66	6	3	3	N	76024	PREDICTED: caprin-1-like isoform X1 [Oreochromis niloticus]
505	117062	gi|542224600	98.64	11	4	4	Y	59287	PREDICTED: protein kinase C and casein kinase substrate in neurons protein 2-like [Oreochromis niloticus]
564	116942	gi|542263604	98.63	16	3	1	N	39485	PREDICTED: B-cadherin-like partial [Oreochromis niloticus]
570	116954	gi|542202070	98.62	5	3	3	N	68502	PREDICTED: ezrin-like [Oreochromis niloticus]
571	117006	gi|348510237	98.61	8	3	3	N	46322	PREDICTED: 60S ribosomal protein L3 [Oreochromis niloticus]
582	117077	gi|348542612	98.6	8	3	3	N	36060	PREDICTED: sulfotransferase 1C1-like isoform X1 [Oreochromis niloticus]
580	117046	gi|542200516	98.59	7	3	3	N	56331	PREDICTED: calcium/calmodulin-dependent protein kinase type II subunit gamma-like isoform X20 [Oreochromis niloticus]
580	117047	gi|542200514	98.59	7	3	3	N	56673	PREDICTED: calcium/calmodulin-dependent protein kinase type II subunit gamma-like isoform X19 [Oreochromis niloticus]
580	117048	gi|542200512	98.59	7	3	3	N	57539	PREDICTED: calcium/calmodulin-dependent protein kinase type II subunit gamma-like isoform X18 [Oreochromis niloticus]
580	117049	gi|542200510	98.59	7	3	3	N	57880	PREDICTED: calcium/calmodulin-dependent protein kinase type II subunit gamma-like isoform X17 [Oreochromis niloticus]
580	117050	gi|542200508	98.59	7	3	3	N	57881	PREDICTED: calcium/calmodulin-dependent protein kinase type II subunit gamma-like isoform X16 [Oreochromis niloticus]
580	117051	gi|542200504	98.59	6	3	3	N	59005	PREDICTED: calcium/calmodulin-dependent protein kinase type II subunit gamma-like isoform X14 [Oreochromis niloticus]
580	117053	gi|542200502	98.59	6	3	3	N	59347	PREDICTED: calcium/calmodulin-dependent protein kinase type II subunit gamma-like isoform X13 [Oreochromis niloticus]
580	117054	gi|542200500	98.59	6	3	3	N	60555	PREDICTED: calcium/calmodulin-dependent protein kinase type II subunit gamma-like isoform X12 [Oreochromis niloticus]
580	117055	gi|542200498	98.59	6	3	3	N	60896	PREDICTED: calcium/calmodulin-dependent protein kinase type II subunit gamma-like isoform X11 [Oreochromis niloticus]
580	117056	gi|542200492	98.59	6	3	3	N	64112	PREDICTED: calcium/calmodulin-dependent protein kinase type II subunit gamma-like isoform X8 [Oreochromis niloticus]
580	117057	gi|542200490	98.59	6	3	3	N	64815	PREDICTED: calcium/calmodulin-dependent protein kinase type II subunit gamma-like isoform X7 [Oreochromis niloticus]
580	117058	gi|542200488	98.59	6	3	3	N	65319	PREDICTED: calcium/calmodulin-dependent protein kinase type II subunit gamma-like isoform X6 [Oreochromis niloticus]
580	117059	gi|542200486	98.59	6	3	3	N	66003	PREDICTED: calcium/calmodulin-dependent protein kinase type II subunit gamma-like isoform X5 [Oreochromis niloticus]
580	117060	gi|542200482	98.59	6	3	3	N	67127	PREDICTED: calcium/calmodulin-dependent protein kinase type II subunit gamma-like isoform X3 [Oreochromis niloticus]
580	117061	gi|542200480	98.59	6	3	3	N	68335	PREDICTED: calcium/calmodulin-dependent protein kinase type II subunit gamma-like isoform X2 [Oreochromis niloticus]
580	117063	gi|542200478	98.59	5	3	3	N	68677	PREDICTED: calcium/calmodulin-dependent protein kinase type II subunit gamma-like isoform X1 [Oreochromis niloticus]
580	117133	gi|542200506	98.34	7	3	3	N	58558	PREDICTED: calcium/calmodulin-dependent protein kinase type II subunit gamma-like isoform X15 [Oreochromis niloticus]
580	117134	gi|542200496	98.34	6	3	3	N	62115	PREDICTED: calcium/calmodulin-dependent protein kinase type II subunit gamma-like isoform X10 [Oreochromis niloticus]
580	117135	gi|542200494	98.34	6	3	3	N	64006	PREDICTED: calcium/calmodulin-dependent protein kinase type II subunit gamma-like isoform X9 [Oreochromis niloticus]
580	117136	gi|542200484	98.34	6	3	3	N	66679	PREDICTED: calcium/calmodulin-dependent protein kinase type II subunit gamma-like isoform X4 [Oreochromis niloticus]
559	116935	gi|542226641	98.59	4	3	1	Y	109208	PREDICTED: sodium/potassium-transporting ATPase subunit alpha-1-like isoform X3 [Oreochromis niloticus]
559	116936	gi|348518157	98.59	4	3	1	Y	112590	PREDICTED: sodium/potassium-transporting ATPase subunit alpha-1-like isoformX1 [Oreochromis niloticus]
559	116937	gi|348518159	98.59	4	3	1	Y	112629	PREDICTED: sodium/potassium-transporting ATPase subunit alpha-1-like isoformX2 [Oreochromis niloticus]
527	117101	gi|542186481	98.57	7	4	1	N	55256	PREDICTED: UTP--glucose-1-phosphate uridylyltransferase isoform X2 [Oreochromis niloticus]
527	117102	gi|348544871	98.57	6	4	1	N	56571	PREDICTED: UTP--glucose-1-phosphate uridylyltransferase isoform X1 [Oreochromis niloticus]
611	117084	gi|348505246	98.56	13	3	3	N	33300	PREDICTED: glyoxalase domain-containing protein 4-like [Oreochromis niloticus]
561	116997	gi|542230391	98.53	11	4	4	Y	47371	PREDICTED: 26S proteasome non-ATPase regulatory subunit 11B-like isoform X2 [Oreochromis niloticus]
561	116996	gi|348522393	98.53	8	3	3	N	47371	PREDICTED: 26S proteasome non-ATPase regulatory subunit 11B-like isoform X1 [Oreochromis niloticus]
486	117089	gi|348500114	98.51	4	4	4	Y	168058	PREDICTED: bifunctional glutamate/proline--tRNA ligase isoform X1 [Oreochromis niloticus]
486	117082	gi|542213979	98.5	4	4	4	Y	175612	PREDICTED: bifunctional glutamate/proline--tRNA ligase isoform X3 [Oreochromis niloticus]
486	117088	gi|542213977	98.49	4	4	4	Y	183647	PREDICTED: bifunctional glutamate/proline--tRNA ligase isoform X2 [Oreochromis niloticus]
498	117449	gi|542204241	98.51	32	5	4	Y	15949	PREDICTED: ras-related protein Rap-1b-like isoform X5 [Oreochromis niloticus]
498	117511	gi|542216487	98.41	35	6	5	Y	21077	PREDICTED: ras-related protein Rap-1A-like isoform X2 [Oreochromis niloticus]
498	118040	gi|542204239	98.36	39	6	5	Y	18695	PREDICTED: ras-related protein Rap-1b-like isoform X4 [Oreochromis niloticus]
498	118042	gi|542204237	98.36	35	6	5	Y	20727	PREDICTED: ras-related protein Rap-1b-like isoform X3 [Oreochromis niloticus]
554	117273	gi|348503912	98.5	2	4	4	Y	284998	PREDICTED: spectrin alpha chain non-erythrocytic 1 isoform 1 [Oreochromis niloticus]
565	117003	gi|542261060	98.48	9	3	1	N	64600	PREDICTED: blastomere cadherin-like [Oreochromis niloticus]
565	117091	gi|542261065	98.48	14	3	1	N	41344	PREDICTED: cadherin-1-like [Oreochromis niloticus]
418	117066	gi|542194744	98.48	20	5	5	N	19336	PREDICTED: 60S ribosomal protein L23a-like [Oreochromis niloticus]
488	117130	gi|348542227	98.48	19	5	4	N	20480	PREDICTED: 60S ribosomal protein L11-like [Oreochromis niloticus]
553	117208	gi|542238849	98.47	18	3	3	N	33519	PREDICTED: S-methyl-5'-thioadenosine phosphorylase-like [Oreochromis niloticus]
612	117092	gi|542205724	98.46	10	3	3	N	48777	PREDICTED: vacuolar protein sorting-associated protein 4B-like isoform X2 [Oreochromis niloticus]
612	117093	gi|542205726	98.46	10	3	3	N	48927	PREDICTED: vacuolar protein sorting-associated protein 4B-like isoform X3 [Oreochromis niloticus]
612	117094	gi|542205722	98.46	9	3	3	N	57042	PREDICTED: vacuolar protein sorting-associated protein 4B-like isoform X1 [Oreochromis niloticus]
579	117041	gi|542206290	98.44	5	3	1	N	88901	PREDICTED: cadherin-1-like [Oreochromis niloticus]
506	117078	gi|348531962	98.44	10	4	4	N	34995	PREDICTED: heterogeneous nuclear ribonucleoprotein A/B-like [Oreochromis niloticus]
613	117100	gi|348539200	98.44	30	3	2	N	17816	PREDICTED: ubiquitin-conjugating enzyme E2 L3-like isoform X1 [Oreochromis niloticus]
613	117172	gi|542251683	98.41	38	3	2	N	14106	PREDICTED: ubiquitin-conjugating enzyme E2 L3-like isoform X4 [Oreochromis niloticus]
613	117173	gi|542251681	98.41	34	3	2	N	15803	PREDICTED: ubiquitin-conjugating enzyme E2 L3-like isoform X3 [Oreochromis niloticus]
613	117175	gi|542251679	98.41	30	3	2	N	17666	PREDICTED: ubiquitin-conjugating enzyme E2 L3-like isoform X2 [Oreochromis niloticus]
550	117154	gi|542220673	98.44	14	4	4	N	20984	PREDICTED: 60S ribosomal protein L31-like [Oreochromis niloticus]
584	117105	gi|348524809	98.43	17	3	2	Y	18792	PREDICTED: sorting nexin-3-like isoform X1 [Oreochromis niloticus]
458	117132	gi|348517527	98.43	25	5	4	N	20115	PREDICTED: MARCKS-related protein-like [Oreochromis niloticus]
508	117120	gi|542191307	98.42	11	4	1	N	40328	PREDICTED: nucleosome assembly protein 1-like 4-like isoform X5 [Oreochromis niloticus]
508	117121	gi|542191305	98.42	11	4	1	N	41652	PREDICTED: nucleosome assembly protein 1-like 4-like isoform X4 [Oreochromis niloticus]
508	117122	gi|542191301	98.42	11	4	1	N	41652	PREDICTED: nucleosome assembly protein 1-like 4-like isoform X2 [Oreochromis niloticus]
508	117123	gi|542191303	98.42	11	4	1	N	41652	PREDICTED: nucleosome assembly protein 1-like 4-like isoform X3 [Oreochromis niloticus]
508	117124	gi|542191297	98.42	11	4	1	N	41652	PREDICTED: nucleosome assembly protein 1-like 4-like isoform X1 [Oreochromis niloticus]
215	117165	gi|348529987	98.42	66	10	10	Y	10714	PREDICTED: ictacalcin-like [Oreochromis niloticus]
529	117169	gi|348517580	98.42	47	3	3	Y	9025	PREDICTED: costars family protein ABRACL-like isoform X1 [Oreochromis niloticus]
529	117170	gi|542202290	98.42	47	3	3	Y	9025	PREDICTED: costars family protein ABRACL-like isoform X2 [Oreochromis niloticus]
644	117168	gi|348508120	98.42	10	3	3	N	33761	PREDICTED: 60S acidic ribosomal protein P0 [Oreochromis niloticus]
587	117117	gi|348511173	98.42	8	3	1	N	48898	PREDICTED: ATP-dependent RNA helicase DDX39A-like [Oreochromis niloticus]
618	117145	gi|348529772	98.42	29	3	3	N	15089	PREDICTED: peptidyl-prolyl cis-trans isomerase FKBP2-like [Oreochromis niloticus]
620	117174	gi|542251870	98.42	16	3	3	N	24814	PREDICTED: galectin-3-like [Oreochromis niloticus]
617	117139	gi|348509441	98.42	16	3	3	N	33036	PREDICTED: eukaryotic translation initiation factor 3 subunit G-like [Oreochromis niloticus]
643	117167	gi|348527550	98.42	41	3	3	N	11502	PREDICTED: uncharacterized protein LOC100711401 [Oreochromis niloticus]
591	117185	gi|348506402	98.42	46	5	5	N	10112	PREDICTED: SH3 domain-binding glutamic acid-rich-like protein 3-like [Oreochromis niloticus]
615	117116	gi|348514668	98.42	15	3	3	N	27850	PREDICTED: ATP synthase subunit b mitochondrial-like [Oreochromis niloticus]
614	117106	gi|542250147	98.42	15	3	3	N	23917	PREDICTED: high mobility group protein B2-like [Oreochromis niloticus]
645	117176	gi|542178755	98.42	8	3	2	N	56559	PREDICTED: probable ATP-dependent RNA helicase DDX5-like isoform X2 [Oreochromis niloticus]
645	117180	gi|348511217	98.41	7	3	2	N	70317	PREDICTED: probable ATP-dependent RNA helicase DDX5-like isoform X1 [Oreochromis niloticus]
623	117186	gi|348530710	98.41	28	3	3	Y	12626	PREDICTED: beta-galactoside-binding lectin-like isoform X2 [Oreochromis niloticus]
623	117187	gi|348530704	98.41	24	3	3	Y	14911	PREDICTED: beta-galactoside-binding lectin-like isoform X1 [Oreochromis niloticus]
572	117125	gi|542212685	98.41	10	4	4	N	42951	PREDICTED: plasminogen activator inhibitor 1 RNA-binding protein-like isoform X3 [Oreochromis niloticus]
572	117126	gi|542212681	98.41	10	4	4	N	43107	PREDICTED: plasminogen activator inhibitor 1 RNA-binding protein-like isoform X1 [Oreochromis niloticus]
572	117127	gi|542212683	98.41	10	4	4	N	43038	PREDICTED: plasminogen activator inhibitor 1 RNA-binding protein-like isoform X2 [Oreochromis niloticus]
572	117128	gi|542212687	98.41	10	4	4	N	43539	PREDICTED: plasminogen activator inhibitor 1 RNA-binding protein-like isoform X4 [Oreochromis niloticus]
656	117230	gi|348519964	98.41	6	3	3	N	88418	PREDICTED: integrin beta-1-like [Oreochromis niloticus]
655	117229	gi|542238787	98.4	10	3	3	N	35643	PREDICTED: caspase-6-like [Oreochromis niloticus]
647	117188	gi|542201760	98.4	15	3	3	N	30357	PREDICTED: 40S ribosomal protein S3-like [Oreochromis niloticus]
551	117166	gi|542238941	98.4	17	4	4	N	37689	PREDICTED: epidermis-type lipoxygenase 3-like partial [Oreochromis niloticus]
646	117181	gi|348537590	98.4	39	3	3	Y	10756	PREDICTED: dynein light chain roadblock-type 1-like isoform 1 [Oreochromis niloticus]
581	117067	gi|542207703	98.39	6	3	2	N	57039	PREDICTED: heterogeneous nuclear ribonucleoprotein Q-like isoform X3 [Oreochromis niloticus]
581	117068	gi|542207701	98.39	5	3	2	N	60945	PREDICTED: heterogeneous nuclear ribonucleoprotein Q-like isoform X1 [Oreochromis niloticus]
581	117069	gi|542207699	98.39	5	3	2	N	61016	PREDICTED: heterogeneous nuclear ribonucleoprotein Q-like isoform X2 [Oreochromis niloticus]
654	117215	gi|348503466	98.39	26	3	3	N	24680	PREDICTED: charged multivesicular body protein 5-like [Oreochromis niloticus]
660	117257	gi|348510347	98.39	17	3	3	Y	19678	PREDICTED: actin-related protein 2/3 complex subunit 4-like [Oreochromis niloticus]
660	117258	gi|348507920	98.39	17	3	3	Y	19692	PREDICTED: actin-related protein 2/3 complex subunit 4-like [Oreochromis niloticus]
399	117143	gi|348544251	98.38	1	3	3	N	532907	PREDICTED: cytoplasmic dynein 1 heavy chain 1-like isoform 2 [Oreochromis niloticus]
399	117144	gi|348544249	98.38	1	3	3	N	532828	PREDICTED: cytoplasmic dynein 1 heavy chain 1-like isoform 1 [Oreochromis niloticus]
650	117206	gi|348503484	98.38	6	3	1	N	50265	PREDICTED: elongation factor 1-alpha-like [Oreochromis niloticus]
531	117263	gi|348515989	98.38	12	4	4	N	38317	PREDICTED: arginase-2 mitochondrial-like [Oreochromis niloticus]
649	117192	gi|348542393	98.38	8	3	3	N	52850	PREDICTED: apoptosis-inducing factor 3-like isoform X1 [Oreochromis niloticus]
649	117195	gi|542256531	98.38	7	3	3	N	57792	PREDICTED: apoptosis-inducing factor 3-like isoform X4 [Oreochromis niloticus]
649	117196	gi|542256533	98.38	7	3	3	N	57792	PREDICTED: apoptosis-inducing factor 3-like isoform X5 [Oreochromis niloticus]
649	117197	gi|542256529	98.38	7	3	3	N	58898	PREDICTED: apoptosis-inducing factor 3-like isoform X3 [Oreochromis niloticus]
649	117198	gi|542256527	98.38	7	3	3	N	58898	PREDICTED: apoptosis-inducing factor 3-like isoform X2 [Oreochromis niloticus]
562	117114	gi|542256182	98.37	8	3	1	Y	44850	PREDICTED: spliceosome RNA helicase DDX39B-like isoform X3 [Oreochromis niloticus]
562	117140	gi|542256180	98.32	8	3	1	Y	45555	PREDICTED: spliceosome RNA helicase DDX39B-like isoform X2 [Oreochromis niloticus]
562	117141	gi|542256177	98.32	7	3	1	Y	49259	PREDICTED: spliceosome RNA helicase DDX39B-like isoform X1 [Oreochromis niloticus]
589	117149	gi|542196935	98.36	3	3	1	Y	112566	PREDICTED: cell wall protein DAN4-like isoform X3 [Oreochromis niloticus]
589	117272	gi|542196933	98.04	2	3	1	Y	127221	PREDICTED: cell wall protein DAN4-like isoform X2 [Oreochromis niloticus]
621	117178	gi|542219667	98.35	14	3	3	N	28776	PREDICTED: syntaxin-7-like isoform X2 [Oreochromis niloticus]
621	117179	gi|348506259	98.35	14	3	3	N	28904	PREDICTED: syntaxin-7-like isoform X1 [Oreochromis niloticus]
652	117213	gi|348529190	98.35	20	3	3	N	16314	PREDICTED: 40S ribosomal protein S16-like isoform X1 [Oreochromis niloticus]
651	117211	gi|348508076	98.34	13	3	3	Y	54283	PREDICTED: ATP-dependent RNA helicase DDX19B-like [Oreochromis niloticus]
648	117191	gi|348507143	98.34	14	3	3	N	26789	PREDICTED: thioredoxin-dependent peroxide reductase mitochondrial-like isoform 1 [Oreochromis niloticus]
714	117209	gi|542196276	98.34	14	3	3	N	20282	PREDICTED: sorcin-like isoform X2 [Oreochromis niloticus]
714	117210	gi|542196274	98.33	13	3	3	N	22467	PREDICTED: sorcin-like isoform X1 [Oreochromis niloticus]
583	117096	gi|542183574	98.33	6	3	1	N	65618	PREDICTED: flocculation protein FLO11-like isoform X1 [Oreochromis niloticus]
619	117150	gi|348500154	98.32	9	3	3	N	39905	PREDICTED: isocitrate dehydrogenase [NAD] subunit alpha mitochondrial-like [Oreochromis niloticus]
653	117214	gi|348521386	98.31	13	3	3	N	24480	PREDICTED: N-alpha-acetyltransferase 10-like isoform X1 [Oreochromis niloticus]
588	117146	gi|348533614	98.31	13	4	4	N	26338	PREDICTED: EF-hand domain-containing protein D2-like isoform X1 [Oreochromis niloticus]
616	117137	gi|348512026	98.31	5	3	3	N	54787	PREDICTED: alanine aminotransferase 2-like isoform X1 [Oreochromis niloticus]
616	117138	gi|542193521	98.31	5	3	3	N	57183	PREDICTED: alanine aminotransferase 2-like isoform X2 [Oreochromis niloticus]
528	117147	gi|348500554	98.29	11	4	1	Y	41300	PREDICTED: septin-2-like isoform X1 [Oreochromis niloticus]
528	117148	gi|542204858	98.29	11	4	1	Y	41387	PREDICTED: septin-2-like isoform X4 [Oreochromis niloticus]
528	117151	gi|542204854	98.28	10	4	1	Y	42637	PREDICTED: septin-2-like isoform X2 [Oreochromis niloticus]
528	117152	gi|542204856	98.28	10	4	1	Y	42637	PREDICTED: septin-2-like isoform X3 [Oreochromis niloticus]
659	117255	gi|348537517	98.27	13	3	3	N	28465	PREDICTED: proteasome subunit alpha type-3-like [Oreochromis niloticus]
658	117240	gi|348520068	98.27	11	3	3	N	32193	PREDICTED: purine nucleoside phosphorylase-like [Oreochromis niloticus]
575	117763	gi|542252186	98.26	13	3	3	Y	33298	PREDICTED: NAD-dependent protein deacylase sirtuin-5 mitochondrial-like isoform X3 [Oreochromis niloticus]
657	117237	gi|348531539	98.24	6	3	3	Y	53842	PREDICTED: tryptophan--tRNA ligase cytoplasmic-like [Oreochromis niloticus]
573	117212	gi|542239090	98.23	9	3	3	N	61122	PREDICTED: phosphoglucomutase-1 [Oreochromis niloticus]
480	117158	gi|348514442	98.22	13	6	2	Y	39397	PREDICTED: fructose-bisphosphate aldolase B-like [Oreochromis niloticus]
692	117314	gi|348522614	98.21	27	4	4	N	12180	PREDICTED: 60S ribosomal protein L36-like [Oreochromis niloticus]
592	117218	gi|542224609	98.18	14	4	4	Y	54972	PREDICTED: cytoskeleton-associated protein 4-like [Oreochromis niloticus]
661	117265	gi|542242350	98.14	6	3	3	N	57833	PREDICTED: serine/threonine-protein phosphatase 2B catalytic subunit alpha isoform-like isoform X4 [Oreochromis niloticus]
661	117266	gi|542242346	98.14	6	3	3	N	57947	PREDICTED: serine/threonine-protein phosphatase 2B catalytic subunit alpha isoform-like isoform X2 [Oreochromis niloticus]
595	117260	gi|542198956	98.12	5	4	1	Y	92209	PREDICTED: reticulon-4-like isoform X5 [Oreochromis niloticus]
595	117268	gi|542198954	98.06	4	4	1	Y	106573	PREDICTED: reticulon-4-like isoform X4 [Oreochromis niloticus]
555	117323	gi|542194644	98.11	12	3	3	Y	56996	PREDICTED: dihydrolipoyllysine-residue acetyltransferase component of pyruvate dehydrogenase complex mitochondrial isoform X2 [Oreochromis niloticus]
555	117324	gi|348518572	98.11	10	3	3	Y	66967	PREDICTED: dihydrolipoyllysine-residue acetyltransferase component of pyruvate dehydrogenase complex mitochondrial isoform X1 [Oreochromis niloticus]
662	117317	gi|348530822	98.09	25	3	3	Y	18912	PREDICTED: hematological and neurological expressed 1 protein-like [Oreochromis niloticus]
494	117250	gi|542201465	98.09	11	3	2	Y	27568	PREDICTED: serine/arginine-rich splicing factor 1-like isoform X1 [Oreochromis niloticus]
494	117226	gi|542194755	97.79	11	3	2	Y	27137	PREDICTED: serine/arginine-rich splicing factor 1B-like isoform X3 [Oreochromis niloticus]
494	117334	gi|348518531	97.65	10	3	2	Y	29036	PREDICTED: serine/arginine-rich splicing factor 1-like isoform X1 [Oreochromis niloticus]
407	117242	gi|348517118	98.05	13	4	4	N	22102	PREDICTED: tumor protein D54-like isoform X1 [Oreochromis niloticus]
407	117243	gi|542209461	98.04	13	4	4	N	22803	PREDICTED: tumor protein D54-like isoform X11 [Oreochromis niloticus]
407	117231	gi|542209459	98.03	12	4	4	N	23022	PREDICTED: tumor protein D54-like isoform X10 [Oreochromis niloticus]
407	117244	gi|542209457	98.03	12	4	4	N	23109	PREDICTED: tumor protein D54-like isoform X9 [Oreochromis niloticus]
407	117245	gi|542209455	98.01	12	4	4	N	24479	PREDICTED: tumor protein D54-like isoform X8 [Oreochromis niloticus]
407	117233	gi|542209453	98	12	4	4	N	24697	PREDICTED: tumor protein D54-like isoform X7 [Oreochromis niloticus]
407	117246	gi|542209451	98	11	4	4	N	24785	PREDICTED: tumor protein D54-like isoform X6 [Oreochromis niloticus]
407	117236	gi|542209449	97.99	11	4	4	N	25399	PREDICTED: tumor protein D54-like isoform X5 [Oreochromis niloticus]
407	117249	gi|542209447	97.99	11	4	4	N	25486	PREDICTED: tumor protein D54-like isoform X4 [Oreochromis niloticus]
407	117238	gi|542209445	97.96	11	4	4	N	27075	PREDICTED: tumor protein D54-like isoform X3 [Oreochromis niloticus]
407	117251	gi|542209443	97.95	11	4	4	N	27162	PREDICTED: tumor protein D54-like isoform X2 [Oreochromis niloticus]
626	117300	gi|542218495	98.05	8	4	4	Y	66196	PREDICTED: non-muscle caldesmon-like isoform X2 [Oreochromis niloticus]
626	117301	gi|542218493	98.05	5	3	3	N	66196	PREDICTED: non-muscle caldesmon-like isoform X1 [Oreochromis niloticus]
627	117308	gi|348518964	98.04	5	4	4	N	81445	PREDICTED: dipeptidyl peptidase 3 [Oreochromis niloticus]
629	117315	gi|542260833	98.01	46	4	4	Y	12694	PREDICTED: bolA-like protein 2-like [Oreochromis niloticus]
663	117320	gi|348523285	98	5	3	3	N	58682	PREDICTED: serine--tRNA ligase cytoplasmic-like [Oreochromis niloticus]
510	117309	gi|348529206	97.99	40	5	4	Y	12803	PREDICTED: myotrophin-like [Oreochromis niloticus]
590	117159	gi|542193282	97.98	7	3	2	N	86133	PREDICTED: 6-phosphofructokinase type C-like isoform X6 [Oreochromis niloticus]
590	117160	gi|542193278	97.98	7	3	2	N	86326	PREDICTED: 6-phosphofructokinase type C-like isoform X4 [Oreochromis niloticus]
590	117161	gi|542193280	97.98	7	3	2	N	86237	PREDICTED: 6-phosphofructokinase type C-like isoform X5 [Oreochromis niloticus]
590	117162	gi|542193274	97.98	7	3	2	N	86570	PREDICTED: 6-phosphofructokinase type C-like isoform X2 [Oreochromis niloticus]
590	117163	gi|542193272	97.98	7	3	2	N	86674	PREDICTED: 6-phosphofructokinase type C-like isoform X1 [Oreochromis niloticus]
590	117164	gi|542193276	97.98	7	3	2	N	86481	PREDICTED: 6-phosphofructokinase type C-like isoform X3 [Oreochromis niloticus]
495	117264	gi|348503968	97.91	19	3	1	Y	17802	PREDICTED: peptidyl-prolyl cis-trans isomerase F mitochondrial-like isoform X1 [Oreochromis niloticus]
625	117289	gi|542261661	97.83	13	3	2	N	22724	PREDICTED: histone H1-like [Oreochromis niloticus]
567	117221	gi|542245657	97.83	4	3	3	N	110936	PREDICTED: neuroblast differentiation-associated protein AHNAK-like [Oreochromis niloticus]
624	117288	gi|542219210	97.76	11	3	3	Y	30664	PREDICTED: proteasome subunit beta type-7-like isoform X2 [Oreochromis niloticus]
630	117348	gi|348505242	97.74	28	4	4	N	14206	PREDICTED: thioredoxin domain-containing protein 17-like [Oreochromis niloticus]
597	117290	gi|542258037	97.74	3	3	2	Y	82057	PREDICTED: junction plakoglobin isoform X2 [Oreochromis niloticus]
597	117291	gi|542258035	97.74	3	3	2	Y	82057	PREDICTED: junction plakoglobin isoform X1 [Oreochromis niloticus]
628	117310	gi|348508637	97.66	18	3	1	Y	21038	PREDICTED: peptidyl-prolyl cis-trans isomerase F mitochondrial-like [Oreochromis niloticus]
716	117379	gi|348502715	97.62	4	2	1	Y	51497	PREDICTED: keratin type II cytoskeletal 8-like [Oreochromis niloticus]
601	117337	gi|542169999	97.46	13	3	2	N	37168	PREDICTED: IST1 homolog isoform X2 [Oreochromis niloticus]
601	117342	gi|348516439	97.43	13	3	2	N	38578	PREDICTED: IST1 homolog isoform X1 [Oreochromis niloticus]
568	117267	gi|542198833	97.46	6	2	2	N	51396	PREDICTED: enolase-phosphatase E1-like [Oreochromis niloticus]
594	117252	gi|348509123	97.45	20	2	2	N	13311	PREDICTED: proteasome assembly chaperone 3-like [Oreochromis niloticus]
558	117234	gi|542254661	97.44	1	2	2	N	191707	PREDICTED: clathrin heavy chain 1-like isoform X2 [Oreochromis niloticus]
558	117235	gi|542254659	97.44	1	2	2	N	191822	PREDICTED: clathrin heavy chain 1-like isoform X1 [Oreochromis niloticus]
664	117355	gi|348501089	97.34	19	2	2	Y	11573	PREDICTED: FK506-binding protein 1-like [Oreochromis niloticus]
532	117352	gi|348507030	97.33	5	3	3	Y	59245	PREDICTED: proactivator polypeptide-like isoformX1 [Oreochromis niloticus]
532	117353	gi|542199489	97.33	5	3	3	Y	59502	PREDICTED: proactivator polypeptide-like isoform X2 [Oreochromis niloticus]
676	118244	gi|348510534	97.29	6	2	2	N	67768	PREDICTED: dolichyl-diphosphooligosaccharide--protein glycosyltransferase subunit 1-like [Oreochromis niloticus]
668	117453	gi|542240073	96.95	4	3	2	N	55238	PREDICTED: guanine deaminase-like [Oreochromis niloticus]
715	117368	gi|348517286	96.9	4	2	2	N	48356	PREDICTED: heterogeneous nuclear ribonucleoprotein K-like [Oreochromis niloticus]
599	117313	gi|348511161	96.88	5	2	2	Y	56651	PREDICTED: phenylalanine--tRNA ligase alpha subunit-like [Oreochromis niloticus]
688	117316	gi|542220597	96.78	20	2	2	N	15590	PREDICTED: ATP synthase-coupling factor 6 mitochondrial-like isoform 1 [Oreochromis niloticus]
563	117270	gi|542254313	96.74	2	4	2	N	206289	PREDICTED: periplakin isoform X2 [Oreochromis niloticus]
563	117271	gi|542254311	96.74	2	4	2	N	206833	PREDICTED: periplakin isoform X1 [Oreochromis niloticus]
666	117387	gi|348537582	96.64	16	2	2	N	19883	PREDICTED: mesencephalic astrocyte-derived neurotrophic factor-like [Oreochromis niloticus]
718	117393	gi|348507371	96.52	8	2	2	N	31121	PREDICTED: enoyl-CoA hydratase mitochondrial-like isoform 1 [Oreochromis niloticus]
478	117383	gi|542195850	96.46	3	3	1	Y	57487	PREDICTED: pyruvate kinase PKM isoform X3 [Oreochromis niloticus]
478	117384	gi|542195848	96.46	3	3	1	Y	57487	PREDICTED: pyruvate kinase PKM isoform X2 [Oreochromis niloticus]
478	117391	gi|542195846	96.42	3	3	1	Y	59394	PREDICTED: pyruvate kinase PKM isoform X1 [Oreochromis niloticus]
669	117502	gi|542243860	96.43	3	2	1	N	55309	PREDICTED: histidine--tRNA ligase cytoplasmic-like isoform X3 [Oreochromis niloticus]
669	117513	gi|348533734	96.34	3	2	1	N	57873	PREDICTED: histidine--tRNA ligase cytoplasmic-like isoformX1 [Oreochromis niloticus]
665	117378	gi|542246761	96.42	12	2	2	N	23924	PREDICTED: 60S ribosomal protein L27a-like [Oreochromis niloticus]
604	117397	gi|348514494	96.4	5	3	2	N	54809	PREDICTED: pre-mRNA-processing factor 19-like [Oreochromis niloticus]
607	117583	gi|542170379	96.39	5	3	2	N	62737	PREDICTED: nucleobindin-2-like isoform X2 [Oreochromis niloticus]
607	117587	gi|348509795	96.33	5	3	2	N	64131	PREDICTED: nucleobindin-2-like isoform X1 [Oreochromis niloticus]
497	117485	gi|348514910	96.05	5	3	2	Y	52902	PREDICTED: inosine-5'-monophosphate dehydrogenase 2 isoformX2 [Oreochromis niloticus]
497	117492	gi|348514908	95.96	5	3	2	Y	55069	PREDICTED: inosine-5'-monophosphate dehydrogenase 2 isoformX1 [Oreochromis niloticus]
497	117494	gi|542211078	95.94	4	3	2	Y	55680	PREDICTED: inosine-5'-monophosphate dehydrogenase 2 isoform X4 [Oreochromis niloticus]
497	117507	gi|542211076	95.83	4	3	2	Y	58157	PREDICTED: inosine-5'-monophosphate dehydrogenase 2 isoform X3 [Oreochromis niloticus]
686	117302	gi|542182154	96.01	4	2	2	N	64031	PREDICTED: eukaryotic translation initiation factor 3 subunit D-like isoform X2 [Oreochromis niloticus]
686	117303	gi|348510046	96.01	4	2	2	N	64230	PREDICTED: eukaryotic translation initiation factor 3 subunit D-like isoform X1 [Oreochromis niloticus]
602	117340	gi|348529358	95.96	14	2	2	Y	21780	PREDICTED: 60S ribosomal protein L9-like isoform X1 [Oreochromis niloticus]
602	117341	gi|542238505	95.96	14	2	2	Y	21780	PREDICTED: 60S ribosomal protein L9-like isoform X2 [Oreochromis niloticus]
697	117338	gi|542224675	95.96	2	2	2	N	101934	PREDICTED: staphylococcal nuclease domain-containing protein 1-like isoform X2 [Oreochromis niloticus]
697	117339	gi|348514937	95.96	2	2	2	N	102063	PREDICTED: staphylococcal nuclease domain-containing protein 1-like isoform X1 [Oreochromis niloticus]
667	117432	gi|542237786	95.83	15	2	2	N	19173	PREDICTED: 40S ribosomal protein S24-like isoformX1 [Oreochromis niloticus]
667	117433	gi|542237784	95.82	15	2	2	N	19301	PREDICTED: 40S ribosomal protein S24-like isoformX2 [Oreochromis niloticus]
667	117434	gi|542237782	95.82	15	2	2	N	19429	PREDICTED: 40S ribosomal protein S24-like isoform X3 [Oreochromis niloticus]
698	117395	gi|348535170	95.63	18	2	2	N	14454	PREDICTED: 60S ribosomal protein L35-like [Oreochromis niloticus]
719	117399	gi|542175731	95.56	14	2	2	N	22317	PREDICTED: clathrin light chain B-like isoform X4 [Oreochromis niloticus]
719	117400	gi|542175735	95.56	14	2	2	N	22331	PREDICTED: clathrin light chain B-like isoform X5 [Oreochromis niloticus]
719	117401	gi|542175727	95.55	14	2	2	N	23058	PREDICTED: clathrin light chain B-like isoform X3 [Oreochromis niloticus]
691	117304	gi|542173658	95.54	9	2	2	Y	35036	PREDICTED: UBX domain-containing protein 1-like isoform X1 [Oreochromis niloticus]
691	117305	gi|542173662	95.54	9	2	2	Y	35036	PREDICTED: UBX domain-containing protein 1-like isoform X3 [Oreochromis niloticus]
691	117306	gi|542173660	95.54	9	2	2	Y	35036	PREDICTED: UBX domain-containing protein 1-like isoform X2 [Oreochromis niloticus]
720	117402	gi|348513223	95.48	16	2	2	N	14120	PREDICTED: ribonuclease UK114-like isoformX1 [Oreochromis niloticus]
720	117403	gi|542211367	95.47	14	2	2	N	15230	PREDICTED: ribonuclease UK114-like isoform X4 [Oreochromis niloticus]
720	118050	gi|348513227	84.38	16	2	2	N	14423	PREDICTED: ribonuclease UK114-like isoformX3 [Oreochromis niloticus]
700	117413	gi|542242661	95.46	8	2	2	N	18897	PREDICTED: 40S ribosomal protein S10-like [Oreochromis niloticus]
684	117322	gi|542254938	95.24	5	3	3	N	83015	PREDICTED: mitochondrial inner membrane protein-like [Oreochromis niloticus]
689	117349	gi|542247628	95.2	3	2	2	N	113312	PREDICTED: protein-tyrosine kinase 2-beta-like isoform X3 [Oreochromis niloticus]
689	117350	gi|542247624	95.2	3	2	2	N	113312	PREDICTED: protein-tyrosine kinase 2-beta-like isoform X1 [Oreochromis niloticus]
689	117351	gi|542247626	95.2	3	2	2	N	113312	PREDICTED: protein-tyrosine kinase 2-beta-like isoform X2 [Oreochromis niloticus]
693	117404	gi|348545358	95.18	31	4	4	Y	13333	PREDICTED: 40S ribosomal protein S20-like [Oreochromis niloticus]
631	117426	gi|348531886	95.14	36	3	3	N	8218	PREDICTED: 60S ribosomal protein L38-like [Oreochromis niloticus]
725	117467	gi|348509557	95.08	3	1	1	N	52857	PREDICTED: retinal dehydrogenase 2 isoform 2 [Oreochromis niloticus]
725	117468	gi|348509555	95.07	3	1	1	N	56509	PREDICTED: retinal dehydrogenase 2 isoform 1 [Oreochromis niloticus]
721	117405	gi|542226878	94.97	3	2	1	N	63672	PREDICTED: heterogeneous nuclear ribonucleoprotein Q isoform X6 [Oreochromis niloticus]
721	117406	gi|542226874	94.97	3	2	1	N	63801	PREDICTED: heterogeneous nuclear ribonucleoprotein Q isoform X4 [Oreochromis niloticus]
721	117407	gi|542226876	94.97	3	2	1	N	63801	PREDICTED: heterogeneous nuclear ribonucleoprotein Q isoform X5 [Oreochromis niloticus]
721	117409	gi|542226872	94.97	3	2	1	N	68931	PREDICTED: heterogeneous nuclear ribonucleoprotein Q isoform X3 [Oreochromis niloticus]
721	117410	gi|542226869	94.97	3	2	1	N	69002	PREDICTED: heterogeneous nuclear ribonucleoprotein Q isoform X2 [Oreochromis niloticus]
721	117411	gi|542226867	94.97	3	2	1	N	70805	PREDICTED: heterogeneous nuclear ribonucleoprotein Q isoformX1 [Oreochromis niloticus]
722	117408	gi|348542012	94.89	6	2	2	N	35535	PREDICTED: serine/threonine-protein phosphatase 2A catalytic subunit beta isoform-like [Oreochromis niloticus]
722	118080	gi|525343644	84.38	6	2	2	N	35621	uncharacterized protein LOC100697538 [Oreochromis niloticus]
722	118081	gi|348535461	84.38	6	2	2	N	35593	PREDICTED: serine/threonine-protein phosphatase 2A catalytic subunit beta isoform-like [Oreochromis niloticus]
574	117489	gi|348539264	94.28	6	1	1	N	26996	PREDICTED: 3-hydroxyacyl-CoA dehydrogenase type-2-like isoform X1 [Oreochromis niloticus]
608	117592	gi|348517411	94.25	5	3	1	Y	33391	PREDICTED: peptidyl-prolyl cis-trans isomerase E-like isoform X1 [Oreochromis niloticus]
723	117430	gi|348521958	94.1	8	2	2	N	46429	PREDICTED: medium-chain specific acyl-CoA dehydrogenase mitochondrial-like [Oreochromis niloticus]
606	117533	gi|348537006	93.83	4	2	2	Y	51393	PREDICTED: integrin-linked protein kinase-like [Oreochromis niloticus]
701	117475	gi|348505561	93.69	11	2	1	Y	27052	PREDICTED: dehydrogenase/reductase SDR family member 11-like [Oreochromis niloticus]
682	117414	gi|542178749	93.63	1	1	1	N	234803	PREDICTED: envoplakin-like [Oreochromis niloticus]
633	117644	gi|348512408	93.57	2	1	1	N	72681	PREDICTED: succinate dehydrogenase [ubiquinone] flavoprotein subunit mitochondrial-like isoform 1 [Oreochromis niloticus]
633	117645	gi|348512410	93.57	2	1	1	N	72837	PREDICTED: succinate dehydrogenase [ubiquinone] flavoprotein subunit mitochondrial-like isoform 2 [Oreochromis niloticus]
887	117588	gi|542256200	93.55	4	1	1	N	28364	PREDICTED: syntaxin-12-like [Oreochromis niloticus]
603	117388	gi|348534929	93.41	8	2	2	N	35107	PREDICTED: dehydrogenase/reductase SDR family member 12-like [Oreochromis niloticus]
670	117806	gi|542198006	92.44	2	3	2	N	130804	PREDICTED: clustered mitochondria protein homolog [Oreochromis niloticus]
874	117630	gi|542173482	91.99	1	1	1	Y	182450	PREDICTED: centromere protein F-like isoform X4 [Oreochromis niloticus]
874	117631	gi|542173470	91.98	1	1	1	Y	182578	PREDICTED: centromere protein F-like isoform X1 [Oreochromis niloticus]
724	117454	gi|542212713	91.6	14	2	2	N	17574	PREDICTED: ras-related protein Rab-11B-like isoform X2 [Oreochromis niloticus]
724	117455	gi|348542088	91.59	10	2	2	N	24338	PREDICTED: ras-related protein Rab-11A-like [Oreochromis niloticus]
724	117456	gi|348504744	91.59	10	2	2	N	24448	PREDICTED: ras-related protein Rab-11B-like isoform X1 [Oreochromis niloticus]
724	117457	gi|348500484	91.59	10	2	2	N	24503	PREDICTED: ras-related protein Rab-11B-like [Oreochromis niloticus]
724	117458	gi|348504740	91.59	10	2	2	N	24437	PREDICTED: ras-related protein Rab-11B-like [Oreochromis niloticus]
724	118057	gi|348527514	84.32	10	2	2	N	24010	PREDICTED: ras-related protein Rab-11A-like [Oreochromis niloticus]
685	117568	gi|348535702	91.34	5	3	3	Y	114143	PREDICTED: glycine dehydrogenase [decarboxylating] mitochondrial-like isoform 1 [Oreochromis niloticus]
875	117518	gi|542257096	90.8	3	2	2	Y	98314	PREDICTED: rho guanine nucleotide exchange factor 1-like isoform X7 [Oreochromis niloticus]
875	117519	gi|542257094	90.8	3	2	2	Y	112059	PREDICTED: rho guanine nucleotide exchange factor 1-like isoform X6 [Oreochromis niloticus]
875	117520	gi|542257092	90.79	3	2	2	Y	117388	PREDICTED: rho guanine nucleotide exchange factor 1-like isoform X5 [Oreochromis niloticus]
875	117521	gi|542257090	90.79	3	2	2	Y	118146	PREDICTED: rho guanine nucleotide exchange factor 1-like isoform X4 [Oreochromis niloticus]
875	117522	gi|542257088	90.79	3	2	2	Y	118617	PREDICTED: rho guanine nucleotide exchange factor 1-like isoform X3 [Oreochromis niloticus]
875	117523	gi|542257086	90.79	3	2	2	Y	118688	PREDICTED: rho guanine nucleotide exchange factor 1-like isoform X2 [Oreochromis niloticus]
875	117524	gi|542257084	90.79	1	1	1	N	118688	PREDICTED: rho guanine nucleotide exchange factor 1-like isoform X1 [Oreochromis niloticus]
729	117555	gi|348532588	90.65	2	2	2	Y	85928	PREDICTED: protein transport protein Sec23A-like [Oreochromis niloticus]
880	117500	gi|348539250	90.6	5	1	1	N	23203	PREDICTED: SAP domain-containing ribonucleoprotein-like [Oreochromis niloticus]
632	117510	gi|348505172	90.52	16	3	3	Y	36087	PREDICTED: delta-aminolevulinic acid dehydratase-like [Oreochromis niloticus]
496	117420	gi|542225480	90.43	13	3	1	Y	19935	PREDICTED: myosin light chain 1 skeletal muscle isoform-like isoform X2 [Oreochromis niloticus]
496	117421	gi|348515637	90.43	25	4	2	Y	20661	PREDICTED: myosin light chain 1 skeletal muscle isoform-like isoform X1 [Oreochromis niloticus]
496	118230	gi|348531469	82.33	17	3	1	Y	16682	PREDICTED: myosin light chain 3 skeletal muscle isoform-like [Oreochromis niloticus]
726	117476	gi|348531034	90.23	16	2	1	N	17927	PREDICTED: ubiquitin-conjugating enzyme E2 L3-like isoform X1 [Oreochromis niloticus]
726	118048	gi|542241197	84.39	20	2	1	N	14221	PREDICTED: ubiquitin-conjugating enzyme E2 L3-like isoform X2 [Oreochromis niloticus]
695	117579	gi|542235338	90.01	4	1	1	Y	54133	PREDICTED: coronin-2B isoform X2 [Oreochromis niloticus]
695	117580	gi|542235336	90.01	4	1	1	Y	54694	PREDICTED: coronin-2B isoform X1 [Oreochromis niloticus]
699	117412	gi|542204644	89.71	3	2	2	N	85672	PREDICTED: 1-phosphatidylinositol 4 5-bisphosphate phosphodiesterase delta-1-like isoform X3 [Oreochromis niloticus]
711	119184	gi|542239590	88.86	0	2	2	Y	479206	PREDICTED: LOW QUALITY PROTEIN: A-kinase anchor protein 9 [Oreochromis niloticus]
897	118339	gi|348533864	88.84	6	2	2	N	54220	PREDICTED: probable serine carboxypeptidase CPVL-like [Oreochromis niloticus]
694	117423	gi|348538728	88.82	3	2	1	N	69715	PREDICTED: plastin-3 [Oreochromis niloticus]
705	117613	gi|348509328	88.38	2	1	1	N	69370	PREDICTED: 2' 3'-cyclic-nucleotide 3'-phosphodiesterase-like [Oreochromis niloticus]
683	117638	gi|542182290	87.18	1	1	1	Y	222784	PREDICTED: myosin heavy chain skeletal muscle adult-like isoform X3 [Oreochromis niloticus]
683	117639	gi|542182286	87.17	1	1	1	Y	223717	PREDICTED: myosin heavy chain skeletal muscle adult-like isoform X2 [Oreochromis niloticus]
683	117640	gi|348510211	87.16	1	1	1	Y	224132	PREDICTED: myosin heavy chain skeletal muscle adult-like isoformX1 [Oreochromis niloticus]
735	117622	gi|348537034	87.01	3	1	1	N	41954	PREDICTED: actin-related protein 2/3 complex subunit 1B-like [Oreochromis niloticus]
727	117532	gi|348514564	86.27	8	2	2	N	37755	PREDICTED: eukaryotic translation initiation factor 2 subunit 2-like [Oreochromis niloticus]
730	117567	gi|542257302	86.16	6	2	2	N	42233	PREDICTED: 3-hydroxyisobutyryl-CoA hydrolase mitochondrial-like [Oreochromis niloticus]
732	117585	gi|348542993	86.14	12	2	1	N	13597	PREDICTED: histone H2A.Z-like isoform X1 [Oreochromis niloticus]
732	117586	gi|542224214	86.13	12	2	1	N	14766	PREDICTED: histone H2A.V-like [Oreochromis niloticus]
732	117595	gi|542257702	86.09	10	2	1	N	17822	PREDICTED: histone H2A.Z-like isoform X2 [Oreochromis niloticus]
702	117543	gi|348516507	86.12	7	3	3	N	64203	PREDICTED: bifunctional purine biosynthesis protein PURH-like [Oreochromis niloticus]
756	118044	gi|348512567	86.07	11	3	3	N	36387	PREDICTED: eukaryotic translation initiation factor 3 subunit I-like [Oreochromis niloticus]
609	117906	gi|348529963	86.02	19	4	4	N	12227	PREDICTED: ATPase inhibitor A mitochondrial-like [Oreochromis niloticus]
739	117655	gi|542192665	85.61	5	2	2	N	41554	PREDICTED: protein phosphatase 1B isoform X2 [Oreochromis niloticus]
739	117682	gi|348508530	85.53	4	2	2	N	52332	PREDICTED: protein phosphatase 1B isoform X1 [Oreochromis niloticus]
703	117564	gi|542237809	85.53	7	3	1	N	54956	PREDICTED: annexin A11-like isoform X2 [Oreochromis niloticus]
703	117565	gi|348529011	85.53	6	3	1	N	59875	PREDICTED: annexin A11-like isoform X1 [Oreochromis niloticus]
728	117549	gi|348510397	85.26	5	2	2	N	45609	PREDICTED: 26S proteasome non-ATPase regulatory subunit 6-like isoform X1 [Oreochromis niloticus]
910	134286	gi|348512362	85.23	10	3	3	N	39008	PREDICTED: eukaryotic translation initiation factor 3 subunit H-like [Oreochromis niloticus]
731	117574	gi|348512537	85.16	7	2	2	N	37806	PREDICTED: nuclear migration protein nudC-like [Oreochromis niloticus]
882	117544	gi|542218231	84.82	1	1	1	N	228688	PREDICTED: probable polyketide synthase 1-like [Oreochromis niloticus]
882	118701	gi|348503544	61.69	4	1	1	N	32878	PREDICTED: retinol dehydrogenase 12-like [Oreochromis niloticus]
737	117628	gi|348520582	84.56	5	2	2	N	47554	PREDICTED: histone-binding protein RBBP4-like [Oreochromis niloticus]
737	134018	gi|542214557	84.3	6	2	2	N	43677	PREDICTED: histone-binding protein RBBP7-like isoform X3 [Oreochromis niloticus]
737	134201	gi|348542146	84.3	5	2	2	N	47675	PREDICTED: histone-binding protein RBBP4-like [Oreochromis niloticus]
737	134331	gi|348500178	84.3	5	2	2	N	47753	PREDICTED: histone-binding protein RBBP7-like isoformX1 [Oreochromis niloticus]
737	134019	gi|542214554	84.3	5	2	2	N	47824	PREDICTED: histone-binding protein RBBP7-like isoform X2 [Oreochromis niloticus]
704	117607	gi|348543055	84.56	7	3	3	N	53206	PREDICTED: calcium-binding mitochondrial carrier protein SCaMC-1-like [Oreochromis niloticus]
704	118184	gi|348545788	84.46	11	3	3	N	32716	PREDICTED: calcium-binding mitochondrial carrier protein SCaMC-1-like [Oreochromis niloticus]
736	117625	gi|348505270	84.55	9	2	1	N	27861	PREDICTED: dehydrogenase/reductase SDR family member 11-like [Oreochromis niloticus]
635	117693	gi|542186291	84.53	17	2	2	Y	21654	PREDICTED: prostamide/prostaglandin F synthase-like isoform X3 [Oreochromis niloticus]
635	117695	gi|348544307	84.53	17	2	2	Y	21783	PREDICTED: prostamide/prostaglandin F synthase-like isoform X1 [Oreochromis niloticus]
635	117696	gi|542186284	84.53	17	2	2	Y	21750	PREDICTED: prostamide/prostaglandin F synthase-like isoform X2 [Oreochromis niloticus]
733	117620	gi|542175716	84.46	7	2	2	N	49721	PREDICTED: LOW QUALITY PROTEIN: PDZ and LIM domain protein 7-like [Oreochromis niloticus]
741	117692	gi|542245187	84.46	8	2	2	N	32407	PREDICTED: latexin-like [Oreochromis niloticus]
533	117716	gi|542209422	84.44	6	3	3	Y	42627	PREDICTED: proteasomal ubiquitin receptor ADRM1-like isoform X2 [Oreochromis niloticus]
533	117717	gi|348517009	84.44	6	3	3	Y	42684	PREDICTED: proteasomal ubiquitin receptor ADRM1-like isoformX1 [Oreochromis niloticus]
738	117635	gi|348507853	84.43	12	2	2	Y	21841	PREDICTED: transforming protein RhoA-like [Oreochromis niloticus]
738	118072	gi|348514866	84.21	12	2	2	Y	21802	PREDICTED: transforming protein RhoA-like isoform 1 [Oreochromis niloticus]
738	118073	gi|348532398	84.21	12	2	2	Y	21856	PREDICTED: rho-related GTP-binding protein RhoC-like [Oreochromis niloticus]
738	118074	gi|348533598	84.21	12	2	2	Y	21839	PREDICTED: transforming protein RhoA-like [Oreochromis niloticus]
738	118075	gi|542210072	84.2	11	2	2	Y	24597	PREDICTED: transforming protein RhoA-like [Oreochromis niloticus]
781	133984	gi|542222902	84.41	6	3	3	Y	53538	PREDICTED: methionine aminopeptidase 2-like [Oreochromis niloticus]
638	118031	gi|542209419	84.41	32	4	4	Y	8825	PREDICTED: 40S ribosomal protein S21-like isoform X2 [Oreochromis niloticus]
638	118032	gi|348517013	84.41	31	4	4	Y	9086	PREDICTED: 40S ribosomal protein S21-like isoform X1 [Oreochromis niloticus]
783	118028	gi|348521972	84.41	18	2	2	N	19327	PREDICTED: thioredoxin domain-containing protein 12-like [Oreochromis niloticus]
637	118025	gi|542211268	84.41	44	3	3	Y	11294	PREDICTED: 60S acidic ribosomal protein P1-like isoform X2 [Oreochromis niloticus]
637	118026	gi|348513257	84.41	42	3	3	Y	11634	PREDICTED: 60S acidic ribosomal protein P1-like isoform X1 [Oreochromis niloticus]
290	118038	gi|348520116	84.41	42	5	5	Y	12070	PREDICTED: thioredoxin-like [Oreochromis niloticus]
785	118045	gi|348500514	84.41	30	2	2	N	7824	PREDICTED: 40S ribosomal protein S28-like isoform 2 [Oreochromis niloticus]
785	118046	gi|348500512	84.41	30	2	2	N	7824	PREDICTED: 40S ribosomal protein S28-like isoform 1 [Oreochromis niloticus]
671	118027	gi|348535580	84.41	42	3	3	N	11032	PREDICTED: protein S100-A13-like [Oreochromis niloticus]
784	118033	gi|542185795	84.41	16	2	1	N	17699	PREDICTED: 60S ribosomal protein L22-like isoform X2 [Oreochromis niloticus]
784	118034	gi|542185791	84.41	15	2	1	N	17827	PREDICTED: 60S ribosomal protein L22-like isoform X1 [Oreochromis niloticus]
754	117901	gi|542240215	84.41	15	2	1	Y	21298	PREDICTED: cell division control protein 42 homolog isoform X2 [Oreochromis niloticus]
754	117902	gi|348530476	84.41	15	2	1	Y	21298	PREDICTED: cell division control protein 42 homolog isoform X1 [Oreochromis niloticus]
754	117903	gi|542240217	84.41	15	2	1	Y	21298	PREDICTED: cell division control protein 42 homolog isoform X3 [Oreochromis niloticus]
794	118070	gi|348517548	84.4	11	2	2	N	22670	PREDICTED: ras-related protein Rab-10-like [Oreochromis niloticus]
757	118066	gi|348519194	84.4	7	2	2	N	42151	PREDICTED: mitogen-activated protein kinase 12-like [Oreochromis niloticus]
758	118071	gi|348544406	84.4	9	2	2	N	25142	PREDICTED: grancalcin-like [Oreochromis niloticus]
789	118058	gi|542198908	84.4	10	2	2	N	24701	PREDICTED: SLAM family member 9-like [Oreochromis niloticus]
789	118062	gi|542198904	84.4	8	2	2	N	29888	PREDICTED: uncharacterized protein LOC102077225 [Oreochromis niloticus]
791	118061	gi|348524661	84.4	10	2	2	N	34805	PREDICTED: DNA-(apurinic or apyrimidinic site) lyase-like [Oreochromis niloticus]
750	117840	gi|348544239	84.4	14	2	2	Y	20590	PREDICTED: histone H1-like [Oreochromis niloticus]
798	118100	gi|348527786	84.4	7	2	2	N	45369	PREDICTED: perilipin-3-like isoform X1 [Oreochromis niloticus]
798	118101	gi|542212069	84.4	7	2	2	N	45497	PREDICTED: perilipin-3-like isoform X2 [Oreochromis niloticus]
787	118055	gi|542201570	84.39	11	2	1	Y	26285	PREDICTED: dehydrogenase/reductase SDR family member 11-like [Oreochromis niloticus]
790	118059	gi|348513729	84.39	15	2	2	N	13973	PREDICTED: small nuclear ribonucleoprotein Sm D3-like isoform X1 [Oreochromis niloticus]
790	118060	gi|542223975	84.39	15	2	2	N	13973	PREDICTED: small nuclear ribonucleoprotein Sm D3-like isoform X2 [Oreochromis niloticus]
708	117883	gi|542243727	84.39	17	3	2	N	16617	PREDICTED: 60S ribosomal protein L22-like isoform X3 [Oreochromis niloticus]
708	117884	gi|542243725	84.39	15	3	2	N	19102	PREDICTED: 60S ribosomal protein L22-like isoform X2 [Oreochromis niloticus]
708	117885	gi|542243723	84.39	15	3	2	N	19230	PREDICTED: 60S ribosomal protein L22-like isoform X1 [Oreochromis niloticus]
753	117892	gi|542228982	84.39	8	2	2	N	27443	PREDICTED: transmembrane emp24 domain-containing protein 9-like isoform 1 [Oreochromis niloticus]
795	118076	gi|348503960	84.38	6	2	2	N	33397	PREDICTED: transcriptional activator protein Pur-beta-like [Oreochromis niloticus]
795	118077	gi|542224212	84.38	6	2	2	N	33256	PREDICTED: transcriptional activator protein Pur-beta-like [Oreochromis niloticus]
796	118082	gi|348532175	84.38	6	2	2	N	35956	PREDICTED: GDP-L-fucose synthase-like [Oreochromis niloticus]
788	118056	gi|348538266	84.37	12	2	1	Y	21340	PREDICTED: ras-related C3 botulinum toxin substrate 2-like [Oreochromis niloticus]
818	118165	gi|348528312	84.36	9	2	2	N	26239	PREDICTED: ubiquitin carboxyl-terminal hydrolase isozyme L3-like [Oreochromis niloticus]
797	118099	gi|542223459	84.35	8	2	2	N	34086	PREDICTED: 60S ribosomal protein L5-like [Oreochromis niloticus]
815	118159	gi|348534170	84.35	12	2	2	N	19860	PREDICTED: protein DJ-1-like isoform 1 [Oreochromis niloticus]
759	118079	gi|348509185	84.35	6	3	3	Y	59613	PREDICTED: glucosidase 2 subunit beta-like [Oreochromis niloticus]
826	118222	gi|348518956	84.34	7	2	2	N	31466	PREDICTED: four and a half LIM domains protein 1-like [Oreochromis niloticus]
742	117706	gi|348522359	84.34	9	2	2	N	25075	PREDICTED: charged multivesicular body protein 2a-like [Oreochromis niloticus]
817	118163	gi|542232829	84.28	11	2	2	N	22031	PREDICTED: heme-binding protein 2-like isoform X2 [Oreochromis niloticus]
817	118164	gi|348524873	84.28	11	2	2	N	22031	PREDICTED: heme-binding protein 2-like isoform X1 [Oreochromis niloticus]
786	118051	gi|348514638	84.28	6	2	2	N	43172	PREDICTED: TAR DNA-binding protein 43-like isoform X1 [Oreochromis niloticus]
786	118052	gi|348521706	84.28	6	2	2	N	43585	PREDICTED: TAR DNA-binding protein 43-like isoform X1 [Oreochromis niloticus]
786	118053	gi|542229670	84.28	6	2	2	N	43929	PREDICTED: TAR DNA-binding protein 43-like isoform X3 [Oreochromis niloticus]
786	118054	gi|542229667	84.28	6	2	2	N	43929	PREDICTED: TAR DNA-binding protein 43-like isoform X2 [Oreochromis niloticus]
752	117870	gi|542205621	84.25	5	2	2	N	41544	PREDICTED: protein phosphatase 1 regulatory subunit 7-like [Oreochromis niloticus]
760	118083	gi|542263636	84.24	19	2	2	N	10851	PREDICTED: histone H4-like partial [Oreochromis niloticus]
760	118084	gi|348543337	84.24	18	2	2	N	11367	PREDICTED: histone H4-like [Oreochromis niloticus]
760	118085	gi|542262931	84.24	18	2	2	N	11367	PREDICTED: histone H4-like [Oreochromis niloticus]
760	118086	gi|542235847	84.24	18	2	2	N	11367	PREDICTED: histone H4-like [Oreochromis niloticus]
760	118087	gi|348544215	84.24	18	2	2	N	11367	PREDICTED: histone H4-like [Oreochromis niloticus]
760	118088	gi|542235835	84.24	18	2	2	N	11367	PREDICTED: histone H4-like [Oreochromis niloticus]
760	118089	gi|348534461	84.24	18	2	2	N	11367	PREDICTED: histone H4-like [Oreochromis niloticus]
760	118090	gi|348527384	84.24	18	2	2	N	11367	PREDICTED: histone H4-like [Oreochromis niloticus]
760	118091	gi|348527420	84.24	18	2	2	N	11367	PREDICTED: histone H4-like [Oreochromis niloticus]
760	118092	gi|348527406	84.24	18	2	2	N	11367	PREDICTED: histone H4-like [Oreochromis niloticus]
760	118093	gi|542260138	84.24	18	2	2	N	11367	PREDICTED: histone H4-like [Oreochromis niloticus]
760	118094	gi|542204072	84.24	18	2	2	N	11367	PREDICTED: histone H4-like [Oreochromis niloticus]
760	118095	gi|542252531	84.24	18	2	2	N	11367	PREDICTED: histone H4-like [Oreochromis niloticus]
760	118096	gi|348544221	84.24	18	2	2	N	11367	PREDICTED: histone H4-like [Oreochromis niloticus]
760	118097	gi|348542028	84.24	18	2	2	N	11367	PREDICTED: histone H4-like [Oreochromis niloticus]
760	118098	gi|348542072	84.24	18	2	2	N	11610	PREDICTED: histone H4-like [Oreochromis niloticus]
806	118124	gi|542227787	84.24	4	2	1	N	40979	PREDICTED: LOW QUALITY PROTEIN: serine/arginine-rich splicing factor 4-like [Oreochromis niloticus]
805	118122	gi|348538022	84.23	9	2	1	N	27472	PREDICTED: acidic leucine-rich nuclear phosphoprotein 32 family member B-like isoformX3 [Oreochromis niloticus]
805	118123	gi|348538018	84.23	9	2	1	N	27848	PREDICTED: acidic leucine-rich nuclear phosphoprotein 32 family member B-like isoformX1 [Oreochromis niloticus]
805	118125	gi|348538020	84.23	8	2	1	N	28148	PREDICTED: acidic leucine-rich nuclear phosphoprotein 32 family member B-like isoformX2 [Oreochromis niloticus]
805	118126	gi|542249991	84.23	8	2	1	N	28250	PREDICTED: acidic leucine-rich nuclear phosphoprotein 32 family member B-like isoform X4 [Oreochromis niloticus]
793	118067	gi|348534210	84.23	2	2	2	N	145091	PREDICTED: isoleucine--tRNA ligase cytoplasmic [Oreochromis niloticus]
800	118103	gi|348533015	84.2	3	2	2	N	75845	PREDICTED: arginine--tRNA ligase cytoplasmic-like isoform X1 [Oreochromis niloticus]
802	118115	gi|542198557	84.19	8	2	1	N	30197	PREDICTED: carbonyl reductase-like 20beta-hydroxysteroid dehydrogenase isoform X1 [Oreochromis niloticus]
802	133721	gi|525343140	84.19	8	2	1	N	30866	carbonyl reductase-like 20beta-hydroxysteroid dehydrogenase [Oreochromis niloticus]
707	117788	gi|348504305	84.18	8	2	2	N	30651	PREDICTED: glutamate--cysteine ligase regulatory subunit-like isoform X1 [Oreochromis niloticus]
707	117789	gi|542212849	84.18	8	2	2	N	30860	PREDICTED: glutamate--cysteine ligase regulatory subunit-like isoform X2 [Oreochromis niloticus]
819	118168	gi|348540605	84.17	7	2	2	N	29624	PREDICTED: 40S ribosomal protein S4-like [Oreochromis niloticus]
916	118127	gi|542247909	84.15	8	2	2	N	24154	PREDICTED: ADP-sugar pyrophosphatase-like isoform X2 [Oreochromis niloticus]
916	118128	gi|542247911	84.15	8	2	2	N	24154	PREDICTED: ADP-sugar pyrophosphatase-like isoform X3 [Oreochromis niloticus]
916	118130	gi|542247907	84.14	7	2	2	N	27664	PREDICTED: ADP-sugar pyrophosphatase-like isoform X1 [Oreochromis niloticus]
672	118035	gi|542239265	84.13	11	2	2	Y	27023	PREDICTED: chloride intracellular channel protein 1-like isoform X2 [Oreochromis niloticus]
672	118036	gi|542239267	84.13	11	2	2	Y	27023	PREDICTED: chloride intracellular channel protein 1-like isoform X3 [Oreochromis niloticus]
672	118037	gi|348529943	84.13	11	2	2	Y	27023	PREDICTED: chloride intracellular channel protein 1-like isoform X1 [Oreochromis niloticus]
642	118522	gi|348506719	84.12	36	3	3	N	9868	PREDICTED: acyl-CoA-binding protein-like [Oreochromis niloticus]
639	118136	gi|348532592	84.12	20	4	4	N	14870	PREDICTED: 40S ribosomal protein S15a-like [Oreochromis niloticus]
799	118102	gi|348504884	84.11	26	2	2	N	10598	PREDICTED: mitochondrial import inner membrane translocase subunit Tim13-like [Oreochromis niloticus]
746	117729	gi|348510825	84.1	3	2	2	N	82822	PREDICTED: trifunctional enzyme subunit alpha mitochondrial-like [Oreochromis niloticus]
801	118111	gi|348509211	84.1	11	2	2	N	27326	PREDICTED: 6-phosphogluconolactonase-like [Oreochromis niloticus]
803	118116	gi|348540124	84.09	15	2	2	N	16152	PREDICTED: 2'-deoxynucleoside 5'-phosphate N-hydrolase 1-like [Oreochromis niloticus]
868	133778	gi|542252921	84.08	3	2	1	N	78955	PREDICTED: calpain-1 catalytic subunit-like isoform X2 [Oreochromis niloticus]
868	133779	gi|542252919	84.08	3	2	1	N	78974	PREDICTED: calpain-1 catalytic subunit-like isoform X1 [Oreochromis niloticus]
808	118131	gi|542206693	84.06	7	2	2	N	35665	PREDICTED: heterogeneous nuclear ribonucleoproteins C1/C2-like [Oreochromis niloticus]
814	118156	gi|348514602	84.06	8	2	1	N	19350	PREDICTED: peptidyl-prolyl cis-trans isomerase H-like [Oreochromis niloticus]
810	118137	gi|542202814	84.01	3	2	1	N	71390	PREDICTED: ATP-dependent RNA helicase DDX3X-like isoform X8 [Oreochromis niloticus]
810	118138	gi|542202812	84.01	3	2	1	N	71894	PREDICTED: ATP-dependent RNA helicase DDX3X-like isoform X7 [Oreochromis niloticus]
810	118149	gi|348524090	83.99	3	2	1	N	76926	PREDICTED: ATP-dependent RNA helicase DDX3X-like isoformX1 [Oreochromis niloticus]
810	118153	gi|542202809	83.98	3	2	1	N	78583	PREDICTED: ATP-dependent RNA helicase DDX3X-like isoform X6 [Oreochromis niloticus]
810	118154	gi|542202807	83.98	3	2	1	N	78654	PREDICTED: ATP-dependent RNA helicase DDX3X-like isoform X5 [Oreochromis niloticus]
810	118155	gi|542202805	83.97	2	2	1	N	83250	PREDICTED: ATP-dependent RNA helicase DDX3X-like isoform X4 [Oreochromis niloticus]
810	118157	gi|542202803	83.96	2	2	1	N	85031	PREDICTED: ATP-dependent RNA helicase DDX3X-like isoform X3 [Oreochromis niloticus]
810	118158	gi|542202801	83.96	2	2	1	N	85102	PREDICTED: ATP-dependent RNA helicase DDX3X-like isoform X2 [Oreochromis niloticus]
675	118232	gi|542253480	84	7	3	3	N	24562	PREDICTED: small nuclear ribonucleoprotein-associated protein B'-like [Oreochromis niloticus]
813	118150	gi|348511213	83.98	9	2	2	N	25251	PREDICTED: growth factor receptor-bound protein 2-like [Oreochromis niloticus]
816	118162	gi|348540852	83.96	20	2	2	N	8421	PREDICTED: small nuclear ribonucleoprotein G-like [Oreochromis niloticus]
792	118063	gi|542184364	83.94	7	2	2	N	33410	PREDICTED: cathepsin Z-like isoform X2 [Oreochromis niloticus]
792	118064	gi|348508014	83.94	7	2	2	N	33464	PREDICTED: cathepsin Z-like isoform X1 [Oreochromis niloticus]
837	118277	gi|542252915	83.93	3	2	1	N	56717	PREDICTED: calpain-3-like [Oreochromis niloticus]
820	118173	gi|542217153	83.93	3	2	2	N	87956	PREDICTED: glutamine--tRNA ligase-like isoform X2 [Oreochromis niloticus]
820	118174	gi|348502993	83.93	3	2	2	N	87928	PREDICTED: glutamine--tRNA ligase-like isoform X1 [Oreochromis niloticus]
917	118171	gi|542177890	83.85	5	2	2	N	73814	PREDICTED: glycogen [starch] synthase muscle-like [Oreochromis niloticus]
917	118917	gi|542202403	61.34	1	1	1	N	72858	PREDICTED: glycogen [starch] synthase liver-like isoform X2 [Oreochromis niloticus]
917	118920	gi|348537184	61.3	1	1	1	N	81036	PREDICTED: glycogen [starch] synthase liver-like isoform X1 [Oreochromis niloticus]
745	117727	gi|542208688	83.82	5	2	1	N	32662	PREDICTED: serine/arginine-rich splicing factor 5-like isoform X2 [Oreochromis niloticus]
745	117728	gi|348515953	83.82	5	2	1	N	32749	PREDICTED: serine/arginine-rich splicing factor 5-like isoformX1 [Oreochromis niloticus]
807	118129	gi|348522554	83.81	9	2	2	N	20721	PREDICTED: 60S ribosomal protein L18a-like [Oreochromis niloticus]
972	134209	gi|348538922	83.79	27	2	2	N	13516	PREDICTED: huntingtin-interacting protein K-like [Oreochromis niloticus]
751	117847	gi|348510681	83.77	2	2	2	Y	173463	PREDICTED: UDP-glucose:glycoprotein glucosyltransferase 1-like isoform X1 [Oreochromis niloticus]
751	117848	gi|542207990	83.77	2	2	2	Y	174362	PREDICTED: UDP-glucose:glycoprotein glucosyltransferase 1-like isoform X2 [Oreochromis niloticus]
881	117537	gi|348519988	83.74	1	1	1	N	137804	PREDICTED: coatomer subunit alpha-like [Oreochromis niloticus]
804	118119	gi|348521070	83.7	8	2	1	N	27261	PREDICTED: THO complex subunit 4-like [Oreochromis niloticus]
761	118120	gi|542240811	83.7	48	3	2	N	8160	PREDICTED: small ubiquitin-related modifier 2-like isoform X2 [Oreochromis niloticus]
761	118121	gi|348530736	83.7	36	3	2	N	10920	PREDICTED: small ubiquitin-related modifier 2-like isoform X1 [Oreochromis niloticus]
821	118182	gi|348528949	83.68	9	2	2	N	24410	PREDICTED: eukaryotic translation initiation factor 4E-like [Oreochromis niloticus]
636	117730	gi|542213457	83.62	0	1	1	Y	685130	PREDICTED: obscurin-like [Oreochromis niloticus]
822	118193	gi|542183941	83.45	12	2	2	N	17895	PREDICTED: uncharacterized protein LOC100698734 [Oreochromis niloticus]
825	118202	gi|542238742	83.4	6	2	1	N	27003	PREDICTED: acidic leucine-rich nuclear phosphoprotein 32 family member B-like isoform X7 [Oreochromis niloticus]
825	118203	gi|348526604	83.39	6	2	1	N	27362	PREDICTED: acidic leucine-rich nuclear phosphoprotein 32 family member A-like isoformX2 [Oreochromis niloticus]
825	118205	gi|348526602	83.39	6	2	1	N	27914	PREDICTED: acidic leucine-rich nuclear phosphoprotein 32 family member A-like isoformX1 [Oreochromis niloticus]
825	118206	gi|542238740	83.38	6	2	1	N	27986	PREDICTED: acidic leucine-rich nuclear phosphoprotein 32 family member B-like isoform X6 [Oreochromis niloticus]
825	118207	gi|348526606	83.37	6	2	1	N	28996	PREDICTED: acidic leucine-rich nuclear phosphoprotein 32 family member A-like isoformX3 [Oreochromis niloticus]
825	118208	gi|542238738	83.37	6	2	1	N	28691	PREDICTED: acidic leucine-rich nuclear phosphoprotein 32 family member B-like isoform X5 [Oreochromis niloticus]
825	118210	gi|542235342	83.36	6	2	1	N	29081	PREDICTED: acidic leucine-rich nuclear phosphoprotein 32 family member A-like isoform X5 [Oreochromis niloticus]
825	118211	gi|542235340	83.36	6	2	1	N	29210	PREDICTED: acidic leucine-rich nuclear phosphoprotein 32 family member A-like isoform X4 [Oreochromis niloticus]
825	118213	gi|542235348	83.36	5	2	1	N	29253	PREDICTED: acidic leucine-rich nuclear phosphoprotein 32 family member A-like isoform X7 [Oreochromis niloticus]
825	118214	gi|542235345	83.36	5	2	1	N	29382	PREDICTED: acidic leucine-rich nuclear phosphoprotein 32 family member A-like isoform X6 [Oreochromis niloticus]
825	118215	gi|542238736	83.35	5	2	1	N	29236	PREDICTED: acidic leucine-rich nuclear phosphoprotein 32 family member B-like isoform X4 [Oreochromis niloticus]
825	118216	gi|542238734	83.35	5	2	1	N	29304	PREDICTED: acidic leucine-rich nuclear phosphoprotein 32 family member B-like isoform X3 [Oreochromis niloticus]
825	118217	gi|542238732	83.35	5	2	1	N	29436	PREDICTED: acidic leucine-rich nuclear phosphoprotein 32 family member B-like isoform X2 [Oreochromis niloticus]
825	118218	gi|348529620	83.34	5	2	1	N	30010	PREDICTED: acidic leucine-rich nuclear phosphoprotein 32 family member B-like isoform X1 [Oreochromis niloticus]
823	118197	gi|348505552	83.38	7	2	1	N	27455	PREDICTED: dehydrogenase/reductase SDR family member 11-like [Oreochromis niloticus]
823	118198	gi|348505554	83.38	7	2	1	N	27486	PREDICTED: dehydrogenase/reductase SDR family member 11-like [Oreochromis niloticus]
673	118047	gi|348513631	83.25	15	2	2	Y	15216	PREDICTED: non-specific lipid-transfer protein-like [Oreochromis niloticus]
831	118247	gi|348536662	83.22	15	2	2	N	14440	PREDICTED: prefoldin subunit 6-like [Oreochromis niloticus]
812	118144	gi|542207963	83.16	30	2	1	N	8005	PREDICTED: small ubiquitin-related modifier 3-like isoform X3 [Oreochromis niloticus]
812	118145	gi|542228418	83.16	30	2	1	N	7967	PREDICTED: small ubiquitin-related modifier 3-like isoform X2 [Oreochromis niloticus]
812	118146	gi|542207961	83.16	24	2	1	N	10048	PREDICTED: small ubiquitin-related modifier 3-like isoform X2 [Oreochromis niloticus]
812	118147	gi|348510887	83.16	22	2	1	N	10747	PREDICTED: small ubiquitin-related modifier 3-like isoform X1 [Oreochromis niloticus]
812	118148	gi|348519747	83.16	22	2	1	N	10709	PREDICTED: small ubiquitin-related modifier 3-like isoform X1 [Oreochromis niloticus]
824	118200	gi|348510429	83.11	25	2	2	Y	11705	PREDICTED: glutaredoxin-1-like [Oreochromis niloticus]
734	117621	gi|542223807	83.1	6	2	1	N	36805	PREDICTED: S-adenosylmethionine synthase isoform type-2-like isoform X2 [Oreochromis niloticus]
734	117634	gi|348513661	82.53	5	2	1	N	43989	PREDICTED: S-adenosylmethionine synthase isoform type-2-like isoform X1 [Oreochromis niloticus]
734	118282	gi|348528342	80.33	5	2	1	N	44045	PREDICTED: S-adenosylmethionine synthase isoform type-2 [Oreochromis niloticus]
888	117611	gi|542223535	83.04	1	1	1	N	133529	PREDICTED: vigilin-like isoform X2 [Oreochromis niloticus]
888	117624	gi|348513450	82.95	1	1	1	N	141120	PREDICTED: vigilin-like isoform X1 [Oreochromis niloticus]
918	118219	gi|348528797	82.96	4	2	2	Y	55263	PREDICTED: serine hydroxymethyltransferase mitochondrial [Oreochromis niloticus]
853	118841	gi|348534969	82.95	13	2	2	N	17730	PREDICTED: acyl carrier protein mitochondrial-like [Oreochromis niloticus]
674	118176	gi|348513221	82.88	16	2	2	N	12940	PREDICTED: 60S ribosomal protein L30-like [Oreochromis niloticus]
762	118221	gi|542248307	82.83	6	3	2	Y	67625	PREDICTED: far upstream element-binding protein 2-like [Oreochromis niloticus]
829	118240	gi|348522299	82.65	2	2	2	N	102095	PREDICTED: hexokinase-2-like [Oreochromis niloticus]
870	136461	gi|348542116	82.49	7	2	2	Y	59451	PREDICTED: tyrosine--tRNA ligase cytoplasmic-like [Oreochromis niloticus]
755	117998	gi|348513689	82.29	1	1	1	N	113263	PREDICTED: NAD(P) transhydrogenase mitochondrial isoform X1 [Oreochromis niloticus]
827	118233	gi|348542223	82.27	7	2	1	N	24699	PREDICTED: acyl-protein thioesterase 2-like [Oreochromis niloticus]
834	118256	gi|348503898	82.21	9	2	2	N	21335	PREDICTED: receptor expression-enhancing protein 5-like [Oreochromis niloticus]
828	118236	gi|348541305	82.18	6	2	2	N	34344	PREDICTED: actin-related protein 2/3 complex subunit 2-like [Oreochromis niloticus]
844	118368	gi|348513217	82.07	12	2	2	N	14904	PREDICTED: nuclear transport factor 2-like [Oreochromis niloticus]
832	118252	gi|542212869	81.96	22	2	2	Y	11451	PREDICTED: tax1-binding protein 3-like isoform X2 [Oreochromis niloticus]
832	118253	gi|348504694	81.96	17	2	2	Y	14175	PREDICTED: tax1-binding protein 3-like isoform X1 [Oreochromis niloticus]
919	118225	gi|348526029	81.54	41	2	2	N	10106	PREDICTED: barrier-to-autointegration factor-like isoformX2 [Oreochromis niloticus]
830	118241	gi|348522827	81.27	5	1	1	N	28775	PREDICTED: peflin-like [Oreochromis niloticus]
640	118248	gi|348506305	80.57	14	3	3	N	14441	PREDICTED: ubiquitin-like protein FUBI-like [Oreochromis niloticus]
838	118289	gi|348514572	80.11	4	2	1	N	44506	PREDICTED: guanine nucleotide-binding protein G(s) subunit alpha-like isoform 1 [Oreochromis niloticus]
634	117657	gi|542235212	79.71	9	2	2	N	29330	PREDICTED: aldose reductase-like isoform X2 [Oreochromis niloticus]
634	117664	gi|348526492	79.27	7	2	2	N	35696	PREDICTED: aldose reductase-like isoform X1 [Oreochromis niloticus]
836	118262	gi|542249135	79.66	3	1	1	N	42207	PREDICTED: flotillin-2a-like isoform X3 [Oreochromis niloticus]
836	118263	gi|542249137	79.66	3	1	1	N	42207	PREDICTED: flotillin-2a-like isoform X4 [Oreochromis niloticus]
836	118270	gi|542249133	79.58	2	1	1	N	47562	PREDICTED: flotillin-2a-like isoform X2 [Oreochromis niloticus]
836	118271	gi|348537397	79.58	2	1	1	N	47484	PREDICTED: flotillin-2a-like isoform X1 [Oreochromis niloticus]
869	134240	gi|348527152	79.34	9	2	2	N	41631	PREDICTED: 3-ketoacyl-CoA thiolase mitochondrial-like [Oreochromis niloticus]
763	118254	gi|348536608	79.26	9	2	2	N	31312	PREDICTED: ras suppressor protein 1-like [Oreochromis niloticus]
840	118299	gi|542181477	79.21	3	2	1	N	59139	PREDICTED: glycylpeptide N-tetradecanoyltransferase 1 [Oreochromis niloticus]
712	119284	gi|542211650	79.18	7	4	4	N	69461	PREDICTED: peptidyl-prolyl cis-trans isomerase FKBP9-like isoform X2 [Oreochromis niloticus]
712	119285	gi|542211648	79.18	7	4	4	N	69535	PREDICTED: peptidyl-prolyl cis-trans isomerase FKBP9-like isoform X1 [Oreochromis niloticus]
833	118255	gi|348510098	79.16	7	1	1	N	17101	PREDICTED: transcription elongation factor B polypeptide 2-like [Oreochromis niloticus]
749	117826	gi|542230735	78.85	2	2	2	N	110479	PREDICTED: hypoxia up-regulated protein 1-like isoform X1 [Oreochromis niloticus]
841	118310	gi|542261893	78.75	1	2	2	N	282568	PREDICTED: absent in melanoma 1 protein-like [Oreochromis niloticus]
835	118259	gi|542192777	78.57	4	1	1	N	28087	PREDICTED: ADP-ribosylation factor-like protein 3-like [Oreochromis niloticus]
678	118312	gi|542239868	78.55	1	1	1	Y	92173	PREDICTED: serine/threonine-protein kinase BRSK2-like isoform X6 [Oreochromis niloticus]
678	118313	gi|542239864	78.54	1	1	1	Y	98704	PREDICTED: serine/threonine-protein kinase BRSK2-like isoform X4 [Oreochromis niloticus]
678	118314	gi|542239862	78.54	1	1	1	Y	99200	PREDICTED: serine/threonine-protein kinase BRSK2-like isoform X3 [Oreochromis niloticus]
678	118315	gi|542239860	78.54	1	1	1	Y	100873	PREDICTED: serine/threonine-protein kinase BRSK2-like isoform X2 [Oreochromis niloticus]
842	118325	gi|348510251	78.44	3	2	1	N	53755	PREDICTED: nucleobindin-1-like [Oreochromis niloticus]
920	118265	gi|348514169	77.52	3	1	1	N	49615	PREDICTED: eukaryotic peptide chain release factor subunit 1-like isoform X1 [Oreochromis niloticus]
920	118266	gi|542174246	77.52	3	1	1	N	49615	PREDICTED: eukaryotic peptide chain release factor subunit 1-like isoform X2 [Oreochromis niloticus]
920	118267	gi|542174257	77.52	3	1	1	N	49615	PREDICTED: eukaryotic peptide chain release factor subunit 1-like isoform X3 [Oreochromis niloticus]
845	118371	gi|542201889	77.1	3	2	2	N	38090	PREDICTED: probable G-protein coupled receptor 171-like isoform X4 [Oreochromis niloticus]
677	118309	gi|348532963	76.81	8	2	2	Y	22585	PREDICTED: prefoldin subunit 3-like [Oreochromis niloticus]
1248	134089	gi|542201129	76.46	6	2	1	N	45403	PREDICTED: serpin H1-like isoform X3 [Oreochromis niloticus]
748	117772	gi|542197824	76.18	2	1	1	N	68197	PREDICTED: RNA-binding protein EWS-like isoform X2 [Oreochromis niloticus]
748	117773	gi|542197822	76.17	2	1	1	N	68285	PREDICTED: RNA-binding protein EWS-like isoform X1 [Oreochromis niloticus]
641	118283	gi|542219167	76.13	15	2	1	Y	15302	PREDICTED: peptidyl-prolyl cis-trans isomerase F mitochondrial-like isoform X2 [Oreochromis niloticus]
921	118280	gi|348522469	75.48	8	1	1	N	20789	PREDICTED: tenebrosin-C-like [Oreochromis niloticus]
889	117816	gi|542238509	75.46	3	1	1	N	55092	PREDICTED: UDP-glucose 6-dehydrogenase-like isoform X2 [Oreochromis niloticus]
889	117817	gi|348529446	75.46	3	1	1	N	55092	PREDICTED: UDP-glucose 6-dehydrogenase-like isoform X1 [Oreochromis niloticus]
958	119144	gi|542254645	74.68	4	2	2	N	50737	PREDICTED: ruvB-like 2-like isoform X3 [Oreochromis niloticus]
958	119145	gi|348541209	61.12	2	1	1	N	50737	PREDICTED: ruvB-like 2-like isoform X1 [Oreochromis niloticus]
958	119146	gi|542254643	61.12	2	1	1	N	50737	PREDICTED: ruvB-like 2-like isoform X2 [Oreochromis niloticus]
847	118487	gi|542253246	72.86	2	2	1	Y	89991	PREDICTED: SRSF protein kinase 3-like isoform X3 [Oreochromis niloticus]
896	118300	gi|542253094	72.14	6	1	1	N	25391	PREDICTED: acidic leucine-rich nuclear phosphoprotein 32 family member E-like isoform X6 [Oreochromis niloticus]
896	118301	gi|542253092	72.14	6	1	1	N	25207	PREDICTED: acidic leucine-rich nuclear phosphoprotein 32 family member E-like isoform X5 [Oreochromis niloticus]
896	118305	gi|542253088	72.13	6	1	1	N	26374	PREDICTED: acidic leucine-rich nuclear phosphoprotein 32 family member E-like isoform X3 [Oreochromis niloticus]
896	118306	gi|542253090	72.12	6	1	1	N	27025	PREDICTED: acidic leucine-rich nuclear phosphoprotein 32 family member E-like isoform X4 [Oreochromis niloticus]
896	118307	gi|348540281	72.11	6	1	1	N	27693	PREDICTED: acidic leucine-rich nuclear phosphoprotein 32 family member E-like isoform X1 [Oreochromis niloticus]
896	118308	gi|542253086	72.11	6	1	1	N	27912	PREDICTED: acidic leucine-rich nuclear phosphoprotein 32 family member E-like isoform X2 [Oreochromis niloticus]
896	118653	gi|542253098	61.6	7	1	1	N	22314	PREDICTED: acidic leucine-rich nuclear phosphoprotein 32 family member E-like isoform X8 [Oreochromis niloticus]
872	117550	gi|542236409	71.89	1	1	1	N	130162	PREDICTED: large proline-rich protein BAG6-like isoform X2 [Oreochromis niloticus]
872	117551	gi|542236407	71.89	1	1	1	N	130162	PREDICTED: large proline-rich protein BAG6-like isoform X1 [Oreochromis niloticus]
872	117552	gi|542236411	71.89	1	1	1	N	130360	PREDICTED: large proline-rich protein BAG6-like isoform X3 [Oreochromis niloticus]
943	118654	gi|348504712	71.74	23	2	2	N	16969	PREDICTED: ATP synthase subunit delta mitochondrial-like [Oreochromis niloticus]
769	118508	gi|542217784	71.49	1	2	1	Y	104896	PREDICTED: phosphatidate phosphatase LPIN2-like [Oreochromis niloticus]
846	118478	gi|542206391	70.73	1	1	1	Y	96351	PREDICTED: polyhomeotic-like protein 3-like isoform X1 [Oreochromis niloticus]
848	118504	gi|542204222	70.72	1	2	1	Y	136529	PREDICTED: cullin-associated NEDD8-dissociated protein 1-like isoform X2 [Oreochromis niloticus]
848	118505	gi|348521230	70.72	1	2	1	Y	136493	PREDICTED: cullin-associated NEDD8-dissociated protein 1-like isoform X1 [Oreochromis niloticus]
768	118433	gi|542190307	69.39	1	2	1	N	155773	PREDICTED: Bloom syndrome protein homolog isoform X1 [Oreochromis niloticus]
883	117738	gi|542236740	69.3	0	1	1	Y	330903	PREDICTED: myomegalin-like isoform X6 [Oreochromis niloticus]
883	117739	gi|542236736	69.28	0	1	1	Y	333582	PREDICTED: myomegalin-like isoform X4 [Oreochromis niloticus]
883	117740	gi|542236732	69.27	0	1	1	Y	337181	PREDICTED: myomegalin-like isoform X2 [Oreochromis niloticus]
883	117741	gi|542236734	69.27	0	1	1	Y	337238	PREDICTED: myomegalin-like isoform X3 [Oreochromis niloticus]
883	117742	gi|542236730	69.27	0	1	1	Y	337309	PREDICTED: myomegalin-like isoform X1 [Oreochromis niloticus]
883	117934	gi|542236738	64.66	0	1	1	Y	331125	PREDICTED: myomegalin-like isoform X5 [Oreochromis niloticus]
923	118322	gi|348528761	68.77	4	1	1	N	33289	PREDICTED: poly(rC)-binding protein 4-like isoform X1 [Oreochromis niloticus]
923	118323	gi|542237303	68.76	4	1	1	N	34118	PREDICTED: poly(rC)-binding protein 4-like isoform X5 [Oreochromis niloticus]
923	118328	gi|542237301	68.66	3	1	1	N	46394	PREDICTED: poly(rC)-binding protein 4-like isoform X4 [Oreochromis niloticus]
923	118329	gi|542237299	68.65	3	1	1	N	47042	PREDICTED: poly(rC)-binding protein 4-like isoform X3 [Oreochromis niloticus]
923	118330	gi|542237297	68.64	3	1	1	N	47871	PREDICTED: poly(rC)-binding protein 4-like isoform X2 [Oreochromis niloticus]
266	117785	gi|542255614	68.77	0	4	2	N	3146071	PREDICTED: titin [Oreochromis niloticus]
876	117726	gi|348527022	68.31	15	1	1	N	10016	PREDICTED: protein transport protein Sec61 subunit beta-like [Oreochromis niloticus]
963	119965	gi|348512028	68.28	2	1	1	N	71723	PREDICTED: protein disulfide-isomerase A4 [Oreochromis niloticus]
941	118635	gi|542210947	68.28	13	2	2	Y	26108	PREDICTED: vesicle-associated membrane protein-associated protein B/C-like isoform X2 [Oreochromis niloticus]
941	118637	gi|348514568	68.28	12	2	2	Y	27778	PREDICTED: vesicle-associated membrane protein-associated protein B/C-like isoformX1 [Oreochromis niloticus]
941	118636	gi|348537326	61.69	7	1	1	Y	27474	PREDICTED: vesicle-associated membrane protein-associated protein B/C-like [Oreochromis niloticus]
926	118405	gi|348505416	68.23	6	2	2	N	45026	PREDICTED: hydroxysteroid dehydrogenase-like protein 2-like isoform X1 [Oreochromis niloticus]
926	134154	gi|542189152	61.68	5	1	1	N	36976	PREDICTED: hydroxysteroid dehydrogenase-like protein 2-like isoform X2 [Oreochromis niloticus]
922	118320	gi|348510833	67.95	4	1	1	N	37820	PREDICTED: ELAV-like protein 1-like [Oreochromis niloticus]
890	117829	gi|348508181	67.8	3	1	1	N	50826	PREDICTED: dipeptidyl peptidase 1-like isoform 1 [Oreochromis niloticus]
713	119324	gi|348544699	66.64	4	3	1	Y	39772	PREDICTED: ATPase family AAA domain-containing protein 1-B-like [Oreochromis niloticus]
925	118391	gi|281428849	65.66	9	1	1	N	26096	cytochrome c oxidase subunit II [Oreochromis niloticus]
925	118648	gi|126215519	61.69	9	1	1	N	26068	cytochrome c oxidase subunit II [Oreochromis sp. KM-2006]
925	118649	gi|284177689	61.69	9	1	1	N	26068	cytochrome c oxidase subunit II (mitochondrion) [Oreochromis aureus]
925	118650	gi|71657942	61.69	9	1	1	N	26068	cytochrome c oxidase subunit II [Oreochromis mossambicus]
925	118651	gi|295065682	61.69	9	1	1	N	26098	cytochrome c oxidase subunit II [Oreochromis sp. 'red tilapia']
873	117616	gi|542251953	65.47	6	2	2	Y	56324	PREDICTED: carcinoembryonic antigen-related cell adhesion molecule 5-like [Oreochromis niloticus]
924	118345	gi|348530442	65.12	7	1	1	N	17948	PREDICTED: ubiquitin-like protein 4A-like [Oreochromis niloticus]
928	118440	gi|348530270	65.06	2	1	1	N	43387	PREDICTED: 26S proteasome non-ATPase regulatory subunit 13-like [Oreochromis niloticus]
950	118738	gi|348538657	63.89	34	2	2	N	9721	PREDICTED: normal mucosa of esophagus-specific gene 1 protein-like [Oreochromis niloticus]
767	118390	gi|348515435	63.18	20	1	1	Y	6407	PREDICTED: 60S ribosomal protein L39-like [Oreochromis niloticus]
891	117850	gi|542254620	62.84	2	1	1	N	97126	PREDICTED: sarcoplasmic/endoplasmic reticulum calcium ATPase 3-like isoform X3 [Oreochromis niloticus]
891	117851	gi|542254618	62.84	2	1	1	N	109279	PREDICTED: sarcoplasmic/endoplasmic reticulum calcium ATPase 3-like isoform X2 [Oreochromis niloticus]
891	117852	gi|542254616	62.84	2	1	1	N	111068	PREDICTED: sarcoplasmic/endoplasmic reticulum calcium ATPase 3-like isoform X1 [Oreochromis niloticus]
891	117854	gi|542250330	62.84	2	1	1	N	116690	PREDICTED: sarcoplasmic/endoplasmic reticulum calcium ATPase 2-like isoform X3 [Oreochromis niloticus]
891	118392	gi|542223959	62.74	2	1	1	N	109594	PREDICTED: sarcoplasmic/endoplasmic reticulum calcium ATPase 2-like isoform X2 [Oreochromis niloticus]
891	118393	gi|542196739	62.74	2	1	1	N	109687	PREDICTED: sarcoplasmic/endoplasmic reticulum calcium ATPase 2-like isoform X2 [Oreochromis niloticus]
891	118394	gi|348522185	62.74	2	1	1	N	114504	PREDICTED: sarcoplasmic/endoplasmic reticulum calcium ATPase 2-like isoform X1 [Oreochromis niloticus]
891	118395	gi|348513721	62.74	2	1	1	N	114620	PREDICTED: sarcoplasmic/endoplasmic reticulum calcium ATPase 2-like isoformX1 [Oreochromis niloticus]
927	118429	gi|348533061	61.87	3	1	1	N	49062	PREDICTED: elongation factor Tu mitochondrial-like [Oreochromis niloticus]
951	118742	gi|348508701	61.75	6	2	2	N	62950	PREDICTED: peptidyl-prolyl cis-trans isomerase FKBP10-like isoform X1 [Oreochromis niloticus]
951	118741	gi|542192278	61.69	4	1	1	N	60926	PREDICTED: peptidyl-prolyl cis-trans isomerase FKBP10-like isoform X2 [Oreochromis niloticus]
947	118671	gi|348509629	61.74	6	2	2	Y	38270	PREDICTED: sorbitol dehydrogenase-like [Oreochromis niloticus]
949	118679	gi|348521200	61.7	34	2	2	Y	9695	PREDICTED: small nuclear ribonucleoprotein F-like [Oreochromis niloticus]
933	118507	gi|348533774	61.7	2	1	1	N	52944	PREDICTED: ERO1-like protein alpha-like [Oreochromis niloticus]
986	118628	gi|542250203	61.69	22	1	1	N	10490	PREDICTED: protein dpy-30 homolog isoform X2 [Oreochromis niloticus]
986	118629	gi|348538104	61.69	19	1	1	N	11733	PREDICTED: protein dpy-30 homolog isoform X1 [Oreochromis niloticus]
942	118643	gi|542216252	61.69	10	1	1	N	15420	PREDICTED: prefoldin subunit 4-like isoform X2 [Oreochromis niloticus]
942	118644	gi|348502924	61.69	10	1	1	N	15519	PREDICTED: prefoldin subunit 4-like isoform X1 [Oreochromis niloticus]
989	118634	gi|348532416	61.69	18	1	1	N	11534	PREDICTED: 60S acidic ribosomal protein P2-like [Oreochromis niloticus]
988	118632	gi|348506396	61.69	12	1	1	N	17352	PREDICTED: glutaredoxin-related protein 5 mitochondrial-like isoform X1 [Oreochromis niloticus]
988	118633	gi|542220055	61.69	11	1	1	N	18346	PREDICTED: glutaredoxin-related protein 5 mitochondrial-like isoform X2 [Oreochromis niloticus]
987	118630	gi|542186370	61.69	7	1	1	N	26652	PREDICTED: eukaryotic translation initiation factor 6-like isoform X1 [Oreochromis niloticus]
987	118631	gi|542186374	61.69	7	1	1	N	26652	PREDICTED: eukaryotic translation initiation factor 6-like isoform X2 [Oreochromis niloticus]
994	118657	gi|542187964	61.69	6	1	1	N	23000	PREDICTED: proteasome subunit beta type-3-like [Oreochromis niloticus]
995	118658	gi|348528791	61.69	17	1	1	N	8686	PREDICTED: cytochrome c oxidase subunit 6C-1-like [Oreochromis niloticus]
999	118675	gi|542208538	61.69	11	1	1	Y	12273	PREDICTED: enhancer of rudimentary homolog [Oreochromis niloticus]
999	118677	gi|348541623	61.69	10	1	1	Y	12459	PREDICTED: enhancer of rudimentary homolog [Oreochromis niloticus]
1028	118868	gi|348522467	61.69	9	1	1	N	19764	PREDICTED: cytolysin Src-1-like [Oreochromis niloticus]
935	118528	gi|348513185	61.69	15	1	1	N	13397	PREDICTED: cytochrome b-c1 complex subunit 7-like [Oreochromis niloticus]
992	118642	gi|348539962	61.69	16	1	1	N	9993	PREDICTED: NEDD8-like [Oreochromis niloticus]
992	118645	gi|542228650	61.69	8	1	1	N	20858	PREDICTED: ubiquitin-NEDD8-like protein RUB2-like isoform X1 [Oreochromis niloticus]
992	118646	gi|542228652	61.69	8	1	1	N	21421	PREDICTED: ubiquitin-NEDD8-like protein RUB2-like isoform X2 [Oreochromis niloticus]
991	118640	gi|348528637	61.69	11	1	1	N	13538	PREDICTED: CDGSH iron-sulfur domain-containing protein 1-like [Oreochromis niloticus]
990	118638	gi|348502447	61.69	10	1	1	N	14015	PREDICTED: NHP2-like protein 1-like [Oreochromis niloticus]
948	118673	gi|348530320	61.69	3	1	1	N	58202	PREDICTED: ADP-ribosylation factor GTPase-activating protein 2-like isoform X1 [Oreochromis niloticus]
948	118674	gi|542239911	61.69	3	1	1	N	59963	PREDICTED: ADP-ribosylation factor GTPase-activating protein 2-like isoform X2 [Oreochromis niloticus]
997	118668	gi|348508016	61.69	3	1	1	N	55834	PREDICTED: probable aminopeptidase NPEPL1 [Oreochromis niloticus]
1005	118707	gi|542229254	61.69	1	1	1	N	100269	PREDICTED: c-1-tetrahydrofolate synthase cytoplasmic-like isoform X2 [Oreochromis niloticus]
1005	118708	gi|348520570	61.69	1	1	1	N	100498	PREDICTED: c-1-tetrahydrofolate synthase cytoplasmic-like isoform X1 [Oreochromis niloticus]
852	118683	gi|348544303	61.69	12	2	2	N	11870	PREDICTED: prothymosin alpha-like [Oreochromis niloticus]
851	118682	gi|348516729	61.69	8	2	2	N	17224	PREDICTED: 60S ribosomal protein L26-like [Oreochromis niloticus]
1009	118751	gi|542249404	61.69	1	1	1	N	82755	PREDICTED: ribosomal protein S6 kinase alpha-3 isoform X2 [Oreochromis niloticus]
1004	118699	gi|542215269	61.69	9	1	1	N	18382	PREDICTED: 28 kDa heat- and acid-stable phosphoprotein-like isoform X2 [Oreochromis niloticus]
1004	118700	gi|348502369	61.69	9	1	1	N	18397	PREDICTED: 28 kDa heat- and acid-stable phosphoprotein-like isoform X1 [Oreochromis niloticus]
1003	118687	gi|542180017	61.69	2	1	1	N	85532	PREDICTED: hepatocyte growth factor-regulated tyrosine kinase substrate-like isoform X4 [Oreochromis niloticus]
1003	118688	gi|542180010	61.69	2	1	1	N	86247	PREDICTED: hepatocyte growth factor-regulated tyrosine kinase substrate-like isoform X3 [Oreochromis niloticus]
1003	118689	gi|542180006	61.69	2	1	1	N	86503	PREDICTED: hepatocyte growth factor-regulated tyrosine kinase substrate-like isoform X2 [Oreochromis niloticus]
1003	118690	gi|348509241	61.69	2	1	1	N	87008	PREDICTED: hepatocyte growth factor-regulated tyrosine kinase substrate-like isoform X1 [Oreochromis niloticus]
998	118672	gi|348519080	61.68	6	1	1	N	24702	PREDICTED: Sjoegren syndrome/scleroderma autoantigen 1 homolog [Oreochromis niloticus]
1016	118795	gi|542218401	61.68	4	1	1	N	30044	PREDICTED: uncharacterized protein LOC100704487 isoform X5 [Oreochromis niloticus]
1016	118796	gi|542218399	61.68	4	1	1	N	30044	PREDICTED: uncharacterized protein LOC100704487 isoform X4 [Oreochromis niloticus]
1016	118797	gi|542218395	61.68	4	1	1	N	30044	PREDICTED: uncharacterized protein LOC100704487 isoform X2 [Oreochromis niloticus]
1016	118798	gi|542218403	61.68	4	1	1	N	30044	PREDICTED: uncharacterized protein LOC100704487 isoform X6 [Oreochromis niloticus]
1016	118799	gi|542218405	61.68	4	1	1	N	30044	PREDICTED: uncharacterized protein LOC100704487 isoform X1 [Oreochromis niloticus]
1016	118800	gi|542218397	61.68	4	1	1	N	30044	PREDICTED: uncharacterized protein LOC100704487 isoform X3 [Oreochromis niloticus]
996	118660	gi|348533067	61.68	6	1	1	N	22224	PREDICTED: hematological and neurological expressed 1-like protein-like isoform X1 [Oreochromis niloticus]
996	118661	gi|542177846	61.68	6	1	1	N	22549	PREDICTED: hematological and neurological expressed 1-like protein-like isoform X2 [Oreochromis niloticus]
993	118647	gi|348502421	61.68	6	1	1	N	33190	PREDICTED: phosphoglycolate phosphatase-like [Oreochromis niloticus]
1011	118760	gi|348533081	61.68	3	1	1	N	44685	PREDICTED: mitogen-activated protein kinase 3 [Oreochromis niloticus]
1035	118888	gi|542184540	61.68	2	1	1	N	60890	PREDICTED: LIM domain and actin-binding protein 1-like isoform X4 [Oreochromis niloticus]
1035	118890	gi|348507681	61.67	2	1	1	N	71520	PREDICTED: LIM domain and actin-binding protein 1-like isoform X1 [Oreochromis niloticus]
1035	118891	gi|542184533	61.67	2	1	1	N	74545	PREDICTED: LIM domain and actin-binding protein 1-like isoform X3 [Oreochromis niloticus]
1035	118892	gi|542184530	61.67	1	1	1	N	77102	PREDICTED: LIM domain and actin-binding protein 1-like isoform X2 [Oreochromis niloticus]
1001	118678	gi|542204426	61.67	2	1	1	N	61535	PREDICTED: N-acetylglucosamine-6-sulfatase-like [Oreochromis niloticus]
1007	118711	gi|542237059	61.67	9	1	1	N	13637	PREDICTED: ubiquitin-conjugating enzyme E2 D2-like isoform X3 [Oreochromis niloticus]
1007	118713	gi|348528619	61.67	7	1	1	N	16737	PREDICTED: ubiquitin-conjugating enzyme E2 D2-like isoform X1 [Oreochromis niloticus]
1007	118714	gi|348520306	61.67	7	1	1	N	16542	PREDICTED: ubiquitin-conjugating enzyme E2 2-like isoform X1 [Oreochromis niloticus]
1007	118715	gi|348510743	61.67	7	1	1	N	16587	PREDICTED: ubiquitin-conjugating enzyme E2 D2-like isoform 1 [Oreochromis niloticus]
1007	118716	gi|348510745	61.67	7	1	1	N	16666	PREDICTED: ubiquitin-conjugating enzyme E2 D2-like isoform 2 [Oreochromis niloticus]
1007	118717	gi|542229022	61.67	7	1	1	N	16738	PREDICTED: ubiquitin-conjugating enzyme E2 2-like isoform X2 [Oreochromis niloticus]
1007	118718	gi|542237056	61.67	6	1	1	N	19330	PREDICTED: ubiquitin-conjugating enzyme E2 D2-like isoform X2 [Oreochromis niloticus]
1018	118825	gi|348507121	61.67	3	1	1	N	42561	PREDICTED: nucleolysin TIAR [Oreochromis niloticus]
1018	118826	gi|348522243	61.67	3	1	1	N	42531	PREDICTED: nucleolysin TIA-1 isoform p40 [Oreochromis niloticus]
971	134136	gi|542194958	61.67	57	2	2	N	9315	PREDICTED: ubiquitin-fold modifier 1-like [Oreochromis niloticus]
952	118762	gi|348524988	61.67	6	1	1	N	18158	PREDICTED: ATP synthase subunit d mitochondrial-like [Oreochromis niloticus]
952	118763	gi|348509254	61.67	6	1	1	N	18289	PREDICTED: ATP synthase subunit d mitochondrial-like [Oreochromis niloticus]
1010	118759	gi|542210140	61.67	5	1	1	N	20364	PREDICTED: cysteine and glycine-rich protein 2-like [Oreochromis niloticus]
1006	118709	gi|348505777	61.66	11	1	1	N	18888	PREDICTED: glycine cleavage system H protein mitochondrial-like [Oreochromis niloticus]
929	118466	gi|542231104	61.66	4	1	1	N	38258	PREDICTED: serine-threonine kinase receptor-associated protein-like [Oreochromis niloticus]
1021	118832	gi|348524779	61.66	9	1	1	N	14772	PREDICTED: low molecular weight phosphotyrosine protein phosphatase-like isoformX3 [Oreochromis niloticus]
1021	118833	gi|542232810	61.66	9	1	1	N	14644	PREDICTED: low molecular weight phosphotyrosine protein phosphatase-like isoform X5 [Oreochromis niloticus]
1021	118834	gi|542232808	61.66	9	1	1	N	14772	PREDICTED: low molecular weight phosphotyrosine protein phosphatase-like isoform X4 [Oreochromis niloticus]
1021	118835	gi|348524777	61.66	7	1	1	N	17809	PREDICTED: low molecular weight phosphotyrosine protein phosphatase-like isoformX2 [Oreochromis niloticus]
1021	118836	gi|348524775	61.66	7	1	1	N	17682	PREDICTED: low molecular weight phosphotyrosine protein phosphatase-like isoformX1 [Oreochromis niloticus]
892	117918	gi|542249748	61.65	3	1	1	N	29377	PREDICTED: hydroxyacylglutathione hydrolase mitochondrial-like isoform X2 [Oreochromis niloticus]
892	117919	gi|542249750	61.65	3	1	1	N	29377	PREDICTED: hydroxyacylglutathione hydrolase mitochondrial-like isoform X3 [Oreochromis niloticus]
892	117921	gi|348537874	61.62	3	1	1	N	34393	PREDICTED: hydroxyacylglutathione hydrolase mitochondrial-like isoform X1 [Oreochromis niloticus]
1030	118877	gi|542194116	61.65	1	1	1	N	263493	PREDICTED: LOW QUALITY PROTEIN: acetyl-CoA carboxylase 1 [Oreochromis niloticus]
945	118662	gi|542216369	61.65	3	1	1	N	41203	PREDICTED: zona pellucida sperm-binding protein 3 receptor-like isoform X6 [Oreochromis niloticus]
945	118663	gi|542216367	61.65	3	1	1	N	41932	PREDICTED: zona pellucida sperm-binding protein 3 receptor-like isoform X5 [Oreochromis niloticus]
945	118664	gi|542216365	61.65	3	1	1	N	44425	PREDICTED: zona pellucida sperm-binding protein 3 receptor-like isoform X4 [Oreochromis niloticus]
945	118665	gi|542216363	61.65	3	1	1	N	44750	PREDICTED: zona pellucida sperm-binding protein 3 receptor-like isoform X3 [Oreochromis niloticus]
945	118666	gi|542216359	61.65	3	1	1	N	45005	PREDICTED: zona pellucida sperm-binding protein 3 receptor-like isoform X1 [Oreochromis niloticus]
945	118667	gi|542216361	61.65	3	1	1	N	45005	PREDICTED: zona pellucida sperm-binding protein 3 receptor-like isoform X2 [Oreochromis niloticus]
772	118778	gi|348539990	61.65	14	3	3	Y	10300	PREDICTED: putative 60S ribosomal protein L37a-like [Oreochromis niloticus]
1012	118772	gi|542239675	61.64	3	1	1	N	34868	PREDICTED: small glutamine-rich tetratricopeptide repeat-containing protein alpha-like isoform X4 [Oreochromis niloticus]
1012	118773	gi|542239673	61.64	3	1	1	N	34868	PREDICTED: small glutamine-rich tetratricopeptide repeat-containing protein alpha-like isoform X3 [Oreochromis niloticus]
1012	118774	gi|348530236	61.64	3	1	1	N	34868	PREDICTED: small glutamine-rich tetratricopeptide repeat-containing protein alpha-like isoform X1 [Oreochromis niloticus]
1012	118775	gi|542239671	61.64	3	1	1	N	34868	PREDICTED: small glutamine-rich tetratricopeptide repeat-containing protein alpha-like isoform X2 [Oreochromis niloticus]
1000	118676	gi|542190448	61.63	3	1	1	N	50620	PREDICTED: peptidyl-prolyl cis-trans isomerase FKBP4-like [Oreochromis niloticus]
1017	118807	gi|542244011	61.63	4	1	1	N	26301	PREDICTED: oxidoreductase HTATIP2-like isoform X4 [Oreochromis niloticus]
1017	118808	gi|542244007	61.63	4	1	1	N	26301	PREDICTED: oxidoreductase HTATIP2-like isoform X2 [Oreochromis niloticus]
1017	118809	gi|542244009	61.63	4	1	1	N	26301	PREDICTED: oxidoreductase HTATIP2-like isoform X3 [Oreochromis niloticus]
1017	118815	gi|348533769	61.63	3	1	1	N	30959	PREDICTED: oxidoreductase HTATIP2-like isoform X1 [Oreochromis niloticus]
1015	118794	gi|348510125	61.63	6	1	1	N	21052	PREDICTED: NEDD8-conjugating enzyme Ubc12-like [Oreochromis niloticus]
1039	118936	gi|348520888	61.63	2	1	1	N	74609	PREDICTED: peroxisomal acyl-coenzyme A oxidase 1 isoformX2 [Oreochromis niloticus]
1039	118937	gi|348520886	61.63	2	1	1	N	74646	PREDICTED: peroxisomal acyl-coenzyme A oxidase 1 isoformX1 [Oreochromis niloticus]
1013	118779	gi|542251054	61.62	6	1	1	N	18449	PREDICTED: deoxyuridine 5'-triphosphate nucleotidohydrolase-like isoform X2 [Oreochromis niloticus]
1013	118781	gi|348538663	61.62	5	1	1	N	20498	PREDICTED: deoxyuridine 5'-triphosphate nucleotidohydrolase-like isoform X1 [Oreochromis niloticus]
1002	118680	gi|348532319	61.61	13	1	1	N	10938	PREDICTED: cytochrome c oxidase subunit 5B mitochondrial-like [Oreochromis niloticus]
1002	118681	gi|348532317	61.61	11	1	1	N	12867	PREDICTED: cytochrome c oxidase subunit 5B mitochondrial-like [Oreochromis niloticus]
946	118670	gi|542249852	61.61	7	2	2	Y	38510	PREDICTED: SUMO-activating enzyme subunit 1-like isoform X2 [Oreochromis niloticus]
946	118669	gi|542249850	61.61	4	1	1	N	38510	PREDICTED: SUMO-activating enzyme subunit 1-like isoform X1 [Oreochromis niloticus]
1042	118947	gi|348514578	61.58	15	1	1	N	5894	PREDICTED: ATP synthase subunit epsilon mitochondrial-like [Oreochromis niloticus]
1024	118853	gi|542230137	61.54	2	1	1	N	70781	PREDICTED: tripartite motif-containing protein 16-like isoform X2 [Oreochromis niloticus]
1024	118854	gi|348522463	61.54	2	1	1	N	70781	PREDICTED: tripartite motif-containing protein 16-like isoform X1 [Oreochromis niloticus]
1029	118874	gi|348511279	61.52	6	1	1	N	20251	PREDICTED: 28 kDa heat- and acid-stable phosphoprotein-like isoform X1 [Oreochromis niloticus]
1029	118875	gi|542178155	61.52	5	1	1	N	20508	PREDICTED: 28 kDa heat- and acid-stable phosphoprotein-like isoform X2 [Oreochromis niloticus]
1014	118782	gi|348521806	61.52	3	1	1	N	33719	PREDICTED: cytochrome c1 heme protein mitochondrial-like isoform 1 [Oreochromis niloticus]
899	118589	gi|542260548	61.52	10	2	2	Y	25912	PREDICTED: serine/arginine-rich splicing factor 2-like isoform X3 [Oreochromis niloticus]
899	118590	gi|542260544	61.51	10	2	2	Y	26313	PREDICTED: serine/arginine-rich splicing factor 2-like isoform X2 [Oreochromis niloticus]
899	118591	gi|348544446	61.51	4	1	1	N	26313	PREDICTED: serine/arginine-rich splicing factor 2-like isoform X1 [Oreochromis niloticus]
899	119211	gi|542182681	61.27	4	1	1	N	24677	PREDICTED: serine/arginine-rich splicing factor 2-like isoform X2 [Oreochromis niloticus]
899	119212	gi|348509946	61.27	4	1	1	N	25052	PREDICTED: serine/arginine-rich splicing factor 2-like isoform X1 [Oreochromis niloticus]
1033	118882	gi|348515889	61.49	2	1	1	N	40343	PREDICTED: pleckstrin-2-like isoform X1 [Oreochromis niloticus]
1033	118886	gi|542208630	61.47	2	1	1	N	44734	PREDICTED: pleckstrin-2-like isoform X2 [Oreochromis niloticus]
1022	118838	gi|542244504	61.48	6	1	1	N	14819	PREDICTED: adenylate kinase 2 mitochondrial-like [Oreochromis niloticus]
1026	118863	gi|542212798	61.48	3	1	1	N	40270	PREDICTED: basigin-like isoform X2 [Oreochromis niloticus]
1026	118866	gi|348504341	61.47	2	1	1	N	43571	PREDICTED: basigin-like isoform X1 [Oreochromis niloticus]
944	118655	gi|542200973	61.43	15	1	1	N	10514	PREDICTED: non-histone chromosomal protein HMG-14A-like isoform X2 [Oreochromis niloticus]
944	118656	gi|348508233	61.43	14	1	1	N	10642	PREDICTED: non-histone chromosomal protein HMG-14A-like isoformX1 [Oreochromis niloticus]
1043	118957	gi|348528813	61.43	2	1	1	N	45463	PREDICTED: UPF0160 protein MYG1 mitochondrial-like [Oreochromis niloticus]
955	119012	gi|348509524	61.38	6	2	2	Y	44469	PREDICTED: diphosphomevalonate decarboxylase-like [Oreochromis niloticus]
1037	118916	gi|348500128	61.37	4	1	1	N	41220	PREDICTED: synapse-associated protein 1-like [Oreochromis niloticus]
1132	134224	gi|348532769	61.36	28	1	1	N	6360	PREDICTED: up-regulated during skeletal muscle growth protein 5-like isoform 1 [Oreochromis niloticus]
1031	118878	gi|348539598	61.35	3	1	1	N	28533	PREDICTED: proteasome subunit beta type-4-like [Oreochromis niloticus]
1060	134119	gi|542196662	61.34	2	1	1	Y	56697	PREDICTED: serine/threonine-protein phosphatase 2B catalytic subunit gamma isoform isoform X4 [Oreochromis niloticus]
1060	119063	gi|348522209	61.34	2	1	1	Y	57278	PREDICTED: serine/threonine-protein phosphatase 2B catalytic subunit gamma isoform isoform X1 [Oreochromis niloticus]
1060	134121	gi|542196658	61.34	2	1	1	Y	57268	PREDICTED: serine/threonine-protein phosphatase 2B catalytic subunit gamma isoform isoform X2 [Oreochromis niloticus]
1060	134120	gi|542196660	61.34	2	1	1	Y	57581	PREDICTED: serine/threonine-protein phosphatase 2B catalytic subunit gamma isoform isoform X3 [Oreochromis niloticus]
1040	118939	gi|348537190	61.3	3	1	1	N	39800	PREDICTED: phosphate carrier protein mitochondrial-like isoform 1 [Oreochromis niloticus]
1020	118831	gi|348520130	61.29	7	1	1	N	12386	PREDICTED: thioredoxin-like [Oreochromis niloticus]
770	118558	gi|542208641	61.22	1	2	1	Y	224463	PREDICTED: thyroid receptor-interacting protein 11 [Oreochromis niloticus]
1044	118959	gi|348516176	61.2	7	1	1	N	19962	PREDICTED: E3 ubiquitin-protein ligase RNF181-like [Oreochromis niloticus]
1047	118968	gi|542199502	61.14	1	1	1	N	95324	PREDICTED: nucleolar and coiled-body phosphoprotein 1-like isoform X2 [Oreochromis niloticus]
1047	136521	gi|348507332	61.14	1	1	1	N	95692	PREDICTED: nucleolar and coiled-body phosphoprotein 1-like isoform X1 [Oreochromis niloticus]
930	118483	gi|542205766	61.01	1	1	1	N	98653	PREDICTED: desmocollin-2-like [Oreochromis niloticus]
1034	118885	gi|348514634	60.97	3	1	1	N	32551	PREDICTED: spermidine synthase-like [Oreochromis niloticus]
1041	118941	gi|542220769	60.91	2	1	1	N	61850	PREDICTED: thioredoxin reductase 3 isoform X2 [Oreochromis niloticus]
1041	118942	gi|348510349	60.91	2	1	1	N	65869	PREDICTED: thioredoxin reductase 3 isoform X1 [Oreochromis niloticus]
1111	133752	gi|542260024	60.88	5	1	1	N	25043	PREDICTED: polyadenylate-binding protein 2-like isoform X3 [Oreochromis niloticus]
1111	134198	gi|348544129	60.88	5	1	1	N	25794	PREDICTED: polyadenylate-binding protein 2-like isoformX1 [Oreochromis niloticus]
1111	134197	gi|348544131	60.88	4	1	1	N	30986	PREDICTED: polyadenylate-binding protein 2-like isoformX2 [Oreochromis niloticus]
1123	133956	gi|542226542	60.82	2	1	1	N	48044	PREDICTED: basic leucine zipper and W2 domain-containing protein 1-A-like [Oreochromis niloticus]
1123	134292	gi|348511687	60.82	2	1	1	N	48153	PREDICTED: basic leucine zipper and W2 domain-containing protein 1-A-like [Oreochromis niloticus]
1032	118881	gi|542234184	60.66	2	1	1	N	39080	PREDICTED: RNA-binding protein 4B-like isoform X2 [Oreochromis niloticus]
1032	118883	gi|542234191	60.64	2	1	1	N	41997	PREDICTED: RNA-binding protein 4B-like [Oreochromis niloticus]
1121	133935	gi|542229015	60.62	3	1	1	N	68638	PREDICTED: calnexin-like [Oreochromis niloticus]
1126	134326	gi|348501310	60.61	2	1	1	Y	39760	PREDICTED: muscleblind-like protein 1-like isoformX4 [Oreochromis niloticus]
1126	134328	gi|348501306	60.6	2	1	1	Y	40891	PREDICTED: muscleblind-like protein 1-like isoformX2 [Oreochromis niloticus]
1126	134327	gi|348501308	60.6	2	1	1	Y	41458	PREDICTED: muscleblind-like protein 1-like isoformX3 [Oreochromis niloticus]
1126	134325	gi|348501312	60.6	2	1	1	Y	41732	PREDICTED: muscleblind-like protein 1-like isoformX5 [Oreochromis niloticus]
1126	134329	gi|348501304	60.59	2	1	1	Y	42589	PREDICTED: muscleblind-like protein 1-like isoformX1 [Oreochromis niloticus]
1126	134068	gi|542205453	60.59	2	1	1	Y	42863	PREDICTED: muscleblind-like protein 1-like isoform X15 [Oreochromis niloticus]
1126	134069	gi|542205451	60.59	2	1	1	Y	42863	PREDICTED: muscleblind-like protein 1-like isoform X14 [Oreochromis niloticus]
1126	134324	gi|348501316	60.59	2	1	1	Y	43430	PREDICTED: muscleblind-like protein 1-like isoformX7 [Oreochromis niloticus]
1126	134070	gi|542205448	60.58	2	1	1	Y	43944	PREDICTED: muscleblind-like protein 1-like isoform X13 [Oreochromis niloticus]
1126	134071	gi|542205446	60.58	2	1	1	Y	44561	PREDICTED: muscleblind-like protein 1-like isoform X12 [Oreochromis niloticus]
1126	134072	gi|542205444	60.58	2	1	1	Y	44561	PREDICTED: muscleblind-like protein 1-like isoform X11 [Oreochromis niloticus]
1126	134073	gi|542205442	60.58	2	1	1	Y	44561	PREDICTED: muscleblind-like protein 1-like isoform X10 [Oreochromis niloticus]
1126	134074	gi|542205440	60.58	2	1	1	Y	44561	PREDICTED: muscleblind-like protein 1-like isoform X9 [Oreochromis niloticus]
1126	134323	gi|348501318	60.58	2	1	1	Y	44561	PREDICTED: muscleblind-like protein 1-like isoformX8 [Oreochromis niloticus]
1045	118960	gi|542208409	60.57	2	1	1	N	39727	PREDICTED: quinone oxidoreductase PIG3-like [Oreochromis niloticus]
1050	118995	gi|348512048	60.54	7	1	1	N	19241	PREDICTED: N-alpha-acetyltransferase 50-like isoform X1 [Oreochromis niloticus]
1050	118996	gi|542193843	60.54	7	1	1	N	19328	PREDICTED: N-alpha-acetyltransferase 50-like isoform X2 [Oreochromis niloticus]
1053	119011	gi|348531866	60.34	5	1	1	N	21572	PREDICTED: protein LSM12 homolog A-like [Oreochromis niloticus]
1065	119153	gi|542170682	60.07	1	1	1	N	67152	PREDICTED: lysine--tRNA ligase-like isoform X1 [Oreochromis niloticus]
1065	119154	gi|542170678	60.02	1	1	1	N	69423	PREDICTED: lysine--tRNA ligase-like isoform X2 [Oreochromis niloticus]
1008	118750	gi|348517033	59.98	5	1	1	N	27509	PREDICTED: B-cell receptor-associated protein 31-like [Oreochromis niloticus]
1140	136491	gi|348542628	59.97	21	1	1	N	13483	PREDICTED: transcription elongation factor B polypeptide 2-like isoform 1 [Oreochromis niloticus]
1019	118830	gi|542229448	59.96	2	1	1	N	51089	PREDICTED: LOW QUALITY PROTEIN: eukaryotic translation initiation factor 5-like [Oreochromis niloticus]
973	136463	gi|348509815	59.96	12	2	2	Y	27751	PREDICTED: eukaryotic translation initiation factor 3 subunit J-A-like [Oreochromis niloticus]
1025	118855	gi|542228174	59.95	2	1	1	N	67553	PREDICTED: cytoplasmic dynein 1 intermediate chain 2-like isoform X4 [Oreochromis niloticus]
1025	118856	gi|348519695	59.95	2	1	1	N	69787	PREDICTED: cytoplasmic dynein 1 intermediate chain 2-like isoform X1 [Oreochromis niloticus]
1025	118857	gi|542228171	59.95	2	1	1	N	71024	PREDICTED: cytoplasmic dynein 1 intermediate chain 2-like isoform X3 [Oreochromis niloticus]
1025	118858	gi|542228169	59.95	2	1	1	N	72115	PREDICTED: cytoplasmic dynein 1 intermediate chain 2-like isoform X2 [Oreochromis niloticus]
1141	136499	gi|542236746	59.95	4	1	1	N	57587	PREDICTED: 26S proteasome non-ATPase regulatory subunit 5-like [Oreochromis niloticus]
1023	118846	gi|542233864	59.95	2	1	1	N	52450	PREDICTED: poliovirus receptor-related protein 1-like isoform X7 [Oreochromis niloticus]
1023	118847	gi|542233862	59.95	2	1	1	N	55218	PREDICTED: poliovirus receptor-related protein 1-like isoform X6 [Oreochromis niloticus]
1023	118848	gi|542233860	59.95	2	1	1	N	56628	PREDICTED: poliovirus receptor-related protein 1-like isoform X5 [Oreochromis niloticus]
1023	118849	gi|542233858	59.95	2	1	1	N	56306	PREDICTED: poliovirus receptor-related protein 1-like isoform X4 [Oreochromis niloticus]
1023	118850	gi|542233856	59.95	2	1	1	N	56393	PREDICTED: poliovirus receptor-related protein 1-like isoform X3 [Oreochromis niloticus]
1023	118851	gi|542233854	59.95	2	1	1	N	58263	PREDICTED: poliovirus receptor-related protein 1-like isoform X2 [Oreochromis niloticus]
1023	118852	gi|542233852	59.95	2	1	1	N	60571	PREDICTED: poliovirus receptor-related protein 1-like isoform X1 [Oreochromis niloticus]
1027	118864	gi|542223875	59.94	1	1	1	N	107881	PREDICTED: ankycorbin-like isoform X2 [Oreochromis niloticus]
1027	118865	gi|542223873	59.94	1	1	1	N	111107	PREDICTED: ankycorbin-like isoform X1 [Oreochromis niloticus]
953	118872	gi|542260001	59.93	15	2	2	N	18502	PREDICTED: proteasome maturation protein-like isoform X2 [Oreochromis niloticus]
953	118873	gi|542259999	59.93	15	2	2	N	18777	PREDICTED: proteasome maturation protein-like isoform X1 [Oreochromis niloticus]
1115	133818	gi|542246159	59.92	3	1	1	N	24119	PREDICTED: 60S ribosomal protein L15-like isoform X2 [Oreochromis niloticus]
1115	134216	gi|348535574	59.92	3	1	1	N	24119	PREDICTED: 60S ribosomal protein L15-like isoformX1 [Oreochromis niloticus]
1036	118907	gi|348532177	59.86	4	1	1	N	42827	PREDICTED: leukocyte elastase inhibitor-like [Oreochromis niloticus]
1036	118909	gi|542252220	59.86	4	1	1	N	42477	PREDICTED: leukocyte elastase inhibitor-like isoform X4 [Oreochromis niloticus]
1036	118912	gi|542252225	59.86	4	1	1	N	42724	PREDICTED: leukocyte elastase inhibitor-like isoform X3 [Oreochromis niloticus]
1036	118914	gi|348544857	59.86	4	1	1	N	42896	PREDICTED: leukocyte elastase inhibitor-like [Oreochromis niloticus]
1036	118915	gi|542252227	59.86	4	1	1	N	44596	PREDICTED: leukocyte elastase inhibitor-like [Oreochromis niloticus]
1131	134222	gi|348533448	59.82	6	1	1	Y	20894	PREDICTED: phosphatidylethanolamine-binding protein 1-like [Oreochromis niloticus]
1048	118972	gi|348531218	59.71	4	1	1	N	15915	PREDICTED: epididymal secretory protein E1-like [Oreochromis niloticus]
956	119035	gi|348545052	59.7	8	1	1	Y	13292	PREDICTED: replication protein A 14 kDa subunit-like [Oreochromis niloticus]
1142	136500	gi|348505186	59.63	16	1	1	N	14509	PREDICTED: 14 kDa phosphohistidine phosphatase-like [Oreochromis niloticus]
1038	118932	gi|542199975	59.63	2	1	1	N	43040	PREDICTED: urokinase-type plasminogen activator-like [Oreochromis niloticus]
1110	133751	gi|542260250	59.6	3	1	1	Y	33725	PREDICTED: prohibitin-2-like [Oreochromis niloticus]
1110	134077	gi|542203878	59.6	3	1	1	Y	33969	PREDICTED: prohibitin-2-like [Oreochromis niloticus]
936	118529	gi|542218021	59.54	1	1	1	N	72295	PREDICTED: amyloid beta A4 precursor protein-binding family B member 1-interacting protein-like [Oreochromis niloticus]
1046	118967	gi|542195915	59.49	6	1	1	N	41117	PREDICTED: farnesyl pyrophosphate synthase-like isoform X2 [Oreochromis niloticus]
975	136466	gi|542211211	59.43	6	2	2	N	75420	PREDICTED: splicing factor proline- and glutamine-rich-like isoform X1 [Oreochromis niloticus]
1049	118982	gi|348511829	59.26	3	1	1	N	41081	PREDICTED: alcohol dehydrogenase class-3-like [Oreochromis niloticus]
1143	136501	gi|348501588	59.24	11	1	1	N	13449	PREDICTED: histidine triad nucleotide-binding protein 1-like [Oreochromis niloticus]
974	136465	gi|348535411	59.23	7	2	2	N	42887	PREDICTED: S-adenosylmethionine synthase isoform type-2-like [Oreochromis niloticus]
931	118500	gi|542243963	59.04	1	1	1	N	215241	PREDICTED: C-myc promoter-binding protein-like isoform X4 [Oreochromis niloticus]
1051	119005	gi|542193518	58.99	1	1	1	Y	93103	PREDICTED: SKI/DACH domain-containing protein 1-like [Oreochromis niloticus]
937	118556	gi|542226274	58.94	1	1	1	Y	89349	PREDICTED: cytosolic 10-formyltetrahydrofolate dehydrogenase-like isoform X2 [Oreochromis niloticus]
937	118557	gi|348518022	58.89	1	1	1	Y	99466	PREDICTED: cytosolic 10-formyltetrahydrofolate dehydrogenase-like isoform X1 [Oreochromis niloticus]
1052	119008	gi|542227349	58.75	1	1	1	Y	80850	PREDICTED: actin filament-associated protein 1-like 1-like isoform X3 [Oreochromis niloticus]
1144	136502	gi|542215561	58.67	3	1	1	N	53850	PREDICTED: brain-specific angiogenesis inhibitor 1-associated protein 2-like protein 1-like isoform X2 [Oreochromis niloticus]
1144	136503	gi|348502435	58.67	3	1	1	N	53763	PREDICTED: brain-specific angiogenesis inhibitor 1-associated protein 2-like protein 1-like isoform X1 [Oreochromis niloticus]
1055	119030	gi|348503826	58.67	5	1	1	N	22029	PREDICTED: charged multivesicular body protein 1a-like [Oreochromis niloticus]
1054	119027	gi|348527174	58.67	3	1	1	N	28689	PREDICTED: proliferating cell nuclear antigen-like [Oreochromis niloticus]
855	119031	gi|542239959	58.62	1	1	1	Y	78587	PREDICTED: sorbin and SH3 domain-containing protein 2-like isoform X4 [Oreochromis niloticus]
1129	134157	gi|542184938	58.46	5	1	1	N	16653	PREDICTED: 40S ribosomal protein S26-like [Oreochromis niloticus]
1058	119039	gi|348510187	58.42	2	1	1	N	49414	PREDICTED: cytokine receptor-like factor 3-like isoform X1 [Oreochromis niloticus]
1109	133736	gi|542262267	58.39	1	1	1	Y	80428	PREDICTED: calpain-1 catalytic subunit-like isoform X3 [Oreochromis niloticus]
1109	134195	gi|348545276	58.39	1	1	1	Y	80428	PREDICTED: calpain-1 catalytic subunit-like isoform X1 [Oreochromis niloticus]
1109	133737	gi|542262264	58.38	1	1	1	Y	81535	PREDICTED: calpain-1 catalytic subunit-like isoform X2 [Oreochromis niloticus]
1119	133905	gi|542232094	58.33	3	1	1	Y	28599	PREDICTED: uncharacterized protein LOC100703726 isoform X2 [Oreochromis niloticus]
1119	133906	gi|542232092	58.33	3	1	1	Y	28599	PREDICTED: uncharacterized protein LOC100703726 isoform X1 [Oreochromis niloticus]
1119	133904	gi|542232103	58.31	3	1	1	Y	31305	PREDICTED: uncharacterized protein LOC100701294 [Oreochromis niloticus]
1138	134304	gi|348508217	58.24	6	1	1	Y	13544	PREDICTED: small nuclear ribonucleoprotein Sm D2-like [Oreochromis niloticus]
1145	136505	gi|542253190	58.13	3	1	1	N	56812	PREDICTED: coatomer subunit delta-like [Oreochromis niloticus]
1177	118586	gi|542171552	58.1	1	1	1	Y	217358	PREDICTED: stereocilin-like [Oreochromis niloticus]
1059	119059	gi|542256889	58.08	1	1	1	Y	79086	PREDICTED: protein MTO1 homolog mitochondrial-like isoform X2 [Oreochromis niloticus]
1160	136457	gi|542246225	58	13	3	3	Y	25586	PREDICTED: chromatin target of PRMT1 protein-like [Oreochromis niloticus]
1061	119071	gi|348530746	57.94	3	1	1	N	35090	PREDICTED: aminoacyl tRNA synthase complex-interacting multifunctional protein 2-like isoform X1 [Oreochromis niloticus]
932	118506	gi|542256977	57.81	1	1	1	Y	130132	PREDICTED: serine/threonine-protein kinase TAO2-like [Oreochromis niloticus]
1062	119082	gi|348531158	57.75	6	1	1	Y	45581	PREDICTED: isovaleryl-CoA dehydrogenase mitochondrial-like [Oreochromis niloticus]
1133	134233	gi|348529313	57.58	2	1	1	N	44818	PREDICTED: trophoblast glycoprotein-like [Oreochromis niloticus]
1057	119038	gi|542235316	57.22	1	1	1	N	97481	PREDICTED: zinc finger protein 800-like isoform X6 [Oreochromis niloticus]
1057	119041	gi|542235314	57.2	1	1	1	N	98429	PREDICTED: zinc finger protein 800-like isoform X5 [Oreochromis niloticus]
1057	119045	gi|542235306	57.15	1	1	1	N	100548	PREDICTED: zinc finger protein 800-like isoform X1 [Oreochromis niloticus]
1112	133780	gi|542252876	56.79	1	1	1	N	146046	PREDICTED: uncharacterized protein LOC102081226 isoform X4 [Oreochromis niloticus]
1112	133781	gi|542252874	56.79	1	1	1	N	146046	PREDICTED: uncharacterized protein LOC102081226 isoform X3 [Oreochromis niloticus]
1112	133782	gi|542252872	56.79	1	1	1	N	146893	PREDICTED: uncharacterized protein LOC102081226 isoform X2 [Oreochromis niloticus]
1112	133783	gi|542252870	56.79	1	1	1	N	146893	PREDICTED: uncharacterized protein LOC102081226 isoform X1 [Oreochromis niloticus]
1063	119118	gi|542192049	56.53	9	1	1	N	13417	PREDICTED: ubiquitin-conjugating enzyme E2 D4-like isoform X3 [Oreochromis niloticus]
1063	119119	gi|348501566	56.53	7	1	1	N	16617	PREDICTED: ubiquitin-conjugating enzyme E2 D4-like isoform 1 [Oreochromis niloticus]
1063	119120	gi|348533207	56.53	7	1	1	N	16580	PREDICTED: ubiquitin-conjugating enzyme E2 D4-like isoformX1 [Oreochromis niloticus]
1063	119121	gi|348516294	56.53	7	1	1	N	16624	PREDICTED: ubiquitin-conjugating enzyme E2 D4-like isoform 1 [Oreochromis niloticus]
1063	119122	gi|348533209	56.53	7	1	1	N	18427	PREDICTED: ubiquitin-conjugating enzyme E2 D4-like isoformX2 [Oreochromis niloticus]
1299	119123	gi|348529985	56.5	10	1	1	N	10201	PREDICTED: ictacalcin-like [Oreochromis niloticus]
778	121490	gi|542249914	56.42	1	2	1	Y	123645	PREDICTED: neuroblast differentiation-associated protein AHNAK-like [Oreochromis niloticus]
1125	133992	gi|542220959	56.31	5	1	1	Y	23374	PREDICTED: ras-related protein Rab-7a-like [Oreochromis niloticus]
877	117820	gi|542244430	56.17	0	1	1	N	416077	PREDICTED: protein bassoon-like [Oreochromis niloticus]
857	119136	gi|542182235	56.14	1	2	1	Y	180821	PREDICTED: myosin phosphatase Rho-interacting protein-like [Oreochromis niloticus]
938	118585	gi|542203990	55.51	0	1	1	N	167149	PREDICTED: protein-methionine sulfoxide oxidase mical3a-like isoform X1 [Oreochromis niloticus]
1064	119151	gi|348542758	55.41	4	1	1	N	24621	PREDICTED: platelet-activating factor acetylhydrolase IB subunit gamma-like [Oreochromis niloticus]
934	118523	gi|348507964	55.03	6	1	1	N	17298	PREDICTED: prefoldin subunit 5-like isoform X1 [Oreochromis niloticus]
934	118524	gi|542184813	55.03	5	1	1	N	21792	PREDICTED: prefoldin subunit 5-like isoform X2 [Oreochromis niloticus]
1698	134017	gi|542215418	54.99	2	1	1	Y	42747	PREDICTED: ribosomal L1 domain-containing protein 1-like [Oreochromis niloticus]
1139	134330	gi|348500452	54.46	4	1	1	Y	17569	PREDICTED: CCAAT/enhancer-binding protein gamma-like [Oreochromis niloticus]
1136	134285	gi|348513027	54.17	2	1	1	N	40073	PREDICTED: lamina-associated polypeptide 2 isoform beta-like [Oreochromis niloticus]
1134	134246	gi|348524913	53.85	4	1	1	Y	17072	PREDICTED: histidine triad nucleotide-binding protein 3-like [Oreochromis niloticus]
1066	119175	gi|542197839	53.69	1	1	1	N	106456	PREDICTED: AP-1 complex subunit beta-1 isoformX1 [Oreochromis niloticus]
1066	119176	gi|542197837	53.68	1	1	1	N	107202	PREDICTED: AP-1 complex subunit beta-1 isoform X7 [Oreochromis niloticus]
1066	119178	gi|542197833	53.68	1	1	1	N	108343	PREDICTED: AP-1 complex subunit beta-1 isoform X5 [Oreochromis niloticus]
1066	119180	gi|542197829	53.67	1	1	1	N	109648	PREDICTED: AP-1 complex subunit beta-1 isoform X3 [Oreochromis niloticus]
1066	119181	gi|542197827	53.67	1	1	1	N	110394	PREDICTED: AP-1 complex subunit beta-1 isoform X2 [Oreochromis niloticus]
1724	134251	gi|348523684	53.3	14	1	1	Y	13799	PREDICTED: splicing regulatory glutamine/lysine-rich protein 1-like [Oreochromis niloticus]
679	119187	gi|542197093	53.21	1	3	1	Y	329511	PREDICTED: E1A-binding protein p400-like [Oreochromis niloticus]
895	118284	gi|542239139	53.09	1	1	1	N	165605	PREDICTED: KN motif and ankyrin repeat domain-containing protein 1-like isoform X3 [Oreochromis niloticus]
957	119078	gi|542228934	52.77	0	1	1	Y	481047	PREDICTED: protocadherin Fat 2-like [Oreochromis niloticus]
902	119207	gi|542203219	52.52	0	1	1	N	650817	PREDICTED: LOW QUALITY PROTEIN: nebulin-like [Oreochromis niloticus]
1137	134296	gi|348510219	52.42	1	1	1	Y	52411	PREDICTED: splicing factor U2AF 65 kDa subunit-like isoform 1 [Oreochromis niloticus]
1137	134295	gi|348510221	52.41	1	1	1	Y	52412	PREDICTED: splicing factor U2AF 65 kDa subunit-like isoform 2 [Oreochromis niloticus]
1300	119216	gi|348541445	52.24	6	1	1	N	13679	PREDICTED: ragulator complex protein LAMTOR3-like isoform 1 [Oreochromis niloticus]
1301	119219	gi|348511027	51.92	3	1	1	N	59353	PREDICTED: coiled-coil domain-containing protein 170-like [Oreochromis niloticus]
1114	133805	gi|542248821	51.78	1	1	1	N	104184	PREDICTED: chromosome transmission fidelity protein 18 homolog [Oreochromis niloticus]
1067	119221	gi|542224635	51.76	2	1	1	Y	65646	PREDICTED: epiphycan-like isoform X2 [Oreochromis niloticus]
1068	119226	gi|348532189	51.75	1	1	1	Y	87272	PREDICTED: protein FAM5C-like [Oreochromis niloticus]
1302	119223	gi|542177587	51.69	1	1	1	N	126726	PREDICTED: fas-binding factor 1 homolog isoform X2 [Oreochromis niloticus]
1069	119231	gi|542208584	51.55	3	1	1	Y	25711	PREDICTED: uncharacterized protein LOC102077102 [Oreochromis niloticus]
1070	119237	gi|542209367	51.06	3	1	1	Y	69743	PREDICTED: histone-lysine N-methyltransferase setd3-like [Oreochromis niloticus]
1135	134252	gi|348523501	50.93	1	1	1	Y	62802	PREDICTED: ceramide kinase-like [Oreochromis niloticus]
1071	119244	gi|542236660	50.64	5	1	1	N	32259	PREDICTED: proteasome assembly chaperone 1-like isoform X2 [Oreochromis niloticus]
1071	119245	gi|542236658	50.64	5	1	1	N	36343	PREDICTED: proteasome assembly chaperone 1-like isoform X1 [Oreochromis niloticus]

## Sheet: OmB proteins
Protein Group	Protein ID	Accession	Score (%)	Coverage (%)	#Peptides	#Unique	PTM	Avg. Mass	Description
33	102409	gi|348506725	99.21	67	26	1	Y	55143	PREDICTED: ATP synthase subunit beta mitochondrial-like [Oreochromis niloticus]
34	102410	gi|348519717	99.21	67	26	1	Y	55303	PREDICTED: ATP synthase subunit beta mitochondrial-like [Oreochromis niloticus]
8	102413	gi|348522853	99.21	60	36	8	Y	71219	PREDICTED: heat shock cognate 70 kDa protein [Oreochromis niloticus]
10	102457	gi|348511285	99.21	70	31	3	Y	41767	PREDICTED: actin cytoplasmic 1 [Oreochromis niloticus]
25	102456	gi|542234953	99.21	13	23	2	Y	236013	PREDICTED: mediator of DNA damage checkpoint protein 1-like isoform X1 [Oreochromis niloticus]
11	102471	gi|542248740	99.21	55	30	4	Y	49752	PREDICTED: actin cytoplasmic 2 [Oreochromis niloticus]
21	102437	gi|348535178	99.21	71	25	2	Y	49775	PREDICTED: tubulin beta-1 chain-like [Oreochromis niloticus]
38	102468	gi|348515923	99.21	61	23	1	Y	49833	PREDICTED: tubulin beta-4B chain [Oreochromis niloticus]
66	111555	gi|24655737	99.21	57	26	2	Y	50147	beta-Tubulin at 56D isoform B [Drosophila melanogaster]
12	111547	gi|62473526	99.21	78	31	7	Y	41822	actin 5C isoform C [Drosophila melanogaster]
50	102447	gi|348517239	99.21	46	23	3	N	59850	PREDICTED: ATP synthase subunit alpha mitochondrial-like [Oreochromis niloticus]
39	102440	gi|348529924	99.21	63	24	8	Y	50055	PREDICTED: tubulin beta-5 chain-like [Oreochromis niloticus]
56	102461	gi|348528017	99.21	43	21	1	N	59776	PREDICTED: ATP synthase subunit alpha mitochondrial-like isoform X1 [Oreochromis niloticus]
26	102524	gi|348514007	99.21	50	25	2	Y	41788	PREDICTED: actin cytoplasmic 1-like [Oreochromis niloticus]
19	102421	gi|542188589	99.21	45	30	12	N	71104	PREDICTED: 78 kDa glucose-regulated protein-like [Oreochromis niloticus]
6	102416	gi|348528430	99.21	51	41	39	Y	89451	PREDICTED: transitional endoplasmic reticulum ATPase-like [Oreochromis niloticus]
111	111557	gi|24645350	99.21	50	21	1	Y	49870	beta-Tubulin at 85D [Drosophila melanogaster]
4	102414	gi|542211939	99.21	56	50	40	Y	95291	PREDICTED: elongation factor 2-like [Oreochromis niloticus]
105	111565	gi|442619165	99.21	28	19	2	Y	71132	heat shock protein cognate 4 isoform G [Drosophila melanogaster]
13	102425	gi|348512803	99.21	38	32	29	Y	91560	PREDICTED: endoplasmin-like [Oreochromis niloticus]
16	102441	gi|525343125	99.21	56	29	24	Y	50309	elongation factor 1a [Oreochromis niloticus]
14	102407	gi|348537682	99.21	67	32	29	Y	61067	PREDICTED: 60 kDa heat shock protein mitochondrial-like [Oreochromis niloticus]
24	102417	gi|348544003	99.21	47	28	27	N	73655	PREDICTED: stress-70 protein mitochondrial-like [Oreochromis niloticus]
17	102445	gi|348529271	99.21	42	29	6	Y	70947	PREDICTED: polyadenylate-binding protein 1-like [Oreochromis niloticus]
40	102444	gi|525343922	99.21	51	23	23	Y	57816	uncharacterized protein LOC100709074 [Oreochromis niloticus]
28	102424	gi|542208700	99.21	39	28	16	N	102748	PREDICTED: alpha-actinin-1 isoformX1 [Oreochromis niloticus]
28	102426	gi|542208696	99.21	39	28	16	N	103038	PREDICTED: alpha-actinin-1 isoformX2 [Oreochromis niloticus]
28	102431	gi|542208694	99.21	38	28	16	N	105553	PREDICTED: alpha-actinin-1 isoformX3 [Oreochromis niloticus]
30	102451	gi|542201729	99.21	38	28	1	Y	103048	PREDICTED: alpha-actinin-4 isoform X4 [Oreochromis niloticus]
87	102548	gi|542225450	99.21	38	16	2	Y	50769	PREDICTED: tubulin alpha chain-like [Oreochromis niloticus]
96	102501	gi|348512382	99.21	60	15	15	Y	35408	PREDICTED: malate dehydrogenase mitochondrial-like [Oreochromis niloticus]
46	102573	gi|348533323	99.21	40	23	1	Y	41975	PREDICTED: actin alpha cardiac-like isoform 1 [Oreochromis niloticus]
46	102576	gi|348534152	99.21	40	23	1	Y	41945	PREDICTED: actin alpha skeletal muscle [Oreochromis niloticus]
67	102527	gi|348514686	99.21	25	16	4	Y	70375	PREDICTED: heat shock 70 kDa protein-like [Oreochromis niloticus]
1	102415	gi|542173821	99.21	54	111	111	Y	199903	PREDICTED: neuroblast differentiation-associated protein AHNAK-like [Oreochromis niloticus]
2	102418	gi|542243616	99.21	44	85	75	Y	268374	PREDICTED: filamin-A-like isoform X3 [Oreochromis niloticus]
2	102419	gi|542243614	99.21	44	85	75	Y	270561	PREDICTED: filamin-A-like isoform X2 [Oreochromis niloticus]
2	102420	gi|542243612	99.21	43	85	75	Y	271282	PREDICTED: filamin-A-like isoform X1 [Oreochromis niloticus]
3	102428	gi|542178992	99.21	34	70	53	Y	226942	PREDICTED: myosin-9-like isoform X2 [Oreochromis niloticus]
3	102429	gi|348511177	99.21	34	70	53	Y	227720	PREDICTED: myosin-9-like isoform X1 [Oreochromis niloticus]
15	102408	gi|348508092	99.21	67	34	32	N	45314	PREDICTED: keratin type I cytoskeletal 18-like isoform X1 [Oreochromis niloticus]
51	102464	gi|348521480	99.21	24	20	20	Y	118049	PREDICTED: ubiquitin-like modifier-activating enzyme 1-like isoform X1 [Oreochromis niloticus]
5	102411	gi|348523353	99.21	63	44	33	Y	57642	PREDICTED: keratin type II cytoskeletal 8-like isoform X1 [Oreochromis niloticus]
18	102458	gi|348514660	99.21	63	30	22	Y	47197	PREDICTED: alpha-enolase-like isoformX1 [Oreochromis niloticus]
44	102449	gi|348521484	99.21	45	23	23	Y	67829	PREDICTED: transketolase isoform X1 [Oreochromis niloticus]
48	102466	gi|348518696	99.21	69	24	21	Y	39383	PREDICTED: fructose-bisphosphate aldolase C-B-like isoform 1 [Oreochromis niloticus]
23	102482	gi|348523079	99.21	36	29	28	Y	74571	PREDICTED: nucleolin-like isoformX1 [Oreochromis niloticus]
23	102483	gi|542230843	99.21	36	29	28	Y	74858	PREDICTED: nucleolin-like isoform X2 [Oreochromis niloticus]
52	102475	gi|542242944	99.21	54	22	18	Y	43139	PREDICTED: keratin type I cytoskeletal 13-like [Oreochromis niloticus]
31	102459	gi|542224609	99.21	50	26	26	Y	54972	PREDICTED: cytoskeleton-associated protein 4-like [Oreochromis niloticus]
9	102433	gi|542178735	99.21	22	36	21	Y	231296	PREDICTED: myosin-10-like isoform X3 [Oreochromis niloticus]
9	102435	gi|542178731	99.21	22	36	21	Y	233673	PREDICTED: myosin-10-like isoform X2 [Oreochromis niloticus]
9	102436	gi|348511221	99.21	22	36	21	Y	230183	PREDICTED: myosin-10-like isoform X1 [Oreochromis niloticus]
36	102484	gi|348504688	99.21	73	25	7	Y	28653	PREDICTED: tropomyosin alpha-4 chain-like isoformX2 [Oreochromis niloticus]
47	102486	gi|348500502	99.21	74	22	17	Y	35098	PREDICTED: calponin-2-like isoform 1 [Oreochromis niloticus]
59	102460	gi|348508526	99.21	48	21	21	Y	59644	PREDICTED: glutamate dehydrogenase mitochondrial-like [Oreochromis niloticus]
94	102526	gi|348511996	99.21	41	17	17	Y	59623	PREDICTED: T-complex protein 1 subunit epsilon [Oreochromis niloticus]
20	102448	gi|348522746	99.21	44	28	28	Y	65099	PREDICTED: lamin-B2-like [Oreochromis niloticus]
45	102491	gi|542206439	99.21	69	26	6	Y	28062	PREDICTED: tropomyosin alpha-4 chain-like isoform X3 [Oreochromis niloticus]
37	102446	gi|348521076	99.21	50	28	27	N	56700	PREDICTED: protein disulfide-isomerase-like [Oreochromis niloticus]
63	102470	gi|348512090	99.21	56	20	19	Y	47306	PREDICTED: thioredoxin domain-containing protein 5-like [Oreochromis niloticus]
49	102476	gi|542206643	99.21	38	21	19	Y	70607	PREDICTED: far upstream element-binding protein 1 isoform X2 [Oreochromis niloticus]
97	102549	gi|542202107	99.21	24	17	4	N	82440	PREDICTED: heat shock protein HSP 90-beta-like [Oreochromis niloticus]
7	102422	gi|542192401	99.21	42	38	32	Y	116632	PREDICTED: vinculin-like [Oreochromis niloticus]
57	102495	gi|542213651	99.21	45	19	19	Y	58019	PREDICTED: pyruvate kinase PKM isoform X2 [Oreochromis niloticus]
57	102494	gi|542213649	99.21	43	19	19	Y	60180	PREDICTED: pyruvate kinase PKM isoform X1 [Oreochromis niloticus]
90	102497	gi|348544468	99.21	36	16	16	Y	59994	PREDICTED: T-complex protein 1 subunit gamma-like isoform 1 [Oreochromis niloticus]
92	102492	gi|348510417	99.21	37	17	17	Y	66209	PREDICTED: WD repeat-containing protein 1-like isoform X1 [Oreochromis niloticus]
75	102472	gi|348504948	99.21	37	18	18	Y	74411	PREDICTED: heterogeneous nuclear ribonucleoprotein M-like isoform X1 [Oreochromis niloticus]
43	102443	gi|348535980	99.21	52	24	24	Y	55254	PREDICTED: protein disulfide-isomerase A3 [Oreochromis niloticus]
62	102579	gi|542216322	99.21	36	16	1	Y	50092	PREDICTED: tubulin alpha-1A chain-like [Oreochromis niloticus]
76	102493	gi|542183756	99.21	35	19	14	N	62150	PREDICTED: keratin type II cytoskeletal 8-like [Oreochromis niloticus]
60	102487	gi|542231154	99.21	46	20	19	N	48640	PREDICTED: keratin type I cytoskeletal 18-like [Oreochromis niloticus]
95	102538	gi|348507133	99.21	65	18	18	Y	35107	PREDICTED: PDZ and LIM domain protein 1-like isoform X1 [Oreochromis niloticus]
134	102551	gi|348537164	99.21	45	12	9	Y	44286	PREDICTED: 26S protease regulatory subunit 10B [Oreochromis niloticus]
69	102545	gi|348526250	99.21	77	19	19	Y	26668	PREDICTED: triosephosphate isomerase B [Oreochromis niloticus]
54	102462	gi|542175180	99.21	29	21	18	Y	94531	PREDICTED: heat shock 70 kDa protein 4-like isoform X2 [Oreochromis niloticus]
54	102463	gi|348535447	99.21	29	21	18	Y	94659	PREDICTED: heat shock 70 kDa protein 4-like isoform X1 [Oreochromis niloticus]
82	102544	gi|348542563	99.21	50	18	18	Y	38777	PREDICTED: macrophage-capping protein-like [Oreochromis niloticus]
128	102543	gi|348508744	99.21	42	13	11	Y	45801	PREDICTED: 26S protease regulatory subunit 8-like isoform X1 [Oreochromis niloticus]
64	102541	gi|348540269	99.21	59	20	18	N	28658	PREDICTED: tropomyosin alpha-4 chain-like isoformX1 [Oreochromis niloticus]
74	102478	gi|348503992	99.21	10	16	13	N	271167	PREDICTED: talin-1-like isoform X1 [Oreochromis niloticus]
74	102479	gi|542219230	99.21	10	16	13	N	271525	PREDICTED: talin-1-like isoform X2 [Oreochromis niloticus]
86	102546	gi|542230705	99.21	72	16	12	Y	23585	PREDICTED: glutathione S-transferase A-like [Oreochromis niloticus]
114	102552	gi|542186474	99.21	48	15	10	Y	36316	PREDICTED: malate dehydrogenase cytoplasmic-like [Oreochromis niloticus]
81	102531	gi|348525954	99.21	31	18	18	Y	61538	PREDICTED: stress-induced-phosphoprotein 1-like [Oreochromis niloticus]
79	102534	gi|542186201	99.21	50	17	1	Y	37288	PREDICTED: 14-3-3 protein beta/alpha-A-like isoform X2 [Oreochromis niloticus]
117	102533	gi|348519419	99.21	43	15	15	Y	50346	PREDICTED: adenylyl cyclase-associated protein 1-like [Oreochromis niloticus]
35	102498	gi|348503912	99.21	12	24	24	Y	284998	PREDICTED: spectrin alpha chain non-erythrocytic 1 isoform 1 [Oreochromis niloticus]
71	102507	gi|542221325	99.21	24	18	18	Y	111275	PREDICTED: calpastatin-like isoform X5 [Oreochromis niloticus]
85	102547	gi|348522042	99.21	37	17	14	Y	48897	PREDICTED: calreticulin-like isoform 1 [Oreochromis niloticus]
61	102502	gi|348527642	99.21	52	19	13	Y	47260	PREDICTED: 26S protease regulatory subunit 6B [Oreochromis niloticus]
98	102556	gi|348534146	99.21	45	15	12	N	47783	PREDICTED: 26S protease regulatory subunit 6A-like [Oreochromis niloticus]
108	102577	gi|348509534	99.21	38	14	14	Y	47176	PREDICTED: aspartate aminotransferase mitochondrial-like [Oreochromis niloticus]
174	102564	gi|348521812	99.2	33	13	12	Y	47781	PREDICTED: adenosylhomocysteinase B-like [Oreochromis niloticus]
122	102562	gi|348505820	99.2	32	15	14	Y	50407	PREDICTED: isocitrate dehydrogenase [NADP] mitochondrial-like [Oreochromis niloticus]
88	102567	gi|348514933	99.2	35	17	8	Y	58209	PREDICTED: inosine-5'-monophosphate dehydrogenase 1b-like isoformX1 [Oreochromis niloticus]
88	102568	gi|542224661	99.2	35	17	8	Y	58427	PREDICTED: inosine-5'-monophosphate dehydrogenase 1b-like isoform X6 [Oreochromis niloticus]
88	102571	gi|542224655	99.2	32	17	8	Y	63616	PREDICTED: inosine-5'-monophosphate dehydrogenase 1b-like isoform X4 [Oreochromis niloticus]
88	102572	gi|542224653	99.2	31	17	8	Y	66360	PREDICTED: inosine-5'-monophosphate dehydrogenase 1b-like isoform X3 [Oreochromis niloticus]
136	102583	gi|542238488	99.2	28	13	13	N	63938	PREDICTED: protein NOXP20-like isoform X3 [Oreochromis niloticus]
136	102584	gi|542238486	99.2	28	13	13	N	65165	PREDICTED: protein NOXP20-like isoform X2 [Oreochromis niloticus]
136	102585	gi|542238484	99.2	28	13	13	N	65293	PREDICTED: protein NOXP20-like isoform X1 [Oreochromis niloticus]
91	102539	gi|542217510	99.2	23	15	15	Y	84536	PREDICTED: glycine--tRNA ligase-like [Oreochromis niloticus]
32	102614	gi|348523726	99.2	87	24	23	Y	21849	PREDICTED: transgelin-like isoform 1 [Oreochromis niloticus]
146	102589	gi|542178755	99.2	27	11	8	N	56559	PREDICTED: probable ATP-dependent RNA helicase DDX5-like isoform X2 [Oreochromis niloticus]
142	102605	gi|348542419	99.2	71	14	11	Y	24839	PREDICTED: elongation factor 1-beta-like [Oreochromis niloticus]
102	111553	gi|442634111	99.2	48	18	3	Y	41787	actin 79B isoform B [Drosophila melanogaster]
141	102591	gi|348506376	99.2	37	14	12	N	49210	PREDICTED: 26S protease regulatory subunit 4-like [Oreochromis niloticus]
73	102586	gi|542188143	99.2	8	14	2	Y	230643	PREDICTED: myosin-10-like isoform X3 [Oreochromis niloticus]
73	102587	gi|542188141	99.2	8	14	2	Y	231308	PREDICTED: myosin-10-like isoform X2 [Oreochromis niloticus]
73	102588	gi|542188139	99.2	8	14	2	Y	231791	PREDICTED: myosin-10-like isoform X1 [Oreochromis niloticus]
135	102553	gi|348502044	99.2	23	13	13	N	84860	PREDICTED: aconitate hydratase mitochondrial-like [Oreochromis niloticus]
103	102606	gi|348508641	99.2	32	15	13	Y	51830	PREDICTED: annexin A11-like [Oreochromis niloticus]
72	111561	gi|17737821	99.2	40	19	3	Y	49890	alpha-Tubulin at 84D [Drosophila melanogaster]
72	111562	gi|17136564	99.2	40	19	3	Y	49908	alpha-Tubulin at 84B [Drosophila melanogaster]
70	102550	gi|542227471	99.2	29	16	16	Y	62652	PREDICTED: T-complex protein 1 subunit zeta isoform 1 [Oreochromis niloticus]
118	102594	gi|348514604	99.2	57	16	2	Y	35648	PREDICTED: nuclease-sensitive element-binding protein 1-like isoform X1 [Oreochromis niloticus]
99	102690	gi|542177660	99.2	79	16	15	Y	23350	PREDICTED: rho GDP-dissociation inhibitor 1-like isoform X2 [Oreochromis niloticus]
131	102622	gi|348503005	99.2	55	14	7	Y	27781	PREDICTED: 14-3-3 protein beta/alpha-like [Oreochromis niloticus]
121	102639	gi|348537186	99.2	40	14	9	Y	36390	PREDICTED: L-lactate dehydrogenase B chain-like [Oreochromis niloticus]
106	102592	gi|348521586	99.2	46	15	13	Y	35704	PREDICTED: heterogeneous nuclear ribonucleoprotein A1-like isoform X1 [Oreochromis niloticus]
160	102628	gi|348506289	99.2	18	13	3	N	84285	PREDICTED: heat shock protein HSP 90-alpha-like [Oreochromis niloticus]
120	102629	gi|348521420	99.2	33	13	11	Y	43364	PREDICTED: proliferation-associated protein 2G4-like [Oreochromis niloticus]
188	102645	gi|348509940	99.2	39	10	2	N	37604	PREDICTED: heat shock 70 kDa protein 1-like partial [Oreochromis niloticus]
159	102620	gi|348527985	99.2	41	13	13	Y	44552	PREDICTED: phosphoglycerate kinase 1-like [Oreochromis niloticus]
113	102608	gi|542197767	99.2	11	15	15	Y	124756	PREDICTED: microtubule-associated protein futsch-like isoform X2 [Oreochromis niloticus]
80	102635	gi|348531824	99.2	72	17	14	Y	22085	PREDICTED: peroxiredoxin-1-like [Oreochromis niloticus]
83	102557	gi|544583507	99.2	32	18	17	Y	59614	uncharacterized protein LOC100708649 [Oreochromis niloticus]
154	102578	gi|542202809	99.2	22	13	12	N	78583	PREDICTED: ATP-dependent RNA helicase DDX3X-like isoform X6 [Oreochromis niloticus]
154	102580	gi|542202803	99.2	20	13	12	N	85031	PREDICTED: ATP-dependent RNA helicase DDX3X-like isoform X3 [Oreochromis niloticus]
89	102596	gi|348520876	99.2	8	13	3	N	227029	PREDICTED: myosin-9-like isoform X1 [Oreochromis niloticus]
89	102597	gi|542188127	99.2	8	13	3	N	226377	PREDICTED: myosin-9-like isoform X2 [Oreochromis niloticus]
221	102655	gi|525345083	99.2	44	12	12	Y	35849	glyceraldehyde 3-phosphate dehydrogenase testis-specific-like [Oreochromis niloticus]
148	102535	gi|542223638	99.2	44	14	14	Y	61448	PREDICTED: lipoma-preferred partner homolog isoform X2 [Oreochromis niloticus]
157	102658	gi|348535954	99.2	47	12	12	Y	29466	PREDICTED: proteasome subunit alpha type-1-like [Oreochromis niloticus]
124	102650	gi|542242271	99.2	18	14	8	Y	86139	PREDICTED: uncharacterized protein LOC100709198 isoform X2 [Oreochromis niloticus]
158	102671	gi|348541459	99.2	75	13	12	Y	18700	PREDICTED: cofilin-2-like [Oreochromis niloticus]
107	102561	gi|348526492	99.2	55	15	15	Y	35696	PREDICTED: aldose reductase-like isoform X1 [Oreochromis niloticus]
132	102632	gi|542210880	99.2	58	15	1	Y	33103	PREDICTED: nuclease-sensitive element-binding protein 1-like isoform X3 [Oreochromis niloticus]
132	102633	gi|542210878	99.2	57	15	1	Y	33659	PREDICTED: nuclease-sensitive element-binding protein 1-like isoform X2 [Oreochromis niloticus]
93	102565	gi|348513408	99.2	54	16	11	Y	29072	PREDICTED: 14-3-3 protein beta/alpha-like isoform X1 [Oreochromis niloticus]
186	102604	gi|348527612	99.2	19	11	9	N	72772	PREDICTED: lamin-A-like [Oreochromis niloticus]
193	102648	gi|348524895	99.2	21	10	10	Y	60397	PREDICTED: T-complex protein 1 subunit alpha-like [Oreochromis niloticus]
178	102664	gi|348516094	99.2	33	11	10	Y	37626	PREDICTED: annexin A1-like [Oreochromis niloticus]
112	102554	gi|542224675	99.2	15	14	14	Y	101934	PREDICTED: staphylococcal nuclease domain-containing protein 1-like isoform X2 [Oreochromis niloticus]
112	102555	gi|348514937	99.2	15	14	14	Y	102063	PREDICTED: staphylococcal nuclease domain-containing protein 1-like isoform X1 [Oreochromis niloticus]
151	102558	gi|542211211	99.2	25	13	12	N	75420	PREDICTED: splicing factor proline- and glutamine-rich-like isoform X1 [Oreochromis niloticus]
147	102621	gi|542235149	99.2	26	13	13	Y	62349	PREDICTED: non-muscle caldesmon-like [Oreochromis niloticus]
129	102636	gi|348532754	99.2	32	14	8	Y	48706	PREDICTED: keratin type I cytoskeletal 13-like [Oreochromis niloticus]
155	102646	gi|542209917	99.2	35	12	12	Y	40934	PREDICTED: NSFL1 cofactor p47-like isoform X1 [Oreochromis niloticus]
179	102672	gi|525344731	99.2	38	12	12	Y	35107	guanine nucleotide-binding protein subunit beta-2-like 1 [Oreochromis niloticus]
138	102637	gi|542229498	99.2	34	14	3	N	42841	PREDICTED: creatine kinase testis isozyme-like isoform X3 [Oreochromis niloticus]
161	102675	gi|348513733	99.2	38	13	13	Y	37349	PREDICTED: annexin A3-like [Oreochromis niloticus]
218	102651	gi|348518694	99.2	18	10	10	Y	59415	PREDICTED: T-complex protein 1 subunit theta-like isoform X1 [Oreochromis niloticus]
218	102652	gi|542194766	99.2	18	10	10	Y	60930	PREDICTED: T-complex protein 1 subunit theta-like isoform X2 [Oreochromis niloticus]
119	102691	gi|542178977	99.2	44	14	14	Y	41106	PREDICTED: 40S ribosomal protein SA-like [Oreochromis niloticus]
199	102674	gi|348520157	99.2	12	10	1	Y	103892	PREDICTED: alpha-actinin-3-like isoformX1 [Oreochromis niloticus]
199	102676	gi|542228835	99.2	12	10	1	Y	104419	PREDICTED: alpha-actinin-3-like isoform X3 [Oreochromis niloticus]
199	102677	gi|348520159	99.2	12	10	1	Y	106747	PREDICTED: alpha-actinin-3-like isoformX2 [Oreochromis niloticus]
152	102615	gi|542207620	99.2	47	13	9	Y	31203	PREDICTED: LOW QUALITY PROTEIN: 14-3-3 protein beta/alpha-1-like [Oreochromis niloticus]
137	102619	gi|348522556	99.2	35	14	14	N	55065	PREDICTED: tRNA-splicing ligase RtcB homolog isoform X1 [Oreochromis niloticus]
219	102680	gi|348528993	99.2	45	10	10	Y	32915	PREDICTED: inorganic pyrophosphatase-like [Oreochromis niloticus]
189	102683	gi|348529273	99.2	50	11	6	Y	27885	PREDICTED: 14-3-3 protein zeta/delta-like [Oreochromis niloticus]
190	102700	gi|348508120	99.2	39	11	11	Y	33761	PREDICTED: 60S acidic ribosomal protein P0 [Oreochromis niloticus]
77	102528	gi|542230011	99.2	8	16	10	Y	268697	PREDICTED: filamin-B-like [Oreochromis niloticus]
162	102697	gi|348541603	99.2	32	13	13	N	48163	PREDICTED: protein disulfide-isomerase A6-like [Oreochromis niloticus]
171	102692	gi|348513147	99.2	31	11	11	Y	61821	PREDICTED: ubiquilin-4 [Oreochromis niloticus]
100	102719	gi|348505781	99.2	48	17	16	N	37753	PREDICTED: calumenin-B-like [Oreochromis niloticus]
209	102729	gi|348500116	99.2	78	11	11	Y	20331	PREDICTED: lactoylglutathione lyase-like [Oreochromis niloticus]
149	102623	gi|542224143	99.2	9	10	10	N	148381	PREDICTED: flocculation protein FLO11-like isoform X4 [Oreochromis niloticus]
149	102624	gi|542224141	99.2	9	10	10	N	149324	PREDICTED: flocculation protein FLO11-like isoform X3 [Oreochromis niloticus]
149	102625	gi|542224139	99.2	9	10	10	N	150368	PREDICTED: flocculation protein FLO11-like isoform X2 [Oreochromis niloticus]
149	102626	gi|542224137	99.2	9	10	10	N	150799	PREDICTED: flocculation protein FLO11-like isoform X1 [Oreochromis niloticus]
200	102708	gi|348520090	99.2	51	11	9	Y	23836	PREDICTED: peptidyl-prolyl cis-trans isomerase B-like [Oreochromis niloticus]
65	102732	gi|348515661	99.2	68	17	17	Y	19232	PREDICTED: translationally-controlled tumor protein homolog [Oreochromis niloticus]
203	102716	gi|348501228	99.2	48	11	10	N	28142	PREDICTED: proteasome subunit alpha type-7-like isoform 1 [Oreochromis niloticus]
203	102717	gi|348501230	99.2	47	11	10	N	28915	PREDICTED: proteasome subunit alpha type-7-like isoform 2 [Oreochromis niloticus]
175	102704	gi|542225525	99.2	33	12	6	Y	43040	PREDICTED: septin-10-like isoform X3 [Oreochromis niloticus]
175	102695	gi|542225523	99.2	29	12	6	Y	48697	PREDICTED: septin-10-like isoform X2 [Oreochromis niloticus]
175	102701	gi|348515647	99.2	28	12	6	Y	49105	PREDICTED: septin-10-like isoform X1 [Oreochromis niloticus]
208	111582	gi|442628815	99.2	13	12	2	Y	94459	elongation factor 2b isoform D [Drosophila melanogaster]
101	102780	gi|348535824	99.2	83	15	6	Y	15174	PREDICTED: profilin-2-like isoform 2 [Oreochromis niloticus]
133	102654	gi|348542493	99.2	38	14	14	Y	48663	PREDICTED: 26S protease regulatory subunit 7-like [Oreochromis niloticus]
143	102696	gi|348524831	99.2	9	13	13	N	154890	PREDICTED: A-kinase anchor protein 12-like isoform X1 [Oreochromis niloticus]
143	102698	gi|542232676	99.2	9	13	13	N	155660	PREDICTED: A-kinase anchor protein 12-like isoform X3 [Oreochromis niloticus]
143	102703	gi|542232674	99.2	9	13	13	N	161149	PREDICTED: A-kinase anchor protein 12-like isoform X2 [Oreochromis niloticus]
232	102728	gi|542224607	99.2	29	9	7	N	41121	PREDICTED: inhibitor of nuclear factor kappa-B kinase-interacting protein-like isoform X2 [Oreochromis niloticus]
230	102733	gi|348508050	99.2	48	10	10	Y	26448	PREDICTED: proteasome subunit alpha type-5-like [Oreochromis niloticus]
223	102760	gi|348544510	99.2	57	11	10	Y	17069	PREDICTED: nucleoside diphosphate kinase A2-like [Oreochromis niloticus]
156	102669	gi|542183764	99.2	25	13	13	Y	67978	PREDICTED: eukaryotic translation initiation factor 4B-like isoform X2 [Oreochromis niloticus]
167	102649	gi|542239906	99.2	7	12	12	N	192197	PREDICTED: LOW QUALITY PROTEIN: liprin-alpha-1-like [Oreochromis niloticus]
204	102738	gi|348527068	99.2	26	11	9	Y	47256	PREDICTED: endoplasmic reticulum resident protein 44-like [Oreochromis niloticus]
177	102657	gi|542238849	99.2	50	12	12	Y	33519	PREDICTED: S-methyl-5'-thioadenosine phosphorylase-like [Oreochromis niloticus]
123	102616	gi|348505198	99.2	24	14	14	Y	80697	PREDICTED: gelsolin isoform X1 [Oreochromis niloticus]
123	102617	gi|542188691	99.2	24	14	14	Y	81564	PREDICTED: gelsolin isoform X3 [Oreochromis niloticus]
202	102660	gi|542201013	99.2	40	11	11	N	43258	PREDICTED: vasodilator-stimulated phosphoprotein-like isoform X4 [Oreochromis niloticus]
202	102661	gi|542201011	99.2	38	11	11	N	45161	PREDICTED: vasodilator-stimulated phosphoprotein-like isoform X3 [Oreochromis niloticus]
202	102662	gi|542201007	99.2	38	11	11	N	45289	PREDICTED: vasodilator-stimulated phosphoprotein-like isoform X1 [Oreochromis niloticus]
191	102731	gi|542224605	99.2	30	10	8	Y	46024	PREDICTED: inhibitor of nuclear factor kappa-B kinase-interacting protein-like isoform X1 [Oreochromis niloticus]
260	102763	gi|348533365	99.2	20	10	10	Y	57611	PREDICTED: T-complex protein 1 subunit delta-like [Oreochromis niloticus]
241	102769	gi|348529019	99.2	34	10	7	N	30235	PREDICTED: voltage-dependent anion-selective channel protein 2-like isoform X1 [Oreochromis niloticus]
187	102694	gi|348509031	99.2	43	12	9	Y	26725	PREDICTED: LIM and SH3 domain protein 1-like [Oreochromis niloticus]
273	102765	gi|348516838	99.2	53	9	9	Y	24001	PREDICTED: ES1 protein homolog mitochondrial-like [Oreochromis niloticus]
275	102775	gi|348545240	99.2	57	9	9	N	17762	PREDICTED: 40S ribosomal protein S18-like [Oreochromis niloticus]
274	102766	gi|348527950	99.2	40	9	7	Y	30380	PREDICTED: voltage-dependent anion-selective channel protein 1-like [Oreochromis niloticus]
194	102712	gi|348534277	99.2	32	11	5	Y	47372	PREDICTED: alpha-enolase-like isoform X1 [Oreochromis niloticus]
205	102751	gi|348537470	99.2	17	9	9	N	67847	PREDICTED: moesin-like [Oreochromis niloticus]
184	102784	gi|348512418	99.2	59	12	12	N	25847	PREDICTED: proteasome subunit alpha type-2-like [Oreochromis niloticus]
211	102781	gi|348506386	99.2	46	11	6	Y	27406	PREDICTED: proteasome subunit alpha type-6-like [Oreochromis niloticus]
163	102768	gi|348546327	99.2	73	13	7	Y	16367	PREDICTED: glutathione S-transferase omega-1-like partial [Oreochromis niloticus]
301	111583	gi|24658560	99.2	22	10	2	Y	59422	bellwether [Drosophila melanogaster]
210	102761	gi|348543937	99.2	45	11	2	N	37346	PREDICTED: reticulocalbin-1-like isoform X1 [Oreochromis niloticus]
240	102767	gi|348509049	99.19	42	9	9	N	29832	PREDICTED: prohibitin-like [Oreochromis niloticus]
116	102740	gi|542228936	99.19	24	9	9	Y	54017	PREDICTED: ras GTPase-activating protein-binding protein 1-like isoform X1 [Oreochromis niloticus]
231	102776	gi|348500554	99.19	39	10	6	Y	41300	PREDICTED: septin-2-like isoform X1 [Oreochromis niloticus]
231	102777	gi|542204858	99.19	39	10	6	Y	41387	PREDICTED: septin-2-like isoform X4 [Oreochromis niloticus]
231	102778	gi|542204854	99.19	38	10	6	Y	42637	PREDICTED: septin-2-like isoform X2 [Oreochromis niloticus]
220	102715	gi|348514492	99.19	23	10	9	N	60012	PREDICTED: EH domain-containing protein 1 [Oreochromis niloticus]
233	102759	gi|348503760	99.19	66	10	10	Y	16110	PREDICTED: coactosin-like protein-like [Oreochromis niloticus]
217	102750	gi|542206125	99.19	39	9	4	Y	26457	PREDICTED: elongation factor 1-delta-like isoform X3 [Oreochromis niloticus]
217	102744	gi|542206123	99.19	21	9	4	Y	48089	PREDICTED: elongation factor 1-delta-like isoform X2 [Oreochromis niloticus]
217	102745	gi|542206121	99.19	21	9	4	Y	49733	PREDICTED: elongation factor 1-delta-like isoform X1 [Oreochromis niloticus]
222	102749	gi|348503890	99.19	11	10	10	Y	107333	PREDICTED: alanine--tRNA ligase cytoplasmic-like [Oreochromis niloticus]
234	102801	gi|348500176	99.19	63	9	9	Y	17700	PREDICTED: 60S ribosomal protein L12-like [Oreochromis niloticus]
140	102788	gi|542234336	99.19	48	13	13	N	17962	PREDICTED: 40S ribosomal protein S19-like [Oreochromis niloticus]
224	102782	gi|542201950	99.19	42	9	9	Y	25712	PREDICTED: eukaryotic translation initiation factor 4H-like isoform X5 [Oreochromis niloticus]
224	102783	gi|542201946	99.19	38	9	9	Y	28416	PREDICTED: eukaryotic translation initiation factor 4H-like isoform X3 [Oreochromis niloticus]
224	102785	gi|542201944	99.19	37	9	9	Y	28692	PREDICTED: eukaryotic translation initiation factor 4H-like isoform X2 [Oreochromis niloticus]
224	102786	gi|542201948	99.19	37	9	9	Y	29106	PREDICTED: eukaryotic translation initiation factor 4H-like isoform X4 [Oreochromis niloticus]
224	102787	gi|542201942	99.19	36	9	9	Y	29337	PREDICTED: eukaryotic translation initiation factor 4H-like isoform X1 [Oreochromis niloticus]
153	102725	gi|542201465	99.19	39	11	5	N	27568	PREDICTED: serine/arginine-rich splicing factor 1-like isoform X1 [Oreochromis niloticus]
215	102722	gi|542247900	99.19	21	9	9	N	60116	PREDICTED: optineurin-like isoform X2 [Oreochromis niloticus]
215	102723	gi|542247898	99.19	21	9	9	N	61487	PREDICTED: optineurin-like isoform X1 [Oreochromis niloticus]
168	102678	gi|348500214	99.19	5	11	5	Y	271832	PREDICTED: talin-2-like isoform X1 [Oreochromis niloticus]
168	102679	gi|542213487	99.19	5	11	5	Y	272004	PREDICTED: talin-2-like isoform X2 [Oreochromis niloticus]
277	102822	gi|542205922	99.19	53	9	7	Y	16292	PREDICTED: ubiquitin-conjugating enzyme E2 variant 2-like isoform X3 [Oreochromis niloticus]
277	102823	gi|542205920	99.19	53	9	7	Y	16302	PREDICTED: ubiquitin-conjugating enzyme E2 variant 2-like isoform X2 [Oreochromis niloticus]
277	102824	gi|348501186	99.19	53	9	7	Y	16359	PREDICTED: ubiquitin-conjugating enzyme E2 variant 2-like isoformX1 [Oreochromis niloticus]
249	102705	gi|542207357	99.19	10	9	9	Y	137653	PREDICTED: kinectin-like isoform X1 [Oreochromis niloticus]
249	102721	gi|542207359	99.19	10	9	9	Y	134407	PREDICTED: kinectin-like isoform X2 [Oreochromis niloticus]
109	102886	gi|542205294	99.19	61	14	13	Y	18517	PREDICTED: cold-inducible RNA-binding protein A-like isoform X3 [Oreochromis niloticus]
109	102887	gi|348501352	99.19	58	14	13	Y	19250	PREDICTED: cold-inducible RNA-binding protein A-like isoform X1 [Oreochromis niloticus]
235	102806	gi|348503766	99.19	20	8	8	Y	53729	PREDICTED: dihydrolipoyl dehydrogenase mitochondrial-like [Oreochromis niloticus]
165	102843	gi|542259964	99.19	72	13	12	Y	17202	PREDICTED: eukaryotic translation initiation factor 5A-1-like isoform X2 [Oreochromis niloticus]
192	102793	gi|348532618	99.19	48	10	9	Y	21843	PREDICTED: peroxiredoxin-1-like [Oreochromis niloticus]
302	102802	gi|348505842	99.19	37	8	8	N	35106	PREDICTED: electron transfer flavoprotein subunit alpha mitochondrial-like [Oreochromis niloticus]
164	102803	gi|348536795	99.19	15	12	1	N	70741	PREDICTED: 78 kDa glucose-regulated protein-like isoform X1 [Oreochromis niloticus]
278	102842	gi|348536785	99.19	49	9	9	Y	28886	PREDICTED: phosphoglycerate mutase 1 [Oreochromis niloticus]
212	102814	gi|348519833	99.19	17	8	8	Y	55653	PREDICTED: d-3-phosphoglycerate dehydrogenase-like [Oreochromis niloticus]
251	102819	gi|348514983	99.19	62	8	3	Y	17220	PREDICTED: ubiquitin-conjugating enzyme E2 N-like [Oreochromis niloticus]
262	102798	gi|542201715	99.19	20	9	8	Y	56933	PREDICTED: heterogeneous nuclear ribonucleoprotein L-like isoform X3 [Oreochromis niloticus]
262	102799	gi|542201713	99.19	20	9	8	Y	57118	PREDICTED: heterogeneous nuclear ribonucleoprotein L-like isoform X2 [Oreochromis niloticus]
262	102800	gi|542201711	99.19	20	9	8	Y	58092	PREDICTED: heterogeneous nuclear ribonucleoprotein L-like isoform X1 [Oreochromis niloticus]
316	102820	gi|348541011	99.19	15	8	3	N	63835	PREDICTED: eukaryotic peptide chain release factor GTP-binding subunit ERF3A isoform 1 [Oreochromis niloticus]
239	102764	gi|542240795	99.19	17	9	9	Y	63006	PREDICTED: septin-9-like isoform X3 [Oreochromis niloticus]
197	102848	gi|348529772	99.19	61	11	11	Y	15089	PREDICTED: peptidyl-prolyl cis-trans isomerase FKBP2-like [Oreochromis niloticus]
196	102831	gi|348508096	99.19	26	11	3	Y	50152	PREDICTED: intermediate filament protein ON3-like [Oreochromis niloticus]
263	102821	gi|542190448	99.19	17	7	7	N	50620	PREDICTED: peptidyl-prolyl cis-trans isomerase FKBP4-like [Oreochromis niloticus]
225	102830	gi|348533153	99.19	42	9	8	Y	28723	PREDICTED: THO complex subunit 4-like [Oreochromis niloticus]
279	102845	gi|348516160	99.19	63	9	9	Y	25128	PREDICTED: ran-specific GTPase-activating protein-like isoform X1 [Oreochromis niloticus]
315	102818	gi|542239494	99.19	26	8	8	Y	40106	PREDICTED: 26S proteasome non-ATPase regulatory subunit 4-like [Oreochromis niloticus]
206	102860	gi|348530822	99.18	66	10	10	Y	18912	PREDICTED: hematological and neurological expressed 1 protein-like [Oreochromis niloticus]
324	102862	gi|348529550	99.18	27	8	8	Y	37900	PREDICTED: aminoacyl tRNA synthase complex-interacting multifunctional protein 1-like [Oreochromis niloticus]
265	102868	gi|348520203	99.18	40	8	4	Y	28068	PREDICTED: prostaglandin reductase 1-like [Oreochromis niloticus]
261	102794	gi|542203912	99.18	34	9	9	N	33691	PREDICTED: deoxyhypusine hydroxylase-like isoform X3 [Oreochromis niloticus]
284	102870	gi|348522969	99.18	45	9	9	Y	24570	PREDICTED: calpain small subunit 1-like isoform X1 [Oreochromis niloticus]
284	102871	gi|542201786	99.18	43	9	9	Y	25771	PREDICTED: calpain small subunit 1-like isoform X2 [Oreochromis niloticus]
253	102880	gi|348524661	99.18	33	9	9	N	34805	PREDICTED: DNA-(apurinic or apyrimidinic site) lyase-like [Oreochromis niloticus]
281	102865	gi|348510367	99.18	21	9	9	Y	52153	PREDICTED: cytochrome b-c1 complex subunit 1 mitochondrial-like [Oreochromis niloticus]
242	102808	gi|542234900	99.18	19	10	10	Y	91569	PREDICTED: ubiquitin carboxyl-terminal hydrolase 5 isoform X5 [Oreochromis niloticus]
242	102809	gi|542234898	99.18	19	10	10	Y	91697	PREDICTED: ubiquitin carboxyl-terminal hydrolase 5 isoform X4 [Oreochromis niloticus]
242	102810	gi|542234896	99.18	19	10	10	Y	93583	PREDICTED: ubiquitin carboxyl-terminal hydrolase 5 isoform X3 [Oreochromis niloticus]
242	102811	gi|542234892	99.18	19	10	10	Y	93711	PREDICTED: ubiquitin carboxyl-terminal hydrolase 5 isoform X1 [Oreochromis niloticus]
242	102812	gi|542234894	99.18	19	10	10	Y	94328	PREDICTED: ubiquitin carboxyl-terminal hydrolase 5 isoform X2 [Oreochromis niloticus]
250	102735	gi|542236413	99.18	39	9	9	Y	35961	PREDICTED: glutaredoxin 3-like [Oreochromis niloticus]
226	102847	gi|348503960	99.18	18	7	7	N	33397	PREDICTED: transcriptional activator protein Pur-beta-like [Oreochromis niloticus]
280	102861	gi|542211727	99.18	39	9	9	Y	25702	PREDICTED: fatty acid-binding protein heart-like [Oreochromis niloticus]
127	102770	gi|542209130	99.18	14	10	3	Y	69248	PREDICTED: polyadenylate-binding protein 4 isoform X5 [Oreochromis niloticus]
127	102771	gi|542209126	99.18	14	10	3	Y	69364	PREDICTED: polyadenylate-binding protein 4 isoform X3 [Oreochromis niloticus]
127	102772	gi|542209128	99.18	14	10	3	Y	69477	PREDICTED: polyadenylate-binding protein 4 isoform X4 [Oreochromis niloticus]
127	102773	gi|348517413	99.18	14	10	3	Y	69593	PREDICTED: polyadenylate-binding protein 4 isoform X1 [Oreochromis niloticus]
127	102774	gi|542209123	99.18	14	10	3	Y	70580	PREDICTED: polyadenylate-binding protein 4 isoform X2 [Oreochromis niloticus]
201	102846	gi|348523483	99.18	34	9	5	Y	32795	PREDICTED: F-actin-capping protein subunit alpha-2-like [Oreochromis niloticus]
323	102857	gi|348517499	99.18	23	8	8	Y	38696	PREDICTED: UDP-glucose 4-epimerase-like isoform X1 [Oreochromis niloticus]
323	102858	gi|542209146	99.18	23	8	8	Y	38753	PREDICTED: UDP-glucose 4-epimerase-like isoform X2 [Oreochromis niloticus]
255	102841	gi|348530756	99.18	32	8	8	Y	30089	PREDICTED: 40S ribosomal protein S2-like [Oreochromis niloticus]
198	102879	gi|348536098	99.18	64	10	6	Y	17575	PREDICTED: peptidyl-prolyl cis-trans isomerase-like [Oreochromis niloticus]
267	102874	gi|348537618	99.18	18	8	7	Y	51090	PREDICTED: eukaryotic translation initiation factor 2 subunit 3-like [Oreochromis niloticus]
243	102863	gi|542259631	99.18	37	10	1	N	37195	PREDICTED: reticulocalbin-1-like isoform X2 [Oreochromis niloticus]
325	102876	gi|348504788	99.18	49	7	7	N	24266	PREDICTED: peroxiredoxin-6-like [Oreochromis niloticus]
304	102866	gi|542183085	99.18	10	7	7	Y	97339	PREDICTED: importin subunit beta-1-like [Oreochromis niloticus]
303	102837	gi|348500565	99.18	41	8	8	N	24720	PREDICTED: UMP-CMP kinase-like [Oreochromis niloticus]
298	102838	gi|542238509	99.18	22	8	8	Y	55092	PREDICTED: UDP-glucose 6-dehydrogenase-like isoform X2 [Oreochromis niloticus]
292	102827	gi|542182874	99.18	9	7	7	N	98252	PREDICTED: major vault protein-like isoform X2 [Oreochromis niloticus]
292	102828	gi|348509924	99.18	9	7	7	N	98381	PREDICTED: major vault protein-like isoform X1 [Oreochromis niloticus]
285	102884	gi|348512567	99.18	29	7	7	N	36387	PREDICTED: eukaryotic translation initiation factor 3 subunit I-like [Oreochromis niloticus]
314	102807	gi|348505118	99.18	38	8	8	N	32013	PREDICTED: thioredoxin-like protein 1-like isoform X1 [Oreochromis niloticus]
268	102885	gi|348514261	99.18	62	8	7	Y	18926	PREDICTED: cofilin-2-like [Oreochromis niloticus]
256	102864	gi|348517423	99.18	34	9	9	N	28364	PREDICTED: chloride intracellular channel protein 4-like [Oreochromis niloticus]
345	102877	gi|542234555	99.18	34	7	7	N	26588	PREDICTED: electron transfer flavoprotein subunit beta-like isoform X2 [Oreochromis niloticus]
345	102878	gi|348526141	99.18	32	7	7	N	27594	PREDICTED: electron transfer flavoprotein subunit beta-like isoform X1 [Oreochromis niloticus]
290	102873	gi|348505282	99.18	28	8	1	Y	28262	PREDICTED: 14-3-3 protein gamma-B-like [Oreochromis niloticus]
300	102891	gi|542235689	99.18	14	6	6	Y	65484	PREDICTED: serine/threonine-protein phosphatase 2A 65 kDa regulatory subunit A beta isoform-like [Oreochromis niloticus]
296	102813	gi|348537734	99.18	14	8	8	N	100762	PREDICTED: 26S proteasome non-ATPase regulatory subunit 2-like [Oreochromis niloticus]
236	102893	gi|348521023	99.17	41	9	8	N	23115	PREDICTED: rho GDP-dissociation inhibitor 1-like [Oreochromis niloticus]
257	102883	gi|348514215	99.17	16	8	8	Y	50545	PREDICTED: elongation factor 1-gamma-like [Oreochromis niloticus]
266	102872	gi|348511721	99.17	25	7	7	Y	40978	PREDICTED: peptidyl-prolyl cis-trans isomerase D-like [Oreochromis niloticus]
382	102896	gi|348500154	99.17	23	7	7	Y	39905	PREDICTED: isocitrate dehydrogenase [NAD] subunit alpha mitochondrial-like [Oreochromis niloticus]
227	102895	gi|348511912	99.17	29	10	8	N	31977	PREDICTED: heterogeneous nuclear ribonucleoprotein A0-like [Oreochromis niloticus]
305	102894	gi|348527174	99.17	27	6	6	N	28689	PREDICTED: proliferating cell nuclear antigen-like [Oreochromis niloticus]
283	102869	gi|348518002	99.17	22	8	7	Y	38951	PREDICTED: UV excision repair protein RAD23 homolog A-like [Oreochromis niloticus]
237	102905	gi|348500178	99.17	19	8	2	Y	47753	PREDICTED: histone-binding protein RBBP7-like isoformX1 [Oreochromis niloticus]
237	102906	gi|542214554	99.17	19	8	2	Y	47824	PREDICTED: histone-binding protein RBBP7-like isoform X2 [Oreochromis niloticus]
317	102875	gi|348501144	99.17	18	7	7	N	55754	PREDICTED: ubiquitin carboxyl-terminal hydrolase 14-like isoform X1 [Oreochromis niloticus]
182	102926	gi|348512252	99.17	90	11	11	Y	11203	PREDICTED: cystatin-A1-like [Oreochromis niloticus]
244	102927	gi|542210331	99.17	59	10	8	Y	16892	PREDICTED: myosin light polypeptide 6-like isoform X3 [Oreochromis niloticus]
244	102928	gi|542210329	99.17	59	10	8	Y	16896	PREDICTED: myosin light polypeptide 6-like isoform X2 [Oreochromis niloticus]
269	103047	gi|542203604	99.17	23	9	4	N	44242	PREDICTED: nucleosome assembly protein 1-like 1-like isoform X2 [Oreochromis niloticus]
269	103048	gi|348524652	99.17	22	9	4	N	45410	PREDICTED: nucleosome assembly protein 1-like 1-like isoform X1 [Oreochromis niloticus]
367	102925	gi|542256684	99.17	28	7	7	N	47514	PREDICTED: sequestosome-1-like [Oreochromis niloticus]
246	102935	gi|542172117	99.17	32	10	10	N	32230	PREDICTED: heterogeneous nuclear ribonucleoprotein A0-like [Oreochromis niloticus]
318	102936	gi|348530078	99.17	66	8	8	Y	22201	PREDICTED: neurofilament heavy polypeptide-like isoform X1 [Oreochromis niloticus]
339	102890	gi|542198649	99.17	19	7	2	Y	42119	PREDICTED: malate dehydrogenase cytoplasmic-like [Oreochromis niloticus]
299	102881	gi|542234755	99.17	19	8	8	Y	66311	PREDICTED: zyxin-like isoform X2 [Oreochromis niloticus]
326	102938	gi|348513221	99.17	61	8	8	Y	12940	PREDICTED: 60S ribosomal protein L30-like [Oreochromis niloticus]
327	102948	gi|542198223	99.17	32	8	4	Y	39988	PREDICTED: septin-2-like isoform X2 [Oreochromis niloticus]
389	102921	gi|542172516	99.17	16	7	7	N	54093	PREDICTED: glutathione reductase mitochondrial-like isoformX1 [Oreochromis niloticus]
368	102932	gi|348537840	99.17	23	7	7	N	48491	PREDICTED: cytochrome b-c1 complex subunit 2 mitochondrial-like [Oreochromis niloticus]
286	102957	gi|348521972	99.17	67	9	9	N	19327	PREDICTED: thioredoxin domain-containing protein 12-like [Oreochromis niloticus]
341	102899	gi|542195147	99.16	26	7	7	Y	34164	PREDICTED: rRNA 2'-O-methyltransferase fibrillarin-like [Oreochromis niloticus]
355	102908	gi|542252218	99.16	22	7	3	N	42477	PREDICTED: leukocyte elastase inhibitor-like isoform X3 [Oreochromis niloticus]
328	102976	gi|348520122	99.16	28	7	2	Y	35811	PREDICTED: prostaglandin reductase 1-like isoform 1 [Oreochromis niloticus]
370	102959	gi|542249748	99.16	29	7	7	N	29377	PREDICTED: hydroxyacylglutathione hydrolase mitochondrial-like isoform X2 [Oreochromis niloticus]
370	102965	gi|348537874	99.16	25	7	7	N	34393	PREDICTED: hydroxyacylglutathione hydrolase mitochondrial-like isoform X1 [Oreochromis niloticus]
371	102964	gi|348509302	99.16	17	7	7	Y	52063	PREDICTED: synaptic vesicle membrane protein VAT-1 homolog [Oreochromis niloticus]
276	102816	gi|348500398	99.16	28	8	6	N	45486	PREDICTED: dnaJ homolog subfamily A member 2-like [Oreochromis niloticus]
293	102913	gi|542203829	99.16	32	8	8	Y	26414	PREDICTED: paired mesoderm homeobox protein 1-like isoform X2 [Oreochromis niloticus]
293	102934	gi|348522632	99.16	31	8	8	Y	27605	PREDICTED: paired mesoderm homeobox protein 1-like isoform X1 [Oreochromis niloticus]
357	102945	gi|542207705	99.16	17	7	5	Y	50400	PREDICTED: heterogeneous nuclear ribonucleoprotein Q-like isoform X4 [Oreochromis niloticus]
357	102978	gi|542207703	99.16	15	7	5	Y	57039	PREDICTED: heterogeneous nuclear ribonucleoprotein Q-like isoform X3 [Oreochromis niloticus]
357	102946	gi|542207701	99.16	14	7	5	Y	60945	PREDICTED: heterogeneous nuclear ribonucleoprotein Q-like isoform X1 [Oreochromis niloticus]
357	102947	gi|542207699	99.16	14	7	5	Y	61016	PREDICTED: heterogeneous nuclear ribonucleoprotein Q-like isoform X2 [Oreochromis niloticus]
346	102950	gi|542172765	99.16	14	7	2	N	55096	PREDICTED: septin-6 isoform X3 [Oreochromis niloticus]
346	102952	gi|542172749	99.16	14	7	2	N	55390	PREDICTED: septin-6 isoform X2 [Oreochromis niloticus]
346	102953	gi|542172747	99.16	14	7	2	N	55940	PREDICTED: septin-6 isoform X1 [Oreochromis niloticus]
372	102987	gi|542192278	99.16	15	7	7	Y	60926	PREDICTED: peptidyl-prolyl cis-trans isomerase FKBP10-like isoform X2 [Oreochromis niloticus]
372	102991	gi|348508701	99.16	15	7	7	Y	62950	PREDICTED: peptidyl-prolyl cis-trans isomerase FKBP10-like isoform X1 [Oreochromis niloticus]
369	102941	gi|542245120	99.16	30	7	7	Y	27353	PREDICTED: tubulin-folding cofactor B-like isoform X2 [Oreochromis niloticus]
407	102956	gi|348537742	99.16	29	7	5	N	34511	PREDICTED: adapter molecule crk-like isoform X1 [Oreochromis niloticus]
335	102888	gi|542229266	99.16	16	7	7	N	43216	PREDICTED: KH domain-containing RNA-binding signal transduction-associated protein 1-like isoform X1 [Oreochromis niloticus]
329	102979	gi|348534148	99.15	35	7	7	N	26097	PREDICTED: proteasome subunit beta type-1-A-like [Oreochromis niloticus]
309	102962	gi|348515143	99.15	49	6	5	Y	16570	PREDICTED: actin-related protein 2/3 complex subunit 5-like isoform X1 [Oreochromis niloticus]
166	102758	gi|348505856	99.15	4	9	2	Y	272239	PREDICTED: talin-2-like [Oreochromis niloticus]
308	102940	gi|348522845	99.15	26	7	3	N	26233	PREDICTED: glutathione S-transferase A-like isoform 1 [Oreochromis niloticus]
443	102912	gi|542188419	99.15	25	7	6	Y	31098	PREDICTED: serine/arginine-rich splicing factor 9-like isoform X5 [Oreochromis niloticus]
443	103012	gi|542188421	99.12	24	6	5	Y	27953	PREDICTED: serine/arginine-rich splicing factor 9-like isoform X6 [Oreochromis niloticus]
443	103018	gi|542188417	99.11	22	6	5	Y	30954	PREDICTED: serine/arginine-rich splicing factor 9-like isoform X4 [Oreochromis niloticus]
443	103019	gi|542188415	99.11	21	6	5	Y	31041	PREDICTED: serine/arginine-rich splicing factor 9-like isoform X3 [Oreochromis niloticus]
443	103020	gi|542188413	99.11	21	6	5	Y	31991	PREDICTED: serine/arginine-rich splicing factor 9-like isoform X2 [Oreochromis niloticus]
144	102902	gi|542222869	99.15	3	11	4	Y	293631	PREDICTED: filamin-C-like isoform X2 [Oreochromis niloticus]
408	102981	gi|542211650	99.15	11	6	6	N	69461	PREDICTED: peptidyl-prolyl cis-trans isomerase FKBP9-like isoform X2 [Oreochromis niloticus]
408	102982	gi|542211648	99.15	11	6	6	N	69535	PREDICTED: peptidyl-prolyl cis-trans isomerase FKBP9-like isoform X1 [Oreochromis niloticus]
145	102789	gi|348512324	99.15	2	12	9	Y	518530	PREDICTED: plectin-like isoform X1 [Oreochromis niloticus]
145	102790	gi|542222210	99.15	2	12	9	Y	521278	PREDICTED: plectin-like isoform X5 [Oreochromis niloticus]
145	102791	gi|542222208	99.15	2	12	9	Y	522770	PREDICTED: plectin-like isoform X4 [Oreochromis niloticus]
145	102804	gi|542222206	99.15	2	12	9	Y	628146	PREDICTED: plectin-like isoform X3 [Oreochromis niloticus]
145	102805	gi|542222204	99.15	2	12	9	Y	628755	PREDICTED: plectin-like isoform X2 [Oreochromis niloticus]
348	102984	gi|542208688	99.15	20	7	6	N	32662	PREDICTED: serine/arginine-rich splicing factor 5-like isoform X2 [Oreochromis niloticus]
348	102985	gi|348515953	99.15	20	7	6	N	32749	PREDICTED: serine/arginine-rich splicing factor 5-like isoformX1 [Oreochromis niloticus]
381	102914	gi|348505894	99.15	21	6	6	N	41662	PREDICTED: 60S ribosomal protein L4-A-like [Oreochromis niloticus]
319	102955	gi|348512537	99.15	21	7	7	N	37806	PREDICTED: nuclear migration protein nudC-like [Oreochromis niloticus]
330	102995	gi|542234054	99.15	47	6	5	Y	15076	PREDICTED: cathepsin K-like [Oreochromis niloticus]
409	102986	gi|348514199	99.15	37	6	6	N	24336	PREDICTED: GTP-binding nuclear protein Ran-like isoform X1 [Oreochromis niloticus]
409	103065	gi|542173908	99.12	30	6	6	N	29399	PREDICTED: GTP-binding nuclear protein Ran-like isoform X2 [Oreochromis niloticus]
336	102931	gi|542251393	99.15	8	7	5	Y	94819	PREDICTED: phenylalanine--tRNA ligase beta subunit [Oreochromis niloticus]
390	102939	gi|348517564	99.14	16	6	6	N	50595	PREDICTED: trifunctional enzyme subunit beta mitochondrial-like [Oreochromis niloticus]
343	102980	gi|525344984	99.14	17	7	7	Y	52808	cytosolic nonspecific dipeptidase [Oreochromis niloticus]
258	102997	gi|348520582	99.14	13	7	1	Y	47554	PREDICTED: histone-binding protein RBBP4-like [Oreochromis niloticus]
282	102867	gi|348535463	99.14	50	9	9	N	22776	PREDICTED: ATP synthase subunit O mitochondrial-like [Oreochromis niloticus]
310	102966	gi|542178236	99.14	22	8	8	Y	39874	PREDICTED: hsc70-interacting protein-like isoform X3 [Oreochromis niloticus]
310	102967	gi|542178228	99.14	22	8	8	Y	39945	PREDICTED: hsc70-interacting protein-like isoform X1 [Oreochromis niloticus]
297	102825	gi|348539071	99.14	26	7	7	Y	32632	PREDICTED: syntenin-1-like isoform X1 [Oreochromis niloticus]
297	102853	gi|542209910	99.13	26	7	7	Y	33145	PREDICTED: syntenin-1-like isoform X2 [Oreochromis niloticus]
347	102972	gi|525342561	99.14	28	6	6	Y	34789	annexin A5 [Oreochromis niloticus]
347	102977	gi|542186551	99.14	24	6	6	Y	41636	PREDICTED: annexin A5 isoform X1 [Oreochromis niloticus]
294	102996	gi|542257692	99.14	25	7	3	Y	45962	PREDICTED: eukaryotic initiation factor 4A-I isoform X2 [Oreochromis niloticus]
169	102718	gi|348524428	99.14	37	9	9	Y	30026	PREDICTED: 40S ribosomal protein S3a-like [Oreochromis niloticus]
383	103002	gi|348509441	99.13	33	7	7	N	33036	PREDICTED: eukaryotic translation initiation factor 3 subunit G-like [Oreochromis niloticus]
391	103006	gi|348528746	99.13	21	6	6	N	44361	PREDICTED: dynactin subunit 2-like isoformX3 [Oreochromis niloticus]
391	103007	gi|348528742	99.13	20	6	6	N	44603	PREDICTED: dynactin subunit 2-like isoformX1 [Oreochromis niloticus]
391	103008	gi|348528744	99.13	20	6	6	N	44660	PREDICTED: dynactin subunit 2-like isoformX2 [Oreochromis niloticus]
391	103009	gi|542237252	99.13	20	6	6	N	44977	PREDICTED: dynactin subunit 2-like isoform X5 [Oreochromis niloticus]
391	103010	gi|542237250	99.13	18	6	6	N	52262	PREDICTED: dynactin subunit 2-like isoform X4 [Oreochromis niloticus]
245	102930	gi|348517843	99.13	54	10	10	Y	14865	PREDICTED: 60S ribosomal protein L23-like [Oreochromis niloticus]
306	102915	gi|542227841	99.13	10	7	5	Y	72097	PREDICTED: lamin-A-like isoform X4 [Oreochromis niloticus]
306	102916	gi|348519580	99.13	10	7	5	Y	72225	PREDICTED: lamin-A-like isoform X1 [Oreochromis niloticus]
410	102994	gi|348513099	99.13	22	6	6	Y	44062	PREDICTED: protein NDRG1-like isoform 1 [Oreochromis niloticus]
414	103050	gi|348522427	99.13	24	7	4	Y	30391	PREDICTED: LIM zinc-binding domain-containing Nebulette-like isoform 3 [Oreochromis niloticus]
338	102969	gi|542185931	99.13	12	7	7	N	58806	PREDICTED: copine-1-like isoform X3 [Oreochromis niloticus]
338	102970	gi|542185927	99.13	12	7	7	N	58877	PREDICTED: copine-1-like isoform X2 [Oreochromis niloticus]
412	103016	gi|542227787	99.13	15	6	5	N	40979	PREDICTED: LOW QUALITY PROTEIN: serine/arginine-rich splicing factor 4-like [Oreochromis niloticus]
331	103062	gi|348524566	99.13	22	8	4	N	45369	PREDICTED: rab GDP dissociation inhibitor beta-like isoform 2 [Oreochromis niloticus]
331	103064	gi|348524564	99.13	20	8	4	N	50503	PREDICTED: rab GDP dissociation inhibitor beta-like isoform 1 [Oreochromis niloticus]
332	103068	gi|348541489	99.13	32	7	7	N	24080	PREDICTED: grpE protein homolog 1 mitochondrial-like [Oreochromis niloticus]
393	103017	gi|348506034	99.13	36	6	1	Y	17295	PREDICTED: ubiquitin-conjugating enzyme E2 N-like [Oreochromis niloticus]
252	102904	gi|348526660	99.13	20	7	7	Y	37452	PREDICTED: transaldolase-like [Oreochromis niloticus]
270	103053	gi|542249570	99.13	35	9	4	Y	27574	PREDICTED: 14-3-3 protein epsilon-like isoform X3 [Oreochromis niloticus]
270	103054	gi|348537740	99.13	33	9	4	Y	29244	PREDICTED: 14-3-3 protein epsilon-like isoform X1 [Oreochromis niloticus]
270	103055	gi|542249568	99.13	33	9	4	Y	29459	PREDICTED: 14-3-3 protein epsilon-like isoform X2 [Oreochromis niloticus]
384	103003	gi|348507517	99.13	21	6	6	N	43401	PREDICTED: filamin-binding LIM protein 1-like [Oreochromis niloticus]
392	103011	gi|348527312	99.13	14	5	1	Y	47565	PREDICTED: beta-enolase-like isoform 1 [Oreochromis niloticus]
373	103049	gi|348524282	99.13	26	7	7	N	30067	PREDICTED: 60S ribosomal protein L7a-like [Oreochromis niloticus]
334	103096	gi|348534663	99.13	57	8	8	Y	15118	PREDICTED: astrocytic phosphoprotein PEA-15-like [Oreochromis niloticus]
287	103067	gi|348523133	99.13	46	7	7	Y	14742	PREDICTED: ubiquitin-60S ribosomal protein L40-like [Oreochromis niloticus]
287	103072	gi|348536082	99.13	38	7	7	Y	17999	PREDICTED: ubiquitin-40S ribosomal protein S27a-like [Oreochromis niloticus]
287	103078	gi|542249255	99.12	25	7	7	Y	26521	PREDICTED: polyubiquitin-C-like [Oreochromis niloticus]
428	103080	gi|348515919	99.13	26	6	1	Y	27330	PREDICTED: proteasome subunit alpha type-6-like [Oreochromis niloticus]
411	103001	gi|348542415	99.13	18	6	6	N	47801	PREDICTED: serum deprivation-response protein-like [Oreochromis niloticus]
459	103098	gi|348518018	99.12	36	6	4	Y	16346	PREDICTED: ubiquitin-conjugating enzyme E2 variant 1-like isoform X1 [Oreochromis niloticus]
337	102919	gi|348514910	99.12	15	6	4	N	52902	PREDICTED: inosine-5'-monophosphate dehydrogenase 2 isoformX2 [Oreochromis niloticus]
337	102920	gi|348514908	99.12	14	6	4	N	55069	PREDICTED: inosine-5'-monophosphate dehydrogenase 2 isoformX1 [Oreochromis niloticus]
337	102922	gi|542211078	99.12	14	6	4	N	55680	PREDICTED: inosine-5'-monophosphate dehydrogenase 2 isoform X4 [Oreochromis niloticus]
337	102923	gi|542211076	99.12	14	6	4	N	58157	PREDICTED: inosine-5'-monophosphate dehydrogenase 2 isoform X3 [Oreochromis niloticus]
228	102954	gi|348500593	99.12	45	10	8	Y	15193	PREDICTED: profilin-2-like isoform 2 [Oreochromis niloticus]
394	103030	gi|348501524	99.12	29	7	2	Y	27478	PREDICTED: glutathione S-transferase omega-1-like [Oreochromis niloticus]
238	102999	gi|348522586	99.12	23	9	8	N	37892	PREDICTED: calumenin-A-like isoform X1 [Oreochromis niloticus]
238	103022	gi|542203967	99.12	23	9	8	N	38461	PREDICTED: calumenin-A-like isoform X2 [Oreochromis niloticus]
358	102958	gi|542250514	99.12	22	7	7	N	40425	PREDICTED: endophilin-B1-like [Oreochromis niloticus]
427	103070	gi|348524656	99.12	41	6	6	N	20899	PREDICTED: cysteine and glycine-rich protein 2-like [Oreochromis niloticus]
360	103093	gi|348535758	99.12	19	7	7	Y	37316	PREDICTED: guanine nucleotide-binding protein G(I)/G(S)/G(T) subunit beta-1-like isoform X1 [Oreochromis niloticus]
429	103097	gi|348501640	99.12	15	6	1	N	44712	PREDICTED: actin-related protein 2-A-like isoform 2 [Oreochromis niloticus]
415	103052	gi|348536462	99.12	24	7	7	N	34182	PREDICTED: sulfotransferase 6B1-like isoform 1 [Oreochromis niloticus]
395	103042	gi|525344051	99.12	34	6	6	N	21531	60S ribosomal protein L18 [Oreochromis niloticus]
259	103034	gi|348508695	99.12	6	6	5	Y	119811	PREDICTED: ATP-citrate synthase-like isoform X1 [Oreochromis niloticus]
259	103035	gi|542192297	99.12	6	6	5	Y	120689	PREDICTED: ATP-citrate synthase-like isoform X5 [Oreochromis niloticus]
259	103036	gi|542192295	99.12	6	6	5	Y	122001	PREDICTED: ATP-citrate synthase-like isoform X4 [Oreochromis niloticus]
259	103037	gi|542192293	99.12	6	6	5	Y	122879	PREDICTED: ATP-citrate synthase-like isoform X3 [Oreochromis niloticus]
259	103038	gi|542192291	99.12	6	6	5	Y	123137	PREDICTED: ATP-citrate synthase-like isoform X2 [Oreochromis niloticus]
416	103066	gi|348521386	99.12	30	6	6	N	24480	PREDICTED: N-alpha-acetyltransferase 10-like isoform X1 [Oreochromis niloticus]
207	103100	gi|348521974	99.12	72	8	7	Y	17287	PREDICTED: transcription factor BTF3 homolog 4-like isoform X1 [Oreochromis niloticus]
396	103043	gi|542204222	99.12	6	6	6	Y	136529	PREDICTED: cullin-associated NEDD8-dissociated protein 1-like isoform X2 [Oreochromis niloticus]
396	103044	gi|348521230	99.12	6	6	6	Y	136493	PREDICTED: cullin-associated NEDD8-dissociated protein 1-like isoform X1 [Oreochromis niloticus]
271	103075	gi|348523445	99.12	60	8	3	Y	15480	PREDICTED: 40S ribosomal protein S17-like isoform X1 [Oreochromis niloticus]
271	103076	gi|542231632	99.12	60	8	3	Y	15608	PREDICTED: 40S ribosomal protein S17-like isoform X2 [Oreochromis niloticus]
385	103023	gi|542246039	99.12	5	5	5	Y	133852	PREDICTED: protein transport protein Sec31A-like isoform X8 [Oreochromis niloticus]
385	103024	gi|542246037	99.12	5	5	5	Y	133980	PREDICTED: protein transport protein Sec31A-like isoform X7 [Oreochromis niloticus]
385	103025	gi|542246033	99.12	5	5	5	Y	146203	PREDICTED: protein transport protein Sec31A-like isoform X5 [Oreochromis niloticus]
385	103026	gi|542246031	99.12	5	5	5	Y	146331	PREDICTED: protein transport protein Sec31A-like isoform X4 [Oreochromis niloticus]
385	103027	gi|542246029	99.12	5	5	5	Y	147827	PREDICTED: protein transport protein Sec31A-like isoform X3 [Oreochromis niloticus]
385	103028	gi|542246025	99.12	5	5	5	Y	147955	PREDICTED: protein transport protein Sec31A-like isoform X1 [Oreochromis niloticus]
333	103083	gi|348510237	99.11	13	5	5	N	46322	PREDICTED: 60S ribosomal protein L3 [Oreochromis niloticus]
307	102937	gi|348532396	99.11	24	7	3	N	32523	PREDICTED: F-actin-capping protein subunit alpha-1-like [Oreochromis niloticus]
350	103033	gi|348520118	99.11	19	6	1	N	35775	PREDICTED: prostaglandin reductase 1-like [Oreochromis niloticus]
173	103000	gi|542232297	99.11	48	9	8	Y	23740	PREDICTED: transcription factor BTF3-like isoform 1 [Oreochromis niloticus]
173	103084	gi|348524388	99.09	65	9	8	Y	17507	PREDICTED: transcription factor BTF3-like isoform 2 [Oreochromis niloticus]
362	103108	gi|348544209	99.11	40	5	1	Y	13610	PREDICTED: histone H2B 1/2-like [Oreochromis niloticus]
356	102924	gi|348510534	99.11	12	6	6	N	67768	PREDICTED: dolichyl-diphosphooligosaccharide--protein glycosyltransferase subunit 1-like [Oreochromis niloticus]
397	103045	gi|348524939	99.11	18	5	5	N	41326	PREDICTED: acetyl-CoA acetyltransferase cytosolic-like [Oreochromis niloticus]
342	102973	gi|348518702	99.11	24	7	1	N	27137	PREDICTED: serine/arginine-rich splicing factor 1B-like isoform X1 [Oreochromis niloticus]
460	103103	gi|348529228	99.1	27	5	5	N	26076	PREDICTED: V-type proton ATPase subunit E 1-like isoformX1 [Oreochromis niloticus]
460	103104	gi|542238023	99.1	22	5	5	N	31762	PREDICTED: V-type proton ATPase subunit E 1-like isoform X2 [Oreochromis niloticus]
351	103073	gi|542175005	99.1	23	7	7	Y	36842	PREDICTED: heterogeneous nuclear ribonucleoprotein A/B-like isoform X2 [Oreochromis niloticus]
363	103120	gi|348507875	99.09	29	7	7	N	30601	PREDICTED: F-actin-capping protein subunit beta isoforms 1 and 2-like isoform X1 [Oreochromis niloticus]
344	103151	gi|542216887	99.08	9	6	6	N	86054	PREDICTED: nascent polypeptide-associated complex subunit alpha muscle-specific form isoform X4 [Oreochromis niloticus]
344	103153	gi|542216885	99.08	8	6	6	N	87401	PREDICTED: nascent polypeptide-associated complex subunit alpha muscle-specific form isoform X3 [Oreochromis niloticus]
451	103021	gi|348517640	99.08	17	5	5	N	36025	PREDICTED: eukaryotic translation initiation factor 2 subunit 1-like [Oreochromis niloticus]
359	103077	gi|348544139	99.08	12	6	6	Y	69421	PREDICTED: phosphoenolpyruvate carboxykinase [GTP] mitochondrial [Oreochromis niloticus]
413	103041	gi|348511213	99.08	27	6	6	N	25251	PREDICTED: growth factor receptor-bound protein 2-like [Oreochromis niloticus]
349	102998	gi|542197245	99.08	12	5	4	N	50578	PREDICTED: non-POU domain-containing octamer-binding protein-like [Oreochromis niloticus]
399	103087	gi|348533586	99.08	24	6	5	N	24587	PREDICTED: 60S ribosomal protein L10-like isoform X1 [Oreochromis niloticus]
254	103032	gi|348532963	99.08	28	7	7	Y	22585	PREDICTED: prefoldin subunit 3-like [Oreochromis niloticus]
375	103133	gi|348537582	99.07	31	7	7	Y	19883	PREDICTED: mesencephalic astrocyte-derived neurotrophic factor-like [Oreochromis niloticus]
481	103138	gi|542201760	99.07	21	5	5	N	30357	PREDICTED: 40S ribosomal protein S3-like [Oreochromis niloticus]
374	103125	gi|348529544	99.07	32	6	5	Y	33191	PREDICTED: hydroxyacyl-coenzyme A dehydrogenase mitochondrial-like isoform 1 [Oreochromis niloticus]
446	103150	gi|348543055	99.07	9	5	5	Y	53206	PREDICTED: calcium-binding mitochondrial carrier protein SCaMC-1-like [Oreochromis niloticus]
466	103130	gi|542239265	99.07	24	5	5	N	27023	PREDICTED: chloride intracellular channel protein 1-like isoform X2 [Oreochromis niloticus]
312	103180	gi|542170691	99.07	22	6	6	Y	24375	PREDICTED: 60S ribosomal protein L13-like isoform X2 [Oreochromis niloticus]
386	103039	gi|348518928	99.07	6	5	2	N	94880	PREDICTED: heat shock 70 kDa protein 4-like isoform X1 [Oreochromis niloticus]
489	103204	gi|348536608	99.07	22	6	6	N	31312	PREDICTED: ras suppressor protein 1-like [Oreochromis niloticus]
456	103056	gi|542226878	99.07	9	5	3	N	63672	PREDICTED: heterogeneous nuclear ribonucleoprotein Q isoform X6 [Oreochromis niloticus]
456	103057	gi|542226874	99.07	9	5	3	N	63801	PREDICTED: heterogeneous nuclear ribonucleoprotein Q isoform X4 [Oreochromis niloticus]
456	103059	gi|542226872	99.06	9	5	3	N	68931	PREDICTED: heterogeneous nuclear ribonucleoprotein Q isoform X3 [Oreochromis niloticus]
456	103060	gi|542226869	99.06	9	5	3	N	69002	PREDICTED: heterogeneous nuclear ribonucleoprotein Q isoform X2 [Oreochromis niloticus]
456	103061	gi|542226867	99.06	9	5	3	N	70805	PREDICTED: heterogeneous nuclear ribonucleoprotein Q isoformX1 [Oreochromis niloticus]
432	103162	gi|348545772	99.07	22	6	3	N	25502	PREDICTED: glutathione S-transferase A-like isoform 1 [Oreochromis niloticus]
430	103124	gi|542233912	99.06	12	5	2	N	48854	PREDICTED: septin-7-like isoform X2 [Oreochromis niloticus]
311	103079	gi|542217211	99.06	11	8	2	Y	62822	PREDICTED: embryonic polyadenylate-binding protein-like isoform X3 [Oreochromis niloticus]
311	103085	gi|542217209	99.06	10	8	2	Y	69933	PREDICTED: embryonic polyadenylate-binding protein-like isoform X2 [Oreochromis niloticus]
311	103092	gi|542217207	99.05	10	8	2	Y	73211	PREDICTED: embryonic polyadenylate-binding protein-like isoform X1 [Oreochromis niloticus]
295	103106	gi|348507495	99.06	8	8	2	Y	116951	PREDICTED: vinculin-like isoformX1 [Oreochromis niloticus]
295	103107	gi|542199793	99.06	8	8	2	Y	117079	PREDICTED: vinculin-like isoform X4 [Oreochromis niloticus]
295	103122	gi|348507497	99.06	7	8	2	Y	123704	PREDICTED: vinculin-like isoformX2 [Oreochromis niloticus]
295	103123	gi|348507499	99.06	7	8	2	Y	123832	PREDICTED: vinculin-like isoformX3 [Oreochromis niloticus]
379	103129	gi|348540166	99.06	16	6	1	Y	36211	PREDICTED: calponin-3-like isoform X1 [Oreochromis niloticus]
471	103169	gi|348539738	99.06	14	5	1	Y	42724	PREDICTED: leukocyte elastase inhibitor-like isoform X1 [Oreochromis niloticus]
467	103136	gi|348511173	99.06	15	5	4	N	48898	PREDICTED: ATP-dependent RNA helicase DDX39A-like [Oreochromis niloticus]
468	103155	gi|348545278	99.06	9	5	4	Y	77897	PREDICTED: calpain-2 catalytic subunit-like [Oreochromis niloticus]
465	103128	gi|348510833	99.05	23	5	4	N	37820	PREDICTED: ELAV-like protein 1-like [Oreochromis niloticus]
433	103235	gi|348518754	99.05	20	6	6	Y	33015	PREDICTED: ADP/ATP translocase 2-like isoform X1 [Oreochromis niloticus]
433	103236	gi|542194477	99.05	20	6	6	Y	33217	PREDICTED: ADP/ATP translocase 2-like isoform X2 [Oreochromis niloticus]
511	103234	gi|348514674	99.05	22	5	5	N	25717	PREDICTED: glutathione S-transferase Mu 3-like [Oreochromis niloticus]
183	103212	gi|348516429	99.05	82	12	12	N	11694	PREDICTED: 60S acidic ribosomal protein P2-like isoform 1 [Oreochromis niloticus]
490	103211	gi|348540653	99.05	49	6	6	N	17553	PREDICTED: peptidyl-prolyl cis-trans isomerase NIMA-interacting 1-like [Oreochromis niloticus]
272	103186	gi|542209461	99.05	20	6	6	N	22803	PREDICTED: tumor protein D54-like isoform X11 [Oreochromis niloticus]
272	103188	gi|542209455	99.05	19	6	6	N	24479	PREDICTED: tumor protein D54-like isoform X8 [Oreochromis niloticus]
272	103189	gi|542209449	99.05	18	6	6	N	25399	PREDICTED: tumor protein D54-like isoform X5 [Oreochromis niloticus]
272	103190	gi|542209447	99.05	18	6	6	N	25486	PREDICTED: tumor protein D54-like isoform X4 [Oreochromis niloticus]
272	103192	gi|542209445	99.05	17	6	6	N	27075	PREDICTED: tumor protein D54-like isoform X3 [Oreochromis niloticus]
272	103193	gi|542209443	99.05	17	6	6	N	27162	PREDICTED: tumor protein D54-like isoform X2 [Oreochromis niloticus]
400	103210	gi|348520380	99.05	19	5	5	N	39538	PREDICTED: pyruvate dehydrogenase E1 component subunit beta mitochondrial-like [Oreochromis niloticus]
376	103209	gi|525343327	99.05	53	7	7	Y	14393	40S ribosomal protein S12 [Oreochromis niloticus]
512	103238	gi|542170379	99.05	12	5	5	N	62737	PREDICTED: nucleobindin-2-like isoform X2 [Oreochromis niloticus]
512	103239	gi|348509795	99.05	12	5	5	N	64131	PREDICTED: nucleobindin-2-like isoform X1 [Oreochromis niloticus]
485	103173	gi|348521956	99.05	28	5	5	N	24152	PREDICTED: 40S ribosomal protein S8-like [Oreochromis niloticus]
364	103137	gi|542198172	99.05	14	5	5	Y	55715	PREDICTED: putative aminopeptidase W07G4.4-like [Oreochromis niloticus]
340	111584	gi|24652838	99.05	20	10	5	Y	50307	elongation factor 1alpha48D isoform C [Drosophila melanogaster]
213	103194	gi|542243031	99.05	3	8	3	Y	228271	PREDICTED: myosin-11-like [Oreochromis niloticus]
366	103242	gi|542198744	99.05	49	7	3	N	11557	PREDICTED: cytochrome c-like isoform X5 [Oreochromis niloticus]
366	103245	gi|542198742	99.05	48	7	3	N	11877	PREDICTED: cytochrome c-like isoform X4 [Oreochromis niloticus]
366	103246	gi|542198740	99.05	45	7	3	N	12633	PREDICTED: cytochrome c-like isoform X3 [Oreochromis niloticus]
313	103273	gi|348512819	99.05	17	8	2	Y	39134	PREDICTED: L-lactate dehydrogenase C chain-like isoform X1 [Oreochromis niloticus]
470	103165	gi|542202601	99.05	28	6	6	N	18800	PREDICTED: 10 kDa heat shock protein mitochondrial-like [Oreochromis niloticus]
361	103105	gi|542208706	99.05	26	6	6	N	21263	PREDICTED: glia maturation factor beta-like [Oreochromis niloticus]
418	103217	gi|542263636	99.05	48	5	5	Y	10851	PREDICTED: histone H4-like partial [Oreochromis niloticus]
377	103237	gi|348531962	99.05	23	6	5	N	34995	PREDICTED: heterogeneous nuclear ribonucleoprotein A/B-like [Oreochromis niloticus]
435	103262	gi|542227085	99.05	54	6	6	Y	18096	PREDICTED: 40S ribosomal protein S7-like [Oreochromis niloticus]
482	103141	gi|542229670	99.05	14	5	5	N	43929	PREDICTED: TAR DNA-binding protein 43-like isoform X3 [Oreochromis niloticus]
482	103149	gi|348521706	99.04	14	5	5	N	43585	PREDICTED: TAR DNA-binding protein 43-like isoform X1 [Oreochromis niloticus]
487	103175	gi|348533107	99.05	25	5	5	N	21158	PREDICTED: glutathione peroxidase 7-like [Oreochromis niloticus]
493	103251	gi|348507268	99.04	25	6	6	N	23366	PREDICTED: BAG family molecular chaperone regulator 2-like [Oreochromis niloticus]
515	103264	gi|348526846	99.04	47	5	5	N	17125	PREDICTED: golgi-associated plant pathogenesis-related protein 1-like [Oreochromis niloticus]
514	103254	gi|348520149	99.04	34	5	5	N	17348	PREDICTED: prefoldin subunit 2-like [Oreochromis niloticus]
513	103249	gi|348532321	99.04	34	5	5	N	21382	PREDICTED: 60S ribosomal protein L17-like [Oreochromis niloticus]
380	103146	gi|348521764	99.04	33	6	5	Y	19741	PREDICTED: serine/arginine-rich splicing factor 3-like isoform X1 [Oreochromis niloticus]
496	103263	gi|348514225	99.04	40	5	5	Y	15809	PREDICTED: thiosulfate sulfurtransferase/rhodanese-like domain-containing protein 1-like [Oreochromis niloticus]
464	103090	gi|542239163	99.03	27	5	5	Y	30487	PREDICTED: N(G) N(G)-dimethylarginine dimethylaminohydrolase 1-like isoform X2 [Oreochromis niloticus]
516	103271	gi|348510801	99.03	34	5	5	N	16952	PREDICTED: eukaryotic translation initiation factor 5A-1-like [Oreochromis niloticus]
452	103126	gi|348530320	99.03	10	4	4	N	58202	PREDICTED: ADP-ribosylation factor GTPase-activating protein 2-like isoform X1 [Oreochromis niloticus]
488	103202	gi|348502449	99.03	14	4	4	N	47302	PREDICTED: cytochrome b-c1 complex subunit 2 mitochondrial-like isoform X1 [Oreochromis niloticus]
498	103323	gi|348513859	99.03	22	5	5	N	25063	PREDICTED: GTP:AMP phosphotransferase AK3 mitochondrial-like [Oreochromis niloticus]
288	103314	gi|348537024	99.02	13	7	1	Y	42055	PREDICTED: actin cytoplasmic 2-like isoform 1 [Oreochromis niloticus]
352	103164	gi|542175716	99.02	14	5	4	Y	49721	PREDICTED: LOW QUALITY PROTEIN: PDZ and LIM domain protein 7-like [Oreochromis niloticus]
474	103201	gi|542205621	99.01	13	4	4	N	41544	PREDICTED: protein phosphatase 1 regulatory subunit 7-like [Oreochromis niloticus]
406	111587	gi|442618317	99.01	24	8	2	Y	45902	Rpt3R isoform D [Drosophila melanogaster]
421	103295	gi|542249930	99.01	18	5	5	N	27344	PREDICTED: proteasome subunit beta type-6-like [Oreochromis niloticus]
453	103143	gi|542222788	99.01	7	4	4	Y	75925	PREDICTED: caprin-1-like isoform X2 [Oreochromis niloticus]
453	103144	gi|348512975	99.01	7	4	4	Y	76024	PREDICTED: caprin-1-like isoform X1 [Oreochromis niloticus]
518	103282	gi|542211716	99.01	5	4	4	Y	96752	PREDICTED: programmed cell death 6-interacting protein-like isoform X5 [Oreochromis niloticus]
518	103283	gi|348513131	99.01	5	4	4	Y	96998	PREDICTED: programmed cell death 6-interacting protein-like isoform X1 [Oreochromis niloticus]
518	103284	gi|542211711	99.01	5	4	4	Y	97323	PREDICTED: programmed cell death 6-interacting protein-like isoform X3 [Oreochromis niloticus]
518	103285	gi|542211713	99.01	5	4	4	Y	97501	PREDICTED: programmed cell death 6-interacting protein-like isoform X4 [Oreochromis niloticus]
518	103286	gi|542211709	99.01	5	4	4	Y	98071	PREDICTED: programmed cell death 6-interacting protein-like isoform X2 [Oreochromis niloticus]
475	103255	gi|348501574	99.01	11	5	5	Y	70324	PREDICTED: prolyl 4-hydroxylase subunit alpha-1-like [Oreochromis niloticus]
491	103233	gi|348528949	99.01	30	5	5	N	24410	PREDICTED: eukaryotic translation initiation factor 4E-like [Oreochromis niloticus]
492	103240	gi|542242840	99.01	23	5	1	Y	27402	PREDICTED: 14-3-3 protein epsilon-like isoform X2 [Oreochromis niloticus]
492	103241	gi|348532526	99.01	22	5	1	Y	29086	PREDICTED: 14-3-3 protein epsilon-like isoform X1 [Oreochromis niloticus]
486	103174	gi|348545776	99	27	5	1	N	25647	PREDICTED: mitochondrial import receptor subunit TOM34-like [Oreochromis niloticus]
553	111651	gi|442626115	99	29	5	5	N	15328	histone H3.3A isoform D [Drosophila melanogaster]
553	111652	gi|78707164	99	29	5	5	N	15388	histone H3 [Drosophila melanogaster]
553	103322	gi|542251529	98.99	18	5	5	N	24703	PREDICTED: histone H3.2-like isoform X2 [Oreochromis niloticus]
404	103405	gi|348541525	99	14	5	5	Y	38839	PREDICTED: tropomodulin-3-like [Oreochromis niloticus]
484	103166	gi|542239562	99	31	5	5	N	26039	PREDICTED: uncharacterized protein LOC100701575 isoform X2 [Oreochromis niloticus]
497	103267	gi|542247563	99	8	4	1	N	48175	PREDICTED: dihydrolipoyllysine-residue succinyltransferase component of 2-oxoglutarate dehydrogenase complex mitochondrial-like [Oreochromis niloticus]
477	103320	gi|542234191	99	12	5	5	N	41997	PREDICTED: RNA-binding protein 4B-like [Oreochromis niloticus]
483	103152	gi|348527150	98.99	19	5	5	N	29483	PREDICTED: 60S ribosomal protein L6-like [Oreochromis niloticus]
455	103356	gi|348542223	98.99	20	5	4	Y	24699	PREDICTED: acyl-protein thioesterase 2-like [Oreochromis niloticus]
422	103318	gi|348539250	98.99	23	5	5	N	23203	PREDICTED: SAP domain-containing ribonucleoprotein-like [Oreochromis niloticus]
521	103366	gi|348516753	98.99	9	5	5	N	100207	PREDICTED: catenin alpha-1 isoform 1 [Oreochromis niloticus]
447	103156	gi|542205631	98.99	4	5	5	Y	185085	PREDICTED: eukaryotic translation initiation factor 4 gamma 1-like isoform X3 [Oreochromis niloticus]
447	103157	gi|542205629	98.99	4	5	5	Y	186322	PREDICTED: eukaryotic translation initiation factor 4 gamma 1-like isoform X2 [Oreochromis niloticus]
447	103158	gi|542205627	98.99	4	5	5	Y	186969	PREDICTED: eukaryotic translation initiation factor 4 gamma 1-like isoform X1 [Oreochromis niloticus]
419	103261	gi|348526650	98.99	39	6	1	N	15438	PREDICTED: 40S ribosomal protein S17-like [Oreochromis niloticus]
517	103278	gi|348506307	98.99	27	5	5	Y	24806	PREDICTED: peptidyl-prolyl cis-trans isomerase FKBP3-like [Oreochromis niloticus]
536	103134	gi|348542116	98.99	10	4	4	Y	59451	PREDICTED: tyrosine--tRNA ligase cytoplasmic-like [Oreochromis niloticus]
495	103257	gi|348521070	98.99	20	4	3	N	27261	PREDICTED: THO complex subunit 4-like [Oreochromis niloticus]
417	103168	gi|542186238	98.99	27	5	1	Y	25101	PREDICTED: mitochondrial import receptor subunit TOM34-like [Oreochromis niloticus]
434	103259	gi|348512362	98.99	18	5	5	Y	39008	PREDICTED: eukaryotic translation initiation factor 3 subunit H-like [Oreochromis niloticus]
402	103321	gi|525343244	98.99	34	6	6	Y	15795	ribosomal protein L32 [Oreochromis niloticus]
502	103355	gi|348537006	98.98	9	4	3	N	51393	PREDICTED: integrin-linked protein kinase-like [Oreochromis niloticus]
436	103315	gi|348514566	98.98	21	6	2	N	25044	PREDICTED: charged multivesicular body protein 4c-like isoform X1 [Oreochromis niloticus]
500	103343	gi|348524809	98.98	22	4	3	N	18792	PREDICTED: sorting nexin-3-like isoform X1 [Oreochromis niloticus]
551	103274	gi|348522393	98.97	12	4	3	N	47371	PREDICTED: 26S proteasome non-ATPase regulatory subunit 11B-like isoform X1 [Oreochromis niloticus]
401	103270	gi|348521488	98.97	15	5	1	N	32637	PREDICTED: F-actin-capping protein subunit alpha-1-like [Oreochromis niloticus]
450	111592	gi|442623116	98.97	30	7	3	Y	28228	14-3-3zeta isoform L [Drosophila melanogaster]
450	111593	gi|62471697	98.97	30	7	3	Y	28283	14-3-3zeta isoform I [Drosophila melanogaster]
450	111594	gi|45551065	98.97	30	7	3	Y	28304	14-3-3zeta isoform F [Drosophila melanogaster]
461	103252	gi|348537034	98.97	18	5	5	Y	41954	PREDICTED: actin-related protein 2/3 complex subunit 1B-like [Oreochromis niloticus]
437	103378	gi|542216190	98.97	18	6	2	N	45568	PREDICTED: rab GDP dissociation inhibitor alpha-like isoform X2 [Oreochromis niloticus]
437	103383	gi|348502625	98.97	16	6	2	N	50609	PREDICTED: rab GDP dissociation inhibitor alpha-like isoform X1 [Oreochromis niloticus]
472	103187	gi|348500114	98.97	3	5	5	Y	168058	PREDICTED: bifunctional glutamate/proline--tRNA ligase isoform X1 [Oreochromis niloticus]
472	103191	gi|542213979	98.97	3	5	5	Y	175612	PREDICTED: bifunctional glutamate/proline--tRNA ligase isoform X3 [Oreochromis niloticus]
472	103195	gi|542213977	98.96	3	5	5	Y	183647	PREDICTED: bifunctional glutamate/proline--tRNA ligase isoform X2 [Oreochromis niloticus]
501	103344	gi|542243860	98.97	10	5	4	N	55309	PREDICTED: histidine--tRNA ligase cytoplasmic-like isoform X3 [Oreochromis niloticus]
501	103348	gi|348533734	98.96	10	5	4	N	57873	PREDICTED: histidine--tRNA ligase cytoplasmic-like isoformX1 [Oreochromis niloticus]
423	103340	gi|348528007	98.97	31	6	5	Y	15454	PREDICTED: 60S ribosomal protein L28-like isoform 1 [Oreochromis niloticus]
469	103163	gi|348518734	98.96	10	4	4	N	43367	PREDICTED: pyruvate dehydrogenase E1 component subunit alpha somatic form mitochondrial-like [Oreochromis niloticus]
403	103345	gi|348521814	98.96	18	5	1	N	24560	PREDICTED: charged multivesicular body protein 4b-like [Oreochromis niloticus]
520	103328	gi|348535033	98.96	10	4	3	N	39859	PREDICTED: UV excision repair protein RAD23 homolog B-like isoform X1 [Oreochromis niloticus]
622	103178	gi|542248307	98.96	6	4	3	N	67625	PREDICTED: far upstream element-binding protein 2-like [Oreochromis niloticus]
494	103253	gi|542237809	98.96	9	5	3	N	54956	PREDICTED: annexin A11-like isoform X2 [Oreochromis niloticus]
494	103260	gi|348529011	98.95	8	5	3	N	59875	PREDICTED: annexin A11-like isoform X1 [Oreochromis niloticus]
457	103272	gi|542188580	98.96	10	5	4	Y	60814	PREDICTED: far upstream element-binding protein 3-like [Oreochromis niloticus]
542	103160	gi|348513953	98.95	17	4	1	N	31429	PREDICTED: protein SET-like [Oreochromis niloticus]
541	103159	gi|348503920	98.95	17	4	1	N	31118	PREDICTED: protein SET-like [Oreochromis niloticus]
473	103197	gi|348530244	98.95	8	4	4	Y	65186	PREDICTED: mitochondrial import receptor subunit TOM70-like [Oreochromis niloticus]
420	103294	gi|542231443	98.95	7	4	4	Y	70168	PREDICTED: testin-like [Oreochromis niloticus]
544	103199	gi|348514005	98.94	12	4	3	Y	38487	PREDICTED: cathepsin L1-like [Oreochromis niloticus]
552	103319	gi|348528288	98.94	14	4	4	N	43092	PREDICTED: protein TFG-like [Oreochromis niloticus]
519	103325	gi|348518958	98.94	24	4	3	N	18674	PREDICTED: sorting nexin-12-like isoform X1 [Oreochromis niloticus]
519	103327	gi|542227273	98.94	23	4	3	N	18968	PREDICTED: sorting nexin-12-like isoform X2 [Oreochromis niloticus]
438	103404	gi|542194010	98.94	18	5	5	Y	33608	PREDICTED: nucleophosmin-like [Oreochromis niloticus]
539	103196	gi|348510879	98.93	10	4	4	N	44921	PREDICTED: obg-like ATPase 1-like [Oreochromis niloticus]
321	103148	gi|348517527	98.93	42	7	6	Y	20115	PREDICTED: MARCKS-related protein-like [Oreochromis niloticus]
478	103338	gi|348521354	98.92	25	5	5	N	24536	PREDICTED: 60S ribosomal protein L10a-like [Oreochromis niloticus]
353	103375	gi|542212685	98.92	11	7	5	N	42951	PREDICTED: plasminogen activator inhibitor 1 RNA-binding protein-like isoform X3 [Oreochromis niloticus]
353	103376	gi|542212681	98.92	11	7	5	N	43107	PREDICTED: plasminogen activator inhibitor 1 RNA-binding protein-like isoform X1 [Oreochromis niloticus]
353	103377	gi|542212683	98.92	11	7	5	N	43038	PREDICTED: plasminogen activator inhibitor 1 RNA-binding protein-like isoform X2 [Oreochromis niloticus]
353	103379	gi|542212687	98.92	11	7	5	N	43539	PREDICTED: plasminogen activator inhibitor 1 RNA-binding protein-like isoform X4 [Oreochromis niloticus]
499	103326	gi|348533494	98.92	21	5	5	Y	28708	PREDICTED: 40S ribosomal protein S6-like [Oreochromis niloticus]
476	103268	gi|542231862	98.92	13	5	5	N	43590	PREDICTED: RNA-binding protein FUS-like [Oreochromis niloticus]
448	103176	gi|542199502	98.92	6	4	4	N	95324	PREDICTED: nucleolar and coiled-body phosphoprotein 1-like isoform X2 [Oreochromis niloticus]
448	103177	gi|348507332	98.92	6	4	4	N	95692	PREDICTED: nucleolar and coiled-body phosphoprotein 1-like isoform X1 [Oreochromis niloticus]
568	103352	gi|348538094	98.91	18	4	4	N	28319	PREDICTED: phosphomannomutase 2-like [Oreochromis niloticus]
565	103333	gi|348539200	98.91	34	4	2	N	17816	PREDICTED: ubiquitin-conjugating enzyme E2 L3-like isoform X1 [Oreochromis niloticus]
565	103450	gi|542251683	98.86	43	4	2	N	14106	PREDICTED: ubiquitin-conjugating enzyme E2 L3-like isoform X4 [Oreochromis niloticus]
565	103452	gi|542251681	98.86	39	4	2	N	15803	PREDICTED: ubiquitin-conjugating enzyme E2 L3-like isoform X3 [Oreochromis niloticus]
565	103454	gi|542251679	98.86	35	4	2	N	17666	PREDICTED: ubiquitin-conjugating enzyme E2 L3-like isoform X2 [Oreochromis niloticus]
479	103347	gi|348510133	98.91	10	5	2	Y	45719	PREDICTED: keratin type I cytoskeletal 13-like [Oreochromis niloticus]
537	103287	gi|348530474	98.91	13	3	1	Y	46960	PREDICTED: gamma-enolase [Oreochromis niloticus]
554	103337	gi|348531242	98.91	8	4	1	N	49475	PREDICTED: dihydrolipoyllysine-residue succinyltransferase component of 2-oxoglutarate dehydrogenase complex mitochondrial-like isoform 2 [Oreochromis niloticus]
567	103351	gi|348509526	98.89	37	4	4	Y	14257	PREDICTED: programmed cell death protein 5-like [Oreochromis niloticus]
505	103428	gi|348528198	98.89	15	5	5	N	28003	PREDICTED: 60S ribosomal protein L8-like [Oreochromis niloticus]
522	103411	gi|542256898	98.89	4	3	3	N	110896	PREDICTED: ataxin-2-like protein-like [Oreochromis niloticus]
354	103409	gi|348539170	98.88	38	7	7	N	16273	PREDICTED: 40S ribosomal protein S14-like isoform X1 [Oreochromis niloticus]
439	103435	gi|348529987	98.88	56	6	6	Y	10714	PREDICTED: ictacalcin-like [Oreochromis niloticus]
425	103433	gi|348526860	98.87	67	5	5	Y	11088	PREDICTED: protein S100-A10-like [Oreochromis niloticus]
388	103602	gi|542191307	98.87	12	6	1	N	40328	PREDICTED: nucleosome assembly protein 1-like 4-like isoform X5 [Oreochromis niloticus]
388	103603	gi|542191305	98.87	11	6	1	N	41652	PREDICTED: nucleosome assembly protein 1-like 4-like isoform X4 [Oreochromis niloticus]
591	103451	gi|348542012	98.87	18	4	4	Y	35535	PREDICTED: serine/threonine-protein phosphatase 2A catalytic subunit beta isoform-like [Oreochromis niloticus]
581	103449	gi|348514185	98.87	38	4	4	Y	12481	PREDICTED: macrophage migration inhibitory factor-like [Oreochromis niloticus]
560	103458	gi|348526848	98.87	65	4	4	Y	10001	PREDICTED: protein S100-A1-like isoform X1 [Oreochromis niloticus]
579	103441	gi|542188601	98.87	20	4	4	N	39661	PREDICTED: stomatin-like protein 2 mitochondrial-like isoform X2 [Oreochromis niloticus]
543	103380	gi|348516507	98.86	8	4	4	N	64203	PREDICTED: bifunctional purine biosynthesis protein PURH-like [Oreochromis niloticus]
526	103476	gi|348508229	98.86	32	5	5	N	13792	PREDICTED: 40S ribosomal protein S25-like [Oreochromis niloticus]
550	103265	gi|542216858	98.86	17	4	3	Y	33482	PREDICTED: poly(rC)-binding protein 2-like isoform X2 [Oreochromis niloticus]
550	103266	gi|348502908	98.86	17	4	3	Y	34038	PREDICTED: poly(rC)-binding protein 2-like isoform X1 [Oreochromis niloticus]
525	103465	gi|348519649	98.86	32	5	1	N	11674	PREDICTED: cytochrome c-b-like [Oreochromis niloticus]
527	103478	gi|348512777	98.86	30	5	5	N	15913	PREDICTED: cytochrome c oxidase subunit 5A mitochondrial-like isoform X1 [Oreochromis niloticus]
503	103416	gi|348528312	98.86	17	4	4	N	26239	PREDICTED: ubiquitin carboxyl-terminal hydrolase isozyme L3-like [Oreochromis niloticus]
454	103317	gi|348514568	98.86	18	4	4	Y	27778	PREDICTED: vesicle-associated membrane protein-associated protein B/C-like isoformX1 [Oreochromis niloticus]
619	111600	gi|24641193	98.86	12	4	1	N	60809	heat shock protein 60 isoform B [Drosophila melanogaster]
577	103417	gi|348507030	98.86	10	4	4	Y	59245	PREDICTED: proactivator polypeptide-like isoformX1 [Oreochromis niloticus]
602	103522	gi|348508217	98.85	31	4	4	Y	13544	PREDICTED: small nuclear ribonucleoprotein Sm D2-like [Oreochromis niloticus]
426	103480	gi|348530710	98.85	32	5	5	Y	12626	PREDICTED: beta-galactoside-binding lectin-like isoform X2 [Oreochromis niloticus]
426	103482	gi|348530704	98.85	27	5	5	Y	14911	PREDICTED: beta-galactoside-binding lectin-like isoform X1 [Oreochromis niloticus]
600	103513	gi|348535574	98.85	15	4	4	N	24119	PREDICTED: 60S ribosomal protein L15-like isoformX1 [Oreochromis niloticus]
247	103487	gi|542254855	98.85	88	8	8	Y	4950	PREDICTED: thymosin beta-12-like [Oreochromis niloticus]
555	103350	gi|348528909	98.85	10	4	4	Y	47397	PREDICTED: actin-related protein 3-like isoform 1 [Oreochromis niloticus]
583	103481	gi|348531034	98.85	24	4	2	N	17927	PREDICTED: ubiquitin-conjugating enzyme E2 L3-like isoform X1 [Oreochromis niloticus]
569	103361	gi|348513707	98.84	16	4	4	N	33905	PREDICTED: crk-like protein-like [Oreochromis niloticus]
545	103280	gi|542228208	98.84	12	4	4	N	45435	PREDICTED: lupus La protein homolog A-like isoform X1 [Oreochromis niloticus]
570	103362	gi|542222270	98.84	8	4	3	Y	66495	PREDICTED: CTP synthase 1-like isoform X3 [Oreochromis niloticus]
570	103364	gi|542222266	98.84	8	4	3	Y	70139	PREDICTED: CTP synthase 1-like isoform X1 [Oreochromis niloticus]
566	103342	gi|348529548	98.84	8	4	4	Y	70355	PREDICTED: bifunctional 3'-phosphoadenosine 5'-phosphosulfate synthase 1 [Oreochromis niloticus]
378	103489	gi|542209419	98.84	52	7	7	Y	8825	PREDICTED: 40S ribosomal protein S21-like isoform X2 [Oreochromis niloticus]
378	103490	gi|348517013	98.84	51	7	7	Y	9086	PREDICTED: 40S ribosomal protein S21-like isoform X1 [Oreochromis niloticus]
424	103357	gi|542247909	98.84	20	6	6	N	24154	PREDICTED: ADP-sugar pyrophosphatase-like isoform X2 [Oreochromis niloticus]
424	103359	gi|542247907	98.84	17	6	6	N	27664	PREDICTED: ADP-sugar pyrophosphatase-like isoform X1 [Oreochromis niloticus]
598	103503	gi|348524971	98.84	23	4	4	N	22392	PREDICTED: clathrin light chain A-like isoformX2 [Oreochromis niloticus]
590	103447	gi|348526654	98.83	14	4	4	N	29378	PREDICTED: proteasome subunit alpha type-4-like isoform X1 [Oreochromis niloticus]
601	103518	gi|542188208	98.83	7	4	4	Y	58843	PREDICTED: glucose-6-phosphate isomerase-like isoform X2 [Oreochromis niloticus]
601	103521	gi|348541715	98.83	7	4	4	Y	61733	PREDICTED: glucose-6-phosphate isomerase-like isoform X1 [Oreochromis niloticus]
589	111606	gi|386763913	98.83	22	5	1	Y	44911	regulatory particle triple-A ATPase 4 [Drosophila melanogaster]
524	103437	gi|542239675	98.83	18	5	5	N	34868	PREDICTED: small glutamine-rich tetratricopeptide repeat-containing protein alpha-like isoform X4 [Oreochromis niloticus]
580	103446	gi|348510167	98.83	63	4	4	Y	12867	PREDICTED: eukaryotic translation initiation factor 1b-like [Oreochromis niloticus]
523	103436	gi|542171422	98.83	20	5	3	N	37995	PREDICTED: reticulocalbin-1-like isoform X1 [Oreochromis niloticus]
574	103396	gi|542259716	98.82	22	4	3	N	16436	PREDICTED: actin-related protein 2/3 complex subunit 5-like [Oreochromis niloticus]
597	103500	gi|542198255	98.82	14	4	1	N	30358	PREDICTED: voltage-dependent anion-selective channel protein 2-like isoform X1 [Oreochromis niloticus]
597	103501	gi|542198253	98.82	13	4	1	N	34363	PREDICTED: voltage-dependent anion-selective channel protein 2-like isoform X3 [Oreochromis niloticus]
597	103502	gi|542198251	98.82	13	4	1	N	34494	PREDICTED: voltage-dependent anion-selective channel protein 2-like isoform X2 [Oreochromis niloticus]
571	103373	gi|348542142	98.82	28	4	4	N	16018	PREDICTED: 60S ribosomal protein L14 [Oreochromis niloticus]
576	103414	gi|542264205	98.82	27	4	4	Y	18859	PREDICTED: glutathione synthetase-like partial [Oreochromis niloticus]
592	103462	gi|348517001	98.82	21	4	4	N	29271	PREDICTED: microtubule-associated protein RP/EB family member 1-like [Oreochromis niloticus]
657	103475	gi|348515451	98.82	30	4	4	Y	20617	PREDICTED: malignant T-cell-amplified sequence 1-like [Oreochromis niloticus]
572	103381	gi|348514602	98.82	22	4	3	N	19350	PREDICTED: peptidyl-prolyl cis-trans isomerase H-like [Oreochromis niloticus]
528	103510	gi|348529206	98.82	40	5	4	Y	12803	PREDICTED: myotrophin-like [Oreochromis niloticus]
575	103406	gi|542231122	98.82	13	4	4	N	33798	PREDICTED: glutathione synthetase-like isoform X2 [Oreochromis niloticus]
546	103398	gi|542180130	98.81	5	4	4	Y	97163	PREDICTED: dynamin-2-like isoform X6 [Oreochromis niloticus]
546	103399	gi|348509227	98.81	4	4	4	Y	97165	PREDICTED: dynamin-2-like isoformX4 [Oreochromis niloticus]
546	103400	gi|348509221	98.81	4	4	4	Y	97321	PREDICTED: dynamin-2-like isoformX1 [Oreochromis niloticus]
546	103401	gi|348509225	98.81	4	4	4	Y	97578	PREDICTED: dynamin-2-like isoformX3 [Oreochromis niloticus]
546	103402	gi|348509223	98.81	4	4	4	Y	97734	PREDICTED: dynamin-2-like isoformX2 [Oreochromis niloticus]
546	103403	gi|542180126	98.81	4	4	4	Y	97794	PREDICTED: dynamin-2-like isoform X5 [Oreochromis niloticus]
557	103418	gi|542218612	98.81	9	4	1	N	49590	PREDICTED: septin-7 isoform X2 [Oreochromis niloticus]
557	103419	gi|348503804	98.81	9	4	1	N	49718	PREDICTED: septin-7 isoform X1 [Oreochromis niloticus]
626	103296	gi|542206872	98.81	5	4	3	N	109525	PREDICTED: kinesin-1 heavy chain [Oreochromis niloticus]
594	103483	gi|348532175	98.81	11	4	4	N	35956	PREDICTED: GDP-L-fucose synthase-like [Oreochromis niloticus]
562	103495	gi|542182681	98.81	29	4	4	Y	24677	PREDICTED: serine/arginine-rich splicing factor 2-like isoform X2 [Oreochromis niloticus]
562	103496	gi|348509946	98.81	28	4	4	Y	25052	PREDICTED: serine/arginine-rich splicing factor 2-like isoform X1 [Oreochromis niloticus]
595	103486	gi|542219210	98.8	15	4	4	Y	30664	PREDICTED: proteasome subunit beta type-7-like isoform X2 [Oreochromis niloticus]
387	103432	gi|348522243	98.8	10	4	4	N	42531	PREDICTED: nucleolysin TIA-1 isoform p40 [Oreochromis niloticus]
578	103427	gi|348521776	98.8	24	4	3	N	15849	PREDICTED: 40S ribosomal protein S23-like [Oreochromis niloticus]
573	103384	gi|542200500	98.8	9	4	2	N	60555	PREDICTED: calcium/calmodulin-dependent protein kinase type II subunit gamma-like isoform X12 [Oreochromis niloticus]
573	103385	gi|542200498	98.8	9	4	2	N	60896	PREDICTED: calcium/calmodulin-dependent protein kinase type II subunit gamma-like isoform X11 [Oreochromis niloticus]
573	103386	gi|542200496	98.8	8	4	2	N	62115	PREDICTED: calcium/calmodulin-dependent protein kinase type II subunit gamma-like isoform X10 [Oreochromis niloticus]
573	103387	gi|542200494	98.8	8	4	2	N	64006	PREDICTED: calcium/calmodulin-dependent protein kinase type II subunit gamma-like isoform X9 [Oreochromis niloticus]
573	103388	gi|542200492	98.8	8	4	2	N	64112	PREDICTED: calcium/calmodulin-dependent protein kinase type II subunit gamma-like isoform X8 [Oreochromis niloticus]
573	103389	gi|542200490	98.8	8	4	2	N	64815	PREDICTED: calcium/calmodulin-dependent protein kinase type II subunit gamma-like isoform X7 [Oreochromis niloticus]
573	103390	gi|542200488	98.8	8	4	2	N	65319	PREDICTED: calcium/calmodulin-dependent protein kinase type II subunit gamma-like isoform X6 [Oreochromis niloticus]
573	103391	gi|542200486	98.8	8	4	2	N	66003	PREDICTED: calcium/calmodulin-dependent protein kinase type II subunit gamma-like isoform X5 [Oreochromis niloticus]
573	103392	gi|542200484	98.8	8	4	2	N	66679	PREDICTED: calcium/calmodulin-dependent protein kinase type II subunit gamma-like isoform X4 [Oreochromis niloticus]
573	103393	gi|542200482	98.8	8	4	2	N	67127	PREDICTED: calcium/calmodulin-dependent protein kinase type II subunit gamma-like isoform X3 [Oreochromis niloticus]
573	103394	gi|542200480	98.8	8	4	2	N	68335	PREDICTED: calcium/calmodulin-dependent protein kinase type II subunit gamma-like isoform X2 [Oreochromis niloticus]
573	103395	gi|542200478	98.8	8	4	2	N	68677	PREDICTED: calcium/calmodulin-dependent protein kinase type II subunit gamma-like isoform X1 [Oreochromis niloticus]
593	103474	gi|542204426	98.79	8	4	4	N	61535	PREDICTED: N-acetylglucosamine-6-sulfatase-like [Oreochromis niloticus]
596	103494	gi|542230014	98.79	12	4	1	N	47518	PREDICTED: filamin-B-like partial [Oreochromis niloticus]
558	103425	gi|348528813	98.78	9	4	4	N	45463	PREDICTED: UPF0160 protein MYG1 mitochondrial-like [Oreochromis niloticus]
556	103397	gi|348510889	98.78	36	3	3	N	14925	PREDICTED: fatty acid-binding protein brain-like [Oreochromis niloticus]
507	103630	gi|348522614	98.78	32	5	5	N	12180	PREDICTED: 60S ribosomal protein L36-like [Oreochromis niloticus]
561	103464	gi|542239515	98.78	5	4	4	N	114201	PREDICTED: ubiquitin-associated protein 2-like isoform X7 [Oreochromis niloticus]
561	103467	gi|542239513	98.78	4	4	4	N	121862	PREDICTED: ubiquitin-associated protein 2-like isoform X6 [Oreochromis niloticus]
561	103468	gi|542239511	98.77	4	4	4	N	124021	PREDICTED: ubiquitin-associated protein 2-like isoform X5 [Oreochromis niloticus]
561	103470	gi|542239509	98.77	4	4	4	N	124734	PREDICTED: ubiquitin-associated protein 2-like isoform X4 [Oreochromis niloticus]
561	103471	gi|542239503	98.77	4	4	4	N	125736	PREDICTED: ubiquitin-associated protein 2-like isoform X1 [Oreochromis niloticus]
599	103508	gi|542217153	98.78	6	4	4	N	87956	PREDICTED: glutamine--tRNA ligase-like isoform X2 [Oreochromis niloticus]
599	103509	gi|348502993	98.78	6	4	4	N	87928	PREDICTED: glutamine--tRNA ligase-like isoform X1 [Oreochromis niloticus]
582	103460	gi|348502780	98.77	10	4	4	Y	52172	PREDICTED: citrate synthase mitochondrial-like [Oreochromis niloticus]
504	103424	gi|542188460	98.77	7	4	3	Y	65625	PREDICTED: PDZ and LIM domain protein 5-like isoform X1 [Oreochromis niloticus]
444	103412	gi|542227881	98.77	1	5	1	N	522611	PREDICTED: plectin-like isoform X2 [Oreochromis niloticus]
444	103413	gi|542227879	98.77	1	5	1	N	524900	PREDICTED: plectin-like isoform X1 [Oreochromis niloticus]
584	103506	gi|542208297	98.76	9	4	4	N	55605	PREDICTED: serine/threonine-protein kinase PAK 2-like isoform X2 [Oreochromis niloticus]
584	103507	gi|542208295	98.76	9	4	4	N	56350	PREDICTED: serine/threonine-protein kinase PAK 2-like isoform X1 [Oreochromis niloticus]
611	103713	gi|348513729	98.76	20	3	3	Y	13973	PREDICTED: small nuclear ribonucleoprotein Sm D3-like isoform X1 [Oreochromis niloticus]
559	103429	gi|542170374	98.76	9	4	4	Y	65231	PREDICTED: caprin-1-like isoform X3 [Oreochromis niloticus]
559	103430	gi|542170370	98.76	8	4	4	Y	69545	PREDICTED: caprin-1-like isoform X2 [Oreochromis niloticus]
606	103556	gi|542197824	98.73	8	4	4	N	68197	PREDICTED: RNA-binding protein EWS-like isoform X2 [Oreochromis niloticus]
606	103557	gi|542197822	98.73	8	4	4	N	68285	PREDICTED: RNA-binding protein EWS-like isoform X1 [Oreochromis niloticus]
530	103562	gi|348510241	98.71	10	4	3	N	42791	PREDICTED: interferon-induced 35 kDa protein homolog [Oreochromis niloticus]
462	103453	gi|348507944	98.7	11	4	2	N	43381	PREDICTED: proliferation-associated protein 2G4-like [Oreochromis niloticus]
603	103527	gi|348531543	98.7	15	4	4	Y	23618	PREDICTED: 60S ribosomal protein L13a-like [Oreochromis niloticus]
639	103485	gi|348512028	98.66	6	3	3	N	71723	PREDICTED: protein disulfide-isomerase A4 [Oreochromis niloticus]
604	103530	gi|542260725	98.64	6	3	3	N	70928	PREDICTED: CD2-associated protein-like isoform X2 [Oreochromis niloticus]
604	103531	gi|542260723	98.64	6	3	3	N	71568	PREDICTED: CD2-associated protein-like isoform X1 [Oreochromis niloticus]
637	103457	gi|348523285	98.62	5	3	3	N	58682	PREDICTED: serine--tRNA ligase cytoplasmic-like [Oreochromis niloticus]
563	103515	gi|348508637	98.61	19	3	2	Y	21038	PREDICTED: peptidyl-prolyl cis-trans isomerase F mitochondrial-like [Oreochromis niloticus]
658	103525	gi|542228851	98.61	4	3	2	N	80047	PREDICTED: calpain-1 catalytic subunit-like isoform X2 [Oreochromis niloticus]
547	103484	gi|542254938	98.6	7	3	3	N	83015	PREDICTED: mitochondrial inner membrane protein-like [Oreochromis niloticus]
624	103426	gi|348531024	98.59	19	3	3	N	17611	PREDICTED: 60S ribosomal protein L24-like [Oreochromis niloticus]
627	103477	gi|542206693	98.55	14	3	3	N	35665	PREDICTED: heterogeneous nuclear ribonucleoproteins C1/C2-like [Oreochromis niloticus]
638	103463	gi|542192777	98.54	16	3	3	N	28087	PREDICTED: ADP-ribosylation factor-like protein 3-like [Oreochromis niloticus]
632	103504	gi|542245474	98.54	29	3	3	Y	14420	PREDICTED: endothelial differentiation-related factor 1 homolog isoform X2 [Oreochromis niloticus]
632	103505	gi|348535037	98.54	26	3	3	Y	16415	PREDICTED: endothelial differentiation-related factor 1 homolog isoform X1 [Oreochromis niloticus]
632	103625	gi|542245476	98.32	30	3	3	Y	14135	PREDICTED: endothelial differentiation-related factor 1 homolog isoform X3 [Oreochromis niloticus]
642	103539	gi|348519964	98.53	6	3	3	N	88418	PREDICTED: integrin beta-1-like [Oreochromis niloticus]
643	103545	gi|542228982	98.53	13	3	3	N	27443	PREDICTED: transmembrane emp24 domain-containing protein 9-like isoform 1 [Oreochromis niloticus]
506	103537	gi|348540852	98.53	37	5	5	N	8421	PREDICTED: small nuclear ribonucleoprotein G-like [Oreochromis niloticus]
644	103571	gi|348501948	98.53	6	3	1	Y	39669	PREDICTED: fructose-bisphosphate aldolase A [Oreochromis niloticus]
667	103572	gi|542254599	98.52	19	3	3	N	31917	PREDICTED: complement component 1 Q subcomponent-binding protein mitochondrial-like isoform X2 [Oreochromis niloticus]
667	103573	gi|348541249	98.52	19	3	3	N	31904	PREDICTED: complement component 1 Q subcomponent-binding protein mitochondrial-like isoform X1 [Oreochromis niloticus]
665	103558	gi|348509041	98.52	16	3	3	N	23527	PREDICTED: 60S ribosomal protein L19-like [Oreochromis niloticus]
665	103704	gi|348508687	98.33	16	3	3	N	23628	PREDICTED: 60S ribosomal protein L19-like [Oreochromis niloticus]
662	103549	gi|348528761	98.52	15	3	2	Y	33289	PREDICTED: poly(rC)-binding protein 4-like isoform X1 [Oreochromis niloticus]
662	103550	gi|542237303	98.52	15	3	2	Y	34118	PREDICTED: poly(rC)-binding protein 4-like isoform X5 [Oreochromis niloticus]
659	103540	gi|542194530	98.51	13	3	2	Y	28253	PREDICTED: peroxiredoxin-4-like isoform X2 [Oreochromis niloticus]
659	103541	gi|348518736	98.51	13	3	2	Y	29186	PREDICTED: peroxiredoxin-4-like isoform X1 [Oreochromis niloticus]
663	103552	gi|348504906	98.51	11	3	2	N	37124	PREDICTED: ELAV-like protein 1-like isoform 1 [Oreochromis niloticus]
630	103423	gi|348514494	98.51	8	3	3	N	54809	PREDICTED: pre-mRNA-processing factor 19-like [Oreochromis niloticus]
660	103542	gi|542207537	98.51	9	3	3	N	61343	PREDICTED: tripeptidyl-peptidase 1-like [Oreochromis niloticus]
585	103543	gi|348501089	98.5	27	4	4	Y	11573	PREDICTED: FK506-binding protein 1-like [Oreochromis niloticus]
440	103624	gi|348509595	98.48	3	3	3	Y	119507	PREDICTED: importin-7-like [Oreochromis niloticus]
628	103555	gi|348535170	98.47	26	3	3	N	14454	PREDICTED: 60S ribosomal protein L35-like [Oreochromis niloticus]
631	103488	gi|542228605	98.47	5	3	3	N	77702	PREDICTED: sorting nexin-1-like isoform X4 [Oreochromis niloticus]
631	103491	gi|348520181	98.46	5	3	3	N	82427	PREDICTED: sorting nexin-1-like isoform X1 [Oreochromis niloticus]
631	103492	gi|542228600	98.46	5	3	3	N	82870	PREDICTED: sorting nexin-1-like isoform X2 [Oreochromis niloticus]
508	103640	gi|348505783	98.46	9	4	1	Y	36288	PREDICTED: L-lactate dehydrogenase A chain isoform 1 [Oreochromis niloticus]
651	103637	gi|348510251	98.44	8	4	4	N	53755	PREDICTED: nucleobindin-1-like [Oreochromis niloticus]
661	103544	gi|348534156	98.44	16	3	3	Y	36171	PREDICTED: cathepsin B-like [Oreochromis niloticus]
648	103589	gi|542183314	98.43	11	4	4	N	43476	PREDICTED: branched-chain-amino-acid aminotransferase cytosolic-like [Oreochromis niloticus]
666	103559	gi|348526426	98.42	9	3	3	N	55055	PREDICTED: splicing factor U2AF 65 kDa subunit-like isoformX2 [Oreochromis niloticus]
666	103560	gi|542234668	98.42	9	3	3	N	55241	PREDICTED: splicing factor U2AF 65 kDa subunit-like isoform X3 [Oreochromis niloticus]
666	103665	gi|542234670	98.35	10	3	3	N	46709	PREDICTED: splicing factor U2AF 65 kDa subunit-like isoform X4 [Oreochromis niloticus]
670	103585	gi|348533377	98.42	11	3	3	N	46051	PREDICTED: aspartate aminotransferase cytoplasmic-like [Oreochromis niloticus]
533	103658	gi|348508100	98.42	24	5	1	N	19832	PREDICTED: myosin regulatory light polypeptide 9-like [Oreochromis niloticus]
532	103657	gi|348503462	98.42	24	5	1	N	19879	PREDICTED: myosin regulatory light chain 2 smooth muscle minor isoform-like [Oreochromis niloticus]
694	103674	gi|348502836	98.42	32	3	3	N	11828	PREDICTED: peptidyl-prolyl cis-trans isomerase FKBP1A-like [Oreochromis niloticus]
669	103582	gi|542173658	98.42	12	3	3	Y	35036	PREDICTED: UBX domain-containing protein 1-like isoform X1 [Oreochromis niloticus]
691	103659	gi|542197390	98.42	9	3	3	N	46647	PREDICTED: drebrin-like protein B-like isoform X5 [Oreochromis niloticus]
691	103660	gi|542197388	98.42	8	3	3	N	49539	PREDICTED: drebrin-like protein B-like isoform X4 [Oreochromis niloticus]
691	103661	gi|542197386	98.42	8	3	3	N	50739	PREDICTED: drebrin-like protein B-like isoform X3 [Oreochromis niloticus]
691	103662	gi|542197382	98.42	8	3	3	N	53631	PREDICTED: drebrin-like protein B-like isoform X1 [Oreochromis niloticus]
671	103588	gi|542210140	98.42	20	3	3	Y	20364	PREDICTED: cysteine and glycine-rich protein 2-like [Oreochromis niloticus]
647	103580	gi|348518672	98.41	18	3	3	N	15919	PREDICTED: superoxide dismutase [Cu-Zn]-like [Oreochromis niloticus]
587	103669	gi|348523061	98.41	15	3	2	N	27378	PREDICTED: serine/arginine-rich splicing factor 7-like isoform X1 [Oreochromis niloticus]
764	103655	gi|348502447	98.41	33	3	3	N	14015	PREDICTED: NHP2-like protein 1-like [Oreochromis niloticus]
607	103676	gi|348513673	98.41	28	4	4	N	15661	PREDICTED: protein FAM136A-like isoform X1 [Oreochromis niloticus]
548	103623	gi|348514668	98.41	12	3	3	Y	27850	PREDICTED: ATP synthase subunit b mitochondrial-like [Oreochromis niloticus]
609	103692	gi|348544205	98.41	37	3	2	Y	13374	PREDICTED: histone H2A-like [Oreochromis niloticus]
609	103693	gi|348527408	98.41	36	3	2	Y	13757	PREDICTED: histone H2A-like isoform X1 [Oreochromis niloticus]
609	103694	gi|348543341	98.41	36	3	2	Y	13864	PREDICTED: histone H2A-like [Oreochromis niloticus]
609	103695	gi|348522855	98.41	36	3	2	Y	13761	PREDICTED: histone H2A-like [Oreochromis niloticus]
609	103698	gi|348542030	98.41	35	3	2	Y	14214	PREDICTED: histone H2A-like [Oreochromis niloticus]
609	103700	gi|348518790	98.4	32	3	2	Y	15055	PREDICTED: histone H2A.x-like [Oreochromis niloticus]
664	103554	gi|348510125	98.4	16	3	3	N	21052	PREDICTED: NEDD8-conjugating enzyme Ubc12-like [Oreochromis niloticus]
535	103701	gi|542213163	98.39	7	4	1	Y	46013	PREDICTED: calreticulin-like isoform X2 [Oreochromis niloticus]
535	103702	gi|348504594	98.39	6	4	1	Y	49734	PREDICTED: calreticulin-like isoformX1 [Oreochromis niloticus]
681	103782	gi|542253480	98.39	10	3	3	N	24562	PREDICTED: small nuclear ribonucleoprotein-associated protein B'-like [Oreochromis niloticus]
610	103706	gi|542187964	98.39	19	4	4	N	23000	PREDICTED: proteasome subunit beta type-3-like [Oreochromis niloticus]
668	103581	gi|542204691	98.36	13	3	3	N	30473	PREDICTED: proteasome subunit beta type-5-like [Oreochromis niloticus]
531	103651	gi|348506378	98.36	56	5	5	Y	16838	PREDICTED: calmodulin-like [Oreochromis niloticus]
289	103664	gi|348520116	98.35	53	5	5	Y	12070	PREDICTED: thioredoxin-like [Oreochromis niloticus]
690	103656	gi|348504884	98.35	37	3	3	N	10598	PREDICTED: mitochondrial import inner membrane translocase subunit Tim13-like [Oreochromis niloticus]
646	103579	gi|348514848	98.35	8	3	3	N	53208	PREDICTED: 6-phosphogluconate dehydrogenase decarboxylating [Oreochromis niloticus]
765	103691	gi|525343798	98.35	15	3	3	N	24432	ubiquitin C-terminal hydrolase [Oreochromis niloticus]
608	103688	gi|542209422	98.35	11	4	4	Y	42627	PREDICTED: proteasomal ubiquitin receptor ADRM1-like isoform X2 [Oreochromis niloticus]
608	103689	gi|348517009	98.35	11	4	4	Y	42684	PREDICTED: proteasomal ubiquitin receptor ADRM1-like isoformX1 [Oreochromis niloticus]
586	103599	gi|348532416	98.35	61	4	4	N	11534	PREDICTED: 60S acidic ribosomal protein P2-like [Oreochromis niloticus]
697	103683	gi|348539598	98.35	19	3	3	N	28533	PREDICTED: proteasome subunit beta type-4-like [Oreochromis niloticus]
645	103574	gi|348501686	98.35	17	3	3	N	29607	PREDICTED: carbonyl reductase [NADPH] 1-like isoform X1 [Oreochromis niloticus]
676	103707	gi|348519423	98.35	8	3	3	Y	31790	PREDICTED: four and a half LIM domains protein 3-like [Oreochromis niloticus]
706	103738	gi|348529190	98.34	20	3	3	N	16314	PREDICTED: 40S ribosomal protein S16-like isoform X1 [Oreochromis niloticus]
612	103726	gi|348513217	98.34	26	4	4	N	14904	PREDICTED: nuclear transport factor 2-like [Oreochromis niloticus]
673	103608	gi|348501310	98.34	7	3	3	Y	39760	PREDICTED: muscleblind-like protein 1-like isoformX4 [Oreochromis niloticus]
673	103609	gi|348501306	98.34	7	3	3	Y	40891	PREDICTED: muscleblind-like protein 1-like isoformX2 [Oreochromis niloticus]
673	103610	gi|348501308	98.34	7	3	3	Y	41458	PREDICTED: muscleblind-like protein 1-like isoformX3 [Oreochromis niloticus]
673	103611	gi|348501312	98.34	6	3	3	Y	41732	PREDICTED: muscleblind-like protein 1-like isoformX5 [Oreochromis niloticus]
673	103612	gi|348501304	98.34	6	3	3	Y	42589	PREDICTED: muscleblind-like protein 1-like isoformX1 [Oreochromis niloticus]
673	103613	gi|542205451	98.34	6	3	3	Y	42863	PREDICTED: muscleblind-like protein 1-like isoform X14 [Oreochromis niloticus]
673	103615	gi|348501316	98.34	6	3	3	Y	43430	PREDICTED: muscleblind-like protein 1-like isoformX7 [Oreochromis niloticus]
673	103616	gi|542205448	98.34	6	3	3	Y	43944	PREDICTED: muscleblind-like protein 1-like isoform X13 [Oreochromis niloticus]
673	103617	gi|542205446	98.34	6	3	3	Y	44561	PREDICTED: muscleblind-like protein 1-like isoform X12 [Oreochromis niloticus]
693	103670	gi|542193571	98.34	15	3	3	N	27924	PREDICTED: carboxymethylenebutenolidase homolog isoform X2 [Oreochromis niloticus]
703	103733	gi|348507143	98.34	14	3	3	N	26789	PREDICTED: thioredoxin-dependent peroxide reductase mitochondrial-like isoform 1 [Oreochromis niloticus]
613	103730	gi|348510429	98.33	34	3	3	Y	11705	PREDICTED: glutaredoxin-1-like [Oreochromis niloticus]
641	103536	gi|348505464	98.33	10	3	3	N	51574	PREDICTED: serine/threonine-protein phosphatase 2A 55 kDa regulatory subunit B alpha isoform-like [Oreochromis niloticus]
701	103727	gi|348505787	98.33	6	3	1	N	45415	PREDICTED: dnaJ homolog subfamily A member 2-like [Oreochromis niloticus]
509	103648	gi|542192431	98.33	18	3	3	Y	28380	PREDICTED: catechol O-methyltransferase domain-containing protein 1-like isoform X3 [Oreochromis niloticus]
509	103649	gi|348508645	98.33	18	3	3	Y	28352	PREDICTED: catechol O-methyltransferase domain-containing protein 1-like isoform X1 [Oreochromis niloticus]
509	103650	gi|542192429	98.33	18	3	3	Y	29228	PREDICTED: catechol O-methyltransferase domain-containing protein 1-like isoform X2 [Oreochromis niloticus]
695	103679	gi|348507371	98.33	15	3	3	Y	31121	PREDICTED: enoyl-CoA hydratase mitochondrial-like isoform 1 [Oreochromis niloticus]
534	103668	gi|542194744	98.33	20	5	5	N	19336	PREDICTED: 60S ribosomal protein L23a-like [Oreochromis niloticus]
649	103590	gi|348514169	98.33	11	3	3	Y	49615	PREDICTED: eukaryotic peptide chain release factor subunit 1-like isoform X1 [Oreochromis niloticus]
705	103737	gi|542177846	98.32	18	3	3	N	22549	PREDICTED: hematological and neurological expressed 1-like protein-like isoform X2 [Oreochromis niloticus]
698	103705	gi|348525018	98.32	12	3	3	N	38230	PREDICTED: dnaJ homolog subfamily B member 1-like [Oreochromis niloticus]
696	103680	gi|348541601	98.32	17	3	3	Y	22349	PREDICTED: hippocalcin-like protein 1-like isoform X1 [Oreochromis niloticus]
677	103715	gi|542239350	98.32	5	3	1	N	69246	PREDICTED: heterogeneous nuclear ribonucleoprotein R isoform X7 [Oreochromis niloticus]
677	103719	gi|542239340	98.32	5	3	1	N	70768	PREDICTED: heterogeneous nuclear ribonucleoprotein R isoform X3 [Oreochromis niloticus]
672	103607	gi|542237888	98.32	3	3	3	N	118070	PREDICTED: protein phosphatase 1 regulatory subunit 12A-like [Oreochromis niloticus]
564	111595	gi|24647891	98.31	21	5	2	Y	29173	14-3-3epsilon isoform C [Drosophila melanogaster]
564	111596	gi|24647889	98.31	21	5	2	Y	29570	14-3-3epsilon isoform D [Drosophila melanogaster]
564	111597	gi|24647887	98.31	21	5	2	Y	29669	14-3-3epsilon isoform B [Drosophila melanogaster]
564	111598	gi|24647885	98.31	21	5	2	Y	29799	14-3-3epsilon isoform A [Drosophila melanogaster]
549	103768	gi|348521806	98.29	11	4	3	Y	33719	PREDICTED: cytochrome c1 heme protein mitochondrial-like isoform 1 [Oreochromis niloticus]
633	103524	gi|348512204	98.28	19	3	3	N	18675	PREDICTED: 60S ribosomal protein L21-like [Oreochromis niloticus]
674	103631	gi|348510243	98.27	23	3	3	N	15798	PREDICTED: 60S ribosomal protein L27-like [Oreochromis niloticus]
767	103747	gi|542242879	98.27	11	3	1	N	36165	PREDICTED: adapter molecule crk-like [Oreochromis niloticus]
704	103735	gi|348532149	98.26	8	3	3	N	37618	PREDICTED: ubiquitin carboxyl-terminal hydrolase isozyme L5-like isoform 1 [Oreochromis niloticus]
692	103666	gi|348507922	98.24	17	3	3	N	23250	PREDICTED: ras-related protein Rab-7a-like [Oreochromis niloticus]
692	103667	gi|348510369	98.24	17	3	3	N	23567	PREDICTED: ras-related protein Rab-7a-like [Oreochromis niloticus]
699	103708	gi|542218653	98.23	11	3	3	N	33052	PREDICTED: anamorsin-like isoform X3 [Oreochromis niloticus]
769	103902	gi|542237786	98.22	19	3	3	N	19173	PREDICTED: 40S ribosomal protein S24-like isoformX1 [Oreochromis niloticus]
769	103903	gi|542237784	98.22	19	3	3	N	19301	PREDICTED: 40S ribosomal protein S24-like isoformX2 [Oreochromis niloticus]
769	103904	gi|542237782	98.22	19	3	3	N	19429	PREDICTED: 40S ribosomal protein S24-like isoform X3 [Oreochromis niloticus]
675	103634	gi|348500514	98.22	38	3	3	Y	7824	PREDICTED: 40S ribosomal protein S28-like isoform 2 [Oreochromis niloticus]
405	103736	gi|542203178	98.2	6	3	3	Y	60342	PREDICTED: protein disulfide-isomerase A5-like [Oreochromis niloticus]
766	103739	gi|542202171	98.19	10	3	3	N	33492	PREDICTED: 3'(2') 5'-bisphosphate nucleotidase 1-like isoform X2 [Oreochromis niloticus]
702	103732	gi|542224600	98.19	8	3	3	N	59287	PREDICTED: protein kinase C and casein kinase substrate in neurons protein 2-like [Oreochromis niloticus]
614	103769	gi|348509185	98.19	6	3	3	N	59613	PREDICTED: glucosidase 2 subunit beta-like [Oreochromis niloticus]
650	103636	gi|542184652	98.16	9	3	2	N	39733	PREDICTED: RNA-binding motif single-stranded-interacting protein 2-like isoform X2 [Oreochromis niloticus]
650	103626	gi|542184648	98.14	9	3	2	N	43396	PREDICTED: RNA-binding motif single-stranded-interacting protein 2-like isoform X1 [Oreochromis niloticus]
715	103837	gi|542188578	98.16	6	3	3	N	56833	PREDICTED: argininosuccinate synthase-like [Oreochromis niloticus]
634	103638	gi|348522797	98.15	15	3	3	N	20062	PREDICTED: chromobox protein homolog 3-like isoform X1 [Oreochromis niloticus]
634	103641	gi|542230525	98.14	13	3	3	N	23990	PREDICTED: chromobox protein homolog 3-like isoform X2 [Oreochromis niloticus]
707	103764	gi|348527720	98.15	35	3	3	N	12382	PREDICTED: protein QIL1-like [Oreochromis niloticus]
679	103759	gi|348503061	98.14	10	3	3	N	42186	PREDICTED: 45 kDa calcium-binding protein-like isoform X1 [Oreochromis niloticus]
441	103777	gi|542251631	98.11	36	6	6	N	13820	PREDICTED: activated RNA polymerase II transcriptional coactivator p15-like isoform X2 [Oreochromis niloticus]
678	103743	gi|348514442	98.11	7	3	1	N	39397	PREDICTED: fructose-bisphosphate aldolase B-like [Oreochromis niloticus]
708	103788	gi|348517702	98.1	7	3	3	N	52735	PREDICTED: clusterin-like [Oreochromis niloticus]
680	103771	gi|348501178	98.07	30	3	1	N	13045	PREDICTED: histone H2B-like [Oreochromis niloticus]
620	103643	gi|542199454	98	2	2	2	N	126498	PREDICTED: ribosome-binding protein 1-like isoform X3 [Oreochromis niloticus]
620	103644	gi|542199452	98	2	2	2	N	129273	PREDICTED: ribosome-binding protein 1-like isoform X2 [Oreochromis niloticus]
620	103645	gi|542199450	98	2	2	2	N	129401	PREDICTED: ribosome-binding protein 1-like isoform X1 [Oreochromis niloticus]
709	103806	gi|348510397	98	10	3	3	N	45609	PREDICTED: 26S proteasome non-ATPase regulatory subunit 6-like isoform X1 [Oreochromis niloticus]
625	103728	gi|348519759	97.99	6	3	3	Y	63489	PREDICTED: insulin-like growth factor 2 mRNA-binding protein 3-B-like isoformX2 [Oreochromis niloticus]
625	103729	gi|348519763	97.98	6	3	3	Y	63880	PREDICTED: insulin-like growth factor 2 mRNA-binding protein 3-B-like isoformX4 [Oreochromis niloticus]
625	103731	gi|348519761	97.98	6	3	3	Y	64252	PREDICTED: insulin-like growth factor 2 mRNA-binding protein 3-B-like isoformX3 [Oreochromis niloticus]
625	103734	gi|348519757	97.97	5	3	3	Y	66601	PREDICTED: insulin-like growth factor 2 mRNA-binding protein 3-B-like isoformX1 [Oreochromis niloticus]
710	103821	gi|348515473	97.94	7	3	3	Y	43082	PREDICTED: RNA-binding motif protein X chromosome-like [Oreochromis niloticus]
653	103822	gi|348539264	97.9	13	3	3	Y	26996	PREDICTED: 3-hydroxyacyl-CoA dehydrogenase type-2-like isoform X1 [Oreochromis niloticus]
711	103823	gi|348532664	97.89	7	3	3	N	48392	PREDICTED: stromal membrane-associated protein 1-like [Oreochromis niloticus]
248	103793	gi|542249331	97.79	0	5	5	Y	3452250	PREDICTED: titin-like [Oreochromis niloticus]
621	103724	gi|348536500	97.79	1	2	2	N	270552	PREDICTED: spectrin beta chain non-erythrocytic 1-like isoform X1 [Oreochromis niloticus]
621	103725	gi|542198949	97.79	1	2	2	N	272917	PREDICTED: spectrin beta chain non-erythrocytic 1-like isoform X2 [Oreochromis niloticus]
615	103787	gi|348510098	97.74	11	2	1	N	17101	PREDICTED: transcription elongation factor B polypeptide 2-like [Oreochromis niloticus]
712	103825	gi|542205027	97.73	21	3	3	N	19653	PREDICTED: 40S ribosomal protein S15-like [Oreochromis niloticus]
713	103828	gi|348529989	97.71	26	2	2	Y	10804	PREDICTED: protein S100-A10-like [Oreochromis niloticus]
714	103831	gi|542240867	97.71	9	2	2	N	45506	PREDICTED: TOM1-like protein 2-like isoform X4 [Oreochromis niloticus]
714	103832	gi|542240864	97.7	7	2	2	N	53775	PREDICTED: TOM1-like protein 2-like isoform X3 [Oreochromis niloticus]
714	103833	gi|348530848	97.7	7	2	2	N	54584	PREDICTED: TOM1-like protein 2-like isoform X1 [Oreochromis niloticus]
714	103834	gi|542240862	97.7	7	2	2	N	56024	PREDICTED: TOM1-like protein 2-like isoform X2 [Oreochromis niloticus]
683	103839	gi|542250203	97.65	33	2	2	N	10490	PREDICTED: protein dpy-30 homolog isoform X2 [Oreochromis niloticus]
683	103840	gi|348538104	97.64	30	2	2	N	11733	PREDICTED: protein dpy-30 homolog isoform X1 [Oreochromis niloticus]
654	103824	gi|348531705	97.47	7	3	1	N	41374	PREDICTED: plasminogen activator inhibitor 1 RNA-binding protein-like isoformX1 [Oreochromis niloticus]
654	103826	gi|348531707	97.46	6	3	1	N	43185	PREDICTED: plasminogen activator inhibitor 1 RNA-binding protein-like isoformX2 [Oreochromis niloticus]
654	103827	gi|542241597	97.45	6	3	1	N	43923	PREDICTED: plasminogen activator inhibitor 1 RNA-binding protein-like isoform X3 [Oreochromis niloticus]
616	103801	gi|348507098	97.26	5	3	2	N	71479	PREDICTED: kinesin light chain 1-like isoformX1 [Oreochromis niloticus]
717	103866	gi|348542628	97.17	27	2	1	N	13483	PREDICTED: transcription elongation factor B polypeptide 2-like isoform 1 [Oreochromis niloticus]
445	103761	gi|348519988	97.14	2	3	3	N	137804	PREDICTED: coatomer subunit alpha-like [Oreochromis niloticus]
745	103892	gi|348539160	97.13	17	2	2	Y	14217	PREDICTED: prefoldin subunit 1-like isoform X1 [Oreochromis niloticus]
745	103983	gi|542251465	96.89	17	2	2	Y	14089	PREDICTED: prefoldin subunit 1-like isoform X2 [Oreochromis niloticus]
540	103762	gi|348535105	97.1	5	2	2	Y	55713	PREDICTED: V-type proton ATPase subunit B brain isoform-like [Oreochromis niloticus]
652	103816	gi|348503968	97.05	16	2	1	Y	17802	PREDICTED: peptidyl-prolyl cis-trans isomerase F mitochondrial-like isoform X1 [Oreochromis niloticus]
684	103878	gi|542176625	97.05	2	2	2	N	129580	PREDICTED: pyruvate carboxylase mitochondrial isoform X3 [Oreochromis niloticus]
684	103879	gi|542176621	97.05	2	2	2	N	129711	PREDICTED: pyruvate carboxylase mitochondrial isoform X2 [Oreochromis niloticus]
684	103880	gi|542176617	97.05	2	2	2	N	130853	PREDICTED: pyruvate carboxylase mitochondrial isoform X1 [Oreochromis niloticus]
721	103883	gi|348540762	96.91	15	2	2	N	12442	PREDICTED: 60S ribosomal protein L35a-like [Oreochromis niloticus]
716	103863	gi|348520120	96.91	25	2	2	Y	12131	PREDICTED: thioredoxin-like [Oreochromis niloticus]
724	103952	gi|542239790	96.87	2	3	2	N	197712	PREDICTED: nuclear pore complex protein Nup98-Nup96 isoform X2 [Oreochromis niloticus]
723	103930	gi|348536662	96.85	16	2	2	N	14440	PREDICTED: prefoldin subunit 6-like [Oreochromis niloticus]
538	103859	gi|542183028	96.83	5	3	1	Y	48966	PREDICTED: keratin type I cytoskeletal 13-like [Oreochromis niloticus]
719	103872	gi|348541801	96.76	6	2	2	N	35667	PREDICTED: galectin-9-like [Oreochromis niloticus]
722	103908	gi|348524104	96.72	4	2	1	N	46671	PREDICTED: isocitrate dehydrogenase [NADP] cytoplasmic-like [Oreochromis niloticus]
718	103867	gi|348524777	96.69	13	2	2	N	17809	PREDICTED: low molecular weight phosphotyrosine protein phosphatase-like isoformX2 [Oreochromis niloticus]
718	103868	gi|348524775	96.69	13	2	2	N	17682	PREDICTED: low molecular weight phosphotyrosine protein phosphatase-like isoformX1 [Oreochromis niloticus]
720	103874	gi|348507066	96.62	8	2	2	N	31214	PREDICTED: protein MEMO1-like isoformX2 [Oreochromis niloticus]
720	103875	gi|348507064	96.62	7	2	2	N	33624	PREDICTED: protein MEMO1-like isoformX1 [Oreochromis niloticus]
682	103820	gi|348508181	96.62	6	2	2	N	50826	PREDICTED: dipeptidyl peptidase 1-like isoform 1 [Oreochromis niloticus]
737	103773	gi|542246016	96.61	8	2	1	N	29421	PREDICTED: heterogeneous nuclear ribonucleoprotein D0-like isoform X4 [Oreochromis niloticus]
737	103774	gi|542246012	96.6	7	2	1	N	35509	PREDICTED: heterogeneous nuclear ribonucleoprotein D0-like isoform X2 [Oreochromis niloticus]
617	103882	gi|348538858	96.42	10	2	1	Y	22217	PREDICTED: transgelin-like isoform 1 [Oreochromis niloticus]
686	103959	gi|348531539	96.24	5	2	2	N	53842	PREDICTED: tryptophan--tRNA ligase cytoplasmic-like [Oreochromis niloticus]
510	104045	gi|348532588	95.95	3	3	3	Y	85928	PREDICTED: protein transport protein Sec23A-like [Oreochromis niloticus]
623	103919	gi|542254661	95.91	1	1	1	N	191707	PREDICTED: clathrin heavy chain 1-like isoform X2 [Oreochromis niloticus]
623	103920	gi|542254659	95.91	1	1	1	N	191822	PREDICTED: clathrin heavy chain 1-like isoform X1 [Oreochromis niloticus]
738	103783	gi|542236409	95.9	2	2	2	N	130162	PREDICTED: large proline-rich protein BAG6-like isoform X2 [Oreochromis niloticus]
738	103785	gi|542236411	95.9	2	2	2	N	130360	PREDICTED: large proline-rich protein BAG6-like isoform X3 [Oreochromis niloticus]
768	103893	gi|348502872	95.86	11	2	2	Y	21286	PREDICTED: cell division control protein 42 homolog isoform X1 [Oreochromis niloticus]
768	103894	gi|348510602	95.86	11	2	2	Y	21272	PREDICTED: cell division control protein 42 homolog isoformX1 [Oreochromis niloticus]
733	103836	gi|542223459	95.48	8	2	2	N	34086	PREDICTED: 60S ribosomal protein L5-like [Oreochromis niloticus]
746	103896	gi|542250147	95.28	11	2	2	N	23917	PREDICTED: high mobility group protein B2-like [Oreochromis niloticus]
442	103795	gi|542195828	94.99	1	3	1	Y	232596	PREDICTED: myosin-10-like isoform X1 [Oreochromis niloticus]
442	103794	gi|542195826	94.99	1	3	1	Y	233106	PREDICTED: myosin-10-like isoform X3 [Oreochromis niloticus]
442	103796	gi|542195824	94.97	1	3	1	Y	234856	PREDICTED: myosin-10-like isoform X2 [Oreochromis niloticus]
636	103844	gi|348531802	94.44	5	3	3	N	45847	PREDICTED: Golgi reassembly-stacking protein 2-like [Oreochromis niloticus]
770	103914	gi|348514267	94.35	9	2	2	N	37233	PREDICTED: fos-related antigen 2-like isoform X1 [Oreochromis niloticus]
770	103915	gi|542173307	94.35	9	2	2	N	37362	PREDICTED: fos-related antigen 2-like isoform X2 [Oreochromis niloticus]
771	103922	gi|348528795	94.33	13	2	2	N	20411	PREDICTED: actin-related protein 2/3 complex subunit 3-like [Oreochromis niloticus]
771	103923	gi|348513715	94.33	13	2	2	N	20437	PREDICTED: actin-related protein 2/3 complex subunit 3-like [Oreochromis niloticus]
775	103986	gi|348534273	93.52	7	1	1	N	18176	PREDICTED: peptidyl-prolyl cis-trans isomerase-like 1-like [Oreochromis niloticus]
741	103955	gi|348517411	93.52	4	2	1	N	33391	PREDICTED: peptidyl-prolyl cis-trans isomerase E-like isoform X1 [Oreochromis niloticus]
741	104015	gi|542209133	84.82	4	2	1	N	32633	PREDICTED: peptidyl-prolyl cis-trans isomerase E-like isoform X2 [Oreochromis niloticus]
748	103939	gi|542198908	93.31	10	2	1	N	24701	PREDICTED: SLAM family member 9-like [Oreochromis niloticus]
748	103942	gi|542198904	93.27	8	2	1	N	29888	PREDICTED: uncharacterized protein LOC102077225 [Oreochromis niloticus]
772	103945	gi|542172943	92.95	7	2	2	Y	51928	PREDICTED: cleavage stimulation factor subunit 2-like isoform X2 [Oreochromis niloticus]
772	103946	gi|542172940	92.95	7	2	2	Y	53922	PREDICTED: cleavage stimulation factor subunit 2-like isoform X1 [Oreochromis niloticus]
725	104165	gi|348510825	92.36	2	1	1	N	82822	PREDICTED: trifunctional enzyme subunit alpha mitochondrial-like [Oreochromis niloticus]
778	104006	gi|348529358	92.02	14	2	2	N	21780	PREDICTED: 60S ribosomal protein L9-like isoform X1 [Oreochromis niloticus]
773	103969	gi|348530736	90.13	23	2	1	N	10920	PREDICTED: small ubiquitin-related modifier 2-like isoform X1 [Oreochromis niloticus]
773	104438	gi|542240811	84.12	31	2	1	N	8160	PREDICTED: small ubiquitin-related modifier 2-like isoform X2 [Oreochromis niloticus]
735	103897	gi|348534070	90.09	4	2	2	N	60308	PREDICTED: protein phosphatase 1G-like [Oreochromis niloticus]
734	104170	gi|542238712	90.02	1	1	1	N	56260	PREDICTED: ras GTPase-activating protein-binding protein 2-like isoform X1 [Oreochromis niloticus]
734	104653	gi|542238714	64.86	1	1	1	N	55974	PREDICTED: ras GTPase-activating protein-binding protein 2-like isoform X2 [Oreochromis niloticus]
774	103977	gi|348509119	89.7	14	2	2	N	18591	PREDICTED: 40S ribosomal protein S11-like [Oreochromis niloticus]
753	104054	gi|348526476	89.63	4	2	1	N	65809	PREDICTED: putative adenosylhomocysteinase 3-like isoform X1 [Oreochromis niloticus]
753	104055	gi|542235115	89.63	4	2	1	N	65972	PREDICTED: putative adenosylhomocysteinase 3-like isoform X2 [Oreochromis niloticus]
753	104056	gi|542235118	89.63	4	2	1	N	66066	PREDICTED: putative adenosylhomocysteinase 3-like isoform X3 [Oreochromis niloticus]
739	103905	gi|348509328	89.45	3	2	2	N	69370	PREDICTED: 2' 3'-cyclic-nucleotide 3'-phosphodiesterase-like [Oreochromis niloticus]
747	103909	gi|542249850	88.89	8	2	2	N	38510	PREDICTED: SUMO-activating enzyme subunit 1-like isoform X1 [Oreochromis niloticus]
740	103933	gi|542220597	88.78	20	2	2	N	15590	PREDICTED: ATP synthase-coupling factor 6 mitochondrial-like isoform 1 [Oreochromis niloticus]
776	103993	gi|542256798	88.57	13	2	1	N	16847	PREDICTED: eukaryotic translation initiation factor 5A-1-like isoform X2 [Oreochromis niloticus]
749	103998	gi|542218089	88.35	1	1	1	N	67831	PREDICTED: SH3 domain-containing kinase-binding protein 1-like isoform X4 [Oreochromis niloticus]
749	103999	gi|542218087	88.35	1	1	1	N	68005	PREDICTED: SH3 domain-containing kinase-binding protein 1-like isoform X3 [Oreochromis niloticus]
749	104000	gi|542218085	88.35	1	1	1	N	68412	PREDICTED: SH3 domain-containing kinase-binding protein 1-like isoform X2 [Oreochromis niloticus]
749	104001	gi|542218083	88.35	1	1	1	N	70914	PREDICTED: SH3 domain-containing kinase-binding protein 1-like isoform X1 [Oreochromis niloticus]
777	104002	gi|542242661	87.99	13	2	2	N	18897	PREDICTED: 40S ribosomal protein S10-like [Oreochromis niloticus]
779	104011	gi|348534158	87.11	11	2	2	N	46336	PREDICTED: saccharopine dehydrogenase-like oxidoreductase-like [Oreochromis niloticus]
750	104026	gi|348528342	86.9	7	2	2	N	44045	PREDICTED: S-adenosylmethionine synthase isoform type-2 [Oreochromis niloticus]
750	104027	gi|348513661	86.9	7	2	2	N	43989	PREDICTED: S-adenosylmethionine synthase isoform type-2-like isoform X1 [Oreochromis niloticus]
736	103980	gi|542264175	86.5	6	1	1	N	23779	PREDICTED: far upstream element-binding protein 3-like [Oreochromis niloticus]
736	104057	gi|542247151	84.81	2	1	1	N	58296	PREDICTED: far upstream element-binding protein 3 [Oreochromis niloticus]
781	104076	gi|348529977	85.08	13	2	2	N	15807	PREDICTED: cellular retinoic acid-binding protein 2-like [Oreochromis niloticus]
687	104063	gi|348532592	84.95	13	3	3	N	14870	PREDICTED: 40S ribosomal protein S15a-like [Oreochromis niloticus]
780	104069	gi|542241853	84.85	7	2	2	N	36836	PREDICTED: suppressor of G2 allele of SKP1 homolog isoform X3 [Oreochromis niloticus]
780	104070	gi|348531687	84.85	7	2	2	N	36795	PREDICTED: suppressor of G2 allele of SKP1 homolog isoform X1 [Oreochromis niloticus]
780	104071	gi|542241850	84.85	7	2	2	N	36923	PREDICTED: suppressor of G2 allele of SKP1 homolog isoform X2 [Oreochromis niloticus]
754	104062	gi|348532424	84.76	13	2	2	N	20241	PREDICTED: cysteine and glycine-rich protein 1-like isoform 1 [Oreochromis niloticus]
751	104035	gi|542198980	84.75	5	2	1	N	46229	PREDICTED: uncharacterized protein LOC100705186 [Oreochromis niloticus]
782	104095	gi|348504846	84.7	6	2	2	N	48434	PREDICTED: vacuolar protein sorting-associated protein 4B-like [Oreochromis niloticus]
782	104096	gi|542205724	84.7	6	2	2	N	48777	PREDICTED: vacuolar protein sorting-associated protein 4B-like isoform X2 [Oreochromis niloticus]
782	104097	gi|542205726	84.7	6	2	2	N	48927	PREDICTED: vacuolar protein sorting-associated protein 4B-like isoform X3 [Oreochromis niloticus]
782	104098	gi|542205722	84.7	5	2	2	N	57042	PREDICTED: vacuolar protein sorting-associated protein 4B-like isoform X1 [Oreochromis niloticus]
783	104111	gi|542205096	84.52	2	2	2	N	105001	PREDICTED: coatomer subunit beta'-like [Oreochromis niloticus]
902	104127	gi|542239206	84.48	5	2	2	N	51077	PREDICTED: histone-binding protein N1/N2-like isoform X2 [Oreochromis niloticus]
902	104453	gi|542239208	84.39	5	2	2	N	45660	PREDICTED: histone-binding protein N1/N2-like isoform X3 [Oreochromis niloticus]
902	104455	gi|542239204	84.39	4	2	2	N	55634	PREDICTED: histone-binding protein N1/N2-like isoform X1 [Oreochromis niloticus]
818	104450	gi|348517580	84.4	31	2	2	Y	9025	PREDICTED: costars family protein ABRACL-like isoform X1 [Oreochromis niloticus]
828	104474	gi|348521206	84.4	13	2	2	N	16772	PREDICTED: single-stranded DNA-binding protein mitochondrial-like [Oreochromis niloticus]
817	104448	gi|348509749	84.4	3	2	2	N	92922	PREDICTED: ubiquitin carboxyl-terminal hydrolase 10-like isoform X1 [Oreochromis niloticus]
817	104449	gi|542170760	84.4	3	2	2	N	95037	PREDICTED: ubiquitin carboxyl-terminal hydrolase 10-like isoform X2 [Oreochromis niloticus]
813	104440	gi|348507561	84.4	8	2	2	N	37005	PREDICTED: methylosome protein 50-like [Oreochromis niloticus]
907	104425	gi|542186370	84.4	13	2	2	N	26652	PREDICTED: eukaryotic translation initiation factor 6-like isoform X1 [Oreochromis niloticus]
820	104454	gi|348537856	84.4	12	2	2	Y	21317	PREDICTED: ras-related C3 botulinum toxin substrate 1-like [Oreochromis niloticus]
688	104431	gi|542207963	84.4	36	3	2	Y	8005	PREDICTED: small ubiquitin-related modifier 3-like isoform X3 [Oreochromis niloticus]
688	104432	gi|542228418	84.4	36	3	2	Y	7967	PREDICTED: small ubiquitin-related modifier 3-like isoform X2 [Oreochromis niloticus]
688	104434	gi|542207961	84.4	28	3	2	Y	10048	PREDICTED: small ubiquitin-related modifier 3-like isoform X2 [Oreochromis niloticus]
688	104435	gi|348510887	84.4	27	3	2	Y	10747	PREDICTED: small ubiquitin-related modifier 3-like isoform X1 [Oreochromis niloticus]
688	104436	gi|348519747	84.4	27	3	2	Y	10709	PREDICTED: small ubiquitin-related modifier 3-like isoform X1 [Oreochromis niloticus]
788	104182	gi|542243284	84.39	3	2	2	N	94943	PREDICTED: puromycin-sensitive aminopeptidase isoform X4 [Oreochromis niloticus]
788	104183	gi|542243280	84.39	3	2	2	N	98054	PREDICTED: puromycin-sensitive aminopeptidase isoform X2 [Oreochromis niloticus]
788	104184	gi|348533357	84.39	3	2	2	N	98183	PREDICTED: puromycin-sensitive aminopeptidase isoform X1 [Oreochromis niloticus]
788	104185	gi|542243282	84.39	3	2	2	N	98184	PREDICTED: puromycin-sensitive aminopeptidase isoform X3 [Oreochromis niloticus]
923	104459	gi|542237377	84.39	12	2	2	Y	35369	PREDICTED: protein SEC13 homolog [Oreochromis niloticus]
816	104444	gi|542169937	84.39	8	2	2	N	50616	PREDICTED: cytoplasmic dynein 1 light intermediate chain 2-like isoform X4 [Oreochromis niloticus]
816	104445	gi|542169933	84.39	8	2	2	N	51584	PREDICTED: cytoplasmic dynein 1 light intermediate chain 2-like isoform X3 [Oreochromis niloticus]
816	104446	gi|542169929	84.39	8	2	2	N	54020	PREDICTED: cytoplasmic dynein 1 light intermediate chain 2-like isoform X2 [Oreochromis niloticus]
816	104447	gi|348516453	84.39	8	2	2	N	54149	PREDICTED: cytoplasmic dynein 1 light intermediate chain 2-like isoform X1 [Oreochromis niloticus]
837	104488	gi|348505242	84.39	17	2	2	N	14206	PREDICTED: thioredoxin domain-containing protein 17-like [Oreochromis niloticus]
809	104427	gi|542211268	84.38	44	2	2	Y	11294	PREDICTED: 60S acidic ribosomal protein P1-like isoform X2 [Oreochromis niloticus]
809	104428	gi|348513257	84.38	42	2	2	Y	11634	PREDICTED: 60S acidic ribosomal protein P1-like isoform X1 [Oreochromis niloticus]
825	104470	gi|542184364	84.38	7	2	2	N	33410	PREDICTED: cathepsin Z-like isoform X2 [Oreochromis niloticus]
825	104471	gi|348508014	84.38	7	2	2	N	33464	PREDICTED: cathepsin Z-like isoform X1 [Oreochromis niloticus]
814	104442	gi|542257302	84.38	6	2	2	N	42233	PREDICTED: 3-hydroxyisobutyryl-CoA hydrolase mitochondrial-like [Oreochromis niloticus]
843	104501	gi|542185769	84.38	5	2	2	Y	50293	PREDICTED: zinc finger protein ZPR1-like [Oreochromis niloticus]
793	104340	gi|348508016	84.38	7	2	2	N	55834	PREDICTED: probable aminopeptidase NPEPL1 [Oreochromis niloticus]
815	104443	gi|348509211	84.38	11	2	2	N	27326	PREDICTED: 6-phosphogluconolactonase-like [Oreochromis niloticus]
819	104452	gi|348516433	84.37	12	2	2	N	20806	PREDICTED: ferritin heavy subunit-like [Oreochromis niloticus]
844	104502	gi|348519910	84.37	3	2	2	N	71519	PREDICTED: beta-galactosidase-like [Oreochromis niloticus]
752	104053	gi|348522620	84.37	10	2	2	N	31842	PREDICTED: diphthine synthase-like [Oreochromis niloticus]
831	104478	gi|348515863	84.36	5	2	2	N	37712	PREDICTED: galectin-3-like isoform X1 [Oreochromis niloticus]
831	104480	gi|542208708	84.36	5	2	2	N	37957	PREDICTED: galectin-3-like isoform X2 [Oreochromis niloticus]
826	104472	gi|348536401	84.36	7	2	2	N	54571	PREDICTED: heat shock 70 kDa protein 14-like [Oreochromis niloticus]
862	104551	gi|348537590	84.35	26	2	2	Y	10756	PREDICTED: dynein light chain roadblock-type 1-like isoform 1 [Oreochromis niloticus]
863	104553	gi|348520286	84.34	38	2	2	N	7650	PREDICTED: copper transport protein ATOX1-like isoform X1 [Oreochromis niloticus]
810	104429	gi|348527550	84.34	31	2	2	N	11502	PREDICTED: uncharacterized protein LOC100711401 [Oreochromis niloticus]
850	104522	gi|542220673	84.31	9	2	2	N	20984	PREDICTED: 60S ribosomal protein L31-like [Oreochromis niloticus]
824	104467	gi|348533081	84.31	6	2	2	N	44685	PREDICTED: mitogen-activated protein kinase 3 [Oreochromis niloticus]
795	104565	gi|348504238	84.31	5	2	2	N	43735	PREDICTED: short-chain specific acyl-CoA dehydrogenase mitochondrial-like [Oreochromis niloticus]
728	104504	gi|348506299	84.3	34	3	3	N	6663	PREDICTED: 40S ribosomal protein S29-like [Oreochromis niloticus]
841	104496	gi|348521394	84.26	7	2	2	N	43217	PREDICTED: isocitrate dehydrogenase [NAD] subunit gamma 1 mitochondrial-like [Oreochromis niloticus]
858	104537	gi|542210956	84.24	5	2	1	N	34484	PREDICTED: serine/arginine-rich splicing factor 6-like isoform X4 [Oreochromis niloticus]
858	104542	gi|542210954	84.21	4	2	1	N	41467	PREDICTED: serine/arginine-rich splicing factor 6-like isoform X3 [Oreochromis niloticus]
858	104543	gi|542210952	84.2	4	2	1	N	45225	PREDICTED: serine/arginine-rich splicing factor 6-like isoform X2 [Oreochromis niloticus]
858	104544	gi|542210950	84.2	4	2	1	N	46103	PREDICTED: serine/arginine-rich splicing factor 6-like isoform X1 [Oreochromis niloticus]
855	104530	gi|348539962	84.24	22	2	2	N	9993	PREDICTED: NEDD8-like [Oreochromis niloticus]
855	104547	gi|542228650	84.06	11	2	2	N	20858	PREDICTED: ubiquitin-NEDD8-like protein RUB2-like isoform X1 [Oreochromis niloticus]
855	104550	gi|542228652	84.06	11	2	2	N	21421	PREDICTED: ubiquitin-NEDD8-like protein RUB2-like isoform X2 [Oreochromis niloticus]
851	104523	gi|348502937	84.19	12	2	2	Y	18318	PREDICTED: prostaglandin E synthase 3-like [Oreochromis niloticus]
857	104536	gi|542256915	84.19	4	2	2	N	50579	PREDICTED: transforming growth factor beta-1-induced transcript 1 protein-like isoform X3 [Oreochromis niloticus]
857	104538	gi|542256913	84.18	4	2	2	N	52475	PREDICTED: transforming growth factor beta-1-induced transcript 1 protein-like isoform X2 [Oreochromis niloticus]
857	104540	gi|542256911	84.17	3	2	2	N	55809	PREDICTED: transforming growth factor beta-1-induced transcript 1 protein-like isoform X1 [Oreochromis niloticus]
790	104253	gi|126215519	84.15	12	2	2	N	26068	cytochrome c oxidase subunit II [Oreochromis sp. KM-2006]
790	104255	gi|281428849	84.15	12	2	2	N	26096	cytochrome c oxidase subunit II [Oreochromis niloticus]
790	104257	gi|295065682	84.15	12	2	2	N	26098	cytochrome c oxidase subunit II [Oreochromis sp. 'red tilapia']
822	104462	gi|542200973	84.12	27	2	2	N	10514	PREDICTED: non-histone chromosomal protein HMG-14A-like isoform X2 [Oreochromis niloticus]
822	104463	gi|348508233	84.12	27	2	2	N	10642	PREDICTED: non-histone chromosomal protein HMG-14A-like isoformX1 [Oreochromis niloticus]
760	104244	gi|348521702	84.12	12	2	2	N	22762	PREDICTED: alpha/beta hydrolase domain-containing protein 14B-like [Oreochromis niloticus]
727	104457	gi|542185795	84.12	16	2	1	N	17699	PREDICTED: 60S ribosomal protein L22-like isoform X2 [Oreochromis niloticus]
727	104458	gi|542185791	84.12	15	2	1	N	17827	PREDICTED: 60S ribosomal protein L22-like isoform X1 [Oreochromis niloticus]
794	104482	gi|542245946	84.12	13	2	2	Y	22120	PREDICTED: density-regulated protein-like isoform X2 [Oreochromis niloticus]
924	104464	gi|542208291	84.12	9	2	2	N	43051	PREDICTED: glycogenin-1-like [Oreochromis niloticus]
791	104265	gi|348515841	84.12	5	2	2	N	60458	PREDICTED: aspartate--tRNA ligase cytoplasmic-like [Oreochromis niloticus]
834	104483	gi|348516475	84.12	3	2	2	Y	139002	PREDICTED: tripeptidyl-peptidase 2 isoform X1 [Oreochromis niloticus]
834	104484	gi|542169758	84.12	3	2	2	Y	140418	PREDICTED: tripeptidyl-peptidase 2 isoform X2 [Oreochromis niloticus]
835	104485	gi|542208538	84.12	18	2	2	Y	12273	PREDICTED: enhancer of rudimentary homolog [Oreochromis niloticus]
835	104486	gi|348541623	84.12	18	2	2	Y	12459	PREDICTED: enhancer of rudimentary homolog [Oreochromis niloticus]
842	104498	gi|542184506	84.11	8	2	2	N	34341	PREDICTED: cyclin-dependent kinase 4-like isoform X3 [Oreochromis niloticus]
762	104433	gi|348514243	84.11	20	2	2	N	13988	PREDICTED: tRNA methyltransferase 112 homolog [Oreochromis niloticus]
821	104461	gi|348531866	84.11	11	2	2	N	21572	PREDICTED: protein LSM12 homolog A-like [Oreochromis niloticus]
854	104529	gi|348542676	84.11	34	2	2	N	7481	PREDICTED: H/ACA ribonucleoprotein complex subunit 3-like [Oreochromis niloticus]
812	104439	gi|542248215	84.11	19	2	2	N	16991	PREDICTED: non-histone chromosomal protein HMG-14A-like [Oreochromis niloticus]
811	104430	gi|348528637	84.11	23	2	2	N	13538	PREDICTED: CDGSH iron-sulfur domain-containing protein 1-like [Oreochromis niloticus]
838	104489	gi|542196276	84.11	11	2	2	Y	20282	PREDICTED: sorcin-like isoform X2 [Oreochromis niloticus]
838	104490	gi|542196274	84.1	10	2	2	Y	22467	PREDICTED: sorcin-like isoform X1 [Oreochromis niloticus]
845	104505	gi|542260833	84.11	21	2	2	N	12694	PREDICTED: bolA-like protein 2-like [Oreochromis niloticus]
846	104508	gi|348540605	84.09	7	2	2	N	29624	PREDICTED: 40S ribosomal protein S4-like [Oreochromis niloticus]
847	104509	gi|348544135	84.09	7	2	2	N	28548	PREDICTED: proteasome activator complex subunit 1-like isoform 1 [Oreochromis niloticus]
786	104147	gi|348506926	84.09	7	2	2	N	27496	PREDICTED: UPF0568 protein C14orf166 homolog [Oreochromis niloticus]
839	104491	gi|348536315	84.08	10	2	2	N	24122	PREDICTED: transmembrane emp24 domain-containing protein 10-like [Oreochromis niloticus]
836	104487	gi|348523375	84.08	12	2	2	N	26024	PREDICTED: pre-mRNA-splicing factor SPF27-like [Oreochromis niloticus]
856	104533	gi|542205905	84.07	9	2	2	N	33360	PREDICTED: microtubule-associated protein RP/EB family member 2-like isoform X2 [Oreochromis niloticus]
856	104535	gi|348500713	84.07	8	2	2	N	38088	PREDICTED: microtubule-associated protein RP/EB family member 2-like isoform X1 [Oreochromis niloticus]
860	104546	gi|348518956	84.06	7	2	2	N	31466	PREDICTED: four and a half LIM domains protein 1-like [Oreochromis niloticus]
656	111627	gi|24762531	84.06	21	3	2	Y	17591	eIF-5A isoform B [Drosophila melanogaster]
833	104481	gi|348532385	84.06	22	2	2	Y	13569	PREDICTED: V-type proton ATPase subunit G 1-like isoform X1 [Oreochromis niloticus]
830	104477	gi|348533518	84.06	7	2	2	Y	34157	PREDICTED: succinyl-CoA ligase [ADP/GDP-forming] subunit alpha mitochondrial-like [Oreochromis niloticus]
823	104465	gi|348528692	84.05	22	2	2	N	20815	PREDICTED: probable RNA-binding protein EIF1AD-like isoform X1 [Oreochromis niloticus]
848	104518	gi|348514634	84.04	6	2	2	N	32551	PREDICTED: spermidine synthase-like [Oreochromis niloticus]
829	104476	gi|348509237	84.03	12	2	2	Y	21057	PREDICTED: 39S ribosomal protein L12 mitochondrial-like [Oreochromis niloticus]
757	104197	gi|348543403	84.02	2	2	2	N	98624	PREDICTED: heterogeneous nuclear ribonucleoprotein U-like 1 [Oreochromis niloticus]
868	104576	gi|348538022	84.01	9	2	1	N	27472	PREDICTED: acidic leucine-rich nuclear phosphoprotein 32 family member B-like isoformX3 [Oreochromis niloticus]
868	104577	gi|348538018	84.01	9	2	1	N	27848	PREDICTED: acidic leucine-rich nuclear phosphoprotein 32 family member B-like isoformX1 [Oreochromis niloticus]
868	104578	gi|348538020	84.01	8	2	1	N	28148	PREDICTED: acidic leucine-rich nuclear phosphoprotein 32 family member B-like isoformX2 [Oreochromis niloticus]
868	104579	gi|542249991	84.01	8	2	1	N	28250	PREDICTED: acidic leucine-rich nuclear phosphoprotein 32 family member B-like isoform X4 [Oreochromis niloticus]
853	104528	gi|348537517	84	8	2	2	N	28465	PREDICTED: proteasome subunit alpha type-3-like [Oreochromis niloticus]
849	104520	gi|348526292	84	7	2	2	N	32174	PREDICTED: cdc42 effector protein 4-like [Oreochromis niloticus]
879	104628	gi|348538728	83.99	5	2	2	N	69715	PREDICTED: plastin-3 [Oreochromis niloticus]
865	104558	gi|542209803	83.97	4	2	2	N	72387	PREDICTED: LIM domain and actin-binding protein 1-like isoform X3 [Oreochromis niloticus]
865	104559	gi|348539308	83.97	4	2	2	N	77298	PREDICTED: LIM domain and actin-binding protein 1-like isoform X1 [Oreochromis niloticus]
832	104479	gi|348511972	83.97	12	2	2	N	28550	PREDICTED: 60S ribosomal protein L7-like [Oreochromis niloticus]
729	104566	gi|542243727	83.96	17	2	1	N	16617	PREDICTED: 60S ribosomal protein L22-like isoform X3 [Oreochromis niloticus]
729	104567	gi|542243725	83.96	15	2	1	N	19102	PREDICTED: 60S ribosomal protein L22-like isoform X2 [Oreochromis niloticus]
729	104568	gi|542243723	83.96	15	2	1	N	19230	PREDICTED: 60S ribosomal protein L22-like isoform X1 [Oreochromis niloticus]
866	104570	gi|542264546	83.79	16	2	1	N	15941	PREDICTED: elongation factor Ts mitochondrial-like partial [Oreochromis niloticus]
864	104556	gi|542184938	83.78	11	2	2	N	16653	PREDICTED: 40S ribosomal protein S26-like [Oreochromis niloticus]
869	104580	gi|348514963	83.75	7	2	2	N	35680	PREDICTED: coiled-coil-helix-coiled-coil-helix domain-containing protein 3 mitochondrial-like isoform X1 [Oreochromis niloticus]
869	104581	gi|542224772	83.75	6	2	2	N	36264	PREDICTED: coiled-coil-helix-coiled-coil-helix domain-containing protein 3 mitochondrial-like isoform X2 [Oreochromis niloticus]
871	104585	gi|348505552	83.72	7	2	2	N	27455	PREDICTED: dehydrogenase/reductase SDR family member 11-like [Oreochromis niloticus]
871	104586	gi|348505554	83.72	7	2	2	N	27486	PREDICTED: dehydrogenase/reductase SDR family member 11-like [Oreochromis niloticus]
867	104571	gi|348533015	83.7	3	2	2	N	75845	PREDICTED: arginine--tRNA ligase cytoplasmic-like isoform X1 [Oreochromis niloticus]
872	104587	gi|348518678	83.65	4	2	1	Y	51327	PREDICTED: integrin-linked protein kinase-like [Oreochromis niloticus]
870	104583	gi|542215663	83.63	6	2	2	N	43272	PREDICTED: cAMP-dependent protein kinase type I-alpha regulatory subunit-like isoform X2 [Oreochromis niloticus]
880	104632	gi|348526444	83.48	9	2	2	N	22535	PREDICTED: 40S ribosomal protein S9-like [Oreochromis niloticus]
755	104082	gi|348530012	83.46	19	2	2	N	23873	PREDICTED: hepatoma-derived growth factor-like [Oreochromis niloticus]
873	104588	gi|542260478	83.39	5	2	2	Y	39775	PREDICTED: class I histocompatibility antigen F10 alpha chain-like isoform X6 [Oreochromis niloticus]
873	104589	gi|542260476	83.38	5	2	2	Y	40382	PREDICTED: class I histocompatibility antigen F10 alpha chain-like isoform X5 [Oreochromis niloticus]
873	104590	gi|542260472	83.38	5	2	2	Y	40585	PREDICTED: class I histocompatibility antigen F10 alpha chain-like isoform X3 [Oreochromis niloticus]
873	104591	gi|542260470	83.37	5	2	2	Y	40905	PREDICTED: class I histocompatibility antigen F10 alpha chain-like isoform X2 [Oreochromis niloticus]
873	104592	gi|542260468	83.36	5	2	2	Y	41509	PREDICTED: class I histocompatibility antigen F10 alpha chain-like isoform X1 [Oreochromis niloticus]
877	104605	gi|542204098	83.27	4	2	2	N	48981	PREDICTED: nuclear pore complex protein Nup50-like isoform X2 [Oreochromis niloticus]
756	104177	gi|542222039	83.26	3	2	2	N	79202	PREDICTED: catenin beta-1 isoform X2 [Oreochromis niloticus]
756	104150	gi|542211825	83.26	3	2	2	N	83133	PREDICTED: catenin beta-1-like isoform X4 [Oreochromis niloticus]
756	104152	gi|542211820	83.26	3	2	2	N	83880	PREDICTED: catenin beta-1-like isoform X2 [Oreochromis niloticus]
756	104179	gi|348512388	83.25	3	2	2	N	85717	PREDICTED: catenin beta-1 isoform X1 [Oreochromis niloticus]
726	104437	gi|348544269	83.25	29	3	3	Y	12118	PREDICTED: prothymosin alpha-B-like [Oreochromis niloticus]
827	104473	gi|348505747	83.25	11	2	2	N	37895	PREDICTED: 26S proteasome non-ATPase regulatory subunit 7-like [Oreochromis niloticus]
925	104514	gi|542202852	83.22	7	2	2	N	31155	PREDICTED: S-formylglutathione hydrolase-like isoform X2 [Oreochromis niloticus]
859	104545	gi|348531218	83.22	14	2	2	Y	15915	PREDICTED: epididymal secretory protein E1-like [Oreochromis niloticus]
840	104495	gi|542246650	83.22	6	2	2	N	41752	PREDICTED: cystathionine gamma-lyase-like isoform X2 [Oreochromis niloticus]
840	104497	gi|348535838	83.21	6	2	2	N	44883	PREDICTED: cystathionine gamma-lyase-like isoform X1 [Oreochromis niloticus]
861	104549	gi|348530268	83.14	12	2	2	N	43194	PREDICTED: cathepsin D-like [Oreochromis niloticus]
897	111661	gi|45549139	83.06	12	2	1	Y	24666	cyclophilin 1 [Drosophila melanogaster]
875	104601	gi|348507635	82.83	10	2	1	N	33430	PREDICTED: elongation factor Ts mitochondrial-like [Oreochromis niloticus]
874	104595	gi|348538924	82.8	2	2	2	N	188157	PREDICTED: ras GTPase-activating-like protein IQGAP1-like [Oreochromis niloticus]
787	104156	gi|542180017	82.72	2	2	2	N	85532	PREDICTED: hepatocyte growth factor-regulated tyrosine kinase substrate-like isoform X4 [Oreochromis niloticus]
787	104157	gi|542180010	82.71	2	2	2	N	86247	PREDICTED: hepatocyte growth factor-regulated tyrosine kinase substrate-like isoform X3 [Oreochromis niloticus]
787	104158	gi|542180006	82.7	2	2	2	N	86503	PREDICTED: hepatocyte growth factor-regulated tyrosine kinase substrate-like isoform X2 [Oreochromis niloticus]
787	104159	gi|348509241	82.69	2	2	2	N	87008	PREDICTED: hepatocyte growth factor-regulated tyrosine kinase substrate-like isoform X1 [Oreochromis niloticus]
884	104685	gi|542238742	82.7	6	2	1	N	27003	PREDICTED: acidic leucine-rich nuclear phosphoprotein 32 family member B-like isoform X7 [Oreochromis niloticus]
884	104686	gi|348526604	82.7	6	2	1	N	27362	PREDICTED: acidic leucine-rich nuclear phosphoprotein 32 family member A-like isoformX2 [Oreochromis niloticus]
884	104688	gi|348526602	82.69	6	2	1	N	27914	PREDICTED: acidic leucine-rich nuclear phosphoprotein 32 family member A-like isoformX1 [Oreochromis niloticus]
884	104689	gi|542238740	82.68	6	2	1	N	27986	PREDICTED: acidic leucine-rich nuclear phosphoprotein 32 family member B-like isoform X6 [Oreochromis niloticus]
884	104690	gi|348526606	82.67	6	2	1	N	28996	PREDICTED: acidic leucine-rich nuclear phosphoprotein 32 family member A-like isoformX3 [Oreochromis niloticus]
884	104691	gi|542238738	82.67	6	2	1	N	28691	PREDICTED: acidic leucine-rich nuclear phosphoprotein 32 family member B-like isoform X5 [Oreochromis niloticus]
884	104692	gi|542235342	82.67	6	2	1	N	29081	PREDICTED: acidic leucine-rich nuclear phosphoprotein 32 family member A-like isoform X5 [Oreochromis niloticus]
884	104693	gi|542235340	82.67	6	2	1	N	29210	PREDICTED: acidic leucine-rich nuclear phosphoprotein 32 family member A-like isoform X4 [Oreochromis niloticus]
884	104694	gi|542235348	82.66	5	2	1	N	29253	PREDICTED: acidic leucine-rich nuclear phosphoprotein 32 family member A-like isoform X7 [Oreochromis niloticus]
884	104695	gi|542235345	82.66	5	2	1	N	29382	PREDICTED: acidic leucine-rich nuclear phosphoprotein 32 family member A-like isoform X6 [Oreochromis niloticus]
884	104696	gi|542238736	82.66	5	2	1	N	29236	PREDICTED: acidic leucine-rich nuclear phosphoprotein 32 family member B-like isoform X4 [Oreochromis niloticus]
884	104697	gi|542238734	82.66	5	2	1	N	29304	PREDICTED: acidic leucine-rich nuclear phosphoprotein 32 family member B-like isoform X3 [Oreochromis niloticus]
884	104698	gi|542238732	82.65	5	2	1	N	29436	PREDICTED: acidic leucine-rich nuclear phosphoprotein 32 family member B-like isoform X2 [Oreochromis niloticus]
884	104699	gi|348529620	82.64	5	2	1	N	30010	PREDICTED: acidic leucine-rich nuclear phosphoprotein 32 family member B-like isoform X1 [Oreochromis niloticus]
881	104666	gi|348543381	82.69	6	2	2	N	61077	PREDICTED: EH domain-containing protein 2-like isoform X1 [Oreochromis niloticus]
878	104619	gi|348542993	82.6	12	2	1	N	13597	PREDICTED: histone H2A.Z-like isoform X1 [Oreochromis niloticus]
878	104620	gi|542224214	82.58	11	2	1	N	14766	PREDICTED: histone H2A.V-like [Oreochromis niloticus]
878	104622	gi|542257702	82.53	9	2	1	N	17822	PREDICTED: histone H2A.Z-like isoform X2 [Oreochromis niloticus]
759	104243	gi|348516630	82.52	6	2	1	N	39954	PREDICTED: RNA-binding motif single-stranded-interacting protein 1-like [Oreochromis niloticus]
784	104113	gi|542191066	82.46	1	1	1	N	161182	PREDICTED: early endosome antigen 1 isoform X2 [Oreochromis niloticus]
784	104114	gi|542191064	82.46	1	1	1	N	162491	PREDICTED: early endosome antigen 1 isoform X1 [Oreochromis niloticus]
876	104602	gi|348535708	82.45	3	2	2	N	75196	PREDICTED: acetoacetyl-CoA synthetase-like [Oreochromis niloticus]
730	104621	gi|348509254	82.39	19	3	3	N	18289	PREDICTED: ATP synthase subunit d mitochondrial-like [Oreochromis niloticus]
792	104318	gi|542223535	82.16	2	2	2	N	133529	PREDICTED: vigilin-like isoform X2 [Oreochromis niloticus]
792	104319	gi|348513450	82.16	2	2	2	N	141120	PREDICTED: vigilin-like isoform X1 [Oreochromis niloticus]
789	104235	gi|542179232	81.99	12	2	2	N	15537	PREDICTED: adenylosuccinate lyase-like [Oreochromis niloticus]
789	104275	gi|542178034	79.45	4	2	2	N	45256	PREDICTED: adenylosuccinate lyase-like isoform X3 [Oreochromis niloticus]
789	104291	gi|348511301	78.59	3	2	2	N	54250	PREDICTED: adenylosuccinate lyase-like isoform X1 [Oreochromis niloticus]
796	104626	gi|542184674	81.82	1	2	2	N	203635	PREDICTED: extended synaptotagmin-1-like [Oreochromis niloticus]
785	104140	gi|348539754	81.69	7	2	1	N	33298	PREDICTED: NAD-dependent protein deacylase sirtuin-5 mitochondrial-like isoform X1 [Oreochromis niloticus]
618	104650	gi|348507042	81.58	16	3	2	Y	18345	PREDICTED: cofilin-2-like [Oreochromis niloticus]
882	104668	gi|348514866	80.69	7	2	1	Y	21802	PREDICTED: transforming protein RhoA-like isoform 1 [Oreochromis niloticus]
882	104669	gi|348532398	80.69	7	2	1	Y	21856	PREDICTED: rho-related GTP-binding protein RhoC-like [Oreochromis niloticus]
882	104670	gi|348507853	80.69	7	2	1	Y	21841	PREDICTED: transforming protein RhoA-like [Oreochromis niloticus]
882	104671	gi|348533598	80.69	7	2	1	Y	21839	PREDICTED: transforming protein RhoA-like [Oreochromis niloticus]
882	104677	gi|542210072	80.47	6	2	1	Y	24597	PREDICTED: transforming protein RhoA-like [Oreochromis niloticus]
934	104735	gi|542246799	80.12	13	2	2	N	17180	PREDICTED: 40S ribosomal protein S13-like [Oreochromis niloticus]
885	104717	gi|542199911	79.67	2	2	2	Y	106738	PREDICTED: bifunctional protein NCOAT-like isoform X2 [Oreochromis niloticus]
887	104795	gi|348538026	78.01	2	2	1	N	67476	PREDICTED: ATP-binding cassette sub-family E member 1 [Oreochromis niloticus]
908	104672	gi|348527212	76.99	6	1	1	N	23930	PREDICTED: osteoclast-stimulating factor 1-like [Oreochromis niloticus]
929	104700	gi|348545052	76.66	8	1	1	Y	13292	PREDICTED: replication protein A 14 kDa subunit-like [Oreochromis niloticus]
909	104673	gi|348501516	76.36	3	1	1	N	69196	PREDICTED: bifunctional 3'-phosphoadenosine 5'-phosphosulfate synthase 2 [Oreochromis niloticus]
926	104678	gi|542199946	75.45	1	1	1	N	165765	PREDICTED: sorbin and SH3 domain-containing protein 1-like [Oreochromis niloticus]
948	104853	gi|348517618	74.76	2	2	2	Y	104127	PREDICTED: exostoses (multiple)-like 3 [Oreochromis niloticus]
928	104683	gi|348530270	74.17	2	1	1	N	43387	PREDICTED: 26S proteasome non-ATPase regulatory subunit 13-like [Oreochromis niloticus]
927	104680	gi|542223740	74.17	3	1	1	N	47722	PREDICTED: aldehyde dehydrogenase family 9 member A1-like [Oreochromis niloticus]
935	104742	gi|542183941	72.68	8	1	1	N	17895	PREDICTED: uncharacterized protein LOC100698734 [Oreochromis niloticus]
931	104707	gi|348529242	72.22	3	1	1	N	44769	PREDICTED: regulator of chromosome condensation-like isoform X1 [Oreochromis niloticus]
931	104708	gi|542238103	72.22	3	1	1	N	45197	PREDICTED: regulator of chromosome condensation-like isoform X2 [Oreochromis niloticus]
932	104709	gi|542198010	72.13	1	1	1	N	88369	PREDICTED: LOW QUALITY PROTEIN: polyubiquitin-C-like [Oreochromis niloticus]
903	104298	gi|542223945	72.13	2	1	1	N	82710	PREDICTED: protein Hook homolog 3 isoform X1 [Oreochromis niloticus]
903	104299	gi|542223943	72.13	2	1	1	N	83084	PREDICTED: protein Hook homolog 3 isoform X3 [Oreochromis niloticus]
903	104300	gi|542223941	72.13	2	1	1	N	83022	PREDICTED: protein Hook homolog 3 isoform X2 [Oreochromis niloticus]
930	104701	gi|542253195	71.64	3	1	1	N	39017	PREDICTED: porphobilinogen deaminase-like isoform X3 [Oreochromis niloticus]
930	104702	gi|542253193	71.64	3	1	1	N	39434	PREDICTED: porphobilinogen deaminase-like isoform X2 [Oreochromis niloticus]
930	105307	gi|542253197	59.97	4	1	1	N	33280	PREDICTED: porphobilinogen deaminase-like isoform X4 [Oreochromis niloticus]
933	104714	gi|542227670	71.54	7	1	1	N	18744	PREDICTED: proteasome subunit beta type-2-like isoform X2 [Oreochromis niloticus]
933	104715	gi|348519415	71.54	6	1	1	N	22510	PREDICTED: proteasome subunit beta type-2-like isoform X1 [Oreochromis niloticus]
946	104838	gi|542178679	71.29	2	1	1	N	47363	PREDICTED: RNA binding protein fox-1 homolog 2-like [Oreochromis niloticus]
946	105537	gi|542234593	61.27	3	1	1	N	39192	PREDICTED: RNA binding protein fox-1 homolog 1-like isoform X3 [Oreochromis niloticus]
946	105538	gi|348526460	61.27	3	1	1	N	40021	PREDICTED: RNA binding protein fox-1 homolog 1-like isoform X1 [Oreochromis niloticus]
946	105539	gi|542234590	61.27	3	1	1	N	40437	PREDICTED: RNA binding protein fox-1 homolog 1-like isoform X2 [Oreochromis niloticus]
946	105540	gi|542192036	61.27	3	1	1	N	41168	PREDICTED: RNA binding protein fox-1 homolog 3-like isoform X2 [Oreochromis niloticus]
946	105541	gi|542192034	61.27	3	1	1	N	41422	PREDICTED: RNA binding protein fox-1 homolog 3-like isoform X1 [Oreochromis niloticus]
946	105542	gi|542187176	61.27	3	1	1	N	39610	PREDICTED: RNA binding protein fox-1 homolog 2-like isoform X4 [Oreochromis niloticus]
946	105543	gi|542187172	61.27	3	1	1	N	40348	PREDICTED: RNA binding protein fox-1 homolog 2-like isoform X3 [Oreochromis niloticus]
946	105544	gi|542182487	61.26	2	1	1	N	48583	PREDICTED: RNA binding protein fox-1 homolog 3-like isoformX2 [Oreochromis niloticus]
946	105545	gi|542187168	61.26	2	1	1	N	46341	PREDICTED: RNA binding protein fox-1 homolog 2-like isoform X2 [Oreochromis niloticus]
946	105546	gi|542187164	61.26	2	1	1	N	46652	PREDICTED: RNA binding protein fox-1 homolog 2-like isoform X1 [Oreochromis niloticus]
946	111959	gi|442631548	61.26	2	1	1	N	54311	Ataxin-2 binding protein 1 isoform M [Drosophila melanogaster]
946	111965	gi|161082947	61.26	1	1	1	N	76494	Ataxin-2 binding protein 1 isoform F [Drosophila melanogaster]
946	111963	gi|386770927	61.25	1	1	1	N	79616	Ataxin-2 binding protein 1 isoform I [Drosophila melanogaster]
946	111960	gi|386770933	61.25	1	1	1	N	85462	Ataxin-2 binding protein 1 isoform L [Drosophila melanogaster]
946	111966	gi|161082943	61.25	1	1	1	N	86470	Ataxin-2 binding protein 1 isoform E [Drosophila melanogaster]
946	111962	gi|386770929	61.25	1	1	1	N	89352	Ataxin-2 binding protein 1 isoform J [Drosophila melanogaster]
946	111961	gi|386770931	61.25	1	1	1	N	92442	Ataxin-2 binding protein 1 isoform K [Drosophila melanogaster]
946	111964	gi|386770925	61.25	1	1	1	N	96880	Ataxin-2 binding protein 1 isoform H [Drosophila melanogaster]
899	104078	gi|348513155	70.1	4	1	1	N	34188	PREDICTED: OTU domain-containing protein 6B-like isoformX1 [Oreochromis niloticus]
899	104079	gi|542211587	70.1	4	1	1	N	34317	PREDICTED: OTU domain-containing protein 6B-like isoform X2 [Oreochromis niloticus]
936	104759	gi|542193635	69.31	1	1	1	N	71820	PREDICTED: double-stranded RNA-binding protein Staufen homolog 2-like isoform X1 [Oreochromis niloticus]
936	104760	gi|542193637	69.31	1	1	1	N	72077	PREDICTED: double-stranded RNA-binding protein Staufen homolog 2-like isoform X2 [Oreochromis niloticus]
949	104862	gi|348504168	69.28	2	1	1	N	70723	PREDICTED: zinc finger protein 319-like isoform X1 [Oreochromis niloticus]
1198	104829	gi|542195810	69.14	3	1	1	Y	48429	PREDICTED: cytohesin-2 isoform X2 [Oreochromis niloticus]
898	104261	gi|542222916	68.86	1	1	1	N	60414	PREDICTED: cyclin-dependent kinase 17-like isoform X1 [Oreochromis niloticus]
950	104895	gi|542202509	68.67	0	1	1	Y	625296	PREDICTED: midasin isoform X4 [Oreochromis niloticus]
950	104896	gi|542202507	68.67	0	1	1	Y	625596	PREDICTED: midasin isoform X3 [Oreochromis niloticus]
950	104897	gi|542202505	68.65	0	1	1	Y	628589	PREDICTED: midasin isoform X2 [Oreochromis niloticus]
950	104898	gi|542202503	68.65	0	1	1	Y	628718	PREDICTED: midasin isoform X1 [Oreochromis niloticus]
905	104333	gi|542243784	65.96	3	1	1	N	75036	PREDICTED: leiomodin-1-like [Oreochromis niloticus]
937	104762	gi|348519130	65.26	3	1	1	N	39949	PREDICTED: guanine nucleotide-binding protein G(o) subunit alpha-like isoform 3 [Oreochromis niloticus]
937	104763	gi|348519126	65.26	3	1	1	N	40058	PREDICTED: guanine nucleotide-binding protein G(o) subunit alpha-like isoform 1 [Oreochromis niloticus]
937	104764	gi|348519128	65.26	3	1	1	N	39982	PREDICTED: guanine nucleotide-binding protein G(o) subunit alpha-like isoform 2 [Oreochromis niloticus]
937	104970	gi|542190728	61.68	3	1	1	N	40325	PREDICTED: guanine nucleotide-binding protein G(i) subunit alpha-1-like isoform X4 [Oreochromis niloticus]
937	104973	gi|542190723	61.68	3	1	1	N	41628	PREDICTED: guanine nucleotide-binding protein G(i) subunit alpha-1-like isoform X2 [Oreochromis niloticus]
937	111915	gi|386770043	61.68	3	1	1	N	37601	CG40005 partial [Drosophila melanogaster]
937	105179	gi|348521722	61.68	3	1	1	N	40139	PREDICTED: guanine nucleotide-binding protein G(t) subunit alpha-1-like [Oreochromis niloticus]
937	105180	gi|348514676	61.68	3	1	1	N	39687	PREDICTED: guanine nucleotide-binding protein G(t) subunit alpha-2-like [Oreochromis niloticus]
937	105181	gi|348514678	61.68	3	1	1	N	40638	PREDICTED: guanine nucleotide-binding protein G(k) subunit alpha-like [Oreochromis niloticus]
937	105182	gi|348529208	61.68	3	1	1	N	40323	PREDICTED: guanine nucleotide-binding protein G(i) subunit alpha-1-like [Oreochromis niloticus]
937	111918	gi|45552559	61.68	3	1	1	N	40537	G protein oalpha 47A isoform H [Drosophila melanogaster]
937	111919	gi|45552557	61.68	3	1	1	N	40476	G protein oalpha 47A isoform I [Drosophila melanogaster]
937	105183	gi|542229727	61.68	3	1	1	N	40399	PREDICTED: guanine nucleotide-binding protein G(i) subunit alpha-2-like isoform X2 [Oreochromis niloticus]
937	105185	gi|542185104	61.68	3	1	1	N	40596	PREDICTED: guanine nucleotide-binding protein G(i) subunit alpha-2-like isoform X2 [Oreochromis niloticus]
937	111916	gi|17137790	61.68	3	1	1	N	40596	G protein alphai subunit 65A [Drosophila melanogaster]
937	105187	gi|348544009	61.68	3	1	1	N	44059	PREDICTED: guanine nucleotide-binding protein G(olf) subunit alpha isoform X1 [Oreochromis niloticus]
937	105188	gi|348533672	61.68	3	1	1	N	44582	PREDICTED: guanine nucleotide-binding protein G(s) subunit alpha isoforms short-like isoformX1 [Oreochromis niloticus]
937	105189	gi|348514572	61.68	3	1	1	N	44506	PREDICTED: guanine nucleotide-binding protein G(s) subunit alpha-like isoform 1 [Oreochromis niloticus]
937	105190	gi|348533674	61.68	3	1	1	N	44655	PREDICTED: guanine nucleotide-binding protein G(s) subunit alpha isoforms short-like isoformX2 [Oreochromis niloticus]
937	105191	gi|542259811	61.68	3	1	1	N	44615	PREDICTED: guanine nucleotide-binding protein G(olf) subunit alpha isoform X2 [Oreochromis niloticus]
937	111920	gi|24762461	61.68	3	1	1	N	44700	G protein salpha 60A isoform C [Drosophila melanogaster]
937	105192	gi|542243776	61.68	3	1	1	N	45170	PREDICTED: guanine nucleotide-binding protein G(s) subunit alpha isoforms short-like isoform X5 [Oreochromis niloticus]
937	111917	gi|281364159	61.68	3	1	1	N	44999	G protein salpha 60A isoform D [Drosophila melanogaster]
937	105219	gi|542243774	61.68	3	1	1	N	45370	PREDICTED: guanine nucleotide-binding protein G(s) subunit alpha isoforms short-like isoform X4 [Oreochromis niloticus]
937	105220	gi|542243772	61.68	3	1	1	N	45958	PREDICTED: guanine nucleotide-binding protein G(s) subunit alpha isoforms short-like isoform X3 [Oreochromis niloticus]
937	105222	gi|542206703	61.68	2	1	1	N	50125	PREDICTED: guanine nucleotide-binding protein G(olf) subunit alpha-like [Oreochromis niloticus]
937	111914	gi|442628915	61.68	2	1	1	N	52753	concertina isoform B [Drosophila melanogaster]
937	104969	gi|542242026	61.67	3	1	1	N	47802	PREDICTED: guanine nucleotide-binding protein subunit alpha-13-like [Oreochromis niloticus]
937	105176	gi|542248805	61.67	4	1	1	N	36463	PREDICTED: guanine nucleotide-binding protein subunit alpha-12-like isoform X2 [Oreochromis niloticus]
937	105193	gi|348538878	61.67	3	1	1	N	44642	PREDICTED: guanine nucleotide-binding protein subunit alpha-13-like [Oreochromis niloticus]
937	105194	gi|348537036	61.67	3	1	1	N	44629	PREDICTED: guanine nucleotide-binding protein subunit alpha-12-like isoform X1 [Oreochromis niloticus]
799	104872	gi|542236080	65.22	1	2	1	N	197100	PREDICTED: spectrin beta chain non-erythrocytic 5-like [Oreochromis niloticus]
938	104773	gi|542184840	63.99	1	1	1	N	116467	PREDICTED: SWI/SNF complex subunit SMARCC2 isoform X2 [Oreochromis niloticus]
938	104774	gi|348507637	63.99	1	1	1	N	116779	PREDICTED: SWI/SNF complex subunit SMARCC2 isoform X1 [Oreochromis niloticus]
938	105004	gi|542211836	59.49	1	1	1	N	106488	PREDICTED: SWI/SNF complex subunit SMARCC1-like [Oreochromis niloticus]
938	105467	gi|348525671	59.31	1	1	1	N	124925	PREDICTED: SWI/SNF complex subunit SMARCC1 [Oreochromis niloticus]
914	104994	gi|542201194	62.61	0	2	2	Y	488183	PREDICTED: cytoplasmic dynein 2 heavy chain 1-like isoform X2 [Oreochromis niloticus]
914	104995	gi|542201192	62.61	0	2	2	Y	488964	PREDICTED: cytoplasmic dynein 2 heavy chain 1-like isoform X1 [Oreochromis niloticus]
797	104803	gi|348516729	62.32	8	2	2	N	17224	PREDICTED: 60S ribosomal protein L26-like [Oreochromis niloticus]
940	104804	gi|348513185	62.28	15	1	1	N	13397	PREDICTED: cytochrome b-c1 complex subunit 7-like [Oreochromis niloticus]
941	104807	gi|348504694	62.22	14	1	1	N	14175	PREDICTED: tax1-binding protein 3-like isoform X1 [Oreochromis niloticus]
939	104799	gi|542196723	62.09	1	1	1	Y	188237	PREDICTED: citron Rho-interacting kinase-like isoform X5 [Oreochromis niloticus]
939	104800	gi|542196719	62.09	1	1	1	Y	189354	PREDICTED: citron Rho-interacting kinase-like isoform X3 [Oreochromis niloticus]
939	104801	gi|542196717	62.09	1	1	1	Y	189630	PREDICTED: citron Rho-interacting kinase-like isoform X2 [Oreochromis niloticus]
939	104802	gi|542196715	62.09	1	1	1	Y	189846	PREDICTED: citron Rho-interacting kinase-like isoform X1 [Oreochromis niloticus]
939	105327	gi|542196721	61.36	1	1	1	Y	188871	PREDICTED: citron Rho-interacting kinase-like isoform X4 [Oreochromis niloticus]
904	104305	gi|542236961	62.09	1	1	1	N	105332	PREDICTED: E3 ubiquitin-protein ligase NEDD4-like isoform X4 [Oreochromis niloticus]
904	104306	gi|542236959	62.08	1	1	1	N	110301	PREDICTED: E3 ubiquitin-protein ligase NEDD4-like isoform X3 [Oreochromis niloticus]
904	104307	gi|348528158	62.08	1	1	1	N	112894	PREDICTED: E3 ubiquitin-protein ligase NEDD4-like isoform X1 [Oreochromis niloticus]
904	104308	gi|542236956	62.08	1	1	1	N	114148	PREDICTED: E3 ubiquitin-protein ligase NEDD4-like isoform X2 [Oreochromis niloticus]
904	105324	gi|542170929	61.65	1	1	1	N	106352	PREDICTED: E3 ubiquitin-protein ligase NEDD4-like isoform X1 [Oreochromis niloticus]
945	104831	gi|348512408	61.86	2	1	1	N	72681	PREDICTED: succinate dehydrogenase [ubiquinone] flavoprotein subunit mitochondrial-like isoform 1 [Oreochromis niloticus]
945	111708	gi|24655647	61.69	4	2	2	Y	72343	succinate dehydrogenase A isoform C [Drosophila melanogaster]
945	105107	gi|348512410	61.69	2	1	1	N	72837	PREDICTED: succinate dehydrogenase [ubiquinone] flavoprotein subunit mitochondrial-like isoform 2 [Oreochromis niloticus]
953	104921	gi|542204241	61.69	8	1	1	N	15949	PREDICTED: ras-related protein Rap-1b-like isoform X5 [Oreochromis niloticus]
953	104924	gi|542204239	61.69	7	1	1	N	18695	PREDICTED: ras-related protein Rap-1b-like isoform X4 [Oreochromis niloticus]
953	104930	gi|348521228	61.69	7	1	1	N	20727	PREDICTED: ras-related protein Rap-1b-like isoform X1 [Oreochromis niloticus]
953	104933	gi|542216487	61.69	6	1	1	N	21077	PREDICTED: ras-related protein Rap-1A-like isoform X2 [Oreochromis niloticus]
953	105133	gi|542204243	61.68	9	1	1	N	15244	PREDICTED: ras-related protein Rap-1b-like isoform X6 [Oreochromis niloticus]
952	104917	gi|348506396	61.69	12	1	1	N	17352	PREDICTED: glutaredoxin-related protein 5 mitochondrial-like isoform X1 [Oreochromis niloticus]
952	104918	gi|542220055	61.69	11	1	1	N	18346	PREDICTED: glutaredoxin-related protein 5 mitochondrial-like isoform X2 [Oreochromis niloticus]
1015	105147	gi|542237059	61.68	9	1	1	N	13637	PREDICTED: ubiquitin-conjugating enzyme E2 D2-like isoform X3 [Oreochromis niloticus]
1015	105149	gi|348528619	61.68	7	1	1	N	16737	PREDICTED: ubiquitin-conjugating enzyme E2 D2-like isoform X1 [Oreochromis niloticus]
1015	105150	gi|348520306	61.68	7	1	1	N	16542	PREDICTED: ubiquitin-conjugating enzyme E2 2-like isoform X1 [Oreochromis niloticus]
1015	105151	gi|348510743	61.68	7	1	1	N	16587	PREDICTED: ubiquitin-conjugating enzyme E2 D2-like isoform 1 [Oreochromis niloticus]
1015	111839	gi|442619108	61.68	7	1	1	N	16678	effete isoform C [Drosophila melanogaster]
1015	105152	gi|348510745	61.68	7	1	1	N	16666	PREDICTED: ubiquitin-conjugating enzyme E2 D2-like isoform 2 [Oreochromis niloticus]
1015	105153	gi|542229022	61.68	7	1	1	N	16738	PREDICTED: ubiquitin-conjugating enzyme E2 2-like isoform X2 [Oreochromis niloticus]
1015	105158	gi|542237056	61.68	6	1	1	N	19330	PREDICTED: ubiquitin-conjugating enzyme E2 D2-like isoform X2 [Oreochromis niloticus]
917	105099	gi|348527022	61.68	15	1	1	N	10016	PREDICTED: protein transport protein Sec61 subunit beta-like [Oreochromis niloticus]
997	105103	gi|348504712	61.68	9	1	1	N	16969	PREDICTED: ATP synthase subunit delta mitochondrial-like [Oreochromis niloticus]
888	105104	gi|348531886	61.68	19	2	2	N	8218	PREDICTED: 60S ribosomal protein L38-like [Oreochromis niloticus]
1011	105139	gi|542246761	61.68	6	1	1	N	23924	PREDICTED: 60S ribosomal protein L27a-like [Oreochromis niloticus]
1016	105148	gi|348521388	61.68	7	1	1	N	18112	PREDICTED: translocon-associated protein subunit delta-like isoform 1 [Oreochromis niloticus]
1018	105161	gi|348517548	61.68	5	1	1	N	22670	PREDICTED: ras-related protein Rab-10-like [Oreochromis niloticus]
1006	105134	gi|348506638	61.68	3	1	1	N	49326	PREDICTED: alpha-N-acetylgalactosaminidase-like [Oreochromis niloticus]
996	105102	gi|348501588	61.68	11	1	1	N	13449	PREDICTED: histidine triad nucleotide-binding protein 1-like [Oreochromis niloticus]
1002	105114	gi|348545358	61.68	10	1	1	N	13333	PREDICTED: 40S ribosomal protein S20-like [Oreochromis niloticus]
1002	111757	gi|17738077	59.98	10	1	1	N	13488	ribosomal protein S20 [Drosophila melanogaster]
1019	105162	gi|542260024	61.68	5	1	1	N	25043	PREDICTED: polyadenylate-binding protein 2-like isoform X3 [Oreochromis niloticus]
1019	105163	gi|348544129	61.68	5	1	1	N	25794	PREDICTED: polyadenylate-binding protein 2-like isoformX1 [Oreochromis niloticus]
1019	105169	gi|348544131	61.68	4	1	1	N	30986	PREDICTED: polyadenylate-binding protein 2-like isoformX2 [Oreochromis niloticus]
960	104988	gi|348533061	61.68	3	1	1	N	49062	PREDICTED: elongation factor Tu mitochondrial-like [Oreochromis niloticus]
1007	105135	gi|348521200	61.68	24	1	1	Y	9695	PREDICTED: small nuclear ribonucleoprotein F-like [Oreochromis niloticus]
1012	105140	gi|542240448	61.68	6	1	1	N	23831	PREDICTED: NADH dehydrogenase [ubiquinone] iron-sulfur protein 8 mitochondrial-like isoform X2 [Oreochromis niloticus]
995	105101	gi|348542227	61.68	8	1	1	N	20480	PREDICTED: 60S ribosomal protein L11-like [Oreochromis niloticus]
1045	105298	gi|542245184	61.68	4	1	1	N	24909	PREDICTED: U1 small nuclear ribonucleoprotein A-like isoform X7 [Oreochromis niloticus]
1045	105308	gi|348534739	61.67	4	1	1	N	31097	PREDICTED: U1 small nuclear ribonucleoprotein A-like isoform X1 [Oreochromis niloticus]
1045	105313	gi|542245182	61.67	4	1	1	N	31196	PREDICTED: U1 small nuclear ribonucleoprotein A-like isoform X6 [Oreochromis niloticus]
1052	105330	gi|348522827	61.68	5	1	1	N	28775	PREDICTED: peflin-like [Oreochromis niloticus]
1041	105272	gi|348511761	61.67	6	1	1	N	17097	PREDICTED: fibroblast growth factor 2-like isoform X1 [Oreochromis niloticus]
1040	105264	gi|348508647	61.67	4	1	1	N	30141	PREDICTED: voltage-dependent anion-selective channel protein 2-like [Oreochromis niloticus]
965	105358	gi|348542620	61.67	5	1	1	Y	31959	PREDICTED: serine/threonine-protein phosphatase PP1-beta-like isoform 3 [Oreochromis niloticus]
965	105359	gi|348542616	61.67	4	1	1	Y	36876	PREDICTED: serine/threonine-protein phosphatase PP1-beta-like isoform 1 [Oreochromis niloticus]
965	105360	gi|348542618	61.67	4	1	1	Y	37769	PREDICTED: serine/threonine-protein phosphatase PP1-beta-like isoform 2 [Oreochromis niloticus]
1043	105283	gi|348537032	61.67	3	1	1	N	41386	PREDICTED: actin-related protein 2/3 complex subunit 1A [Oreochromis niloticus]
1005	105131	gi|542219233	61.67	3	1	1	N	56949	PREDICTED: hydroxymethylglutaryl-CoA synthase cytoplasmic-like isoform X2 [Oreochromis niloticus]
1042	105281	gi|348520888	61.67	2	1	1	N	74609	PREDICTED: peroxisomal acyl-coenzyme A oxidase 1 isoformX2 [Oreochromis niloticus]
1042	105282	gi|348520886	61.67	2	1	1	N	74646	PREDICTED: peroxisomal acyl-coenzyme A oxidase 1 isoformX1 [Oreochromis niloticus]
1054	105332	gi|348531671	61.67	3	1	1	N	35307	PREDICTED: annexin A13-like [Oreochromis niloticus]
1001	105113	gi|542216525	61.67	2	1	1	N	65830	PREDICTED: YTH domain family protein 1-like [Oreochromis niloticus]
1026	105229	gi|348531086	61.67	13	1	1	N	10039	PREDICTED: signal recognition particle 9 kDa protein-like [Oreochromis niloticus]
1004	105124	gi|542253098	61.67	7	1	1	N	22314	PREDICTED: acidic leucine-rich nuclear phosphoprotein 32 family member E-like isoform X8 [Oreochromis niloticus]
1004	105125	gi|542253094	61.67	6	1	1	N	25391	PREDICTED: acidic leucine-rich nuclear phosphoprotein 32 family member E-like isoform X6 [Oreochromis niloticus]
1004	105126	gi|542253092	61.67	6	1	1	N	25207	PREDICTED: acidic leucine-rich nuclear phosphoprotein 32 family member E-like isoform X5 [Oreochromis niloticus]
1004	105127	gi|542253088	61.67	6	1	1	N	26374	PREDICTED: acidic leucine-rich nuclear phosphoprotein 32 family member E-like isoform X3 [Oreochromis niloticus]
1004	105128	gi|542253090	61.67	6	1	1	N	27025	PREDICTED: acidic leucine-rich nuclear phosphoprotein 32 family member E-like isoform X4 [Oreochromis niloticus]
1004	105129	gi|348540281	61.67	6	1	1	N	27693	PREDICTED: acidic leucine-rich nuclear phosphoprotein 32 family member E-like isoform X1 [Oreochromis niloticus]
1004	105130	gi|542253086	61.67	6	1	1	N	27912	PREDICTED: acidic leucine-rich nuclear phosphoprotein 32 family member E-like isoform X2 [Oreochromis niloticus]
1038	105261	gi|348534929	61.67	3	1	1	N	35107	PREDICTED: dehydrogenase/reductase SDR family member 12-like [Oreochromis niloticus]
889	105170	gi|348506305	61.67	8	2	2	N	14441	PREDICTED: ubiquitin-like protein FUBI-like [Oreochromis niloticus]
1031	105245	gi|348531210	61.67	5	1	1	N	24324	PREDICTED: maleylacetoacetate isomerase-like isoform 1 [Oreochromis niloticus]
1031	105247	gi|348531212	61.67	5	1	1	N	24751	PREDICTED: maleylacetoacetate isomerase-like isoform 2 [Oreochromis niloticus]
998	105106	gi|348535760	61.66	3	1	1	N	62311	PREDICTED: leucine-rich repeat-containing protein 47-like [Oreochromis niloticus]
1014	105146	gi|348533872	61.66	4	1	1	N	34732	PREDICTED: 3-hydroxyisobutyrate dehydrogenase mitochondrial-like [Oreochromis niloticus]
1102	105678	gi|348511161	61.65	2	1	1	Y	56651	PREDICTED: phenylalanine--tRNA ligase alpha subunit-like [Oreochromis niloticus]
1009	105137	gi|348520270	61.65	2	1	1	N	98316	PREDICTED: splicing factor 3B subunit 2-like isoform X1 [Oreochromis niloticus]
1058	105346	gi|542199015	61.65	5	1	1	N	30790	PREDICTED: N-acylneuraminate-9-phosphatase-like isoform X1 [Oreochromis niloticus]
1058	105347	gi|542199013	61.65	5	1	1	N	31293	PREDICTED: N-acylneuraminate-9-phosphatase-like isoform X2 [Oreochromis niloticus]
1049	105320	gi|348502523	61.65	6	1	1	N	18023	PREDICTED: SUMO-conjugating enzyme UBC9-like isoform X1 [Oreochromis niloticus]
1049	105323	gi|542215821	61.65	6	1	1	N	18963	PREDICTED: SUMO-conjugating enzyme UBC9-like isoform X2 [Oreochromis niloticus]
1060	105351	gi|542254018	61.65	2	1	1	N	64203	PREDICTED: eukaryotic translation initiation factor 2A-like [Oreochromis niloticus]
1033	105248	gi|542226643	61.64	1	1	1	N	112725	PREDICTED: sodium/potassium-transporting ATPase subunit alpha-1-like [Oreochromis niloticus]
999	105108	gi|348539184	61.64	12	1	1	N	17059	PREDICTED: H/ACA ribonucleoprotein complex subunit 2-like protein-like [Oreochromis niloticus]
1000	105110	gi|348515683	61.63	5	1	1	N	34551	PREDICTED: pyridoxal kinase-like [Oreochromis niloticus]
1027	105234	gi|348536407	61.63	13	1	1	N	13489	PREDICTED: NADH dehydrogenase [ubiquinone] 1 alpha subcomplex subunit 5-like [Oreochromis niloticus]
1034	105249	gi|542231104	61.61	4	1	1	N	38258	PREDICTED: serine-threonine kinase receptor-associated protein-like [Oreochromis niloticus]
1021	105166	gi|542198637	61.61	2	1	1	N	55272	PREDICTED: UTP--glucose-1-phosphate uridylyltransferase-like isoform X3 [Oreochromis niloticus]
1021	105168	gi|348501644	61.61	2	1	1	N	56834	PREDICTED: UTP--glucose-1-phosphate uridylyltransferase-like isoform X1 [Oreochromis niloticus]
1037	105255	gi|542216369	61.59	3	1	1	N	41203	PREDICTED: zona pellucida sperm-binding protein 3 receptor-like isoform X6 [Oreochromis niloticus]
1037	105256	gi|542216367	61.59	3	1	1	N	41932	PREDICTED: zona pellucida sperm-binding protein 3 receptor-like isoform X5 [Oreochromis niloticus]
1037	105257	gi|542216365	61.59	3	1	1	N	44425	PREDICTED: zona pellucida sperm-binding protein 3 receptor-like isoform X4 [Oreochromis niloticus]
1037	105258	gi|542216363	61.59	3	1	1	N	44750	PREDICTED: zona pellucida sperm-binding protein 3 receptor-like isoform X3 [Oreochromis niloticus]
1037	105259	gi|542216359	61.59	3	1	1	N	45005	PREDICTED: zona pellucida sperm-binding protein 3 receptor-like isoform X1 [Oreochromis niloticus]
1003	105115	gi|348541671	61.58	7	1	1	N	23526	PREDICTED: high mobility group protein B1-like [Oreochromis niloticus]
1061	105353	gi|542244504	61.58	6	1	1	N	14819	PREDICTED: adenylate kinase 2 mitochondrial-like [Oreochromis niloticus]
1010	105138	gi|348519080	61.56	6	1	1	N	24702	PREDICTED: Sjoegren syndrome/scleroderma autoantigen 1 homolog [Oreochromis niloticus]
1022	105195	gi|542241811	61.56	4	1	1	N	42404	PREDICTED: abl interactor 2-like isoform X11 [Oreochromis niloticus]
1022	105196	gi|542218011	61.56	4	1	1	N	43097	PREDICTED: abl interactor 1-like isoform X10 [Oreochromis niloticus]
1022	105197	gi|542241809	61.56	4	1	1	N	43030	PREDICTED: abl interactor 2-like isoform X10 [Oreochromis niloticus]
1022	105198	gi|542218009	61.56	4	1	1	N	43724	PREDICTED: abl interactor 1-like isoform X9 [Oreochromis niloticus]
1022	105199	gi|542241807	61.56	4	1	1	N	46180	PREDICTED: abl interactor 2-like isoform X9 [Oreochromis niloticus]
1022	105200	gi|542218007	61.56	4	1	1	N	46807	PREDICTED: abl interactor 1-like isoform X8 [Oreochromis niloticus]
1022	105201	gi|542218005	61.56	4	1	1	N	47790	PREDICTED: abl interactor 1-like isoform X7 [Oreochromis niloticus]
1022	105202	gi|542241805	61.56	4	1	1	N	48936	PREDICTED: abl interactor 2-like isoform X8 [Oreochromis niloticus]
1022	105203	gi|542241803	61.56	4	1	1	N	49563	PREDICTED: abl interactor 2-like isoform X7 [Oreochromis niloticus]
1022	105204	gi|542241799	61.56	3	1	1	N	50378	PREDICTED: abl interactor 2-like isoform X5 [Oreochromis niloticus]
1022	105205	gi|542218019	61.56	3	1	1	N	52061	PREDICTED: abl interactor 1-like isoform X14 [Oreochromis niloticus]
1022	105206	gi|542218017	61.56	3	1	1	N	52688	PREDICTED: abl interactor 1-like isoform X13 [Oreochromis niloticus]
1022	105207	gi|542241797	61.56	3	1	1	N	52712	PREDICTED: abl interactor 2-like isoform X4 [Oreochromis niloticus]
1022	105208	gi|542241801	61.56	3	1	1	N	52948	PREDICTED: abl interactor 2-like isoform X6 [Oreochromis niloticus]
1022	105209	gi|542241795	61.56	3	1	1	N	52900	PREDICTED: abl interactor 2-like isoform X3 [Oreochromis niloticus]
1022	105210	gi|348531669	61.56	3	1	1	N	53527	PREDICTED: abl interactor 2-like isoform X1 [Oreochromis niloticus]
1022	105211	gi|542241793	61.56	3	1	1	N	54024	PREDICTED: abl interactor 2-like isoform X2 [Oreochromis niloticus]
1022	105212	gi|542218015	61.56	3	1	1	N	54876	PREDICTED: abl interactor 1-like isoform X12 [Oreochromis niloticus]
1022	105213	gi|348503550	61.56	3	1	1	N	55162	PREDICTED: abl interactor 1-like isoformX1 [Oreochromis niloticus]
1022	105214	gi|348503552	61.56	3	1	1	N	55788	PREDICTED: abl interactor 1-like isoformX2 [Oreochromis niloticus]
1022	105215	gi|542217999	61.56	3	1	1	N	56754	PREDICTED: abl interactor 1-like isoform X5 [Oreochromis niloticus]
1022	105216	gi|542218001	61.56	3	1	1	N	57977	PREDICTED: abl interactor 1-like isoform X6 [Oreochromis niloticus]
1022	105217	gi|542217997	61.56	3	1	1	N	59228	PREDICTED: abl interactor 1-like isoform X4 [Oreochromis niloticus]
1022	105218	gi|542217995	61.56	3	1	1	N	59854	PREDICTED: abl interactor 1-like isoform X3 [Oreochromis niloticus]
1087	105525	gi|348521302	61.55	3	1	1	N	31816	PREDICTED: enoyl-CoA hydratase domain-containing protein 3 mitochondrial-like [Oreochromis niloticus]
1062	105354	gi|542201173	61.54	1	1	1	N	79488	PREDICTED: glutamate carboxypeptidase 2-like isoform X2 [Oreochromis niloticus]
1062	105355	gi|348508314	61.54	1	1	1	N	83190	PREDICTED: glutamate carboxypeptidase 2-like isoform X1 [Oreochromis niloticus]
956	104963	gi|348522983	61.53	6	1	1	N	25437	PREDICTED: eukaryotic translation initiation factor 3 subunit K-like isoform X1 [Oreochromis niloticus]
956	104966	gi|542201739	61.53	6	1	1	N	25565	PREDICTED: eukaryotic translation initiation factor 3 subunit K-like isoform X2 [Oreochromis niloticus]
1030	105237	gi|348510957	61.53	7	1	1	N	17758	PREDICTED: neudesin-like [Oreochromis niloticus]
1059	105348	gi|348539990	61.51	10	1	1	N	10300	PREDICTED: putative 60S ribosomal protein L37a-like [Oreochromis niloticus]
1044	105297	gi|542200437	61.51	3	1	1	N	40439	PREDICTED: protein phosphatase 1B-like isoform X3 [Oreochromis niloticus]
1044	105299	gi|542207517	61.51	3	1	1	N	41745	PREDICTED: protein phosphatase 1A-like isoform X4 [Oreochromis niloticus]
1044	105300	gi|542207515	61.51	3	1	1	N	41784	PREDICTED: protein phosphatase 1A-like isoform X3 [Oreochromis niloticus]
1044	105301	gi|542192665	61.51	3	1	1	N	41554	PREDICTED: protein phosphatase 1B isoform X2 [Oreochromis niloticus]
1044	105302	gi|348531174	61.51	3	1	1	N	42504	PREDICTED: protein phosphatase 1A-like isoform X1 [Oreochromis niloticus]
1044	105303	gi|542207511	61.51	3	1	1	N	42740	PREDICTED: protein phosphatase 1A-like isoform X2 [Oreochromis niloticus]
1044	105304	gi|348501858	61.51	2	1	1	N	43774	PREDICTED: protein phosphatase 1B-like isoform X1 [Oreochromis niloticus]
1044	105315	gi|348508530	61.5	2	1	1	N	52332	PREDICTED: protein phosphatase 1B isoform X1 [Oreochromis niloticus]
1068	105368	gi|348541783	61.5	2	1	1	N	51268	PREDICTED: protein kinase C alpha type-like [Oreochromis niloticus]
1068	105369	gi|348537864	61.5	2	1	1	N	76971	PREDICTED: protein kinase C alpha type-like isoform X1 [Oreochromis niloticus]
1068	105370	gi|542249695	61.5	2	1	1	N	78200	PREDICTED: protein kinase C alpha type-like isoform X2 [Oreochromis niloticus]
1080	105448	gi|542173649	61.49	1	1	1	N	105690	PREDICTED: neutral alpha-glucosidase AB-like isoform X3 [Oreochromis niloticus]
1080	105449	gi|542173646	61.49	1	1	1	N	107415	PREDICTED: neutral alpha-glucosidase AB-like isoform X2 [Oreochromis niloticus]
1080	105450	gi|542173642	61.49	1	1	1	N	108194	PREDICTED: neutral alpha-glucosidase AB-like isoform X1 [Oreochromis niloticus]
1035	105250	gi|348530442	61.47	7	1	1	N	17948	PREDICTED: ubiquitin-like protein 4A-like [Oreochromis niloticus]
1079	105447	gi|348519970	61.45	3	1	1	Y	30221	PREDICTED: eukaryotic translation initiation factor 3 subunit F-like [Oreochromis niloticus]
1025	105225	gi|348543379	61.44	5	1	1	N	33339	PREDICTED: alpha-soluble NSF attachment protein-like isoform X1 [Oreochromis niloticus]
1025	105226	gi|542201606	61.44	5	1	1	N	34818	PREDICTED: alpha-soluble NSF attachment protein-like isoform X3 [Oreochromis niloticus]
1025	105227	gi|542201604	61.44	5	1	1	N	37289	PREDICTED: alpha-soluble NSF attachment protein-like isoform X2 [Oreochromis niloticus]
1056	105337	gi|348533864	61.41	3	1	1	N	54220	PREDICTED: probable serine carboxypeptidase CPVL-like [Oreochromis niloticus]
1082	105460	gi|542254645	61.39	2	1	1	N	50737	PREDICTED: ruvB-like 2-like isoform X3 [Oreochromis niloticus]
1024	105223	gi|348520372	61.37	12	1	1	N	11828	PREDICTED: U6 snRNA-associated Sm-like protein LSm3-like [Oreochromis niloticus]
959	105412	gi|542204370	61.37	2	1	1	N	51018	PREDICTED: CUGBP Elav-like family member 2-like isoform X4 [Oreochromis niloticus]
959	105415	gi|542204368	61.37	2	1	1	N	50987	PREDICTED: CUGBP Elav-like family member 2-like isoform X3 [Oreochromis niloticus]
959	105430	gi|348545314	61.35	2	1	1	N	54776	PREDICTED: CUGBP Elav-like family member 1-like isoformX1 [Oreochromis niloticus]
959	105431	gi|542262374	61.35	2	1	1	N	54847	PREDICTED: CUGBP Elav-like family member 1-like isoform X6 [Oreochromis niloticus]
959	105432	gi|542204364	61.34	2	1	1	N	55122	PREDICTED: CUGBP Elav-like family member 2-like isoform X1 [Oreochromis niloticus]
959	105433	gi|542204366	61.34	2	1	1	N	55466	PREDICTED: CUGBP Elav-like family member 2-like isoform X2 [Oreochromis niloticus]
959	104979	gi|348513017	61.34	2	1	1	N	56397	PREDICTED: CUGBP Elav-like family member 2-like isoform X1 [Oreochromis niloticus]
959	104980	gi|542222924	61.34	2	1	1	N	56496	PREDICTED: CUGBP Elav-like family member 2-like isoform X2 [Oreochromis niloticus]
959	105434	gi|542262367	61.33	1	1	1	N	57644	PREDICTED: CUGBP Elav-like family member 1-like isoform X3 [Oreochromis niloticus]
1078	105446	gi|348505116	61.36	1	1	1	N	64336	PREDICTED: asparagine--tRNA ligase cytoplasmic-like [Oreochromis niloticus]
1020	105164	gi|542217237	61.36	5	1	1	N	47160	PREDICTED: sarcolemmal membrane-associated protein-like isoform X5 [Oreochromis niloticus]
1013	105142	gi|542214876	61.35	1	1	1	N	215323	PREDICTED: integrin beta-4-like isoform X1 [Oreochromis niloticus]
1073	105409	gi|542231242	61.27	3	1	1	N	31807	PREDICTED: succinate dehydrogenase [ubiquinone] iron-sulfur subunit mitochondrial-like [Oreochromis niloticus]
1073	105410	gi|348507865	61.27	3	1	1	N	31995	PREDICTED: succinate dehydrogenase [ubiquinone] iron-sulfur subunit mitochondrial-like [Oreochromis niloticus]
1099	105664	gi|348523305	61.25	4	1	1	N	28341	PREDICTED: coiled-coil-helix-coiled-coil-helix domain-containing protein 6 mitochondrial-like isoform X1 [Oreochromis niloticus]
1099	105666	gi|542231195	61.25	3	1	1	N	29204	PREDICTED: coiled-coil-helix-coiled-coil-helix domain-containing protein 6 mitochondrial-like isoform X2 [Oreochromis niloticus]
1091	105559	gi|542197872	61.2	6	1	1	Y	12608	PREDICTED: eukaryotic translation initiation factor 4E-binding protein 1-like isoform X3 [Oreochromis niloticus]
955	104943	gi|542249412	61.17	2	1	1	N	48480	PREDICTED: acyl-coenzyme A thioesterase 9 mitochondrial-like isoform X2 [Oreochromis niloticus]
955	104944	gi|542249410	61.17	2	1	1	N	49462	PREDICTED: acyl-coenzyme A thioesterase 9 mitochondrial-like isoform X1 [Oreochromis niloticus]
1160	111855	gi|442627686	61.09	3	1	1	N	68376	vacuolar H[+] ATPase subunit 68-1 isoform B [Drosophila melanogaster]
1160	111856	gi|442627681	61.09	3	1	1	N	68302	V-ATPase 69 kDa subunit 2 isoform F [Drosophila melanogaster]
943	104817	gi|348512048	60.88	7	1	1	N	19241	PREDICTED: N-alpha-acetyltransferase 50-like isoform X1 [Oreochromis niloticus]
943	104818	gi|542193843	60.88	7	1	1	N	19328	PREDICTED: N-alpha-acetyltransferase 50-like isoform X2 [Oreochromis niloticus]
1103	105679	gi|348542758	60.8	4	1	1	N	24621	PREDICTED: platelet-activating factor acetylhydrolase IB subunit gamma-like [Oreochromis niloticus]
1098	105659	gi|348534727	60.66	1	1	1	N	73239	PREDICTED: cleft lip and palate transmembrane protein 1 homolog [Oreochromis niloticus]
942	104815	gi|348511422	60.33	3	1	1	N	51007	PREDICTED: polymerase delta-interacting protein 3-like [Oreochromis niloticus]
944	104824	gi|542223875	60.17	1	1	1	N	107881	PREDICTED: ankycorbin-like isoform X2 [Oreochromis niloticus]
944	104825	gi|542223873	60.17	1	1	1	N	111107	PREDICTED: ankycorbin-like isoform X1 [Oreochromis niloticus]
947	104839	gi|348517837	60.09	6	1	1	N	29407	PREDICTED: putative ATP-dependent Clp protease proteolytic subunit mitochondrial-like isoform X1 [Oreochromis niloticus]
1157	111668	gi|20130249	59.98	7	1	1	N	22199	CG2852 [Drosophila melanogaster]
1008	105136	gi|542195053	59.98	2	1	1	N	66948	PREDICTED: drebrin-like [Oreochromis niloticus]
1017	105154	gi|542254128	59.98	2	1	1	N	67197	PREDICTED: NF-kappa-B essential modulator-like isoform X4 [Oreochromis niloticus]
1017	105155	gi|542254126	59.98	2	1	1	N	69103	PREDICTED: NF-kappa-B essential modulator-like isoform X3 [Oreochromis niloticus]
1017	105156	gi|542254122	59.98	2	1	1	N	70733	PREDICTED: NF-kappa-B essential modulator-like isoform X1 [Oreochromis niloticus]
1028	105235	gi|348532624	59.98	5	1	1	N	38335	PREDICTED: ATPase asna1-like isoform X1 [Oreochromis niloticus]
1029	105236	gi|348521448	59.98	7	1	1	N	22286	PREDICTED: chromobox protein homolog 5-like [Oreochromis niloticus]
1023	105221	gi|348544406	59.98	5	1	1	N	25142	PREDICTED: grancalcin-like [Oreochromis niloticus]
1036	105251	gi|542205672	59.98	1	1	1	N	145871	PREDICTED: PERQ amino acid-rich with GYF domain-containing protein 2-like isoform X4 [Oreochromis niloticus]
1036	105252	gi|542205670	59.98	1	1	1	N	148058	PREDICTED: PERQ amino acid-rich with GYF domain-containing protein 2-like isoform X3 [Oreochromis niloticus]
1036	105253	gi|542205668	59.98	1	1	1	N	149548	PREDICTED: PERQ amino acid-rich with GYF domain-containing protein 2-like isoform X2 [Oreochromis niloticus]
1036	105254	gi|542205666	59.98	1	1	1	N	152343	PREDICTED: PERQ amino acid-rich with GYF domain-containing protein 2-like isoform X1 [Oreochromis niloticus]
1039	105262	gi|542222515	59.98	2	1	1	N	83364	PREDICTED: tRNA (cytosine(34)-C(5))-methyltransferase-like isoform X2 [Oreochromis niloticus]
1039	105263	gi|542222513	59.98	2	1	1	N	87455	PREDICTED: tRNA (cytosine(34)-C(5))-methyltransferase-like isoform X1 [Oreochromis niloticus]
1032	105246	gi|348537620	59.97	7	1	1	N	16476	PREDICTED: eukaryotic translation initiation factor 1A X-chromosomal-like [Oreochromis niloticus]
1047	105316	gi|348505725	59.97	15	1	1	N	11569	PREDICTED: UPF0444 transmembrane protein C12orf23 homolog [Oreochromis niloticus]
1048	105317	gi|542231057	59.97	1	1	1	N	121643	PREDICTED: regulator of nonsense transcripts 1-like isoform X2 [Oreochromis niloticus]
1048	105318	gi|348523131	59.97	1	1	1	N	121700	PREDICTED: regulator of nonsense transcripts 1-like isoform X1 [Oreochromis niloticus]
1048	105319	gi|348500490	59.97	1	1	1	N	122725	PREDICTED: regulator of nonsense transcripts 1-like isoform X1 [Oreochromis niloticus]
1051	105329	gi|542253190	59.97	3	1	1	N	56812	PREDICTED: coatomer subunit delta-like [Oreochromis niloticus]
1055	105334	gi|348532630	59.96	3	1	1	N	33974	PREDICTED: pyrroline-5-carboxylate reductase 2-like [Oreochromis niloticus]
1050	105328	gi|348537895	59.96	5	1	1	N	22499	PREDICTED: flavin reductase (NADPH)-like [Oreochromis niloticus]
1046	105314	gi|348539724	59.96	7	1	1	N	13438	PREDICTED: proteasome assembly chaperone 4-like [Oreochromis niloticus]
1057	105338	gi|348507711	59.96	5	1	1	N	20672	PREDICTED: protein canopy homolog 2-like [Oreochromis niloticus]
1053	105331	gi|542262455	59.96	3	1	1	N	38868	PREDICTED: leukocyte elastase inhibitor-like isoform X2 [Oreochromis niloticus]
1053	105333	gi|348545352	59.96	3	1	1	N	43075	PREDICTED: leukocyte elastase inhibitor-like isoform X1 [Oreochromis niloticus]
1053	105336	gi|542262457	59.96	2	1	1	N	46779	PREDICTED: leukocyte elastase inhibitor-like isoform X3 [Oreochromis niloticus]
1063	105356	gi|348535411	59.96	3	1	1	N	42887	PREDICTED: S-adenosylmethionine synthase isoform type-2-like [Oreochromis niloticus]
1066	105364	gi|542238720	59.96	1	1	1	N	108022	PREDICTED: general vesicular transport factor p115-like isoform X4 [Oreochromis niloticus]
1064	105361	gi|542229448	59.95	2	1	1	N	51089	PREDICTED: LOW QUALITY PROTEIN: eukaryotic translation initiation factor 5-like [Oreochromis niloticus]
1174	104925	gi|542188278	59.95	1	1	1	N	120660	PREDICTED: zinc finger protein 862-like isoform X4 [Oreochromis niloticus]
1067	105365	gi|348513689	59.95	1	1	1	N	113263	PREDICTED: NAD(P) transhydrogenase mitochondrial isoform X1 [Oreochromis niloticus]
1065	105362	gi|348530746	59.95	3	1	1	N	35090	PREDICTED: aminoacyl tRNA synthase complex-interacting multifunctional protein 2-like isoform X1 [Oreochromis niloticus]
1065	105363	gi|542240824	59.95	3	1	1	N	35421	PREDICTED: aminoacyl tRNA synthase complex-interacting multifunctional protein 2-like isoform X2 [Oreochromis niloticus]
1069	105377	gi|542204209	59.94	1	1	1	N	188501	PREDICTED: SH3 and multiple ankyrin repeat domains protein 3-like [Oreochromis niloticus]
1070	105380	gi|348534911	59.93	2	1	1	N	56592	PREDICTED: signal transducing adapter molecule 2-like [Oreochromis niloticus]
1071	105381	gi|542260585	59.93	2	1	1	N	60625	PREDICTED: rap1 GTPase-GDP dissociation stimulator 1-like isoform X2 [Oreochromis niloticus]
1071	105382	gi|542260582	59.93	2	1	1	N	65918	PREDICTED: rap1 GTPase-GDP dissociation stimulator 1-like isoform X1 [Oreochromis niloticus]
1074	105413	gi|542226542	59.9	2	1	1	N	48044	PREDICTED: basic leucine zipper and W2 domain-containing protein 1-A-like [Oreochromis niloticus]
1074	105414	gi|348511687	59.9	2	1	1	N	48153	PREDICTED: basic leucine zipper and W2 domain-containing protein 1-A-like [Oreochromis niloticus]
958	104975	gi|542169922	59.89	3	1	1	N	58807	PREDICTED: neurofilament heavy polypeptide-like [Oreochromis niloticus]
1077	105441	gi|348544303	59.88	11	1	1	N	11870	PREDICTED: prothymosin alpha-like [Oreochromis niloticus]
1075	105418	gi|348536050	59.86	2	1	1	N	55713	PREDICTED: F-box-like/WD repeat-containing protein TBL1X-like isoform X1 [Oreochromis niloticus]
1075	105419	gi|542204773	59.86	2	1	1	N	55436	PREDICTED: F-box-like/WD repeat-containing protein TBL1XR1-like isoform X2 [Oreochromis niloticus]
1075	105427	gi|542223397	59.86	2	1	1	N	55635	PREDICTED: F-box-like/WD repeat-containing protein TBL1XR1-like isoform X2 [Oreochromis niloticus]
1075	105429	gi|542246960	59.86	2	1	1	N	59492	PREDICTED: F-box-like/WD repeat-containing protein TBL1X-like isoform X2 [Oreochromis niloticus]
1076	105439	gi|348520487	59.86	2	1	1	N	49745	PREDICTED: cysteine desulfurase mitochondrial-like [Oreochromis niloticus]
1081	105459	gi|348513653	59.81	3	1	1	Y	35726	PREDICTED: annexin A4-like [Oreochromis niloticus]
1072	105405	gi|542221712	59.79	1	1	1	N	144438	PREDICTED: collagen alpha-2(V) chain-like [Oreochromis niloticus]
951	104912	gi|348510419	59.77	6	1	1	N	41916	PREDICTED: isocitrate dehydrogenase [NAD] subunit beta mitochondrial-like isoform X1 [Oreochromis niloticus]
951	104913	gi|542221306	59.77	6	1	1	N	42618	PREDICTED: isocitrate dehydrogenase [NAD] subunit beta mitochondrial-like isoform X2 [Oreochromis niloticus]
1158	111836	gi|17648041	59.74	5	1	1	N	36160	Trip1 [Drosophila melanogaster]
1083	105481	gi|542208967	59.64	3	1	1	N	46094	PREDICTED: methionine aminopeptidase 1-like [Oreochromis niloticus]
1105	105702	gi|542254585	59.63	1	1	1	N	81886	PREDICTED: muscle M-line assembly protein unc-89-like [Oreochromis niloticus]
1115	105839	gi|542260837	59.6	1	1	1	N	73883	PREDICTED: LOW QUALITY PROTEIN: splicing factor 1-like [Oreochromis niloticus]
1341	105492	gi|348505862	59.5	3	1	1	N	37799	PREDICTED: annexin A2-A-like isoform X1 [Oreochromis niloticus]
1106	105712	gi|348519190	59.43	3	1	1	N	26271	PREDICTED: cytochrome b-c1 complex subunit Rieske mitochondrial-like [Oreochromis niloticus]
1106	105720	gi|348545418	59.35	3	1	1	N	29543	PREDICTED: cytochrome b-c1 complex subunit Rieske mitochondrial-like [Oreochromis niloticus]
1092	105595	gi|542216989	59.42	4	1	1	N	18141	PREDICTED: cellular nucleic acid-binding protein-like isoform X2 [Oreochromis niloticus]
1092	105596	gi|348502965	59.4	4	1	1	N	18327	PREDICTED: cellular nucleic acid-binding protein-like isoform X1 [Oreochromis niloticus]
957	104964	gi|348524396	59.4	2	1	1	N	61944	PREDICTED: beta-hexosaminidase subunit beta-like isoform 1 [Oreochromis niloticus]
957	104965	gi|348524398	59.4	2	1	1	N	62239	PREDICTED: beta-hexosaminidase subunit beta-like isoform 2 [Oreochromis niloticus]
1086	105509	gi|542180887	59.32	7	1	1	N	17874	PREDICTED: transcription factor MafK-like isoform X3 [Oreochromis niloticus]
1110	105787	gi|542192982	59.29	0	1	1	Y	237593	PREDICTED: LOW QUALITY PROTEIN: HEAT repeat-containing protein 1-like [Oreochromis niloticus]
1085	105507	gi|348520732	59.28	1	1	1	N	74994	PREDICTED: uncharacterized protein LOC100709251 [Oreochromis niloticus]
1342	105520	gi|542242353	59.19	2	1	1	N	52003	PREDICTED: serine/threonine-protein phosphatase 2B catalytic subunit alpha isoform-like isoform X5 [Oreochromis niloticus]
1088	105547	gi|542193188	59.03	0	1	1	Y	258196	PREDICTED: supervillin-like isoform X3 [Oreochromis niloticus]
1088	105548	gi|542193184	59.02	0	1	1	Y	259680	PREDICTED: supervillin-like isoform X1 [Oreochromis niloticus]
910	104854	gi|542227541	59.02	0	1	1	N	200793	PREDICTED: protein PRRC2A-like isoform X2 [Oreochromis niloticus]
910	104855	gi|348519481	59.01	0	1	1	N	202730	PREDICTED: protein PRRC2A-like isoform X1 [Oreochromis niloticus]
1159	111838	gi|22026816	59.02	4	1	1	N	26543	adenylate kinase-2 [Drosophila melanogaster]
1112	105808	gi|542228038	58.95	1	1	1	N	76242	PREDICTED: NADH-ubiquinone oxidoreductase 75 kDa subunit mitochondrial-like isoform X4 [Oreochromis niloticus]
1112	105809	gi|348536897	58.87	1	1	1	N	79095	PREDICTED: NADH-ubiquinone oxidoreductase 75 kDa subunit mitochondrial-like [Oreochromis niloticus]
1112	105811	gi|348519643	58.85	1	1	1	N	80068	PREDICTED: NADH-ubiquinone oxidoreductase 75 kDa subunit mitochondrial-like isoformX2 [Oreochromis niloticus]
1112	105814	gi|542228035	58.82	1	1	1	N	81546	PREDICTED: NADH-ubiquinone oxidoreductase 75 kDa subunit mitochondrial-like isoform X3 [Oreochromis niloticus]
1089	105554	gi|542199975	58.84	2	1	1	N	43040	PREDICTED: urokinase-type plasminogen activator-like [Oreochromis niloticus]
1090	105557	gi|348543650	58.83	4	1	1	N	23202	PREDICTED: high mobility group protein B2-like isoform 1 [Oreochromis niloticus]
961	105026	gi|348541635	58.61	1	1	1	Y	175337	PREDICTED: rho-associated protein kinase 2-like [Oreochromis niloticus]
1084	105495	gi|542252392	58.37	1	1	1	Y	75454	PREDICTED: formin binding protein 1-like isoform X2 [Oreochromis niloticus]
1084	105498	gi|542252390	58.22	1	1	1	Y	82265	PREDICTED: formin binding protein 1-like isoform X1 [Oreochromis niloticus]
954	104939	gi|348507964	58.09	6	1	1	N	17298	PREDICTED: prefoldin subunit 5-like isoform X1 [Oreochromis niloticus]
954	104940	gi|542184813	58.09	5	1	1	N	21792	PREDICTED: prefoldin subunit 5-like isoform X2 [Oreochromis niloticus]
1093	105604	gi|542176806	58.01	2	1	1	N	58769	PREDICTED: LOW QUALITY PROTEIN: serine/threonine-protein kinase RIO3 [Oreochromis niloticus]
1094	105615	gi|348511978	57.88	8	1	1	N	12501	PREDICTED: transcription elongation factor B polypeptide 1-like [Oreochromis niloticus]
913	104947	gi|348509323	57.71	2	1	1	Y	63198	PREDICTED: peptidyl-prolyl cis-trans isomerase FKBP10-like [Oreochromis niloticus]
973	105610	gi|542261404	57.63	2	1	1	Y	32952	PREDICTED: uncharacterized protein LOC102081525 isoform X1 [Oreochromis niloticus]
901	104951	gi|542170503	57.44	0	1	1	Y	213203	PREDICTED: myotubularin-related protein 13-like isoform X2 [Oreochromis niloticus]
901	105624	gi|542203719	57.24	0	1	1	Y	216071	PREDICTED: myotubularin-related protein 5-like isoform X3 [Oreochromis niloticus]
1095	105634	gi|348529963	57.39	7	1	1	N	12227	PREDICTED: ATPase inhibitor A mitochondrial-like [Oreochromis niloticus]
966	105453	gi|542215218	57.34	8	1	1	N	21719	PREDICTED: transcription factor MafF-like isoform X1 [Oreochromis niloticus]
966	105454	gi|542215216	57.34	7	1	1	N	23152	PREDICTED: transcription factor MafF-like isoform X2 [Oreochromis niloticus]
966	105640	gi|542215222	57.34	9	1	1	N	17778	PREDICTED: transcription factor MafF-like isoform X4 [Oreochromis niloticus]
1096	105643	gi|348524366	57.26	3	1	1	Y	33685	PREDICTED: small glutamine-rich tetratricopeptide repeat-containing protein beta-like [Oreochromis niloticus]
1097	105655	gi|542225516	56.87	2	1	1	Y	80948	PREDICTED: A-kinase anchor protein 17A-like isoform X3 [Oreochromis niloticus]
1344	105668	gi|542229698	56.59	4	1	1	N	45251	PREDICTED: protein DDI1 homolog 2-like isoform X1 [Oreochromis niloticus]
1100	105670	gi|542239803	56.52	2	1	1	N	66937	PREDICTED: transcription initiation factor TFIID subunit 4B-like [Oreochromis niloticus]
1101	105674	gi|542227149	56.48	1	1	1	N	103195	PREDICTED: SH3 and PX domain-containing protein 2B-like isoform X2 [Oreochromis niloticus]
1104	105689	gi|542197835	55.51	1	1	1	N	108343	PREDICTED: AP-1 complex subunit beta-1 isoform X6 [Oreochromis niloticus]
1104	105691	gi|542197827	55.5	1	1	1	N	110394	PREDICTED: AP-1 complex subunit beta-1 isoform X2 [Oreochromis niloticus]
963	105043	gi|348544871	55.46	1	1	1	N	56571	PREDICTED: UTP--glucose-1-phosphate uridylyltransferase isoform X1 [Oreochromis niloticus]
1108	105728	gi|542243961	54.87	1	1	1	N	216297	PREDICTED: C-myc promoter-binding protein-like isoform X3 [Oreochromis niloticus]
1119	105858	gi|542217963	54.41	1	1	1	N	61507	PREDICTED: mediator of RNA polymerase II transcription subunit 1-like isoform X3 [Oreochromis niloticus]
1119	105861	gi|542217961	54.33	1	1	1	N	62262	PREDICTED: mediator of RNA polymerase II transcription subunit 1-like isoform X2 [Oreochromis niloticus]
1119	105872	gi|348503297	53.95	1	1	1	N	65898	PREDICTED: mediator of RNA polymerase II transcription subunit 1-like isoform X1 [Oreochromis niloticus]
911	104860	gi|542249329	53.81	1	1	1	Y	180540	PREDICTED: trichohyalin-like isoform X6 [Oreochromis niloticus]
911	105007	gi|542249327	51.64	1	1	1	Y	206443	PREDICTED: trichohyalin-like isoform X5 [Oreochromis niloticus]
911	105010	gi|542249319	51.56	1	1	1	Y	207203	PREDICTED: trichohyalin-like isoform X1 [Oreochromis niloticus]
1109	105729	gi|542229310	53.64	2	1	1	Y	46019	PREDICTED: neurofilament light polypeptide-like [Oreochromis niloticus]
1107	105719	gi|542180322	52.76	1	1	1	N	62962	PREDICTED: syntaxin-binding protein 2 isoform X3 [Oreochromis niloticus]
1346	105773	gi|542195315	52.51	0	1	1	N	221793	PREDICTED: kinesin family member 13A [Oreochromis niloticus]
891	105775	gi|542199376	52.11	1	2	2	Y	221566	PREDICTED: HEAT repeat-containing protein 5B isoform X2 [Oreochromis niloticus]
891	105776	gi|542199374	52.11	1	2	2	Y	223210	PREDICTED: HEAT repeat-containing protein 5B isoform X1 [Oreochromis niloticus]
1111	105789	gi|542200414	51.69	1	1	1	N	170558	PREDICTED: centrosomal protein of 170 kDa isoform X7 [Oreochromis niloticus]
1111	105791	gi|542200406	51.69	1	1	1	N	176868	PREDICTED: centrosomal protein of 170 kDa isoform X3 [Oreochromis niloticus]
962	105039	gi|542252942	51.62	0	1	1	N	183939	PREDICTED: telomerase-binding protein EST1A-like isoform X2 [Oreochromis niloticus]
962	105040	gi|542252940	51.62	0	1	1	N	184125	PREDICTED: telomerase-binding protein EST1A-like isoform X1 [Oreochromis niloticus]
1347	105795	gi|348521804	51.56	3	1	1	Y	43423	PREDICTED: endoplasmic reticulum-Golgi intermediate compartment protein 3-like isoform 2 [Oreochromis niloticus]
1348	105804	gi|542225851	51.11	1	1	1	Y	74583	PREDICTED: recQ-mediated genome instability protein 1-like isoform X2 [Oreochromis niloticus]
1113	105818	gi|348538106	50.78	1	1	1	Y	147487	PREDICTED: kinesin family member 16B isoform X1 [Oreochromis niloticus]
1114	105831	gi|542201455	50.19	0	1	1	N	256073	PREDICTED: UPF0378 protein KIAA0100-like isoform X1 [Oreochromis niloticus]
