# Supplementary material for: Derivation and Osmotolerance Characterization of Three Immortalized Tilapia (Oreochromis mossambicus) Cell Lines
Source: PLoS One. 2014 May 5;9(5):e95919. doi: 10.1371/journal.pone.0095919 (PMC4010420; doi:10.1371/journal.pone.0095919)
Supplement: File S4 — Information for corresponding peptides of all proteins identified in OmB and OmL cell lines. Peptide data for each cell line are separated on different tabs. (XLSX) [file pone.0095919.s004.xlsx]

## Sheet: OmL peptides
Protein Group	Protein ID	Protein Accession	Peptide	Unique	Scan	m/z	RT	Mass	ppm	#Spec	Score (%)	Engines	[P]EAKS	[M]ascot	[X]!Tandem	Start	End	PTM
1	116091	gi|542222208	K.TQEVLASPQPSASAPVLR.S	Y	F3:11467	926.006	61.93	1849.99	4.3	8	99.95	PMX	90.16	84.36	2.2e-13	1086	1103	N
1	116091	gi|542222208	R.HNTGLSLLEAQAASGFIVDPVR.N	Y	F7:18736	765.742	100.24	2294.2	0.9	1	99.95	PMX	89.62	73.37	1.1e-16	3419	3440	N
1	116091	gi|542222208	R.AKADETQLSPVSK.G	Y	F7:5942	687.369	33.45	1372.72	3.2	6	99.95	PMX	96.46	68.61	2.6e-13	606	618	N
1	116091	gi|542222208	K.YLQGSSSIAGLYLEPTKEK.L	Y	F7:13857	695.371	74.24	2083.08	3.6	5	99.95	PMX	76.05	68.01	2.6e-12	3387	3405	N
1	116091	gi|542222208	K.DMMRPGPALNLLEAQAGTGYLVDPVHNQK.Y	Y	F33:18001	1045.86	97.06	3134.56	-3.6	5	99.95	PMX	105.43	67.09	2.2e-16	3084	3112	N
1	116091	gi|542222208	R.AVVGYKDPYTGGK.I	Y	F33:7396	677.855	40.86	1353.69	2.1	3	99.95	PMX	85.89	76.23	3e-09	2811	2823	N
1	116091	gi|542222208	R.LEDLLQDAAEEKEQLNEFK.T	Y	F3:16542	754.713	88.38	2261.11	4.2	7	99.95	PMX	64.19	62.66	1.7e-10	791	809	N
1	116091	gi|542222208	R.GFIDQNALETYR.A	Y	F7:13522	713.853	72.51	1425.69	2.3	7	99.95	PMX	79.89	64.8	3.3e-09	4242	4253	N
1	116091	gi|542222208	K.EHAMPLLEAQIVSGGIIDPVK.S	Y	F3:18804	739.737	100.61	2216.19	0.8	2	99.95	PMX	100.63	56.18	1.6e-15	3496	3516	N
1	116091	gi|542222208	K.TLAQEEAEKQKEEAER.E	Y	F25:6496	630.315	36.42	1887.92	2.8	5	99.95	PMX	73.34	60.13	1.3e-08	1695	1710	N
1	116091	gi|542222208	R.LHETEIATQEK.L	Y	F25:6197	649.833	34.89	1297.65	0.5	6	99.95	PMX	96.6	60.72	2e-08	2447	2457	N
1	116091	gi|542222208	R.LRQIAEDDLNQQR.A	Y	F3:7634	799.921	42.28	1597.82	6.6	4	99.95	PMX	85.04	53.29	2e-09	2323	2335	N
1	116091	gi|542222208	R.FLEVQYLTGGLIEPDVEGR.V	Y	F25:19839	712.369	107.27	2134.09	-4.4	5	99.95	PMX	67.42	49.68	1.7e-09	4422	4440	N
1	116091	gi|542222208	K.TVYNGQNVGDVVDGIDKKPDLLAFDGIR.D	Y	F25:17328	1006.86	93.25	3017.55	0.9	9	99.95	PMX	78.55	48.15	8.7e-10	2662	2689	N
1	116091	gi|542222208	K.LLAEEAENMR.K	Y	F25:9331	588.294	50.88	1174.57	6.4	8	99.95	PMX	64.99	51.9	4.6e-08	2295	2304	N
1	116091	gi|542222208	R.AGNLSITEFADMLSGNMGGFR.S	Y	F7:23242	730.009	125.57	2187.01	-2.3	8	99.95	PMX	94.59	51.65	6.5e-08	4254	4274	N
1	116091	gi|542222208	K.GYFDPSTQEPLTYSELMAR.C	Y	F7:17188	1103.01	91.85	2204.01	0.4	4	99.95	PMX	78.84	45.16	2.8e-10	2890	2908	N
1	116091	gi|542222208	R.LKNEVAAAQQQR.K	Y	F33:5222	678.374	29.78	1354.73	1.2	2	99.95	PMX	77.02	45.95	1.4e-08	1778	1789	N
1	116091	gi|542222208	K.KGLIEHDHAIR.V	Y	F3:5646	644.86	32.2	1287.7	0.8	1	99.95	PMX	70.68	43.68	3.9e-09	2832	2842	N
1	116091	gi|542222208	K.QKEMAEEELER.Q	Y	F25:7114	696.332	39.54	1390.64	6.1	4	99.95	PMX	50.19	50.18	1.5e-07	1725	1735	N
1	116091	gi|542222208	R.RIDNAEWGSDLPSMESQLGSHR.G	Y	F33:13654	829.058	73.6	2484.14	2.6	2	99.95	PMX	73.66	42.02	1.7e-10	569	590	N
1	116091	gi|542222208	R.QKTAAEEEAANQAK.A	Y	F7:4840	744.868	27.98	1487.72	-0.3	3	99.95	PMX	67.5	43.79	1.3e-07	2147	2160	N
1	116091	gi|542222208	K.GLIEHDHAIR.V	Y	F3:6353	580.817	35.77	1159.61	8.2	3	99.95	PMX	79.94	63.81	3.6e-06	2833	2842	N
1	116091	gi|542222208	R.AVTGYKDPYSGK.I	N	F33:6149	643.327	34.37	1284.63	3.5	5	99.95	PMX	63.21	49.29	5.7e-07	3802	3813	N
1	116091	gi|542222208	K.IAAAEEEAAR.Q	Y	F3:5583	515.764	31.88	1029.51	4	5	99.95	PMX	64.6	62.27	3.2e-06	2032	2041	N
1	116091	gi|542222208	K.KIAAAEEEAAR.Q	Y	F3:5342	579.808	30.68	1157.6	-2.3	3	99.95	PMX	46.81	38.93	1.8e-09	2031	2041	N
1	116091	gi|542222208	K.GRPELDDVTLR.Y	Y	F33:9531	635.842	52	1269.67	1.4	4	99.95	PMX	63.49	40.4	3.3e-07	544	554	N
1	116091	gi|542222208	R.IIDLETYNLLK.Q	Y	F3:17528	667.883	93.67	1333.75	1.8	4	99.95	PMX	65.64	54.02	1.3e-06	3693	3703	N
1	116091	gi|542222208	R.TKIEEEIHLIR.I	N	F7:10939	690.896	59.16	1379.78	0.5	5	99.95	PMX	79.07	52.68	1.4e-06	1487	1497	N
1	116091	gi|542222208	R.LQVSQLSEAQAR.A	Y	F33:8847	665.362	48.47	1328.7	3.9	7	99.95	PMX	69.45	63.72	3.9e-05	2417	2428	N
1	116091	gi|542222208	R.VLEAQLATGGIIDPINSHRVPTETAYK.Q	Y	F3:14667	965.19	78.45	2892.53	5.2	6	99.95	PMX	51.31	35.41	6.4e-09	2843	2869	N
1	116091	gi|542222208	K.TLQATMDAALSK.Q	Y	F7:12498	625.329	67.17	1248.64	4	5	99.95	PMX	70.23	35.2	7.9e-08	2577	2588	N
1	116091	gi|542222208	K.SQQVDEALHSR.T	Y	F33:5806	635.313	32.63	1268.61	1.2	4	99.95	PMX	67.59	45.91	2.4e-06	1476	1486	N
1	116091	gi|542222208	R.YSELMTLTSQYIK.F	Y	F7:17141	788.9	91.59	1575.79	0.1	7	99.95	PMX	83.17	36.4	1e-06	1362	1374	N
1	116091	gi|542222208	K.ENLTYSQLFDR.C	Y	F25:14067	693.34	75.57	1384.66	2.7	5	99.95	PMX	65.22	40.4	3.7e-06	3225	3235	N
1	116091	gi|542222208	R.AVTGYRDPYTGK.T	Y	F25:7206	664.339	40.03	1326.66	5.3	5	99.95	PMX	56.24	31.62	4.1e-07	3138	3149	N
1	116091	gi|542222208	R.NLESLHAFVSAATK.E	Y	F3:14367	744.4	76.89	1486.78	4.7	2	99.95	PMX	83.1	30.3	8.3e-08	645	658	N
1	116091	gi|542222208	K.TNIQLELQELK.N	Y	F33:14241	664.874	76.63	1327.73	-1	7	99.95	PMX	68.99	41.09	4.7e-06	1455	1465	N
1	116091	gi|542222208	K.VSVTEAIHR.N	N	F7:7105	506.284	39.42	1010.55	2.7	5	99.95	PMX	65.94	66.26	0.00043	4327	4335	N
1	116091	gi|542222208	K.EMAEEELER.Q	Y	F3:7713	568.256	42.68	1134.49	9.1	6	99.95	PMX	52.3	62.22	0.00037	1727	1735	N
1	116091	gi|542222208	K.SHRVPTDVAYQK.N	Y	F33:5497	700.867	31.11	1399.72	-0.8	5	99.95	PMX	68.8	32.47	2.9e-06	3517	3528	N
1	116091	gi|542222208	K.QIVVAQQAAQK.C	Y	F33:6095	592.345	34.1	1182.67	3	2	99.95	PMX	55.63	28.18	4.3e-07	2074	2084	N
1	116091	gi|542222208	K.YLQGSSSIAGLYLEPTK.E	Y	F3:15149	913.984	80.98	1825.95	3.5	4	99.95	PMX	71.67	65.72	0.00062	3387	3403	N
1	116091	gi|542222208	K.SKQLLEAEAAK.M	Y	F33:6158	594.336	34.42	1186.66	1.4	6	99.95	PMX	64.37	30.15	2.2e-06	1824	1834	N
1	116091	gi|542222208	K.DIIHLTTIETTK.T	Y	F7:12799	692.89	68.72	1383.76	3.5	6	99.95	PMX	74.79	62.77	0.00074	2650	2661	N
1	116091	gi|542222208	K.MRTEAEGEQPVFDSLEEELKK.A	Y	F33:14979	822.401	80.56	2464.18	0.4	3	99.95	PMX	72.98	24.78	2.2e-08	1174	1194	N
1	116091	gi|542222208	R.LEEETEEYHK.S	Y	F3:5528	653.794	31.6	1305.57	0.8	5	99.95	PMX	62.07	55.18	0.00052	2387	2396	N
1	116091	gi|542222208	K.TVLQQTFMTEK.E	Y	F25:11781	663.342	63.54	1324.67	-0.7	4	99.95	PMX	59.2	34.18	8.2e-06	2519	2529	N
1	116091	gi|542222208	R.TEAEGEQPVFDSLEEELKK.A	Y	F25:15869	726.686	85.21	2177.04	-0.1	4	99.95	PMX	80.15	30.04	5.6e-06	1176	1194	N
1	116091	gi|542222208	K.TKLDSASDNIIQEYVTLR.T	Y	F25:16280	689.36	87.46	2065.07	-5.5	2	99.95	PMX	74.16	24.43	3.2e-07	1342	1359	N
1	116091	gi|542222208	K.IQAVPITDSK.T	Y	F3:8215	536.309	45.22	1070.6	6.4	7	99.95	PMX	62.76	51.65	0.00038	1272	1281	N
1	116091	gi|542222208	K.NAIGGVLTPSNQK.M	Y	F7:9037	649.86	49.34	1297.7	5.2	5	99.95	PMX	74.1	45.68	5.9e-05	2735	2747	N
1	116091	gi|542222208	K.TAAEEEAANQAK.A	Y	F3:5168	616.793	29.76	1231.57	2	2	99.95	PMX	57.08	45.33	5.3e-05	2149	2160	N
1	116091	gi|542222208	K.LKLDETDKQK.S	Y	F25:5670	609.336	32.31	1216.67	-7.5	5	99.95	PMX	52.42	45.72	0.00012	2223	2232	N
1	116091	gi|542222208	R.LLDAQMTTGGIIDPVK.S	Y	F33:15003	836.449	80.68	1670.89	-5.1	4	99.95	PMX	86.74	45.77	0.00013	3170	3185	N
1	116091	gi|542222208	R.VLPLSDEAINAK.E	Y	F7:11137	635.357	60.16	1268.7	2.1	6	99.95	PMX	64.47	31.65	1.5e-05	3246	3257	N
1	116091	gi|542222208	R.NLVDNITGQR.L	N	F7:10880	565.303	58.85	1128.59	3.3	8	99.95	PMX	64.23	51.15	0.0011	4336	4345	N
1	116091	gi|542222208	K.AQVEPLVSPLKK.T	Y	F33:9563	654.901	52.17	1307.78	5.1	2	99.95	PMX	83.77	43.97	9.8e-05	1330	1341	N
1	116091	gi|542222208	R.LSVEAQEAAR.L	Y	F3:6761	537.286	37.86	1072.55	5.3	5	99.95	PMX	60.51	61.15	0.004	2313	2322	N
1	116091	gi|542222208	R.ESYDWLIR.W	Y	F25:14914	541.274	80.07	1080.52	7.9	4	99.94	PMX	51.24	52.61	0.0018	1253	1260	N
1	116091	gi|542222208	R.ITIEELYNAR.I	Y	F33:14244	611.324	76.64	1220.64	-5.6	1	99.94	PMX	54.43	27.36	1.2e-05	3683	3692	N
1	116091	gi|542222208	K.SAVTTAQVPLTQSVQQTSIK.G	Y	F33:11768	1044.07	63.71	2086.13	2	3	99.94	PMX	71.49	32.29	2.2e-05	524	543	N
1	116091	gi|542222208	R.ADFDNAEQQR.S	Y	F7:5564	597.265	31.56	1192.51	3.6	3	99.94	PMX	63.45	55.06	0.0039	1759	1768	N
1	116091	gi|542222208	K.TVVAGLNKR.S	Y	F25:6229	479.295	35.05	956.577	-1.1	6	99.94	PMX	55.19	59.18	0.0059	810	818	N
1	116091	gi|542222208	R.QAEDEAYQR.K	Y	F7:4959	555.251	28.57	1108.48	7.9	2	99.94	PMX	62.06	46.04	0.00074	1908	1916	N
1	116091	gi|542222208	R.DVELDHFR.Q	Y	F3:9657	515.755	52.62	1029.49	7.6	8	99.94	PMX	58.09	47.59	0.0015	1210	1217	N
1	116091	gi|542222208	K.IIDKPTFDLLQQGK.T	Y	F3:13854	539.309	74.26	1614.9	3.7	9	99.94	PMX	78.69	42.08	8.5e-05	3359	3372	N
1	116091	gi|542222208	K.AVFTQIDLR.Q	Y	F3:13225	531.803	70.98	1061.59	4.7	5	99.94	PMX	63.09	48.5	0.0021	1229	1237	N
1	116091	gi|542222208	R.VSIDESIR.K	Y	F3:8496	459.75	46.64	917.482	3.6	2	99.94	pMX	42.91	58.93	0.0087	4441	4448	N
1	116091	gi|542222208	K.LTAEQELIR.L	Y	F25:10045	536.807	54.51	1071.59	6	6	99.94	PMX	59.29	59.97	0.014	1748	1756	N
1	116091	gi|542222208	R.LESQFEEEVKK.A	Y	F7:7625	683.353	42.07	1364.68	6.9	5	99.94	PMX	55.79	42.45	0.00024	2546	2556	N
1	116091	gi|542222208	K.ISLFEAMQK.D	Y	F3:14860	533.785	79.47	1065.55	3.3	8	99.94	PMX	52.16	51.72	0.0055	3482	3490	N
1	116091	gi|542222208	K.MQAIQEASR.L	Y	F7:5840	517.26	32.92	1032.5	3.4	5	99.94	PMX	65.03	44.93	0.0012	2346	2354	N
1	116091	gi|542222208	R.SLLEDELYR.L	Y	F33:13067	569.293	70.53	1136.57	0.5	8	99.94	PMX	45.13	49.91	0.0045	1769	1777	N
1	116091	gi|542222208	K.AYIDTIKDYELQLVAYK.A	Y	F25:18002	1023.53	97.01	2045.07	-8.7	4	99.94	PMX	69.92	29.56	3.5e-05	1313	1329	N
1	116091	gi|542222208	K.QKFQVEQELTK.V	Y	F25:9052	689.373	49.47	1376.73	1.1	4	99.94	PMX	67.95	40.09	0.00011	2210	2220	N
1	116091	gi|542222208	K.IMENPSDDTKGYFDPSTQEPLTYSELMAR.C	Y	F3:16766	1112.52	89.59	3334.5	7.1	1	99.94	p-X	39.77	-	1.4e-08	2880	2908	N
1	116091	gi|542222208	R.LKAEAEMLQK.Q	Y	F25:7742	580.823	42.74	1159.63	4.2	6	99.94	PMX	75.06	28.09	4e-05	2355	2364	N
1	116091	gi|542222208	R.NLELHYQDFMR.D	Y	F25:14000	733.35	75.23	1464.68	1.9	2	99.94	PMX	74.71	21.8	2.5e-05	959	969	N
1	116091	gi|542222208	R.AQAEAAALMQK.Q	Y	F7:7668	566.298	42.29	1130.58	4.7	6	99.94	PMX	59.13	27.59	4.2e-05	2180	2190	N
1	116091	gi|542222208	K.GFVDPVTDEKLSYAQLLKR.C	Y	F33:15263	727.066	82.06	2178.17	2.8	2	99.94	P-X	62.59	-	2e-06	3878	3896	N
1	116091	gi|542222208	R.LKDEVDDAVK.Q	Y	F33:5900	566.3	33.11	1130.58	3.9	8	99.94	PM-	63.96	54.04	-	2242	2251	N
1	116091	gi|542222208	K.LQQLEDAQKDQHTR.E	Y	F25:6031	855.429	34.08	1708.85	-3.7	1	99.94	P-X	58.68	-	3.9e-06	2628	2641	N
1	116091	gi|542222208	K.LALEEEKR.R	Y	F33:5823	494.278	32.71	986.54	1.7	2	99.94	pMX	36.52	49.97	0.039	2014	2021	N
1	116091	gi|542222208	K.MKDLAEEASR.L	Y	F33:5986	575.284	33.55	1148.55	3.1	4	99.93	PMX	48.47	38.13	0.00062	1835	1844	N
1	116091	gi|542222208	K.LLAEEAENMRK.L	Y	F7:7624	652.342	42.06	1302.66	6.6	5	99.93	PMX	67.25	38.45	0.00094	2295	2305	N
1	116091	gi|542222208	K.LDLELELNKLK.N	Y	F25:15508	664.393	83.23	1326.78	-3.4	2	99.93	P-X	51.53	-	1.6e-05	1981	1991	N
1	116091	gi|542222208	R.KLALEEEKR.R	Y	F33:5401	558.323	30.64	1114.63	-2.8	2	99.93	PMX	53.92	40.36	0.0045	2013	2021	N
1	116091	gi|542222208	R.YVQDLLAWVEENQR.R	Y	F33:19488	881.935	105.37	1761.87	-7	3	99.93	PMX	52.31	37.54	0.00046	555	568	N
1	116091	gi|542222208	R.QLEIMAEAER.L	Y	F7:11352	595.302	61.28	1188.58	6.8	4	99.93	PMX	52.74	38.97	0.0025	2405	2414	N
1	116091	gi|542222208	R.LLEASSQSSK.G	N	F25:5791	525.276	32.89	1048.54	-2.8	3	99.93	PMX	68.55	37.31	0.0006	4498	4507	N
1	116091	gi|542222208	K.SLLSWQYLMR.D	N	F3:19160	648.841	102.54	1295.67	-1.1	1	99.93	PMX	54.02	24.28	7.3e-05	923	932	N
1	116091	gi|542222208	R.VPTDVAYQK.N	Y	F25:6871	510.772	38.32	1019.53	0.8	3	99.93	PMX	75.01	37.09	0.00086	3520	3528	N
1	116091	gi|542222208	K.GLYSPYNASGSGSAYGSR.T	Y	F33:9580	897.415	52.27	1792.8	7.3	3	99.93	P-X	54.12	-	2.9e-05	4508	4525	N
1	116091	gi|542222208	K.TTVSVPFGR.F	Y	F7:10514	482.266	56.94	962.519	-0.2	1	99.93	PMX	55.47	37.47	0.0032	2945	2953	N
1	116091	gi|542222208	R.SIIQLKPR.N	Y	F33:8135	477.81	44.65	953.602	3.7	5	99.92	PMX	45.31	38	0.045	821	828	N
1	116091	gi|542222208	K.FQVEQELTK.V	Y	F25:9901	561.301	53.77	1120.58	9.1	5	99.92	PMX	64.54	37.84	0.042	2212	2220	N
1	116091	gi|542222208	K.LKLDETDK.Q	Y	F33:5720	481.264	32.19	960.513	1.6	3	99.92	pM-	37.59	40.36	-	2223	2230	N
1	116091	gi|542222208	K.LSIYQAMK.K	N	F25:11152	953.514	60.23	952.505	2	9	99.92	PMX	73.92	35.06	0.0037	3406	3413	N
1	116091	gi|542222208	K.QKEAEEEMLR.K	Y	F25:6828	631.81	38.1	1261.6	6	3	99.92	PMX	56.81	31.73	0.0002	2589	2598	N
1	116091	gi|542222208	R.LHELGVLPK.K	Y	F3:9526	503.311	51.94	1004.6	4.8	8	99.92	PMX	69.28	24.62	0.00018	2697	2705	N
1	116091	gi|542222208	R.QIAEEEAAR.Q	Y	F7:5201	508.755	29.78	1015.49	2.8	2	99.91	PMX	46.54	33.04	0.00038	1857	1865	N
1	116091	gi|542222208	K.IISLFQAMK.K	Y	F25:16604	525.802	89.25	1049.59	-3.9	8	99.91	PMX	52.96	34.88	0.046	3814	3822	N
1	116091	gi|542222208	K.NIADETQQSK.I	Y	F7:5102	567.276	29.31	1132.54	0.8	6	99.91	PMX	64.71	33.09	0.0011	1992	2001	N
1	116091	gi|542222208	K.NGETTVQELGK.T	Y	F25:7543	588.306	41.73	1174.58	12	2	99.91	PMX	63.27	33.58	0.0033	2713	2723	N
1	116091	gi|542222208	K.EAEFEAAKR.A	Y	F3:5609	525.768	32.01	1049.51	7.8	2	99.91	PM-	61.92	35.34	-	2171	2179	N
1	116091	gi|542222208	R.LRADFDNAEQQR.S	Y	F7:6699	731.862	37.34	1461.7	9.2	3	99.91	P-X	66.95	-	0.00013	1757	1768	N
1	116091	gi|542222208	R.APVPATDLLESK.I	Y	F33:11455	620.844	62.06	1239.67	1.9	2	99.91	P-X	52.07	-	0.00013	3016	3027	N
1	116091	gi|542222208	K.MLLAER.A	Y	F33:7761	366.708	42.74	731.4	1.7	4	99.9	pM-	33.78	35.77	-	2805	2810	N
1	116091	gi|542222208	K.SGVVGPELHEK.L	Y	F3:6838	576.308	38.26	1150.6	2.2	3	99.9	PMX	57.93	32.61	0.0047	3452	3462	N
1	116091	gi|542222208	K.TVSLFQAMK.K	Y	F25:13716	512.779	73.76	1023.54	1	5	99.9	PM-	56.91	33.34	-	3150	3158	N
1	116091	gi|542222208	K.LAAISEATR.L	Y	F7:6993	466.267	38.82	930.513	6.6	1	99.89	PMX	48.65	31.53	0.043	1878	1886	N
1	116091	gi|542222208	K.LRDVSAYSK.Y	N	F3:5820	519.785	33.08	1037.55	4.7	4	99.88	PMX	45.56	30.03	0.002	4460	4468	N
1	116091	gi|542222208	K.EGLIGPELHNK.M	Y	F3:8610	603.831	47.2	1205.64	6.3	5	99.88	PMX	52.94	30.71	0.016	2794	2804	N
1	116091	gi|542222208	R.IQLETTEK.Q	Y	F25:7176	481.265	39.87	960.513	3.5	5	99.88	pM-	25.03	43.93	-	1498	1505	N
1	116091	gi|542222208	K.DLVPEDYALK.M	Y	F7:12686	581.804	68.12	1161.59	2.2	2	99.88	PMX	50.45	30.67	0.041	3824	3833	N
1	116091	gi|542222208	K.SVLDEELQR.L	Y	F7:9909	544.788	53.79	1087.55	9.9	4	99.88	PMX	47.04	30.15	0.012	2233	2241	N
1	116091	gi|542222208	R.KGVVGPEIHDK.L	Y	F25:5912	589.828	33.48	1177.65	-3.5	1	99.87	PMX	77.05	29.79	0.015	3785	3795	N
1	116091	gi|542222208	K.AFNGFEDPR.T	Y	F7:9553	526.747	51.99	1051.47	7.1	4	99.87	PM-	50.77	29.87	-	4390	4398	N
1	116091	gi|542222208	K.QLLEAEAAK.M	Y	F7:7197	486.776	39.86	971.529	8.1	1	99.86	PM-	47.97	29.21	-	1826	1834	N
1	116091	gi|542222208	K.ISVFEAMK.K	Y	F25:12693	924.484	68.33	923.479	-2.3	10	99.85	PMX	83.9	28.45	0.059	2824	2831	N
1	116091	gi|542222208	K.QKYTAESELK.Q	Y	F33:5662	598.809	31.91	1195.61	-3.5	4	99.85	p-X	35.79	-	0.00046	1506	1515	N
1	116091	gi|542222208	K.LKTVEMVIR.N	Y	F3:9990	544.83	54.31	1087.64	3.2	5	99.85	pMX	32.46	29.59	0.055	1127	1135	N
1	116091	gi|542222208	R.LLFNDVQVLK.D	Y	F25:16006	594.851	85.95	1187.69	-3.8	6	99.84	PMX	50.77	26.7	0.0015	481	490	N
1	116091	gi|542222208	R.ILAEENQK.L	Y	F3:5503	472.756	31.48	943.497	0.1	2	99.84	PMX	45.13	27.3	0.016	2616	2623	N
1	116091	gi|542222208	R.LLDPEDVDVPHPDEK.S	N	F25:11753	859.42	63.4	1716.82	3.2	1	99.83	pMX	41.31	26.88	0.015	266	280	N
1	116091	gi|542222208	K.MAEMQAELDK.Q	N	F7:8294	583.269	45.46	1164.52	7.4	2	99.82	PMX	50.17	26.37	0.015	1401	1410	N
1	116091	gi|542222208	K.HMSFAEK.T	Y	F3:5863	425.202	33.27	848.385	6.2	6	99.81	PMX	58.16	26.01	0.0084	1621	1627	N
1	116091	gi|542222208	K.IRAEEEAEKLR.K	Y	F25:7181	448.583	39.89	1342.72	4.2	2	99.8	PM-	58.25	26.02	-	2002	2012	N
1	116091	gi|542222208	K.KDNYSGLMR.E	Y	F3:7251	542.269	40.33	1082.52	4.6	4	99.79	pMX	40.45	25.36	0.023	686	694	N
1	116091	gi|542222208	K.TISLFQAMK.K	Y	F33:14987	519.785	80.6	1037.56	-1.4	4	99.79	PMX	59.66	25.26	0.054	4052	4060	N
1	116091	gi|542222208	K.LTVNEAVK.M	Y	F25:7385	437.257	40.93	872.497	2.7	2	99.78	PMX	47.46	24.69	0.0089	4015	4022	N
1	116091	gi|542222208	K.ASSGKLDLELELNKLK.N	Y	F7:13977	586.673	74.85	1756.99	1.8	1	99.78	PMX	60.57	24.8	0.036	1976	1991	N
1	116091	gi|542222208	R.QYDVDDAIAR.G	Y	F25:9274	583.284	50.59	1164.54	10.3	1	99.77	PMX	45.04	24.59	0.023	4232	4241	N
1	116091	gi|542222208	R.APVPADSLYESK.I	Y	F3:9035	638.834	49.43	1275.63	14.5	4	99.76	PMX	54.05	22.87	0.0017	3347	3358	N
1	116091	gi|542222208	K.MSIYQASK.E	Y	F7:7133	464.239	39.55	926.453	10.1	3	99.76	PM-	47.89	24.54	-	2748	2755	N
1	116091	gi|542222208	R.FLEVQ(+.98)YLTGGLIEPDVEGR.V	Y	F25:19836	1068.55	107.25	2135.08	0.2	1	99.71	PM-	60.7	23.15	-	4422	4440	Y
1	116091	gi|542222208	R.KLALEEEK.R	Y	F25:6607	480.274	36.98	958.534	0.9	3	99.68	pMX	32.01	23.29	0.022	2013	2020	N
1	116091	gi|542222208	K.LNFEK.A	N	F33:6432	650.346	35.84	649.343	-7.1	2	99.67	pM-	30.18	23.87	-	1971	1975	N
1	116091	gi|542222208	K.LQQLEDAQK.D	Y	F3:6256	536.789	35.28	1071.56	7.2	4	99.67	PM-	45.87	22.04	-	2628	2636	N
1	116091	gi|542222208	K.QKTNIQLELQELK.N	Y	F33:12424	792.955	67.12	1583.89	3.8	2	99.64	PM-	60.08	21.48	-	1453	1465	N
1	116091	gi|542222208	K.IVQLK.K	N	F33:6048	600.407	33.86	599.401	-1.8	1	99.63	pM-	27.61	24.19	-	1934	1938	N
1	116091	gi|542222208	K.IIDKDLYNK.L	Y	F25:7294	561.312	40.48	1120.61	-3	4	99.62	PM-	66.73	21.04	-	3028	3036	N
1	116091	gi|542222208	K.LDLQYGK.L	Y	F3:8517	418.731	46.75	835.444	5.2	2	99.62	pM-	41.84	21.11	-	628	634	N
1	116091	gi|542222208	R.LLSLGDQR.L	Y	F25:9530	451.259	51.88	900.503	0	1	99.58	pM-	29.52	22.25	-	3905	3912	N
1	116091	gi|542222208	K.YTAESELK.Q	Y	F3:6401	470.738	36.03	939.455	7	1	99.56	p-X	41.79	-	0.0039	1508	1515	N
1	116091	gi|542222208	K.NMIRPGTAFELLESQAATGYVIDPIK.N	Y	F3:20656	945.493	110.83	2833.47	-4.3	1	99.32	p-X	35.33	-	0.0092	3986	4011	N
1	116091	gi|542222208	K.GLILK.D	N	F33:8015	543.386	44.03	542.379	0.1	3	99.25	pM-	21.09	25.82	-	4062	4066	N
1	116091	gi|542222208	R.Q(+.98)LEIMAEAER.L	Y	F25:11452	596.295	61.84	1189.56	849.1	4	99.24	-MX	-	22.45	6.2e-05	2405	2414	Y
1	116091	gi|542222208	R.KAALEELER.L	Y	F33:7411	529.796	40.94	1057.58	1.1	5	99.15	p-X	26.27	-	0.0068	2044	2052	N
1	116091	gi|542222208	R.AEEEAEKLR.K	Y	F3:5357	537.778	30.76	1073.54	5.1	1	99.01	p-X	40.15	-	0.073	2004	2012	N
1	116091	gi|542222208	K.LSYAQLLK.R	Y	F3:13014	468.281	69.88	934.549	-0.7	4	99	p-X	41.85	-	0.089	3888	3895	N
1	116091	gi|542222208	K.Q(+.98)KFQVEQELTK.V	Y	F7:8749	689.865	47.85	1377.71	0.2	1	98.1	P--	60.96	-	-	2210	2220	Y
1	116091	gi|542222208	K.VQMEELLK.L	Y	F7:11974	989.529	64.47	988.526	-5.1	5	98.1	P--	60.47	-	-	2265	2272	N
1	116091	gi|542222208	K.MSASQALKK.G	Y	F25:5776	482.268	32.81	962.522	-1.3	2	98.1	P--	58.38	-	-	4403	4411	N
1	116091	gi|542222208	R.KQLEDELAK.V	N	F3:6813	537.297	38.12	1072.58	2.6	3	98.1	P--	54.04	-	-	1790	1798	N
1	116091	gi|542222208	K.TVYNGQ(+.98)NVGDVVDGIDKKPDLLAFDGIR.D	Y	F33:17304	1007.19	93.18	3018.53	5.3	1	98.1	P--	46.57	-	-	2662	2689	Y
1	116091	gi|542222208	K.DLDKVSVK.T	Y	F3:6470	452.262	36.36	902.507	2	1	98.1	P--	46.7	-	-	1078	1085	N
1	116091	gi|542222208	K.VQGELDGLKK.D	Y	F7:6350	543.812	35.52	1085.61	2.3	2	98.09	P--	44	-	-	1068	1077	N
1	116091	gi|542222208	R.WIADAK.Q	Y	F33:6494	703.383	36.17	702.37	8.1	1	98.08	p--	41.82	-	-	1261	1266	N
1	116091	gi|542222208	K.AIADLENEK.A	Y	F7:7341	501.76	40.61	1001.5	2.8	2	98.08	p--	41.94	-	-	2481	2489	N
1	116091	gi|542222208	K.TVYNGQN(+.98)VGDVVDGIDKKPDLLAFDGIR.D	Y	F25:17318	1007.19	93.2	3018.53	4.9	1	98.08	p--	40.59	-	-	2662	2689	Y
1	116091	gi|542222208	R.GLHQTVEDFK.S	Y	F3:7937	587.303	43.83	1172.58	8.4	1	98.08	p--	41.11	-	-	591	600	N
1	116091	gi|542222208	K.YTVDEAVK.A	Y	F3:7093	462.74	39.57	923.46	4.9	1	98.08	p--	41.04	-	-	3113	3120	N
1	116091	gi|542222208	K.TVTIWEIINSEYFTEDQKK.D	Y	F3:21325	782.057	114.56	2343.16	-5.9	1	98.08	p--	40.47	-	-	2958	2976	N
1	116091	gi|542222208	R.KQITIEELIR.S	Y	F33:13758	621.866	74.14	1241.73	-14	1	98.07	p--	40.61	-	-	3920	3929	N
1	116091	gi|542222208	R.QQLSSLQDR.W	Y	F7:6302	537.785	35.29	1073.55	8.2	2	97.94	p--	34.33	-	-	1218	1226	N
1	116091	gi|542222208	K.TVTIWEIINSEYFTEDQKKDLLR.Q	Y	F7:21124	947.825	113.51	2840.46	-1.8	2	97.94	p--	33.98	-	-	2958	2980	N
1	116091	gi|542222208	K.KVQGELDGLKK.D	Y	F7:5854	405.576	32.99	1213.7	2.2	1	97.78	p--	32.26	-	-	1067	1077	N
1	116091	gi|542222208	K.AVTGYKDPFTGNK.I	Y	F33:8893	699.876	48.71	1396.7	743.6	2	97.66	--X	-	-	6.1e-06	3469	3481	N
1	116091	gi|542222208	K.AALEELER.L	Y	F7:8383	465.754	45.88	929.482	12.1	2	97.62	p--	30.82	-	-	2045	2052	N
1	116091	gi|542222208	K.DLAEEASR.L	Y	F7:5708	445.715	32.25	889.414	1.5	5	97.42	p--	28.89	-	-	1837	1844	N
1	116091	gi|542222208	K.SVIIDRK.S	Y	F25:5875	415.756	33.31	829.502	-6	2	97.33	p--	27.87	-	-	4222	4228	N
1	116091	gi|542222208	R.SELDLTVQK.M	Y	F33:9217	516.785	50.38	1031.55	5.1	2	97.23	p--	28.19	-	-	1104	1112	N
1	116091	gi|542222208	K.LLEDK.Q	N	F3:5473	617.35	31.34	616.343	-1.1	1	97.13	p--	28.13	-	-	2376	2380	N
1	116091	gi|542222208	K.NLSEQQIKDK.S	Y	F25:5909	601.82	33.47	1201.63	-4.2	3	96.42	p--	24.8	-	-	1466	1475	N
1	116091	gi|542222208	K.NYISELK.D	Y	F7:9206	433.737	50.2	865.455	5	5	96.38	p--	25.5	-	-	1023	1029	N
1	116091	gi|542222208	R.ELELR.E	N	F25:7491	659.376	41.46	658.365	5.4	4	96.37	p--	24.68	-	-	695	699	N
1	116091	gi|542222208	R.KPVEKEPLKEYIQK.T	Y	F3:7448	577.007	41.36	1727.98	9.8	1	95.64	p-X	21.44	-	0.036	1048	1061	N
1	116091	gi|542222208	K.TLSEPC(+57.02)DENKVFSDPETDENITYR.Q	Y	F3:12255	953.766	65.97	2858.25	7.8	1	95.54	p--	25.17	-	-	3538	3561	Y
1	116091	gi|542222208	K.Q(+.98)KEMQELER.Q	Y	F3:6181	596.291	34.89	1190.56	6.5	2	95.51	p--	25.06	-	-	2600	2608	Y
1	116091	gi|542222208	K.LLAEEAEN(+.98)M(+15.99)RK.L	Y	F3:7761	440.89	42.94	1319.64	7.7	2	94.68	p--	23.85	-	-	2295	2305	Y
1	116091	gi|542222208	R.QIAEDDLNQQR.A	Y	F25:7139	665.338	39.67	1328.63	22.7	3	94	--X	-	-	8e-05	2325	2335	N
1	116091	gi|542222208	K.DLILK.E	N	F25:8970	601.391	49.02	600.385	-0.9	4	93.68	p--	21.92	-	-	3491	3495	N
1	116091	gi|542222208	R.IEFER.L	Y	F33:7139	693.357	39.53	692.349	0.2	2	93.39	p--	21.79	-	-	416	420	N
1	116091	gi|542222208	K.ITIEK.I	N	F33:6007	603.369	33.65	602.364	-4.3	2	93.22	p--	21.45	-	-	2987	2991	N
1	116091	gi|542222208	R.VSIDESIRK.G	Y	F25:7361	523.792	40.81	1045.58	-7.6	1	91.11	p--	20.27	-	-	4441	4449	N
1	116091	gi|542222208	K.DLIPK.E	Y	F7:7817	585.361	43.04	584.353	0.8	2	89.59	p--	19.82	-	-	3160	3164	N
1	116091	gi|542222208	K.EMLLKK.E	Y	F7:5889	381.233	33.17	760.452	-0.8	2	89.51	p--	19.69	-	-	2530	2535	N
1	116091	gi|542222208	K.KLAEQTLK.Q	Y	F33:5295	465.779	30.12	929.555	-12.2	1	88.79	p--	19.21	-	-	2202	2209	N
1	116091	gi|542222208	H.DKLLSAER.A	N	F3:6275	466.265	35.38	930.513	1.3	1	85.1	p--	19.41	-	-	3794	3801	N
1	116091	gi|542222208	R.SEMDILIQLK.T	Y	F7:16876	595.35	90.15	1188.64	36.3	2	9.35	--X	-	-	0.0012	1801	1810	N
1	116091	gi|542222208	K.EN(+.98)LTYSQLFDR.C	Y	F25:14103	694.382	75.74	1385.65	795.9	2	0.11	--X	-	-	0.0045	3225	3235	Y
1	116091	gi|542222208	N.LLEAQAGTGYLVDPVHNQK.Y	Y	F3:15546	685.041	83.09	2052.06	18.6	1	0	--X	-	-	0.028	3094	3112	N
1	116091	gi|542222208	R.LLEAQIATGGIIDPEESHRLPVEVAYNR.G	Y	F7:16314	1030.88	87.1	3089.61	3.8	1	0	--X	-	-	0.071	4072	4099	N
1	116091	gi|542222208	K.Q(+.98)LLEAEAAK.M	Y	F7:7210	487.279	39.93	972.513	30.7	1	0	--X	-	-	0.076	1826	1834	Y
1	116093	gi|348512324	K.TQEVLASPQPSASAPVLR.S	Y	F3:11467	926.006	61.93	1849.99	4.3	8	99.95	PMX	90.16	84.36	2.2e-13	1049	1066	N
1	116093	gi|348512324	R.HNTGLSLLEAQAASGFIVDPVR.N	Y	F7:18736	765.742	100.24	2294.2	0.9	1	99.95	PMX	89.62	73.37	1.1e-16	3382	3403	N
1	116093	gi|348512324	R.AKADETQLSPVSK.G	Y	F7:5942	687.369	33.45	1372.72	3.2	6	99.95	PMX	96.46	68.61	2.6e-13	577	589	N
1	116093	gi|348512324	K.YLQGSSSIAGLYLEPTKEK.L	Y	F7:13857	695.371	74.24	2083.08	3.6	5	99.95	PMX	76.05	68.01	2.6e-12	3350	3368	N
1	116093	gi|348512324	K.DMMRPGPALNLLEAQAGTGYLVDPVHNQK.Y	Y	F33:18001	1045.86	97.06	3134.56	-3.6	5	99.95	PMX	105.43	67.09	2.2e-16	3047	3075	N
1	116093	gi|348512324	R.AVVGYKDPYTGGK.I	Y	F33:7396	677.855	40.86	1353.69	2.1	3	99.95	PMX	85.89	76.23	3e-09	2774	2786	N
1	116093	gi|348512324	R.LEDLLQDAAEEKEQLNEFK.T	Y	F3:16542	754.713	88.38	2261.11	4.2	7	99.95	PMX	64.19	62.66	1.7e-10	762	780	N
1	116093	gi|348512324	R.GFIDQNALETYR.A	Y	F7:13522	713.853	72.51	1425.69	2.3	7	99.95	PMX	79.89	64.8	3.3e-09	4205	4216	N
1	116093	gi|348512324	K.EHAMPLLEAQIVSGGIIDPVK.S	Y	F3:18804	739.737	100.61	2216.19	0.8	2	99.95	PMX	100.63	56.18	1.6e-15	3459	3479	N
1	116093	gi|348512324	K.TLAQEEAEKQKEEAER.E	Y	F25:6496	630.315	36.42	1887.92	2.8	5	99.95	PMX	73.34	60.13	1.3e-08	1658	1673	N
1	116093	gi|348512324	R.LHETEIATQEK.L	Y	F25:6197	649.833	34.89	1297.65	0.5	6	99.95	PMX	96.6	60.72	2e-08	2410	2420	N
1	116093	gi|348512324	R.LRQIAEDDLNQQR.A	Y	F3:7634	799.921	42.28	1597.82	6.6	4	99.95	PMX	85.04	53.29	2e-09	2286	2298	N
1	116093	gi|348512324	R.FLEVQYLTGGLIEPDVEGR.V	Y	F25:19839	712.369	107.27	2134.09	-4.4	5	99.95	PMX	67.42	49.68	1.7e-09	4385	4403	N
1	116093	gi|348512324	K.TVYNGQNVGDVVDGIDKKPDLLAFDGIR.D	Y	F25:17328	1006.86	93.25	3017.55	0.9	9	99.95	PMX	78.55	48.15	8.7e-10	2625	2652	N
1	116093	gi|348512324	K.LLAEEAENMR.K	Y	F25:9331	588.294	50.88	1174.57	6.4	8	99.95	PMX	64.99	51.9	4.6e-08	2258	2267	N
1	116093	gi|348512324	R.AGNLSITEFADMLSGNMGGFR.S	Y	F7:23242	730.009	125.57	2187.01	-2.3	8	99.95	PMX	94.59	51.65	6.5e-08	4217	4237	N
1	116093	gi|348512324	K.GYFDPSTQEPLTYSELMAR.C	Y	F7:17188	1103.01	91.85	2204.01	0.4	4	99.95	PMX	78.84	45.16	2.8e-10	2853	2871	N
1	116093	gi|348512324	R.LKNEVAAAQQQR.K	Y	F33:5222	678.374	29.78	1354.73	1.2	2	99.95	PMX	77.02	45.95	1.4e-08	1741	1752	N
1	116093	gi|348512324	K.KGLIEHDHAIR.V	Y	F3:5646	644.86	32.2	1287.7	0.8	1	99.95	PMX	70.68	43.68	3.9e-09	2795	2805	N
1	116093	gi|348512324	K.QKEMAEEELER.Q	Y	F25:7114	696.332	39.54	1390.64	6.1	4	99.95	PMX	50.19	50.18	1.5e-07	1688	1698	N
1	116093	gi|348512324	R.RIDNAEWGSDLPSMESQLGSHR.G	Y	F33:13654	829.058	73.6	2484.14	2.6	2	99.95	PMX	73.66	42.02	1.7e-10	540	561	N
1	116093	gi|348512324	R.QKTAAEEEAANQAK.A	Y	F7:4840	744.868	27.98	1487.72	-0.3	3	99.95	PMX	67.5	43.79	1.3e-07	2110	2123	N
1	116093	gi|348512324	K.GLIEHDHAIR.V	Y	F3:6353	580.817	35.77	1159.61	8.2	3	99.95	PMX	79.94	63.81	3.6e-06	2796	2805	N
1	116093	gi|348512324	R.AVTGYKDPYSGK.I	N	F33:6149	643.327	34.37	1284.63	3.5	5	99.95	PMX	63.21	49.29	5.7e-07	3765	3776	N
1	116093	gi|348512324	K.IAAAEEEAAR.Q	Y	F3:5583	515.764	31.88	1029.51	4	5	99.95	PMX	64.6	62.27	3.2e-06	1995	2004	N
1	116093	gi|348512324	K.KIAAAEEEAAR.Q	Y	F3:5342	579.808	30.68	1157.6	-2.3	3	99.95	PMX	46.81	38.93	1.8e-09	1994	2004	N
1	116093	gi|348512324	K.GRPELDDVTLR.Y	Y	F33:9531	635.842	52	1269.67	1.4	4	99.95	PMX	63.49	40.4	3.3e-07	515	525	N
1	116093	gi|348512324	R.IIDLETYNLLK.Q	Y	F3:17528	667.883	93.67	1333.75	1.8	4	99.95	PMX	65.64	54.02	1.3e-06	3656	3666	N
1	116093	gi|348512324	R.TKIEEEIHLIR.I	N	F7:10939	690.896	59.16	1379.78	0.5	5	99.95	PMX	79.07	52.68	1.4e-06	1450	1460	N
1	116093	gi|348512324	R.LQVSQLSEAQAR.A	Y	F33:8847	665.362	48.47	1328.7	3.9	7	99.95	PMX	69.45	63.72	3.9e-05	2380	2391	N
1	116093	gi|348512324	R.VLEAQLATGGIIDPINSHRVPTETAYK.Q	Y	F3:14667	965.19	78.45	2892.53	5.2	6	99.95	PMX	51.31	35.41	6.4e-09	2806	2832	N
1	116093	gi|348512324	K.TLQATMDAALSK.Q	Y	F7:12498	625.329	67.17	1248.64	4	5	99.95	PMX	70.23	35.2	7.9e-08	2540	2551	N
1	116093	gi|348512324	K.SQQVDEALHSR.T	Y	F33:5806	635.313	32.63	1268.61	1.2	4	99.95	PMX	67.59	45.91	2.4e-06	1439	1449	N
1	116093	gi|348512324	R.YSELMTLTSQYIK.F	Y	F7:17141	788.9	91.59	1575.79	0.1	7	99.95	PMX	83.17	36.4	1e-06	1325	1337	N
1	116093	gi|348512324	K.ENLTYSQLFDR.C	Y	F25:14067	693.34	75.57	1384.66	2.7	5	99.95	PMX	65.22	40.4	3.7e-06	3188	3198	N
1	116093	gi|348512324	R.AVTGYRDPYTGK.T	Y	F25:7206	664.339	40.03	1326.66	5.3	5	99.95	PMX	56.24	31.62	4.1e-07	3101	3112	N
1	116093	gi|348512324	R.NLESLHAFVSAATK.E	Y	F3:14367	744.4	76.89	1486.78	4.7	2	99.95	PMX	83.1	30.3	8.3e-08	616	629	N
1	116093	gi|348512324	K.TNIQLELQELK.N	Y	F33:14241	664.874	76.63	1327.73	-1	7	99.95	PMX	68.99	41.09	4.7e-06	1418	1428	N
1	116093	gi|348512324	K.VSVTEAIHR.N	N	F7:7105	506.284	39.42	1010.55	2.7	5	99.95	PMX	65.94	66.26	0.00043	4290	4298	N
1	116093	gi|348512324	K.EMAEEELER.Q	Y	F3:7713	568.256	42.68	1134.49	9.1	6	99.95	PMX	52.3	62.22	0.00037	1690	1698	N
1	116093	gi|348512324	K.SHRVPTDVAYQK.N	Y	F33:5497	700.867	31.11	1399.72	-0.8	5	99.95	PMX	68.8	32.47	2.9e-06	3480	3491	N
1	116093	gi|348512324	K.QIVVAQQAAQK.C	Y	F33:6095	592.345	34.1	1182.67	3	2	99.95	PMX	55.63	28.18	4.3e-07	2037	2047	N
1	116093	gi|348512324	K.YLQGSSSIAGLYLEPTK.E	Y	F3:15149	913.984	80.98	1825.95	3.5	4	99.95	PMX	71.67	65.72	0.00062	3350	3366	N
1	116093	gi|348512324	K.SKQLLEAEAAK.M	Y	F33:6158	594.336	34.42	1186.66	1.4	6	99.95	PMX	64.37	30.15	2.2e-06	1787	1797	N
1	116093	gi|348512324	K.DIIHLTTIETTK.T	Y	F7:12799	692.89	68.72	1383.76	3.5	6	99.95	PMX	74.79	62.77	0.00074	2613	2624	N
1	116093	gi|348512324	K.MRTEAEGEQPVFDSLEEELKK.A	Y	F33:14979	822.401	80.56	2464.18	0.4	3	99.95	PMX	72.98	24.78	2.2e-08	1137	1157	N
1	116093	gi|348512324	R.LEEETEEYHK.S	Y	F3:5528	653.794	31.6	1305.57	0.8	5	99.95	PMX	62.07	55.18	0.00052	2350	2359	N
1	116093	gi|348512324	K.TVLQQTFMTEK.E	Y	F25:11781	663.342	63.54	1324.67	-0.7	4	99.95	PMX	59.2	34.18	8.2e-06	2482	2492	N
1	116093	gi|348512324	R.TEAEGEQPVFDSLEEELKK.A	Y	F25:15869	726.686	85.21	2177.04	-0.1	4	99.95	PMX	80.15	30.04	5.6e-06	1139	1157	N
1	116093	gi|348512324	K.TKLDSASDNIIQEYVTLR.T	Y	F25:16280	689.36	87.46	2065.07	-5.5	2	99.95	PMX	74.16	24.43	3.2e-07	1305	1322	N
1	116093	gi|348512324	K.IQAVPITDSK.T	Y	F3:8215	536.309	45.22	1070.6	6.4	7	99.95	PMX	62.76	51.65	0.00038	1235	1244	N
1	116093	gi|348512324	K.NAIGGVLTPSNQK.M	Y	F7:9037	649.86	49.34	1297.7	5.2	5	99.95	PMX	74.1	45.68	5.9e-05	2698	2710	N
1	116093	gi|348512324	K.TAAEEEAANQAK.A	Y	F3:5168	616.793	29.76	1231.57	2	2	99.95	PMX	57.08	45.33	5.3e-05	2112	2123	N
1	116093	gi|348512324	K.LKLDETDKQK.S	Y	F25:5670	609.336	32.31	1216.67	-7.5	5	99.95	PMX	52.42	45.72	0.00012	2186	2195	N
1	116093	gi|348512324	R.LLDAQMTTGGIIDPVK.S	Y	F33:15003	836.449	80.68	1670.89	-5.1	4	99.95	PMX	86.74	45.77	0.00013	3133	3148	N
1	116093	gi|348512324	R.VLPLSDEAINAK.E	Y	F7:11137	635.357	60.16	1268.7	2.1	6	99.95	PMX	64.47	31.65	1.5e-05	3209	3220	N
1	116093	gi|348512324	R.NLVDNITGQR.L	N	F7:10880	565.303	58.85	1128.59	3.3	8	99.95	PMX	64.23	51.15	0.0011	4299	4308	N
1	116093	gi|348512324	K.AQVEPLVSPLKK.T	Y	F33:9563	654.901	52.17	1307.78	5.1	2	99.95	PMX	83.77	43.97	9.8e-05	1293	1304	N
1	116093	gi|348512324	R.LSVEAQEAAR.L	Y	F3:6761	537.286	37.86	1072.55	5.3	5	99.95	PMX	60.51	61.15	0.004	2276	2285	N
1	116093	gi|348512324	R.ESYDWLIR.W	Y	F25:14914	541.274	80.07	1080.52	7.9	4	99.94	PMX	51.24	52.61	0.0018	1216	1223	N
1	116093	gi|348512324	R.ITIEELYNAR.I	Y	F33:14244	611.324	76.64	1220.64	-5.6	1	99.94	PMX	54.43	27.36	1.2e-05	3646	3655	N
1	116093	gi|348512324	K.SAVTTAQVPLTQSVQQTSIK.G	Y	F33:11768	1044.07	63.71	2086.13	2	3	99.94	PMX	71.49	32.29	2.2e-05	495	514	N
1	116093	gi|348512324	R.ADFDNAEQQR.S	Y	F7:5564	597.265	31.56	1192.51	3.6	3	99.94	PMX	63.45	55.06	0.0039	1722	1731	N
1	116093	gi|348512324	K.TVVAGLNKR.S	Y	F25:6229	479.295	35.05	956.577	-1.1	6	99.94	PMX	55.19	59.18	0.0059	781	789	N
1	116093	gi|348512324	R.QAEDEAYQR.K	Y	F7:4959	555.251	28.57	1108.48	7.9	2	99.94	PMX	62.06	46.04	0.00074	1871	1879	N
1	116093	gi|348512324	R.DVELDHFR.Q	Y	F3:9657	515.755	52.62	1029.49	7.6	8	99.94	PMX	58.09	47.59	0.0015	1173	1180	N
1	116093	gi|348512324	K.IIDKPTFDLLQQGK.T	Y	F3:13854	539.309	74.26	1614.9	3.7	9	99.94	PMX	78.69	42.08	8.5e-05	3322	3335	N
1	116093	gi|348512324	K.AVFTQIDLR.Q	Y	F3:13225	531.803	70.98	1061.59	4.7	5	99.94	PMX	63.09	48.5	0.0021	1192	1200	N
1	116093	gi|348512324	R.VSIDESIR.K	Y	F3:8496	459.75	46.64	917.482	3.6	2	99.94	pMX	42.91	58.93	0.0087	4404	4411	N
1	116093	gi|348512324	K.LTAEQELIR.L	Y	F25:10045	536.807	54.51	1071.59	6	6	99.94	PMX	59.29	59.97	0.014	1711	1719	N
1	116093	gi|348512324	R.LESQFEEEVKK.A	Y	F7:7625	683.353	42.07	1364.68	6.9	5	99.94	PMX	55.79	42.45	0.00024	2509	2519	N
1	116093	gi|348512324	K.ISLFEAMQK.D	Y	F3:14860	533.785	79.47	1065.55	3.3	8	99.94	PMX	52.16	51.72	0.0055	3445	3453	N
1	116093	gi|348512324	K.MQAIQEASR.L	Y	F7:5840	517.26	32.92	1032.5	3.4	5	99.94	PMX	65.03	44.93	0.0012	2309	2317	N
1	116093	gi|348512324	R.SLLEDELYR.L	Y	F33:13067	569.293	70.53	1136.57	0.5	8	99.94	PMX	45.13	49.91	0.0045	1732	1740	N
1	116093	gi|348512324	K.AYIDTIKDYELQLVAYK.A	Y	F25:18002	1023.53	97.01	2045.07	-8.7	4	99.94	PMX	69.92	29.56	3.5e-05	1276	1292	N
1	116093	gi|348512324	K.QKFQVEQELTK.V	Y	F25:9052	689.373	49.47	1376.73	1.1	4	99.94	PMX	67.95	40.09	0.00011	2173	2183	N
1	116093	gi|348512324	K.IMENPSDDTKGYFDPSTQEPLTYSELMAR.C	Y	F3:16766	1112.52	89.59	3334.5	7.1	1	99.94	p-X	39.77	-	1.4e-08	2843	2871	N
1	116093	gi|348512324	R.LKAEAEMLQK.Q	Y	F25:7742	580.823	42.74	1159.63	4.2	6	99.94	PMX	75.06	28.09	4e-05	2318	2327	N
1	116093	gi|348512324	R.NLELHYQDFMR.D	Y	F25:14000	733.35	75.23	1464.68	1.9	2	99.94	PMX	74.71	21.8	2.5e-05	930	940	N
1	116093	gi|348512324	R.AQAEAAALMQK.Q	Y	F7:7668	566.298	42.29	1130.58	4.7	6	99.94	PMX	59.13	27.59	4.2e-05	2143	2153	N
1	116093	gi|348512324	K.GFVDPVTDEKLSYAQLLKR.C	Y	F33:15263	727.066	82.06	2178.17	2.8	2	99.94	P-X	62.59	-	2e-06	3841	3859	N
1	116093	gi|348512324	R.LKDEVDDAVK.Q	Y	F33:5900	566.3	33.11	1130.58	3.9	8	99.94	PM-	63.96	54.04	-	2205	2214	N
1	116093	gi|348512324	K.LQQLEDAQKDQHTR.E	Y	F25:6031	855.429	34.08	1708.85	-3.7	1	99.94	P-X	58.68	-	3.9e-06	2591	2604	N
1	116093	gi|348512324	K.LALEEEKR.R	Y	F33:5823	494.278	32.71	986.54	1.7	2	99.94	pMX	36.52	49.97	0.039	1977	1984	N
1	116093	gi|348512324	K.MKDLAEEASR.L	Y	F33:5986	575.284	33.55	1148.55	3.1	4	99.93	PMX	48.47	38.13	0.00062	1798	1807	N
1	116093	gi|348512324	K.LLAEEAENMRK.L	Y	F7:7624	652.342	42.06	1302.66	6.6	5	99.93	PMX	67.25	38.45	0.00094	2258	2268	N
1	116093	gi|348512324	K.LDLELELNKLK.N	Y	F25:15508	664.393	83.23	1326.78	-3.4	2	99.93	P-X	51.53	-	1.6e-05	1944	1954	N
1	116093	gi|348512324	R.KLALEEEKR.R	Y	F33:5401	558.323	30.64	1114.63	-2.8	2	99.93	PMX	53.92	40.36	0.0045	1976	1984	N
1	116093	gi|348512324	R.YVQDLLAWVEENQR.R	Y	F33:19488	881.935	105.37	1761.87	-7	3	99.93	PMX	52.31	37.54	0.00046	526	539	N
1	116093	gi|348512324	R.QLEIMAEAER.L	Y	F7:11352	595.302	61.28	1188.58	6.8	4	99.93	PMX	52.74	38.97	0.0025	2368	2377	N
1	116093	gi|348512324	R.LLEASSQSSK.G	N	F25:5791	525.276	32.89	1048.54	-2.8	3	99.93	PMX	68.55	37.31	0.0006	4461	4470	N
1	116093	gi|348512324	K.SLLSWQYLMR.D	N	F3:19160	648.841	102.54	1295.67	-1.1	1	99.93	PMX	54.02	24.28	7.3e-05	894	903	N
1	116093	gi|348512324	R.VPTDVAYQK.N	Y	F25:6871	510.772	38.32	1019.53	0.8	3	99.93	PMX	75.01	37.09	0.00086	3483	3491	N
1	116093	gi|348512324	K.GLYSPYNASGSGSAYGSR.T	Y	F33:9580	897.415	52.27	1792.8	7.3	3	99.93	P-X	54.12	-	2.9e-05	4471	4488	N
1	116093	gi|348512324	K.TTVSVPFGR.F	Y	F7:10514	482.266	56.94	962.519	-0.2	1	99.93	PMX	55.47	37.47	0.0032	2908	2916	N
1	116093	gi|348512324	R.SIIQLKPR.N	Y	F33:8135	477.81	44.65	953.602	3.7	5	99.92	PMX	45.31	38	0.045	792	799	N
1	116093	gi|348512324	K.FQVEQELTK.V	Y	F25:9901	561.301	53.77	1120.58	9.1	5	99.92	PMX	64.54	37.84	0.042	2175	2183	N
1	116093	gi|348512324	K.LKLDETDK.Q	Y	F33:5720	481.264	32.19	960.513	1.6	3	99.92	pM-	37.59	40.36	-	2186	2193	N
1	116093	gi|348512324	K.LSIYQAMK.K	N	F25:11152	953.514	60.23	952.505	2	9	99.92	PMX	73.92	35.06	0.0037	3369	3376	N
1	116093	gi|348512324	K.QKEAEEEMLR.K	Y	F25:6828	631.81	38.1	1261.6	6	3	99.92	PMX	56.81	31.73	0.0002	2552	2561	N
1	116093	gi|348512324	R.LHELGVLPK.K	Y	F3:9526	503.311	51.94	1004.6	4.8	8	99.92	PMX	69.28	24.62	0.00018	2660	2668	N
1	116093	gi|348512324	R.QIAEEEAAR.Q	Y	F7:5201	508.755	29.78	1015.49	2.8	2	99.91	PMX	46.54	33.04	0.00038	1820	1828	N
1	116093	gi|348512324	K.IISLFQAMK.K	Y	F25:16604	525.802	89.25	1049.59	-3.9	8	99.91	PMX	52.96	34.88	0.046	3777	3785	N
1	116093	gi|348512324	K.NIADETQQSK.I	Y	F7:5102	567.276	29.31	1132.54	0.8	6	99.91	PMX	64.71	33.09	0.0011	1955	1964	N
1	116093	gi|348512324	K.NGETTVQELGK.T	Y	F25:7543	588.306	41.73	1174.58	12	2	99.91	PMX	63.27	33.58	0.0033	2676	2686	N
1	116093	gi|348512324	K.EAEFEAAKR.A	Y	F3:5609	525.768	32.01	1049.51	7.8	2	99.91	PM-	61.92	35.34	-	2134	2142	N
1	116093	gi|348512324	R.LRADFDNAEQQR.S	Y	F7:6699	731.862	37.34	1461.7	9.2	3	99.91	P-X	66.95	-	0.00013	1720	1731	N
1	116093	gi|348512324	R.APVPATDLLESK.I	Y	F33:11455	620.844	62.06	1239.67	1.9	2	99.91	P-X	52.07	-	0.00013	2979	2990	N
1	116093	gi|348512324	K.MLLAER.A	Y	F33:7761	366.708	42.74	731.4	1.7	4	99.9	pM-	33.78	35.77	-	2768	2773	N
1	116093	gi|348512324	K.SGVVGPELHEK.L	Y	F3:6838	576.308	38.26	1150.6	2.2	3	99.9	PMX	57.93	32.61	0.0047	3415	3425	N
1	116093	gi|348512324	K.TVSLFQAMK.K	Y	F25:13716	512.779	73.76	1023.54	1	5	99.9	PM-	56.91	33.34	-	3113	3121	N
1	116093	gi|348512324	K.LAAISEATR.L	Y	F7:6993	466.267	38.82	930.513	6.6	1	99.89	PMX	48.65	31.53	0.043	1841	1849	N
1	116093	gi|348512324	K.LRDVSAYSK.Y	N	F3:5820	519.785	33.08	1037.55	4.7	4	99.88	PMX	45.56	30.03	0.002	4423	4431	N
1	116093	gi|348512324	K.EGLIGPELHNK.M	Y	F3:8610	603.831	47.2	1205.64	6.3	5	99.88	PMX	52.94	30.71	0.016	2757	2767	N
1	116093	gi|348512324	R.IQLETTEK.Q	Y	F25:7176	481.265	39.87	960.513	3.5	5	99.88	pM-	25.03	43.93	-	1461	1468	N
1	116093	gi|348512324	K.DLVPEDYALK.M	Y	F7:12686	581.804	68.12	1161.59	2.2	2	99.88	PMX	50.45	30.67	0.041	3787	3796	N
1	116093	gi|348512324	K.SVLDEELQR.L	Y	F7:9909	544.788	53.79	1087.55	9.9	4	99.88	PMX	47.04	30.15	0.012	2196	2204	N
1	116093	gi|348512324	R.KGVVGPEIHDK.L	Y	F25:5912	589.828	33.48	1177.65	-3.5	1	99.87	PMX	77.05	29.79	0.015	3748	3758	N
1	116093	gi|348512324	K.AFNGFEDPR.T	Y	F7:9553	526.747	51.99	1051.47	7.1	4	99.87	PM-	50.77	29.87	-	4353	4361	N
1	116093	gi|348512324	K.QLLEAEAAK.M	Y	F7:7197	486.776	39.86	971.529	8.1	1	99.86	PM-	47.97	29.21	-	1789	1797	N
1	116093	gi|348512324	K.ISVFEAMK.K	Y	F25:12693	924.484	68.33	923.479	-2.3	10	99.85	PMX	83.9	28.45	0.059	2787	2794	N
1	116093	gi|348512324	K.QKYTAESELK.Q	Y	F33:5662	598.809	31.91	1195.61	-3.5	4	99.85	p-X	35.79	-	0.00046	1469	1478	N
1	116093	gi|348512324	K.LKTVEMVIR.N	Y	F3:9990	544.83	54.31	1087.64	3.2	5	99.85	pMX	32.46	29.59	0.055	1090	1098	N
1	116093	gi|348512324	R.LLFNDVQVLK.D	Y	F25:16006	594.851	85.95	1187.69	-3.8	6	99.84	PMX	50.77	26.7	0.0015	452	461	N
1	116093	gi|348512324	R.ILAEENQK.L	Y	F3:5503	472.756	31.48	943.497	0.1	2	99.84	PMX	45.13	27.3	0.016	2579	2586	N
1	116093	gi|348512324	R.LLDPEDVDVPHPDEK.S	N	F25:11753	859.42	63.4	1716.82	3.2	1	99.83	pMX	41.31	26.88	0.015	237	251	N
1	116093	gi|348512324	K.MAEMQAELDK.Q	N	F7:8294	583.269	45.46	1164.52	7.4	2	99.82	PMX	50.17	26.37	0.015	1364	1373	N
1	116093	gi|348512324	K.HMSFAEK.T	Y	F3:5863	425.202	33.27	848.385	6.2	6	99.81	PMX	58.16	26.01	0.0084	1584	1590	N
1	116093	gi|348512324	K.IRAEEEAEKLR.K	Y	F25:7181	448.583	39.89	1342.72	4.2	2	99.8	PM-	58.25	26.02	-	1965	1975	N
1	116093	gi|348512324	K.KDNYSGLMR.E	Y	F3:7251	542.269	40.33	1082.52	4.6	4	99.79	pMX	40.45	25.36	0.023	657	665	N
1	116093	gi|348512324	K.TISLFQAMK.K	Y	F33:14987	519.785	80.6	1037.56	-1.4	4	99.79	PMX	59.66	25.26	0.054	4015	4023	N
1	116093	gi|348512324	K.LTVNEAVK.M	Y	F25:7385	437.257	40.93	872.497	2.7	2	99.78	PMX	47.46	24.69	0.0089	3978	3985	N
1	116093	gi|348512324	K.ASSGKLDLELELNKLK.N	Y	F7:13977	586.673	74.85	1756.99	1.8	1	99.78	PMX	60.57	24.8	0.036	1939	1954	N
1	116093	gi|348512324	R.QYDVDDAIAR.G	Y	F25:9274	583.284	50.59	1164.54	10.3	1	99.77	PMX	45.04	24.59	0.023	4195	4204	N
1	116093	gi|348512324	R.APVPADSLYESK.I	Y	F3:9035	638.834	49.43	1275.63	14.5	4	99.76	PMX	54.05	22.87	0.0017	3310	3321	N
1	116093	gi|348512324	K.MSIYQASK.E	Y	F7:7133	464.239	39.55	926.453	10.1	3	99.76	PM-	47.89	24.54	-	2711	2718	N
1	116093	gi|348512324	R.FLEVQ(+.98)YLTGGLIEPDVEGR.V	Y	F25:19836	1068.55	107.25	2135.08	0.2	1	99.71	PM-	60.7	23.15	-	4385	4403	Y
1	116093	gi|348512324	R.KLALEEEK.R	Y	F25:6607	480.274	36.98	958.534	0.9	3	99.68	pMX	32.01	23.29	0.022	1976	1983	N
1	116093	gi|348512324	K.LNFEK.A	N	F33:6432	650.346	35.84	649.343	-7.1	2	99.67	pM-	30.18	23.87	-	1934	1938	N
1	116093	gi|348512324	K.LQQLEDAQK.D	Y	F3:6256	536.789	35.28	1071.56	7.2	4	99.67	PM-	45.87	22.04	-	2591	2599	N
1	116093	gi|348512324	K.QKTNIQLELQELK.N	Y	F33:12424	792.955	67.12	1583.89	3.8	2	99.64	PM-	60.08	21.48	-	1416	1428	N
1	116093	gi|348512324	K.IVQLK.K	N	F33:6048	600.407	33.86	599.401	-1.8	1	99.63	pM-	27.61	24.19	-	1897	1901	N
1	116093	gi|348512324	K.IIDKDLYNK.L	Y	F25:7294	561.312	40.48	1120.61	-3	4	99.62	PM-	66.73	21.04	-	2991	2999	N
1	116093	gi|348512324	K.LDLQYGK.L	Y	F3:8517	418.731	46.75	835.444	5.2	2	99.62	pM-	41.84	21.11	-	599	605	N
1	116093	gi|348512324	R.LLSLGDQR.L	Y	F25:9530	451.259	51.88	900.503	0	1	99.58	pM-	29.52	22.25	-	3868	3875	N
1	116093	gi|348512324	K.YTAESELK.Q	Y	F3:6401	470.738	36.03	939.455	7	1	99.56	p-X	41.79	-	0.0039	1471	1478	N
1	116093	gi|348512324	K.NMIRPGTAFELLESQAATGYVIDPIK.N	Y	F3:20656	945.493	110.83	2833.47	-4.3	1	99.32	p-X	35.33	-	0.0092	3949	3974	N
1	116093	gi|348512324	K.GLILK.D	N	F33:8015	543.386	44.03	542.379	0.1	3	99.25	pM-	21.09	25.82	-	4025	4029	N
1	116093	gi|348512324	R.Q(+.98)LEIMAEAER.L	Y	F25:11452	596.295	61.84	1189.56	849.1	4	99.24	-MX	-	22.45	6.2e-05	2368	2377	Y
1	116093	gi|348512324	R.KAALEELER.L	Y	F33:7411	529.796	40.94	1057.58	1.1	5	99.15	p-X	26.27	-	0.0068	2007	2015	N
1	116093	gi|348512324	R.AEEEAEKLR.K	Y	F3:5357	537.778	30.76	1073.54	5.1	1	99.01	p-X	40.15	-	0.073	1967	1975	N
1	116093	gi|348512324	K.LSYAQLLK.R	Y	F3:13014	468.281	69.88	934.549	-0.7	4	99	p-X	41.85	-	0.089	3851	3858	N
1	116093	gi|348512324	K.Q(+.98)KFQVEQELTK.V	Y	F7:8749	689.865	47.85	1377.71	0.2	1	98.1	P--	60.96	-	-	2173	2183	Y
1	116093	gi|348512324	K.VQMEELLK.L	Y	F7:11974	989.529	64.47	988.526	-5.1	5	98.1	P--	60.47	-	-	2228	2235	N
1	116093	gi|348512324	K.MSASQALKK.G	Y	F25:5776	482.268	32.81	962.522	-1.3	2	98.1	P--	58.38	-	-	4366	4374	N
1	116093	gi|348512324	R.KQLEDELAK.V	N	F3:6813	537.297	38.12	1072.58	2.6	3	98.1	P--	54.04	-	-	1753	1761	N
1	116093	gi|348512324	K.TVYNGQ(+.98)NVGDVVDGIDKKPDLLAFDGIR.D	Y	F33:17304	1007.19	93.18	3018.53	5.3	1	98.1	P--	46.57	-	-	2625	2652	Y
1	116093	gi|348512324	K.DLDKVSVK.T	Y	F3:6470	452.262	36.36	902.507	2	1	98.1	P--	46.7	-	-	1041	1048	N
1	116093	gi|348512324	K.VQGELDGLKK.D	Y	F7:6350	543.812	35.52	1085.61	2.3	2	98.09	P--	44	-	-	1031	1040	N
1	116093	gi|348512324	R.WIADAK.Q	Y	F33:6494	703.383	36.17	702.37	8.1	1	98.08	p--	41.82	-	-	1224	1229	N
1	116093	gi|348512324	K.AIADLENEK.A	Y	F7:7341	501.76	40.61	1001.5	2.8	2	98.08	p--	41.94	-	-	2444	2452	N
1	116093	gi|348512324	K.TVYNGQN(+.98)VGDVVDGIDKKPDLLAFDGIR.D	Y	F25:17318	1007.19	93.2	3018.53	4.9	1	98.08	p--	40.59	-	-	2625	2652	Y
1	116093	gi|348512324	R.GLHQTVEDFK.S	Y	F3:7937	587.303	43.83	1172.58	8.4	1	98.08	p--	41.11	-	-	562	571	N
1	116093	gi|348512324	K.YTVDEAVK.A	Y	F3:7093	462.74	39.57	923.46	4.9	1	98.08	p--	41.04	-	-	3076	3083	N
1	116093	gi|348512324	K.TVTIWEIINSEYFTEDQKK.D	Y	F3:21325	782.057	114.56	2343.16	-5.9	1	98.08	p--	40.47	-	-	2921	2939	N
1	116093	gi|348512324	R.KQITIEELIR.S	Y	F33:13758	621.866	74.14	1241.73	-14	1	98.07	p--	40.61	-	-	3883	3892	N
1	116093	gi|348512324	R.QQLSSLQDR.W	Y	F7:6302	537.785	35.29	1073.55	8.2	2	97.94	p--	34.33	-	-	1181	1189	N
1	116093	gi|348512324	K.TVTIWEIINSEYFTEDQKKDLLR.Q	Y	F7:21124	947.825	113.51	2840.46	-1.8	2	97.94	p--	33.98	-	-	2921	2943	N
1	116093	gi|348512324	K.KVQGELDGLKK.D	Y	F7:5854	405.576	32.99	1213.7	2.2	1	97.78	p--	32.26	-	-	1030	1040	N
1	116093	gi|348512324	K.AVTGYKDPFTGNK.I	Y	F33:8893	699.876	48.71	1396.7	743.6	2	97.66	--X	-	-	6.1e-06	3432	3444	N
1	116093	gi|348512324	K.AALEELER.L	Y	F7:8383	465.754	45.88	929.482	12.1	2	97.62	p--	30.82	-	-	2008	2015	N
1	116093	gi|348512324	K.DLAEEASR.L	Y	F7:5708	445.715	32.25	889.414	1.5	5	97.42	p--	28.89	-	-	1800	1807	N
1	116093	gi|348512324	K.SVIIDRK.S	Y	F25:5875	415.756	33.31	829.502	-6	2	97.33	p--	27.87	-	-	4185	4191	N
1	116093	gi|348512324	R.SELDLTVQK.M	Y	F33:9217	516.785	50.38	1031.55	5.1	2	97.23	p--	28.19	-	-	1067	1075	N
1	116093	gi|348512324	K.LLEDK.Q	N	F3:5473	617.35	31.34	616.343	-1.1	1	97.13	p--	28.13	-	-	2339	2343	N
1	116093	gi|348512324	K.NLSEQQIKDK.S	Y	F25:5909	601.82	33.47	1201.63	-4.2	3	96.42	p--	24.8	-	-	1429	1438	N
1	116093	gi|348512324	K.NYISELK.D	Y	F7:9206	433.737	50.2	865.455	5	5	96.38	p--	25.5	-	-	986	992	N
1	116093	gi|348512324	R.ELELR.E	N	F25:7491	659.376	41.46	658.365	5.4	4	96.37	p--	24.68	-	-	666	670	N
1	116093	gi|348512324	R.KPVEKEPLKEYIQK.T	Y	F3:7448	577.007	41.36	1727.98	9.8	1	95.64	p-X	21.44	-	0.036	1011	1024	N
1	116093	gi|348512324	K.TLSEPC(+57.02)DENKVFSDPETDENITYR.Q	Y	F3:12255	953.766	65.97	2858.25	7.8	1	95.54	p--	25.17	-	-	3501	3524	Y
1	116093	gi|348512324	K.Q(+.98)KEMQELER.Q	Y	F3:6181	596.291	34.89	1190.56	6.5	2	95.51	p--	25.06	-	-	2563	2571	Y
1	116093	gi|348512324	K.LLAEEAEN(+.98)M(+15.99)RK.L	Y	F3:7761	440.89	42.94	1319.64	7.7	2	94.68	p--	23.85	-	-	2258	2268	Y
1	116093	gi|348512324	R.QIAEDDLNQQR.A	Y	F25:7139	665.338	39.67	1328.63	22.7	3	94	--X	-	-	8e-05	2288	2298	N
1	116093	gi|348512324	K.DLILK.E	N	F25:8970	601.391	49.02	600.385	-0.9	4	93.68	p--	21.92	-	-	3454	3458	N
1	116093	gi|348512324	R.IEFER.L	Y	F33:7139	693.357	39.53	692.349	0.2	2	93.39	p--	21.79	-	-	387	391	N
1	116093	gi|348512324	K.ITIEK.I	N	F33:6007	603.369	33.65	602.364	-4.3	2	93.22	p--	21.45	-	-	2950	2954	N
1	116093	gi|348512324	R.VSIDESIRK.G	Y	F25:7361	523.792	40.81	1045.58	-7.6	1	91.11	p--	20.27	-	-	4404	4412	N
1	116093	gi|348512324	K.DLIPK.E	Y	F7:7817	585.361	43.04	584.353	0.8	2	89.59	p--	19.82	-	-	3123	3127	N
1	116093	gi|348512324	K.EMLLKK.E	Y	F7:5889	381.233	33.17	760.452	-0.8	2	89.51	p--	19.69	-	-	2493	2498	N
1	116093	gi|348512324	K.KLAEQTLK.Q	Y	F33:5295	465.779	30.12	929.555	-12.2	1	88.79	p--	19.21	-	-	2165	2172	N
1	116093	gi|348512324	H.DKLLSAER.A	N	F3:6275	466.265	35.38	930.513	1.3	1	85.1	p--	19.41	-	-	3757	3764	N
1	116093	gi|348512324	R.SEMDILIQLK.T	Y	F7:16876	595.35	90.15	1188.64	36.3	2	9.35	--X	-	-	0.0012	1764	1773	N
1	116093	gi|348512324	K.EN(+.98)LTYSQLFDR.C	Y	F25:14103	694.382	75.74	1385.65	795.9	2	0.11	--X	-	-	0.0045	3188	3198	Y
1	116093	gi|348512324	N.LLEAQAGTGYLVDPVHNQK.Y	Y	F3:15546	685.041	83.09	2052.06	18.6	1	0	--X	-	-	0.028	3057	3075	N
1	116093	gi|348512324	R.LLEAQIATGGIIDPEESHRLPVEVAYNR.G	Y	F7:16314	1030.88	87.1	3089.61	3.8	1	0	--X	-	-	0.071	4035	4062	N
1	116093	gi|348512324	K.Q(+.98)LLEAEAAK.M	Y	F7:7210	487.279	39.93	972.513	30.7	1	0	--X	-	-	0.076	1789	1797	Y
1	116097	gi|542222210	K.TQEVLASPQPSASAPVLR.S	Y	F3:11467	926.006	61.93	1849.99	4.3	8	99.95	PMX	90.16	84.36	2.2e-13	1073	1090	N
1	116097	gi|542222210	R.HNTGLSLLEAQAASGFIVDPVR.N	Y	F7:18736	765.742	100.24	2294.2	0.9	1	99.95	PMX	89.62	73.37	1.1e-16	3406	3427	N
1	116097	gi|542222210	R.AKADETQLSPVSK.G	Y	F7:5942	687.369	33.45	1372.72	3.2	6	99.95	PMX	96.46	68.61	2.6e-13	601	613	N
1	116097	gi|542222210	K.YLQGSSSIAGLYLEPTKEK.L	Y	F7:13857	695.371	74.24	2083.08	3.6	5	99.95	PMX	76.05	68.01	2.6e-12	3374	3392	N
1	116097	gi|542222210	K.DMMRPGPALNLLEAQAGTGYLVDPVHNQK.Y	Y	F33:18001	1045.86	97.06	3134.56	-3.6	5	99.95	PMX	105.43	67.09	2.2e-16	3071	3099	N
1	116097	gi|542222210	R.AVVGYKDPYTGGK.I	Y	F33:7396	677.855	40.86	1353.69	2.1	3	99.95	PMX	85.89	76.23	3e-09	2798	2810	N
1	116097	gi|542222210	R.LEDLLQDAAEEKEQLNEFK.T	Y	F3:16542	754.713	88.38	2261.11	4.2	7	99.95	PMX	64.19	62.66	1.7e-10	786	804	N
1	116097	gi|542222210	R.GFIDQNALETYR.A	Y	F7:13522	713.853	72.51	1425.69	2.3	7	99.95	PMX	79.89	64.8	3.3e-09	4229	4240	N
1	116097	gi|542222210	K.EHAMPLLEAQIVSGGIIDPVK.S	Y	F3:18804	739.737	100.61	2216.19	0.8	2	99.95	PMX	100.63	56.18	1.6e-15	3483	3503	N
1	116097	gi|542222210	K.TLAQEEAEKQKEEAER.E	Y	F25:6496	630.315	36.42	1887.92	2.8	5	99.95	PMX	73.34	60.13	1.3e-08	1682	1697	N
1	116097	gi|542222210	R.LHETEIATQEK.L	Y	F25:6197	649.833	34.89	1297.65	0.5	6	99.95	PMX	96.6	60.72	2e-08	2434	2444	N
1	116097	gi|542222210	R.LRQIAEDDLNQQR.A	Y	F3:7634	799.921	42.28	1597.82	6.6	4	99.95	PMX	85.04	53.29	2e-09	2310	2322	N
1	116097	gi|542222210	R.FLEVQYLTGGLIEPDVEGR.V	Y	F25:19839	712.369	107.27	2134.09	-4.4	5	99.95	PMX	67.42	49.68	1.7e-09	4409	4427	N
1	116097	gi|542222210	K.TVYNGQNVGDVVDGIDKKPDLLAFDGIR.D	Y	F25:17328	1006.86	93.25	3017.55	0.9	9	99.95	PMX	78.55	48.15	8.7e-10	2649	2676	N
1	116097	gi|542222210	K.LLAEEAENMR.K	Y	F25:9331	588.294	50.88	1174.57	6.4	8	99.95	PMX	64.99	51.9	4.6e-08	2282	2291	N
1	116097	gi|542222210	R.AGNLSITEFADMLSGNMGGFR.S	Y	F7:23242	730.009	125.57	2187.01	-2.3	8	99.95	PMX	94.59	51.65	6.5e-08	4241	4261	N
1	116097	gi|542222210	K.GYFDPSTQEPLTYSELMAR.C	Y	F7:17188	1103.01	91.85	2204.01	0.4	4	99.95	PMX	78.84	45.16	2.8e-10	2877	2895	N
1	116097	gi|542222210	R.LKNEVAAAQQQR.K	Y	F33:5222	678.374	29.78	1354.73	1.2	2	99.95	PMX	77.02	45.95	1.4e-08	1765	1776	N
1	116097	gi|542222210	K.KGLIEHDHAIR.V	Y	F3:5646	644.86	32.2	1287.7	0.8	1	99.95	PMX	70.68	43.68	3.9e-09	2819	2829	N
1	116097	gi|542222210	K.QKEMAEEELER.Q	Y	F25:7114	696.332	39.54	1390.64	6.1	4	99.95	PMX	50.19	50.18	1.5e-07	1712	1722	N
1	116097	gi|542222210	R.RIDNAEWGSDLPSMESQLGSHR.G	Y	F33:13654	829.058	73.6	2484.14	2.6	2	99.95	PMX	73.66	42.02	1.7e-10	564	585	N
1	116097	gi|542222210	R.QKTAAEEEAANQAK.A	Y	F7:4840	744.868	27.98	1487.72	-0.3	3	99.95	PMX	67.5	43.79	1.3e-07	2134	2147	N
1	116097	gi|542222210	K.GLIEHDHAIR.V	Y	F3:6353	580.817	35.77	1159.61	8.2	3	99.95	PMX	79.94	63.81	3.6e-06	2820	2829	N
1	116097	gi|542222210	R.AVTGYKDPYSGK.I	N	F33:6149	643.327	34.37	1284.63	3.5	5	99.95	PMX	63.21	49.29	5.7e-07	3789	3800	N
1	116097	gi|542222210	K.IAAAEEEAAR.Q	Y	F3:5583	515.764	31.88	1029.51	4	5	99.95	PMX	64.6	62.27	3.2e-06	2019	2028	N
1	116097	gi|542222210	K.KIAAAEEEAAR.Q	Y	F3:5342	579.808	30.68	1157.6	-2.3	3	99.95	PMX	46.81	38.93	1.8e-09	2018	2028	N
1	116097	gi|542222210	K.GRPELDDVTLR.Y	Y	F33:9531	635.842	52	1269.67	1.4	4	99.95	PMX	63.49	40.4	3.3e-07	539	549	N
1	116097	gi|542222210	R.IIDLETYNLLK.Q	Y	F3:17528	667.883	93.67	1333.75	1.8	4	99.95	PMX	65.64	54.02	1.3e-06	3680	3690	N
1	116097	gi|542222210	R.TKIEEEIHLIR.I	N	F7:10939	690.896	59.16	1379.78	0.5	5	99.95	PMX	79.07	52.68	1.4e-06	1474	1484	N
1	116097	gi|542222210	R.LQVSQLSEAQAR.A	Y	F33:8847	665.362	48.47	1328.7	3.9	7	99.95	PMX	69.45	63.72	3.9e-05	2404	2415	N
1	116097	gi|542222210	R.VLEAQLATGGIIDPINSHRVPTETAYK.Q	Y	F3:14667	965.19	78.45	2892.53	5.2	6	99.95	PMX	51.31	35.41	6.4e-09	2830	2856	N
1	116097	gi|542222210	K.TLQATMDAALSK.Q	Y	F7:12498	625.329	67.17	1248.64	4	5	99.95	PMX	70.23	35.2	7.9e-08	2564	2575	N
1	116097	gi|542222210	K.SQQVDEALHSR.T	Y	F33:5806	635.313	32.63	1268.61	1.2	4	99.95	PMX	67.59	45.91	2.4e-06	1463	1473	N
1	116097	gi|542222210	R.YSELMTLTSQYIK.F	Y	F7:17141	788.9	91.59	1575.79	0.1	7	99.95	PMX	83.17	36.4	1e-06	1349	1361	N
1	116097	gi|542222210	K.ENLTYSQLFDR.C	Y	F25:14067	693.34	75.57	1384.66	2.7	5	99.95	PMX	65.22	40.4	3.7e-06	3212	3222	N
1	116097	gi|542222210	R.AVTGYRDPYTGK.T	Y	F25:7206	664.339	40.03	1326.66	5.3	5	99.95	PMX	56.24	31.62	4.1e-07	3125	3136	N
1	116097	gi|542222210	R.NLESLHAFVSAATK.E	Y	F3:14367	744.4	76.89	1486.78	4.7	2	99.95	PMX	83.1	30.3	8.3e-08	640	653	N
1	116097	gi|542222210	K.TNIQLELQELK.N	Y	F33:14241	664.874	76.63	1327.73	-1	7	99.95	PMX	68.99	41.09	4.7e-06	1442	1452	N
1	116097	gi|542222210	K.VSVTEAIHR.N	N	F7:7105	506.284	39.42	1010.55	2.7	5	99.95	PMX	65.94	66.26	0.00043	4314	4322	N
1	116097	gi|542222210	K.EMAEEELER.Q	Y	F3:7713	568.256	42.68	1134.49	9.1	6	99.95	PMX	52.3	62.22	0.00037	1714	1722	N
1	116097	gi|542222210	K.SHRVPTDVAYQK.N	Y	F33:5497	700.867	31.11	1399.72	-0.8	5	99.95	PMX	68.8	32.47	2.9e-06	3504	3515	N
1	116097	gi|542222210	K.QIVVAQQAAQK.C	Y	F33:6095	592.345	34.1	1182.67	3	2	99.95	PMX	55.63	28.18	4.3e-07	2061	2071	N
1	116097	gi|542222210	K.YLQGSSSIAGLYLEPTK.E	Y	F3:15149	913.984	80.98	1825.95	3.5	4	99.95	PMX	71.67	65.72	0.00062	3374	3390	N
1	116097	gi|542222210	K.SKQLLEAEAAK.M	Y	F33:6158	594.336	34.42	1186.66	1.4	6	99.95	PMX	64.37	30.15	2.2e-06	1811	1821	N
1	116097	gi|542222210	K.DIIHLTTIETTK.T	Y	F7:12799	692.89	68.72	1383.76	3.5	6	99.95	PMX	74.79	62.77	0.00074	2637	2648	N
1	116097	gi|542222210	K.MRTEAEGEQPVFDSLEEELKK.A	Y	F33:14979	822.401	80.56	2464.18	0.4	3	99.95	PMX	72.98	24.78	2.2e-08	1161	1181	N
1	116097	gi|542222210	R.LEEETEEYHK.S	Y	F3:5528	653.794	31.6	1305.57	0.8	5	99.95	PMX	62.07	55.18	0.00052	2374	2383	N
1	116097	gi|542222210	K.TVLQQTFMTEK.E	Y	F25:11781	663.342	63.54	1324.67	-0.7	4	99.95	PMX	59.2	34.18	8.2e-06	2506	2516	N
1	116097	gi|542222210	R.TEAEGEQPVFDSLEEELKK.A	Y	F25:15869	726.686	85.21	2177.04	-0.1	4	99.95	PMX	80.15	30.04	5.6e-06	1163	1181	N
1	116097	gi|542222210	K.TKLDSASDNIIQEYVTLR.T	Y	F25:16280	689.36	87.46	2065.07	-5.5	2	99.95	PMX	74.16	24.43	3.2e-07	1329	1346	N
1	116097	gi|542222210	K.IQAVPITDSK.T	Y	F3:8215	536.309	45.22	1070.6	6.4	7	99.95	PMX	62.76	51.65	0.00038	1259	1268	N
1	116097	gi|542222210	K.NAIGGVLTPSNQK.M	Y	F7:9037	649.86	49.34	1297.7	5.2	5	99.95	PMX	74.1	45.68	5.9e-05	2722	2734	N
1	116097	gi|542222210	K.TAAEEEAANQAK.A	Y	F3:5168	616.793	29.76	1231.57	2	2	99.95	PMX	57.08	45.33	5.3e-05	2136	2147	N
1	116097	gi|542222210	K.LKLDETDKQK.S	Y	F25:5670	609.336	32.31	1216.67	-7.5	5	99.95	PMX	52.42	45.72	0.00012	2210	2219	N
1	116097	gi|542222210	R.LLDAQMTTGGIIDPVK.S	Y	F33:15003	836.449	80.68	1670.89	-5.1	4	99.95	PMX	86.74	45.77	0.00013	3157	3172	N
1	116097	gi|542222210	R.VLPLSDEAINAK.E	Y	F7:11137	635.357	60.16	1268.7	2.1	6	99.95	PMX	64.47	31.65	1.5e-05	3233	3244	N
1	116097	gi|542222210	R.NLVDNITGQR.L	N	F7:10880	565.303	58.85	1128.59	3.3	8	99.95	PMX	64.23	51.15	0.0011	4323	4332	N
1	116097	gi|542222210	K.AQVEPLVSPLKK.T	Y	F33:9563	654.901	52.17	1307.78	5.1	2	99.95	PMX	83.77	43.97	9.8e-05	1317	1328	N
1	116097	gi|542222210	R.LSVEAQEAAR.L	Y	F3:6761	537.286	37.86	1072.55	5.3	5	99.95	PMX	60.51	61.15	0.004	2300	2309	N
1	116097	gi|542222210	R.ESYDWLIR.W	Y	F25:14914	541.274	80.07	1080.52	7.9	4	99.94	PMX	51.24	52.61	0.0018	1240	1247	N
1	116097	gi|542222210	R.ITIEELYNAR.I	Y	F33:14244	611.324	76.64	1220.64	-5.6	1	99.94	PMX	54.43	27.36	1.2e-05	3670	3679	N
1	116097	gi|542222210	K.SAVTTAQVPLTQSVQQTSIK.G	Y	F33:11768	1044.07	63.71	2086.13	2	3	99.94	PMX	71.49	32.29	2.2e-05	519	538	N
1	116097	gi|542222210	R.ADFDNAEQQR.S	Y	F7:5564	597.265	31.56	1192.51	3.6	3	99.94	PMX	63.45	55.06	0.0039	1746	1755	N
1	116097	gi|542222210	K.TVVAGLNKR.S	Y	F25:6229	479.295	35.05	956.577	-1.1	6	99.94	PMX	55.19	59.18	0.0059	805	813	N
1	116097	gi|542222210	R.QAEDEAYQR.K	Y	F7:4959	555.251	28.57	1108.48	7.9	2	99.94	PMX	62.06	46.04	0.00074	1895	1903	N
1	116097	gi|542222210	R.DVELDHFR.Q	Y	F3:9657	515.755	52.62	1029.49	7.6	8	99.94	PMX	58.09	47.59	0.0015	1197	1204	N
1	116097	gi|542222210	K.IIDKPTFDLLQQGK.T	Y	F3:13854	539.309	74.26	1614.9	3.7	9	99.94	PMX	78.69	42.08	8.5e-05	3346	3359	N
1	116097	gi|542222210	K.AVFTQIDLR.Q	Y	F3:13225	531.803	70.98	1061.59	4.7	5	99.94	PMX	63.09	48.5	0.0021	1216	1224	N
1	116097	gi|542222210	R.VSIDESIR.K	Y	F3:8496	459.75	46.64	917.482	3.6	2	99.94	pMX	42.91	58.93	0.0087	4428	4435	N
1	116097	gi|542222210	K.LTAEQELIR.L	Y	F25:10045	536.807	54.51	1071.59	6	6	99.94	PMX	59.29	59.97	0.014	1735	1743	N
1	116097	gi|542222210	R.LESQFEEEVKK.A	Y	F7:7625	683.353	42.07	1364.68	6.9	5	99.94	PMX	55.79	42.45	0.00024	2533	2543	N
1	116097	gi|542222210	K.ISLFEAMQK.D	Y	F3:14860	533.785	79.47	1065.55	3.3	8	99.94	PMX	52.16	51.72	0.0055	3469	3477	N
1	116097	gi|542222210	K.MQAIQEASR.L	Y	F7:5840	517.26	32.92	1032.5	3.4	5	99.94	PMX	65.03	44.93	0.0012	2333	2341	N
1	116097	gi|542222210	R.SLLEDELYR.L	Y	F33:13067	569.293	70.53	1136.57	0.5	8	99.94	PMX	45.13	49.91	0.0045	1756	1764	N
1	116097	gi|542222210	K.AYIDTIKDYELQLVAYK.A	Y	F25:18002	1023.53	97.01	2045.07	-8.7	4	99.94	PMX	69.92	29.56	3.5e-05	1300	1316	N
1	116097	gi|542222210	K.QKFQVEQELTK.V	Y	F25:9052	689.373	49.47	1376.73	1.1	4	99.94	PMX	67.95	40.09	0.00011	2197	2207	N
1	116097	gi|542222210	K.IMENPSDDTKGYFDPSTQEPLTYSELMAR.C	Y	F3:16766	1112.52	89.59	3334.5	7.1	1	99.94	p-X	39.77	-	1.4e-08	2867	2895	N
1	116097	gi|542222210	R.LKAEAEMLQK.Q	Y	F25:7742	580.823	42.74	1159.63	4.2	6	99.94	PMX	75.06	28.09	4e-05	2342	2351	N
1	116097	gi|542222210	R.NLELHYQDFMR.D	Y	F25:14000	733.35	75.23	1464.68	1.9	2	99.94	PMX	74.71	21.8	2.5e-05	954	964	N
1	116097	gi|542222210	R.AQAEAAALMQK.Q	Y	F7:7668	566.298	42.29	1130.58	4.7	6	99.94	PMX	59.13	27.59	4.2e-05	2167	2177	N
1	116097	gi|542222210	K.GFVDPVTDEKLSYAQLLKR.C	Y	F33:15263	727.066	82.06	2178.17	2.8	2	99.94	P-X	62.59	-	2e-06	3865	3883	N
1	116097	gi|542222210	R.LKDEVDDAVK.Q	Y	F33:5900	566.3	33.11	1130.58	3.9	8	99.94	PM-	63.96	54.04	-	2229	2238	N
1	116097	gi|542222210	K.LQQLEDAQKDQHTR.E	Y	F25:6031	855.429	34.08	1708.85	-3.7	1	99.94	P-X	58.68	-	3.9e-06	2615	2628	N
1	116097	gi|542222210	K.LALEEEKR.R	Y	F33:5823	494.278	32.71	986.54	1.7	2	99.94	pMX	36.52	49.97	0.039	2001	2008	N
1	116097	gi|542222210	K.MKDLAEEASR.L	Y	F33:5986	575.284	33.55	1148.55	3.1	4	99.93	PMX	48.47	38.13	0.00062	1822	1831	N
1	116097	gi|542222210	K.LLAEEAENMRK.L	Y	F7:7624	652.342	42.06	1302.66	6.6	5	99.93	PMX	67.25	38.45	0.00094	2282	2292	N
1	116097	gi|542222210	K.LDLELELNKLK.N	Y	F25:15508	664.393	83.23	1326.78	-3.4	2	99.93	P-X	51.53	-	1.6e-05	1968	1978	N
1	116097	gi|542222210	R.KLALEEEKR.R	Y	F33:5401	558.323	30.64	1114.63	-2.8	2	99.93	PMX	53.92	40.36	0.0045	2000	2008	N
1	116097	gi|542222210	R.YVQDLLAWVEENQR.R	Y	F33:19488	881.935	105.37	1761.87	-7	3	99.93	PMX	52.31	37.54	0.00046	550	563	N
1	116097	gi|542222210	R.QLEIMAEAER.L	Y	F7:11352	595.302	61.28	1188.58	6.8	4	99.93	PMX	52.74	38.97	0.0025	2392	2401	N
1	116097	gi|542222210	R.LLEASSQSSK.G	N	F25:5791	525.276	32.89	1048.54	-2.8	3	99.93	PMX	68.55	37.31	0.0006	4485	4494	N
1	116097	gi|542222210	K.SLLSWQYLMR.D	N	F3:19160	648.841	102.54	1295.67	-1.1	1	99.93	PMX	54.02	24.28	7.3e-05	918	927	N
1	116097	gi|542222210	R.VPTDVAYQK.N	Y	F25:6871	510.772	38.32	1019.53	0.8	3	99.93	PMX	75.01	37.09	0.00086	3507	3515	N
1	116097	gi|542222210	K.GLYSPYNASGSGSAYGSR.T	Y	F33:9580	897.415	52.27	1792.8	7.3	3	99.93	P-X	54.12	-	2.9e-05	4495	4512	N
1	116097	gi|542222210	K.TTVSVPFGR.F	Y	F7:10514	482.266	56.94	962.519	-0.2	1	99.93	PMX	55.47	37.47	0.0032	2932	2940	N
1	116097	gi|542222210	R.SIIQLKPR.N	Y	F33:8135	477.81	44.65	953.602	3.7	5	99.92	PMX	45.31	38	0.045	816	823	N
1	116097	gi|542222210	K.FQVEQELTK.V	Y	F25:9901	561.301	53.77	1120.58	9.1	5	99.92	PMX	64.54	37.84	0.042	2199	2207	N
1	116097	gi|542222210	K.LKLDETDK.Q	Y	F33:5720	481.264	32.19	960.513	1.6	3	99.92	pM-	37.59	40.36	-	2210	2217	N
1	116097	gi|542222210	K.LSIYQAMK.K	N	F25:11152	953.514	60.23	952.505	2	9	99.92	PMX	73.92	35.06	0.0037	3393	3400	N
1	116097	gi|542222210	K.QKEAEEEMLR.K	Y	F25:6828	631.81	38.1	1261.6	6	3	99.92	PMX	56.81	31.73	0.0002	2576	2585	N
1	116097	gi|542222210	R.LHELGVLPK.K	Y	F3:9526	503.311	51.94	1004.6	4.8	8	99.92	PMX	69.28	24.62	0.00018	2684	2692	N
1	116097	gi|542222210	R.QIAEEEAAR.Q	Y	F7:5201	508.755	29.78	1015.49	2.8	2	99.91	PMX	46.54	33.04	0.00038	1844	1852	N
1	116097	gi|542222210	K.IISLFQAMK.K	Y	F25:16604	525.802	89.25	1049.59	-3.9	8	99.91	PMX	52.96	34.88	0.046	3801	3809	N
1	116097	gi|542222210	K.NIADETQQSK.I	Y	F7:5102	567.276	29.31	1132.54	0.8	6	99.91	PMX	64.71	33.09	0.0011	1979	1988	N
1	116097	gi|542222210	K.NGETTVQELGK.T	Y	F25:7543	588.306	41.73	1174.58	12	2	99.91	PMX	63.27	33.58	0.0033	2700	2710	N
1	116097	gi|542222210	K.EAEFEAAKR.A	Y	F3:5609	525.768	32.01	1049.51	7.8	2	99.91	PM-	61.92	35.34	-	2158	2166	N
1	116097	gi|542222210	R.LRADFDNAEQQR.S	Y	F7:6699	731.862	37.34	1461.7	9.2	3	99.91	P-X	66.95	-	0.00013	1744	1755	N
1	116097	gi|542222210	R.APVPATDLLESK.I	Y	F33:11455	620.844	62.06	1239.67	1.9	2	99.91	P-X	52.07	-	0.00013	3003	3014	N
1	116097	gi|542222210	K.MLLAER.A	Y	F33:7761	366.708	42.74	731.4	1.7	4	99.9	pM-	33.78	35.77	-	2792	2797	N
1	116097	gi|542222210	K.SGVVGPELHEK.L	Y	F3:6838	576.308	38.26	1150.6	2.2	3	99.9	PMX	57.93	32.61	0.0047	3439	3449	N
1	116097	gi|542222210	K.TVSLFQAMK.K	Y	F25:13716	512.779	73.76	1023.54	1	5	99.9	PM-	56.91	33.34	-	3137	3145	N
1	116097	gi|542222210	K.LAAISEATR.L	Y	F7:6993	466.267	38.82	930.513	6.6	1	99.89	PMX	48.65	31.53	0.043	1865	1873	N
1	116097	gi|542222210	K.LRDVSAYSK.Y	N	F3:5820	519.785	33.08	1037.55	4.7	4	99.88	PMX	45.56	30.03	0.002	4447	4455	N
1	116097	gi|542222210	K.EGLIGPELHNK.M	Y	F3:8610	603.831	47.2	1205.64	6.3	5	99.88	PMX	52.94	30.71	0.016	2781	2791	N
1	116097	gi|542222210	R.IQLETTEK.Q	Y	F25:7176	481.265	39.87	960.513	3.5	5	99.88	pM-	25.03	43.93	-	1485	1492	N
1	116097	gi|542222210	K.DLVPEDYALK.M	Y	F7:12686	581.804	68.12	1161.59	2.2	2	99.88	PMX	50.45	30.67	0.041	3811	3820	N
1	116097	gi|542222210	K.SVLDEELQR.L	Y	F7:9909	544.788	53.79	1087.55	9.9	4	99.88	PMX	47.04	30.15	0.012	2220	2228	N
1	116097	gi|542222210	R.KGVVGPEIHDK.L	Y	F25:5912	589.828	33.48	1177.65	-3.5	1	99.87	PMX	77.05	29.79	0.015	3772	3782	N
1	116097	gi|542222210	K.AFNGFEDPR.T	Y	F7:9553	526.747	51.99	1051.47	7.1	4	99.87	PM-	50.77	29.87	-	4377	4385	N
1	116097	gi|542222210	K.QLLEAEAAK.M	Y	F7:7197	486.776	39.86	971.529	8.1	1	99.86	PM-	47.97	29.21	-	1813	1821	N
1	116097	gi|542222210	K.ISVFEAMK.K	Y	F25:12693	924.484	68.33	923.479	-2.3	10	99.85	PMX	83.9	28.45	0.059	2811	2818	N
1	116097	gi|542222210	K.QKYTAESELK.Q	Y	F33:5662	598.809	31.91	1195.61	-3.5	4	99.85	p-X	35.79	-	0.00046	1493	1502	N
1	116097	gi|542222210	K.LKTVEMVIR.N	Y	F3:9990	544.83	54.31	1087.64	3.2	5	99.85	pMX	32.46	29.59	0.055	1114	1122	N
1	116097	gi|542222210	R.LLFNDVQVLK.D	Y	F25:16006	594.851	85.95	1187.69	-3.8	6	99.84	PMX	50.77	26.7	0.0015	476	485	N
1	116097	gi|542222210	R.ILAEENQK.L	Y	F3:5503	472.756	31.48	943.497	0.1	2	99.84	PMX	45.13	27.3	0.016	2603	2610	N
1	116097	gi|542222210	R.LLDPEDVDVPHPDEK.S	N	F25:11753	859.42	63.4	1716.82	3.2	1	99.83	pMX	41.31	26.88	0.015	261	275	N
1	116097	gi|542222210	K.MAEMQAELDK.Q	N	F7:8294	583.269	45.46	1164.52	7.4	2	99.82	PMX	50.17	26.37	0.015	1388	1397	N
1	116097	gi|542222210	K.HMSFAEK.T	Y	F3:5863	425.202	33.27	848.385	6.2	6	99.81	PMX	58.16	26.01	0.0084	1608	1614	N
1	116097	gi|542222210	K.IRAEEEAEKLR.K	Y	F25:7181	448.583	39.89	1342.72	4.2	2	99.8	PM-	58.25	26.02	-	1989	1999	N
1	116097	gi|542222210	K.KDNYSGLMR.E	Y	F3:7251	542.269	40.33	1082.52	4.6	4	99.79	pMX	40.45	25.36	0.023	681	689	N
1	116097	gi|542222210	K.TISLFQAMK.K	Y	F33:14987	519.785	80.6	1037.56	-1.4	4	99.79	PMX	59.66	25.26	0.054	4039	4047	N
1	116097	gi|542222210	K.LTVNEAVK.M	Y	F25:7385	437.257	40.93	872.497	2.7	2	99.78	PMX	47.46	24.69	0.0089	4002	4009	N
1	116097	gi|542222210	K.ASSGKLDLELELNKLK.N	Y	F7:13977	586.673	74.85	1756.99	1.8	1	99.78	PMX	60.57	24.8	0.036	1963	1978	N
1	116097	gi|542222210	R.QYDVDDAIAR.G	Y	F25:9274	583.284	50.59	1164.54	10.3	1	99.77	PMX	45.04	24.59	0.023	4219	4228	N
1	116097	gi|542222210	R.APVPADSLYESK.I	Y	F3:9035	638.834	49.43	1275.63	14.5	4	99.76	PMX	54.05	22.87	0.0017	3334	3345	N
1	116097	gi|542222210	K.MSIYQASK.E	Y	F7:7133	464.239	39.55	926.453	10.1	3	99.76	PM-	47.89	24.54	-	2735	2742	N
1	116097	gi|542222210	R.FLEVQ(+.98)YLTGGLIEPDVEGR.V	Y	F25:19836	1068.55	107.25	2135.08	0.2	1	99.71	PM-	60.7	23.15	-	4409	4427	Y
1	116097	gi|542222210	R.KLALEEEK.R	Y	F25:6607	480.274	36.98	958.534	0.9	3	99.68	pMX	32.01	23.29	0.022	2000	2007	N
1	116097	gi|542222210	K.LNFEK.A	N	F33:6432	650.346	35.84	649.343	-7.1	2	99.67	pM-	30.18	23.87	-	1958	1962	N
1	116097	gi|542222210	K.LQQLEDAQK.D	Y	F3:6256	536.789	35.28	1071.56	7.2	4	99.67	PM-	45.87	22.04	-	2615	2623	N
1	116097	gi|542222210	K.QKTNIQLELQELK.N	Y	F33:12424	792.955	67.12	1583.89	3.8	2	99.64	PM-	60.08	21.48	-	1440	1452	N
1	116097	gi|542222210	K.IVQLK.K	N	F33:6048	600.407	33.86	599.401	-1.8	1	99.63	pM-	27.61	24.19	-	1921	1925	N
1	116097	gi|542222210	K.IIDKDLYNK.L	Y	F25:7294	561.312	40.48	1120.61	-3	4	99.62	PM-	66.73	21.04	-	3015	3023	N
1	116097	gi|542222210	K.LDLQYGK.L	Y	F3:8517	418.731	46.75	835.444	5.2	2	99.62	pM-	41.84	21.11	-	623	629	N
1	116097	gi|542222210	R.LLSLGDQR.L	Y	F25:9530	451.259	51.88	900.503	0	1	99.58	pM-	29.52	22.25	-	3892	3899	N
1	116097	gi|542222210	K.YTAESELK.Q	Y	F3:6401	470.738	36.03	939.455	7	1	99.56	p-X	41.79	-	0.0039	1495	1502	N
1	116097	gi|542222210	K.NMIRPGTAFELLESQAATGYVIDPIK.N	Y	F3:20656	945.493	110.83	2833.47	-4.3	1	99.32	p-X	35.33	-	0.0092	3973	3998	N
1	116097	gi|542222210	K.GLILK.D	N	F33:8015	543.386	44.03	542.379	0.1	3	99.25	pM-	21.09	25.82	-	4049	4053	N
1	116097	gi|542222210	R.Q(+.98)LEIMAEAER.L	Y	F25:11452	596.295	61.84	1189.56	849.1	4	99.24	-MX	-	22.45	6.2e-05	2392	2401	Y
1	116097	gi|542222210	R.KAALEELER.L	Y	F33:7411	529.796	40.94	1057.58	1.1	5	99.15	p-X	26.27	-	0.0068	2031	2039	N
1	116097	gi|542222210	R.AEEEAEKLR.K	Y	F3:5357	537.778	30.76	1073.54	5.1	1	99.01	p-X	40.15	-	0.073	1991	1999	N
1	116097	gi|542222210	K.LSYAQLLK.R	Y	F3:13014	468.281	69.88	934.549	-0.7	4	99	p-X	41.85	-	0.089	3875	3882	N
1	116097	gi|542222210	K.Q(+.98)KFQVEQELTK.V	Y	F7:8749	689.865	47.85	1377.71	0.2	1	98.1	P--	60.96	-	-	2197	2207	Y
1	116097	gi|542222210	K.VQMEELLK.L	Y	F7:11974	989.529	64.47	988.526	-5.1	5	98.1	P--	60.47	-	-	2252	2259	N
1	116097	gi|542222210	K.MSASQALKK.G	Y	F25:5776	482.268	32.81	962.522	-1.3	2	98.1	P--	58.38	-	-	4390	4398	N
1	116097	gi|542222210	R.KQLEDELAK.V	N	F3:6813	537.297	38.12	1072.58	2.6	3	98.1	P--	54.04	-	-	1777	1785	N
1	116097	gi|542222210	K.TVYNGQ(+.98)NVGDVVDGIDKKPDLLAFDGIR.D	Y	F33:17304	1007.19	93.18	3018.53	5.3	1	98.1	P--	46.57	-	-	2649	2676	Y
1	116097	gi|542222210	K.DLDKVSVK.T	Y	F3:6470	452.262	36.36	902.507	2	1	98.1	P--	46.7	-	-	1065	1072	N
1	116097	gi|542222210	K.VQGELDGLKK.D	Y	F7:6350	543.812	35.52	1085.61	2.3	2	98.09	P--	44	-	-	1055	1064	N
1	116097	gi|542222210	R.WIADAK.Q	Y	F33:6494	703.383	36.17	702.37	8.1	1	98.08	p--	41.82	-	-	1248	1253	N
1	116097	gi|542222210	K.AIADLENEK.A	Y	F7:7341	501.76	40.61	1001.5	2.8	2	98.08	p--	41.94	-	-	2468	2476	N
1	116097	gi|542222210	K.TVYNGQN(+.98)VGDVVDGIDKKPDLLAFDGIR.D	Y	F25:17318	1007.19	93.2	3018.53	4.9	1	98.08	p--	40.59	-	-	2649	2676	Y
1	116097	gi|542222210	R.GLHQTVEDFK.S	Y	F3:7937	587.303	43.83	1172.58	8.4	1	98.08	p--	41.11	-	-	586	595	N
1	116097	gi|542222210	K.YTVDEAVK.A	Y	F3:7093	462.74	39.57	923.46	4.9	1	98.08	p--	41.04	-	-	3100	3107	N
1	116097	gi|542222210	K.TVTIWEIINSEYFTEDQKK.D	Y	F3:21325	782.057	114.56	2343.16	-5.9	1	98.08	p--	40.47	-	-	2945	2963	N
1	116097	gi|542222210	R.KQITIEELIR.S	Y	F33:13758	621.866	74.14	1241.73	-14	1	98.07	p--	40.61	-	-	3907	3916	N
1	116097	gi|542222210	R.QQLSSLQDR.W	Y	F7:6302	537.785	35.29	1073.55	8.2	2	97.94	p--	34.33	-	-	1205	1213	N
1	116097	gi|542222210	K.TVTIWEIINSEYFTEDQKKDLLR.Q	Y	F7:21124	947.825	113.51	2840.46	-1.8	2	97.94	p--	33.98	-	-	2945	2967	N
1	116097	gi|542222210	K.KVQGELDGLKK.D	Y	F7:5854	405.576	32.99	1213.7	2.2	1	97.78	p--	32.26	-	-	1054	1064	N
1	116097	gi|542222210	K.AVTGYKDPFTGNK.I	Y	F33:8893	699.876	48.71	1396.7	743.6	2	97.66	--X	-	-	6.1e-06	3456	3468	N
1	116097	gi|542222210	K.AALEELER.L	Y	F7:8383	465.754	45.88	929.482	12.1	2	97.62	p--	30.82	-	-	2032	2039	N
1	116097	gi|542222210	K.DLAEEASR.L	Y	F7:5708	445.715	32.25	889.414	1.5	5	97.42	p--	28.89	-	-	1824	1831	N
1	116097	gi|542222210	K.SVIIDRK.S	Y	F25:5875	415.756	33.31	829.502	-6	2	97.33	p--	27.87	-	-	4209	4215	N
1	116097	gi|542222210	R.SELDLTVQK.M	Y	F33:9217	516.785	50.38	1031.55	5.1	2	97.23	p--	28.19	-	-	1091	1099	N
1	116097	gi|542222210	K.LLEDK.Q	N	F3:5473	617.35	31.34	616.343	-1.1	1	97.13	p--	28.13	-	-	2363	2367	N
1	116097	gi|542222210	K.NLSEQQIKDK.S	Y	F25:5909	601.82	33.47	1201.63	-4.2	3	96.42	p--	24.8	-	-	1453	1462	N
1	116097	gi|542222210	K.NYISELK.D	Y	F7:9206	433.737	50.2	865.455	5	5	96.38	p--	25.5	-	-	1010	1016	N
1	116097	gi|542222210	R.ELELR.E	N	F25:7491	659.376	41.46	658.365	5.4	4	96.37	p--	24.68	-	-	690	694	N
1	116097	gi|542222210	R.KPVEKEPLKEYIQK.T	Y	F3:7448	577.007	41.36	1727.98	9.8	1	95.64	p-X	21.44	-	0.036	1035	1048	N
1	116097	gi|542222210	K.TLSEPC(+57.02)DENKVFSDPETDENITYR.Q	Y	F3:12255	953.766	65.97	2858.25	7.8	1	95.54	p--	25.17	-	-	3525	3548	Y
1	116097	gi|542222210	K.Q(+.98)KEMQELER.Q	Y	F3:6181	596.291	34.89	1190.56	6.5	2	95.51	p--	25.06	-	-	2587	2595	Y
1	116097	gi|542222210	K.LLAEEAEN(+.98)M(+15.99)RK.L	Y	F3:7761	440.89	42.94	1319.64	7.7	2	94.68	p--	23.85	-	-	2282	2292	Y
1	116097	gi|542222210	R.QIAEDDLNQQR.A	Y	F25:7139	665.338	39.67	1328.63	22.7	3	94	--X	-	-	8e-05	2312	2322	N
1	116097	gi|542222210	K.DLILK.E	N	F25:8970	601.391	49.02	600.385	-0.9	4	93.68	p--	21.92	-	-	3478	3482	N
1	116097	gi|542222210	R.IEFER.L	Y	F33:7139	693.357	39.53	692.349	0.2	2	93.39	p--	21.79	-	-	411	415	N
1	116097	gi|542222210	K.ITIEK.I	N	F33:6007	603.369	33.65	602.364	-4.3	2	93.22	p--	21.45	-	-	2974	2978	N
1	116097	gi|542222210	R.VSIDESIRK.G	Y	F25:7361	523.792	40.81	1045.58	-7.6	1	91.11	p--	20.27	-	-	4428	4436	N
1	116097	gi|542222210	K.DLIPK.E	Y	F7:7817	585.361	43.04	584.353	0.8	2	89.59	p--	19.82	-	-	3147	3151	N
1	116097	gi|542222210	K.EMLLKK.E	Y	F7:5889	381.233	33.17	760.452	-0.8	2	89.51	p--	19.69	-	-	2517	2522	N
1	116097	gi|542222210	K.KLAEQTLK.Q	Y	F33:5295	465.779	30.12	929.555	-12.2	1	88.79	p--	19.21	-	-	2189	2196	N
1	116097	gi|542222210	H.DKLLSAER.A	N	F3:6275	466.265	35.38	930.513	1.3	1	85.1	p--	19.41	-	-	3781	3788	N
1	116097	gi|542222210	R.SEMDILIQLK.T	Y	F7:16876	595.35	90.15	1188.64	36.3	2	9.35	--X	-	-	0.0012	1788	1797	N
1	116097	gi|542222210	K.EN(+.98)LTYSQLFDR.C	Y	F25:14103	694.382	75.74	1385.65	795.9	2	0.11	--X	-	-	0.0045	3212	3222	Y
1	116097	gi|542222210	N.LLEAQAGTGYLVDPVHNQK.Y	Y	F3:15546	685.041	83.09	2052.06	18.6	1	0	--X	-	-	0.028	3081	3099	N
1	116097	gi|542222210	R.LLEAQIATGGIIDPEESHRLPVEVAYNR.G	Y	F7:16314	1030.88	87.1	3089.61	3.8	1	0	--X	-	-	0.071	4059	4086	N
1	116097	gi|542222210	K.Q(+.98)LLEAEAAK.M	Y	F7:7210	487.279	39.93	972.513	30.7	1	0	--X	-	-	0.076	1813	1821	Y
1	116108	gi|542222204	K.TQEVLASPQPSASAPVLR.S	Y	F3:11467	926.006	61.93	1849.99	4.3	8	99.95	PMX	90.16	84.36	2.2e-13	2065	2082	N
1	116108	gi|542222204	R.HNTGLSLLEAQAASGFIVDPVR.N	Y	F7:18736	765.742	100.24	2294.2	0.9	1	99.95	PMX	89.62	73.37	1.1e-16	4398	4419	N
1	116108	gi|542222204	R.AKADETQLSPVSK.G	Y	F7:5942	687.369	33.45	1372.72	3.2	6	99.95	PMX	96.46	68.61	2.6e-13	1593	1605	N
1	116108	gi|542222204	K.YLQGSSSIAGLYLEPTKEK.L	Y	F7:13857	695.371	74.24	2083.08	3.6	5	99.95	PMX	76.05	68.01	2.6e-12	4366	4384	N
1	116108	gi|542222204	K.DMMRPGPALNLLEAQAGTGYLVDPVHNQK.Y	Y	F33:18001	1045.86	97.06	3134.56	-3.6	5	99.95	PMX	105.43	67.09	2.2e-16	4063	4091	N
1	116108	gi|542222204	R.AVVGYKDPYTGGK.I	Y	F33:7396	677.855	40.86	1353.69	2.1	3	99.95	PMX	85.89	76.23	3e-09	3790	3802	N
1	116108	gi|542222204	R.LEDLLQDAAEEKEQLNEFK.T	Y	F3:16542	754.713	88.38	2261.11	4.2	7	99.95	PMX	64.19	62.66	1.7e-10	1778	1796	N
1	116108	gi|542222204	R.GFIDQNALETYR.A	Y	F7:13522	713.853	72.51	1425.69	2.3	7	99.95	PMX	79.89	64.8	3.3e-09	5221	5232	N
1	116108	gi|542222204	K.EHAMPLLEAQIVSGGIIDPVK.S	Y	F3:18804	739.737	100.61	2216.19	0.8	2	99.95	PMX	100.63	56.18	1.6e-15	4475	4495	N
1	116108	gi|542222204	K.TLAQEEAEKQKEEAER.E	Y	F25:6496	630.315	36.42	1887.92	2.8	5	99.95	PMX	73.34	60.13	1.3e-08	2674	2689	N
1	116108	gi|542222204	R.LHETEIATQEK.L	Y	F25:6197	649.833	34.89	1297.65	0.5	6	99.95	PMX	96.6	60.72	2e-08	3426	3436	N
1	116108	gi|542222204	R.LRQIAEDDLNQQR.A	Y	F3:7634	799.921	42.28	1597.82	6.6	4	99.95	PMX	85.04	53.29	2e-09	3302	3314	N
1	116108	gi|542222204	R.FLEVQYLTGGLIEPDVEGR.V	Y	F25:19839	712.369	107.27	2134.09	-4.4	5	99.95	PMX	67.42	49.68	1.7e-09	5401	5419	N
1	116108	gi|542222204	K.TVYNGQNVGDVVDGIDKKPDLLAFDGIR.D	Y	F25:17328	1006.86	93.25	3017.55	0.9	9	99.95	PMX	78.55	48.15	8.7e-10	3641	3668	N
1	116108	gi|542222204	K.LLAEEAENMR.K	Y	F25:9331	588.294	50.88	1174.57	6.4	8	99.95	PMX	64.99	51.9	4.6e-08	3274	3283	N
1	116108	gi|542222204	R.AGNLSITEFADMLSGNMGGFR.S	Y	F7:23242	730.009	125.57	2187.01	-2.3	8	99.95	PMX	94.59	51.65	6.5e-08	5233	5253	N
1	116108	gi|542222204	K.GYFDPSTQEPLTYSELMAR.C	Y	F7:17188	1103.01	91.85	2204.01	0.4	4	99.95	PMX	78.84	45.16	2.8e-10	3869	3887	N
1	116108	gi|542222204	R.LKNEVAAAQQQR.K	Y	F33:5222	678.374	29.78	1354.73	1.2	2	99.95	PMX	77.02	45.95	1.4e-08	2757	2768	N
1	116108	gi|542222204	K.KGLIEHDHAIR.V	Y	F3:5646	644.86	32.2	1287.7	0.8	1	99.95	PMX	70.68	43.68	3.9e-09	3811	3821	N
1	116108	gi|542222204	K.QKEMAEEELER.Q	Y	F25:7114	696.332	39.54	1390.64	6.1	4	99.95	PMX	50.19	50.18	1.5e-07	2704	2714	N
1	116108	gi|542222204	R.RIDNAEWGSDLPSMESQLGSHR.G	Y	F33:13654	829.058	73.6	2484.14	2.6	2	99.95	PMX	73.66	42.02	1.7e-10	1556	1577	N
1	116108	gi|542222204	R.QKTAAEEEAANQAK.A	Y	F7:4840	744.868	27.98	1487.72	-0.3	3	99.95	PMX	67.5	43.79	1.3e-07	3126	3139	N
1	116108	gi|542222204	K.GLIEHDHAIR.V	Y	F3:6353	580.817	35.77	1159.61	8.2	3	99.95	PMX	79.94	63.81	3.6e-06	3812	3821	N
1	116108	gi|542222204	R.AVTGYKDPYSGK.I	N	F33:6149	643.327	34.37	1284.63	3.5	5	99.95	PMX	63.21	49.29	5.7e-07	4781	4792	N
1	116108	gi|542222204	K.IAAAEEEAAR.Q	Y	F3:5583	515.764	31.88	1029.51	4	5	99.95	PMX	64.6	62.27	3.2e-06	3011	3020	N
1	116108	gi|542222204	K.KIAAAEEEAAR.Q	Y	F3:5342	579.808	30.68	1157.6	-2.3	3	99.95	PMX	46.81	38.93	1.8e-09	3010	3020	N
1	116108	gi|542222204	K.GRPELDDVTLR.Y	Y	F33:9531	635.842	52	1269.67	1.4	4	99.95	PMX	63.49	40.4	3.3e-07	1531	1541	N
1	116108	gi|542222204	R.IIDLETYNLLK.Q	Y	F3:17528	667.883	93.67	1333.75	1.8	4	99.95	PMX	65.64	54.02	1.3e-06	4672	4682	N
1	116108	gi|542222204	R.TKIEEEIHLIR.I	N	F7:10939	690.896	59.16	1379.78	0.5	5	99.95	PMX	79.07	52.68	1.4e-06	2466	2476	N
1	116108	gi|542222204	R.LQVSQLSEAQAR.A	Y	F33:8847	665.362	48.47	1328.7	3.9	7	99.95	PMX	69.45	63.72	3.9e-05	3396	3407	N
1	116108	gi|542222204	R.VLEAQLATGGIIDPINSHRVPTETAYK.Q	Y	F3:14667	965.19	78.45	2892.53	5.2	6	99.95	PMX	51.31	35.41	6.4e-09	3822	3848	N
1	116108	gi|542222204	K.TLQATMDAALSK.Q	Y	F7:12498	625.329	67.17	1248.64	4	5	99.95	PMX	70.23	35.2	7.9e-08	3556	3567	N
1	116108	gi|542222204	K.SQQVDEALHSR.T	Y	F33:5806	635.313	32.63	1268.61	1.2	4	99.95	PMX	67.59	45.91	2.4e-06	2455	2465	N
1	116108	gi|542222204	R.YSELMTLTSQYIK.F	Y	F7:17141	788.9	91.59	1575.79	0.1	7	99.95	PMX	83.17	36.4	1e-06	2341	2353	N
1	116108	gi|542222204	K.ENLTYSQLFDR.C	Y	F25:14067	693.34	75.57	1384.66	2.7	5	99.95	PMX	65.22	40.4	3.7e-06	4204	4214	N
1	116108	gi|542222204	R.AVTGYRDPYTGK.T	Y	F25:7206	664.339	40.03	1326.66	5.3	5	99.95	PMX	56.24	31.62	4.1e-07	4117	4128	N
1	116108	gi|542222204	R.NLESLHAFVSAATK.E	Y	F3:14367	744.4	76.89	1486.78	4.7	2	99.95	PMX	83.1	30.3	8.3e-08	1632	1645	N
1	116108	gi|542222204	K.TNIQLELQELK.N	Y	F33:14241	664.874	76.63	1327.73	-1	7	99.95	PMX	68.99	41.09	4.7e-06	2434	2444	N
1	116108	gi|542222204	K.VSVTEAIHR.N	N	F7:7105	506.284	39.42	1010.55	2.7	5	99.95	PMX	65.94	66.26	0.00043	5306	5314	N
1	116108	gi|542222204	K.EMAEEELER.Q	Y	F3:7713	568.256	42.68	1134.49	9.1	6	99.95	PMX	52.3	62.22	0.00037	2706	2714	N
1	116108	gi|542222204	K.SHRVPTDVAYQK.N	Y	F33:5497	700.867	31.11	1399.72	-0.8	5	99.95	PMX	68.8	32.47	2.9e-06	4496	4507	N
1	116108	gi|542222204	K.QIVVAQQAAQK.C	Y	F33:6095	592.345	34.1	1182.67	3	2	99.95	PMX	55.63	28.18	4.3e-07	3053	3063	N
1	116108	gi|542222204	K.YLQGSSSIAGLYLEPTK.E	Y	F3:15149	913.984	80.98	1825.95	3.5	4	99.95	PMX	71.67	65.72	0.00062	4366	4382	N
1	116108	gi|542222204	K.SKQLLEAEAAK.M	Y	F33:6158	594.336	34.42	1186.66	1.4	6	99.95	PMX	64.37	30.15	2.2e-06	2803	2813	N
1	116108	gi|542222204	K.DIIHLTTIETTK.T	Y	F7:12799	692.89	68.72	1383.76	3.5	6	99.95	PMX	74.79	62.77	0.00074	3629	3640	N
1	116108	gi|542222204	K.MRTEAEGEQPVFDSLEEELKK.A	Y	F33:14979	822.401	80.56	2464.18	0.4	3	99.95	PMX	72.98	24.78	2.2e-08	2153	2173	N
1	116108	gi|542222204	R.LEEETEEYHK.S	Y	F3:5528	653.794	31.6	1305.57	0.8	5	99.95	PMX	62.07	55.18	0.00052	3366	3375	N
1	116108	gi|542222204	K.TVLQQTFMTEK.E	Y	F25:11781	663.342	63.54	1324.67	-0.7	4	99.95	PMX	59.2	34.18	8.2e-06	3498	3508	N
1	116108	gi|542222204	R.TEAEGEQPVFDSLEEELKK.A	Y	F25:15869	726.686	85.21	2177.04	-0.1	4	99.95	PMX	80.15	30.04	5.6e-06	2155	2173	N
1	116108	gi|542222204	K.TKLDSASDNIIQEYVTLR.T	Y	F25:16280	689.36	87.46	2065.07	-5.5	2	99.95	PMX	74.16	24.43	3.2e-07	2321	2338	N
1	116108	gi|542222204	K.IQAVPITDSK.T	Y	F3:8215	536.309	45.22	1070.6	6.4	7	99.95	PMX	62.76	51.65	0.00038	2251	2260	N
1	116108	gi|542222204	K.NAIGGVLTPSNQK.M	Y	F7:9037	649.86	49.34	1297.7	5.2	5	99.95	PMX	74.1	45.68	5.9e-05	3714	3726	N
1	116108	gi|542222204	K.TAAEEEAANQAK.A	Y	F3:5168	616.793	29.76	1231.57	2	2	99.95	PMX	57.08	45.33	5.3e-05	3128	3139	N
1	116108	gi|542222204	K.LKLDETDKQK.S	Y	F25:5670	609.336	32.31	1216.67	-7.5	5	99.95	PMX	52.42	45.72	0.00012	3202	3211	N
1	116108	gi|542222204	R.LLDAQMTTGGIIDPVK.S	Y	F33:15003	836.449	80.68	1670.89	-5.1	4	99.95	PMX	86.74	45.77	0.00013	4149	4164	N
1	116108	gi|542222204	R.VLPLSDEAINAK.E	Y	F7:11137	635.357	60.16	1268.7	2.1	6	99.95	PMX	64.47	31.65	1.5e-05	4225	4236	N
1	116108	gi|542222204	R.NLVDNITGQR.L	N	F7:10880	565.303	58.85	1128.59	3.3	8	99.95	PMX	64.23	51.15	0.0011	5315	5324	N
1	116108	gi|542222204	K.AQVEPLVSPLKK.T	Y	F33:9563	654.901	52.17	1307.78	5.1	2	99.95	PMX	83.77	43.97	9.8e-05	2309	2320	N
1	116108	gi|542222204	R.LSVEAQEAAR.L	Y	F3:6761	537.286	37.86	1072.55	5.3	5	99.95	PMX	60.51	61.15	0.004	3292	3301	N
1	116108	gi|542222204	R.ESYDWLIR.W	Y	F25:14914	541.274	80.07	1080.52	7.9	4	99.94	PMX	51.24	52.61	0.0018	2232	2239	N
1	116108	gi|542222204	R.ITIEELYNAR.I	Y	F33:14244	611.324	76.64	1220.64	-5.6	1	99.94	PMX	54.43	27.36	1.2e-05	4662	4671	N
1	116108	gi|542222204	K.SAVTTAQVPLTQSVQQTSIK.G	Y	F33:11768	1044.07	63.71	2086.13	2	3	99.94	PMX	71.49	32.29	2.2e-05	1511	1530	N
1	116108	gi|542222204	R.ADFDNAEQQR.S	Y	F7:5564	597.265	31.56	1192.51	3.6	3	99.94	PMX	63.45	55.06	0.0039	2738	2747	N
1	116108	gi|542222204	K.TVVAGLNKR.S	Y	F25:6229	479.295	35.05	956.577	-1.1	6	99.94	PMX	55.19	59.18	0.0059	1797	1805	N
1	116108	gi|542222204	R.QAEDEAYQR.K	Y	F7:4959	555.251	28.57	1108.48	7.9	2	99.94	PMX	62.06	46.04	0.00074	2887	2895	N
1	116108	gi|542222204	R.DVELDHFR.Q	Y	F3:9657	515.755	52.62	1029.49	7.6	8	99.94	PMX	58.09	47.59	0.0015	2189	2196	N
1	116108	gi|542222204	K.IIDKPTFDLLQQGK.T	Y	F3:13854	539.309	74.26	1614.9	3.7	9	99.94	PMX	78.69	42.08	8.5e-05	4338	4351	N
1	116108	gi|542222204	K.AVFTQIDLR.Q	Y	F3:13225	531.803	70.98	1061.59	4.7	5	99.94	PMX	63.09	48.5	0.0021	2208	2216	N
1	116108	gi|542222204	R.VSIDESIR.K	Y	F3:8496	459.75	46.64	917.482	3.6	2	99.94	pMX	42.91	58.93	0.0087	5420	5427	N
1	116108	gi|542222204	K.LTAEQELIR.L	Y	F25:10045	536.807	54.51	1071.59	6	6	99.94	PMX	59.29	59.97	0.014	2727	2735	N
1	116108	gi|542222204	R.LESQFEEEVKK.A	Y	F7:7625	683.353	42.07	1364.68	6.9	5	99.94	PMX	55.79	42.45	0.00024	3525	3535	N
1	116108	gi|542222204	K.ISLFEAMQK.D	Y	F3:14860	533.785	79.47	1065.55	3.3	8	99.94	PMX	52.16	51.72	0.0055	4461	4469	N
1	116108	gi|542222204	K.MQAIQEASR.L	Y	F7:5840	517.26	32.92	1032.5	3.4	5	99.94	PMX	65.03	44.93	0.0012	3325	3333	N
1	116108	gi|542222204	R.SLLEDELYR.L	Y	F33:13067	569.293	70.53	1136.57	0.5	8	99.94	PMX	45.13	49.91	0.0045	2748	2756	N
1	116108	gi|542222204	K.AYIDTIKDYELQLVAYK.A	Y	F25:18002	1023.53	97.01	2045.07	-8.7	4	99.94	PMX	69.92	29.56	3.5e-05	2292	2308	N
1	116108	gi|542222204	K.QKFQVEQELTK.V	Y	F25:9052	689.373	49.47	1376.73	1.1	4	99.94	PMX	67.95	40.09	0.00011	3189	3199	N
1	116108	gi|542222204	K.IMENPSDDTKGYFDPSTQEPLTYSELMAR.C	Y	F3:16766	1112.52	89.59	3334.5	7.1	1	99.94	p-X	39.77	-	1.4e-08	3859	3887	N
1	116108	gi|542222204	R.LKAEAEMLQK.Q	Y	F25:7742	580.823	42.74	1159.63	4.2	6	99.94	PMX	75.06	28.09	4e-05	3334	3343	N
1	116108	gi|542222204	R.NLELHYQDFMR.D	Y	F25:14000	733.35	75.23	1464.68	1.9	2	99.94	PMX	74.71	21.8	2.5e-05	1946	1956	N
1	116108	gi|542222204	R.AQAEAAALMQK.Q	Y	F7:7668	566.298	42.29	1130.58	4.7	6	99.94	PMX	59.13	27.59	4.2e-05	3159	3169	N
1	116108	gi|542222204	K.GFVDPVTDEKLSYAQLLKR.C	Y	F33:15263	727.066	82.06	2178.17	2.8	2	99.94	P-X	62.59	-	2e-06	4857	4875	N
1	116108	gi|542222204	R.LKDEVDDAVK.Q	Y	F33:5900	566.3	33.11	1130.58	3.9	8	99.94	PM-	63.96	54.04	-	3221	3230	N
1	116108	gi|542222204	K.LQQLEDAQKDQHTR.E	Y	F25:6031	855.429	34.08	1708.85	-3.7	1	99.94	P-X	58.68	-	3.9e-06	3607	3620	N
1	116108	gi|542222204	K.LALEEEKR.R	Y	F33:5823	494.278	32.71	986.54	1.7	2	99.94	pMX	36.52	49.97	0.039	2993	3000	N
1	116108	gi|542222204	K.MKDLAEEASR.L	Y	F33:5986	575.284	33.55	1148.55	3.1	4	99.93	PMX	48.47	38.13	0.00062	2814	2823	N
1	116108	gi|542222204	K.LLAEEAENMRK.L	Y	F7:7624	652.342	42.06	1302.66	6.6	5	99.93	PMX	67.25	38.45	0.00094	3274	3284	N
1	116108	gi|542222204	K.LDLELELNKLK.N	Y	F25:15508	664.393	83.23	1326.78	-3.4	2	99.93	P-X	51.53	-	1.6e-05	2960	2970	N
1	116108	gi|542222204	R.KLALEEEKR.R	Y	F33:5401	558.323	30.64	1114.63	-2.8	2	99.93	PMX	53.92	40.36	0.0045	2992	3000	N
1	116108	gi|542222204	R.YVQDLLAWVEENQR.R	Y	F33:19488	881.935	105.37	1761.87	-7	3	99.93	PMX	52.31	37.54	0.00046	1542	1555	N
1	116108	gi|542222204	R.QLEIMAEAER.L	Y	F7:11352	595.302	61.28	1188.58	6.8	4	99.93	PMX	52.74	38.97	0.0025	3384	3393	N
1	116108	gi|542222204	R.LLEASSQSSK.G	N	F25:5791	525.276	32.89	1048.54	-2.8	3	99.93	PMX	68.55	37.31	0.0006	5477	5486	N
1	116108	gi|542222204	K.SLLSWQYLMR.D	N	F3:19160	648.841	102.54	1295.67	-1.1	1	99.93	PMX	54.02	24.28	7.3e-05	1910	1919	N
1	116108	gi|542222204	R.VPTDVAYQK.N	Y	F25:6871	510.772	38.32	1019.53	0.8	3	99.93	PMX	75.01	37.09	0.00086	4499	4507	N
1	116108	gi|542222204	K.GLYSPYNASGSGSAYGSR.T	Y	F33:9580	897.415	52.27	1792.8	7.3	3	99.93	P-X	54.12	-	2.9e-05	5487	5504	N
1	116108	gi|542222204	K.TTVSVPFGR.F	Y	F7:10514	482.266	56.94	962.519	-0.2	1	99.93	PMX	55.47	37.47	0.0032	3924	3932	N
1	116108	gi|542222204	R.SIIQLKPR.N	Y	F33:8135	477.81	44.65	953.602	3.7	5	99.92	PMX	45.31	38	0.045	1808	1815	N
1	116108	gi|542222204	K.FQVEQELTK.V	Y	F25:9901	561.301	53.77	1120.58	9.1	5	99.92	PMX	64.54	37.84	0.042	3191	3199	N
1	116108	gi|542222204	K.LKLDETDK.Q	Y	F33:5720	481.264	32.19	960.513	1.6	3	99.92	pM-	37.59	40.36	-	3202	3209	N
1	116108	gi|542222204	K.LSIYQAMK.K	N	F25:11152	953.514	60.23	952.505	2	9	99.92	PMX	73.92	35.06	0.0037	4385	4392	N
1	116108	gi|542222204	K.QKEAEEEMLR.K	Y	F25:6828	631.81	38.1	1261.6	6	3	99.92	PMX	56.81	31.73	0.0002	3568	3577	N
1	116108	gi|542222204	R.LHELGVLPK.K	Y	F3:9526	503.311	51.94	1004.6	4.8	8	99.92	PMX	69.28	24.62	0.00018	3676	3684	N
1	116108	gi|542222204	R.QIAEEEAAR.Q	Y	F7:5201	508.755	29.78	1015.49	2.8	2	99.91	PMX	46.54	33.04	0.00038	2836	2844	N
1	116108	gi|542222204	K.IISLFQAMK.K	Y	F25:16604	525.802	89.25	1049.59	-3.9	8	99.91	PMX	52.96	34.88	0.046	4793	4801	N
1	116108	gi|542222204	K.NIADETQQSK.I	Y	F7:5102	567.276	29.31	1132.54	0.8	6	99.91	PMX	64.71	33.09	0.0011	2971	2980	N
1	116108	gi|542222204	K.NGETTVQELGK.T	Y	F25:7543	588.306	41.73	1174.58	12	2	99.91	PMX	63.27	33.58	0.0033	3692	3702	N
1	116108	gi|542222204	K.EAEFEAAKR.A	Y	F3:5609	525.768	32.01	1049.51	7.8	2	99.91	PM-	61.92	35.34	-	3150	3158	N
1	116108	gi|542222204	R.LRADFDNAEQQR.S	Y	F7:6699	731.862	37.34	1461.7	9.2	3	99.91	P-X	66.95	-	0.00013	2736	2747	N
1	116108	gi|542222204	R.APVPATDLLESK.I	Y	F33:11455	620.844	62.06	1239.67	1.9	2	99.91	P-X	52.07	-	0.00013	3995	4006	N
1	116108	gi|542222204	K.MLLAER.A	Y	F33:7761	366.708	42.74	731.4	1.7	4	99.9	pM-	33.78	35.77	-	3784	3789	N
1	116108	gi|542222204	K.SGVVGPELHEK.L	Y	F3:6838	576.308	38.26	1150.6	2.2	3	99.9	PMX	57.93	32.61	0.0047	4431	4441	N
1	116108	gi|542222204	K.TVSLFQAMK.K	Y	F25:13716	512.779	73.76	1023.54	1	5	99.9	PM-	56.91	33.34	-	4129	4137	N
1	116108	gi|542222204	K.LAAISEATR.L	Y	F7:6993	466.267	38.82	930.513	6.6	1	99.89	PMX	48.65	31.53	0.043	2857	2865	N
1	116108	gi|542222204	K.LRDVSAYSK.Y	N	F3:5820	519.785	33.08	1037.55	4.7	4	99.88	PMX	45.56	30.03	0.002	5439	5447	N
1	116108	gi|542222204	K.EGLIGPELHNK.M	Y	F3:8610	603.831	47.2	1205.64	6.3	5	99.88	PMX	52.94	30.71	0.016	3773	3783	N
1	116108	gi|542222204	R.IQLETTEK.Q	Y	F25:7176	481.265	39.87	960.513	3.5	5	99.88	pM-	25.03	43.93	-	2477	2484	N
1	116108	gi|542222204	K.DLVPEDYALK.M	Y	F7:12686	581.804	68.12	1161.59	2.2	2	99.88	PMX	50.45	30.67	0.041	4803	4812	N
1	116108	gi|542222204	K.SVLDEELQR.L	Y	F7:9909	544.788	53.79	1087.55	9.9	4	99.88	PMX	47.04	30.15	0.012	3212	3220	N
1	116108	gi|542222204	R.KGVVGPEIHDK.L	Y	F25:5912	589.828	33.48	1177.65	-3.5	1	99.87	PMX	77.05	29.79	0.015	4764	4774	N
1	116108	gi|542222204	K.AFNGFEDPR.T	Y	F7:9553	526.747	51.99	1051.47	7.1	4	99.87	PM-	50.77	29.87	-	5369	5377	N
1	116108	gi|542222204	K.QLLEAEAAK.M	Y	F7:7197	486.776	39.86	971.529	8.1	1	99.86	PM-	47.97	29.21	-	2805	2813	N
1	116108	gi|542222204	K.ISVFEAMK.K	Y	F25:12693	924.484	68.33	923.479	-2.3	10	99.85	PMX	83.9	28.45	0.059	3803	3810	N
1	116108	gi|542222204	K.QKYTAESELK.Q	Y	F33:5662	598.809	31.91	1195.61	-3.5	4	99.85	p-X	35.79	-	0.00046	2485	2494	N
1	116108	gi|542222204	K.LKTVEMVIR.N	Y	F3:9990	544.83	54.31	1087.64	3.2	5	99.85	pMX	32.46	29.59	0.055	2106	2114	N
1	116108	gi|542222204	R.LLFNDVQVLK.D	Y	F25:16006	594.851	85.95	1187.69	-3.8	6	99.84	PMX	50.77	26.7	0.0015	1468	1477	N
1	116108	gi|542222204	R.ILAEENQK.L	Y	F3:5503	472.756	31.48	943.497	0.1	2	99.84	PMX	45.13	27.3	0.016	3595	3602	N
1	116108	gi|542222204	R.LLDPEDVDVPHPDEK.S	N	F25:11753	859.42	63.4	1716.82	3.2	1	99.83	pMX	41.31	26.88	0.015	1253	1267	N
1	116108	gi|542222204	K.MAEMQAELDK.Q	N	F7:8294	583.269	45.46	1164.52	7.4	2	99.82	PMX	50.17	26.37	0.015	2380	2389	N
1	116108	gi|542222204	K.HMSFAEK.T	Y	F3:5863	425.202	33.27	848.385	6.2	6	99.81	PMX	58.16	26.01	0.0084	2600	2606	N
1	116108	gi|542222204	K.IRAEEEAEKLR.K	Y	F25:7181	448.583	39.89	1342.72	4.2	2	99.8	PM-	58.25	26.02	-	2981	2991	N
1	116108	gi|542222204	K.KDNYSGLMR.E	Y	F3:7251	542.269	40.33	1082.52	4.6	4	99.79	pMX	40.45	25.36	0.023	1673	1681	N
1	116108	gi|542222204	K.TISLFQAMK.K	Y	F33:14987	519.785	80.6	1037.56	-1.4	4	99.79	PMX	59.66	25.26	0.054	5031	5039	N
1	116108	gi|542222204	K.LTVNEAVK.M	Y	F25:7385	437.257	40.93	872.497	2.7	2	99.78	PMX	47.46	24.69	0.0089	4994	5001	N
1	116108	gi|542222204	K.ASSGKLDLELELNKLK.N	Y	F7:13977	586.673	74.85	1756.99	1.8	1	99.78	PMX	60.57	24.8	0.036	2955	2970	N
1	116108	gi|542222204	R.QYDVDDAIAR.G	Y	F25:9274	583.284	50.59	1164.54	10.3	1	99.77	PMX	45.04	24.59	0.023	5211	5220	N
1	116108	gi|542222204	R.APVPADSLYESK.I	Y	F3:9035	638.834	49.43	1275.63	14.5	4	99.76	PMX	54.05	22.87	0.0017	4326	4337	N
1	116108	gi|542222204	K.MSIYQASK.E	Y	F7:7133	464.239	39.55	926.453	10.1	3	99.76	PM-	47.89	24.54	-	3727	3734	N
1	116108	gi|542222204	R.FLEVQ(+.98)YLTGGLIEPDVEGR.V	Y	F25:19836	1068.55	107.25	2135.08	0.2	1	99.71	PM-	60.7	23.15	-	5401	5419	Y
1	116108	gi|542222204	R.KLALEEEK.R	Y	F25:6607	480.274	36.98	958.534	0.9	3	99.68	pMX	32.01	23.29	0.022	2992	2999	N
1	116108	gi|542222204	K.LNFEK.A	N	F33:6432	650.346	35.84	649.343	-7.1	2	99.67	pM-	30.18	23.87	-	2950	2954	N
1	116108	gi|542222204	K.LQQLEDAQK.D	Y	F3:6256	536.789	35.28	1071.56	7.2	4	99.67	PM-	45.87	22.04	-	3607	3615	N
1	116108	gi|542222204	K.QKTNIQLELQELK.N	Y	F33:12424	792.955	67.12	1583.89	3.8	2	99.64	PM-	60.08	21.48	-	2432	2444	N
1	116108	gi|542222204	K.IVQLK.K	N	F33:6048	600.407	33.86	599.401	-1.8	1	99.63	pM-	27.61	24.19	-	2913	2917	N
1	116108	gi|542222204	K.IIDKDLYNK.L	Y	F25:7294	561.312	40.48	1120.61	-3	4	99.62	PM-	66.73	21.04	-	4007	4015	N
1	116108	gi|542222204	K.LDLQYGK.L	Y	F3:8517	418.731	46.75	835.444	5.2	2	99.62	pM-	41.84	21.11	-	1615	1621	N
1	116108	gi|542222204	R.LLSLGDQR.L	Y	F25:9530	451.259	51.88	900.503	0	1	99.58	pM-	29.52	22.25	-	4884	4891	N
1	116108	gi|542222204	K.YTAESELK.Q	Y	F3:6401	470.738	36.03	939.455	7	1	99.56	p-X	41.79	-	0.0039	2487	2494	N
1	116108	gi|542222204	K.NMIRPGTAFELLESQAATGYVIDPIK.N	Y	F3:20656	945.493	110.83	2833.47	-4.3	1	99.32	p-X	35.33	-	0.0092	4965	4990	N
1	116108	gi|542222204	K.GLILK.D	N	F33:8015	543.386	44.03	542.379	0.1	3	99.25	pM-	21.09	25.82	-	5041	5045	N
1	116108	gi|542222204	R.Q(+.98)LEIMAEAER.L	Y	F25:11452	596.295	61.84	1189.56	849.1	4	99.24	-MX	-	22.45	6.2e-05	3384	3393	Y
1	116108	gi|542222204	R.KAALEELER.L	Y	F33:7411	529.796	40.94	1057.58	1.1	5	99.15	p-X	26.27	-	0.0068	3023	3031	N
1	116108	gi|542222204	R.AEEEAEKLR.K	Y	F3:5357	537.778	30.76	1073.54	5.1	1	99.01	p-X	40.15	-	0.073	2983	2991	N
1	116108	gi|542222204	K.LSYAQLLK.R	Y	F3:13014	468.281	69.88	934.549	-0.7	4	99	p-X	41.85	-	0.089	4867	4874	N
1	116108	gi|542222204	K.Q(+.98)KFQVEQELTK.V	Y	F7:8749	689.865	47.85	1377.71	0.2	1	98.1	P--	60.96	-	-	3189	3199	Y
1	116108	gi|542222204	K.VQMEELLK.L	Y	F7:11974	989.529	64.47	988.526	-5.1	5	98.1	P--	60.47	-	-	3244	3251	N
1	116108	gi|542222204	K.MSASQALKK.G	Y	F25:5776	482.268	32.81	962.522	-1.3	2	98.1	P--	58.38	-	-	5382	5390	N
1	116108	gi|542222204	R.KQLEDELAK.V	N	F3:6813	537.297	38.12	1072.58	2.6	3	98.1	P--	54.04	-	-	2769	2777	N
1	116108	gi|542222204	K.TVYNGQ(+.98)NVGDVVDGIDKKPDLLAFDGIR.D	Y	F33:17304	1007.19	93.18	3018.53	5.3	1	98.1	P--	46.57	-	-	3641	3668	Y
1	116108	gi|542222204	K.DLDKVSVK.T	Y	F3:6470	452.262	36.36	902.507	2	1	98.1	P--	46.7	-	-	2057	2064	N
1	116108	gi|542222204	K.VQGELDGLKK.D	Y	F7:6350	543.812	35.52	1085.61	2.3	2	98.09	P--	44	-	-	2047	2056	N
1	116108	gi|542222204	R.WIADAK.Q	Y	F33:6494	703.383	36.17	702.37	8.1	1	98.08	p--	41.82	-	-	2240	2245	N
1	116108	gi|542222204	K.AIADLENEK.A	Y	F7:7341	501.76	40.61	1001.5	2.8	2	98.08	p--	41.94	-	-	3460	3468	N
1	116108	gi|542222204	K.TVYNGQN(+.98)VGDVVDGIDKKPDLLAFDGIR.D	Y	F25:17318	1007.19	93.2	3018.53	4.9	1	98.08	p--	40.59	-	-	3641	3668	Y
1	116108	gi|542222204	R.GLHQTVEDFK.S	Y	F3:7937	587.303	43.83	1172.58	8.4	1	98.08	p--	41.11	-	-	1578	1587	N
1	116108	gi|542222204	K.YTVDEAVK.A	Y	F3:7093	462.74	39.57	923.46	4.9	1	98.08	p--	41.04	-	-	4092	4099	N
1	116108	gi|542222204	K.TVTIWEIINSEYFTEDQKK.D	Y	F3:21325	782.057	114.56	2343.16	-5.9	1	98.08	p--	40.47	-	-	3937	3955	N
1	116108	gi|542222204	R.KQITIEELIR.S	Y	F33:13758	621.866	74.14	1241.73	-14	1	98.07	p--	40.61	-	-	4899	4908	N
1	116108	gi|542222204	R.QQLSSLQDR.W	Y	F7:6302	537.785	35.29	1073.55	8.2	2	97.94	p--	34.33	-	-	2197	2205	N
1	116108	gi|542222204	K.TVTIWEIINSEYFTEDQKKDLLR.Q	Y	F7:21124	947.825	113.51	2840.46	-1.8	2	97.94	p--	33.98	-	-	3937	3959	N
1	116108	gi|542222204	K.KVQGELDGLKK.D	Y	F7:5854	405.576	32.99	1213.7	2.2	1	97.78	p--	32.26	-	-	2046	2056	N
1	116108	gi|542222204	K.AVTGYKDPFTGNK.I	Y	F33:8893	699.876	48.71	1396.7	743.6	2	97.66	--X	-	-	6.1e-06	4448	4460	N
1	116108	gi|542222204	K.AALEELER.L	Y	F7:8383	465.754	45.88	929.482	12.1	2	97.62	p--	30.82	-	-	3024	3031	N
1	116108	gi|542222204	K.DLAEEASR.L	Y	F7:5708	445.715	32.25	889.414	1.5	5	97.42	p--	28.89	-	-	2816	2823	N
1	116108	gi|542222204	K.SVIIDRK.S	Y	F25:5875	415.756	33.31	829.502	-6	2	97.33	p--	27.87	-	-	5201	5207	N
1	116108	gi|542222204	R.SELDLTVQK.M	Y	F33:9217	516.785	50.38	1031.55	5.1	2	97.23	p--	28.19	-	-	2083	2091	N
1	116108	gi|542222204	K.LLEDK.Q	N	F3:5473	617.35	31.34	616.343	-1.1	1	97.13	p--	28.13	-	-	3355	3359	N
1	116108	gi|542222204	K.NLSEQQIKDK.S	Y	F25:5909	601.82	33.47	1201.63	-4.2	3	96.42	p--	24.8	-	-	2445	2454	N
1	116108	gi|542222204	K.NYISELK.D	Y	F7:9206	433.737	50.2	865.455	5	5	96.38	p--	25.5	-	-	2002	2008	N
1	116108	gi|542222204	R.ELELR.E	N	F25:7491	659.376	41.46	658.365	5.4	4	96.37	p--	24.68	-	-	1682	1686	N
1	116108	gi|542222204	R.KPVEKEPLKEYIQK.T	Y	F3:7448	577.007	41.36	1727.98	9.8	1	95.64	p-X	21.44	-	0.036	2027	2040	N
1	116108	gi|542222204	K.TLSEPC(+57.02)DENKVFSDPETDENITYR.Q	Y	F3:12255	953.766	65.97	2858.25	7.8	1	95.54	p--	25.17	-	-	4517	4540	Y
1	116108	gi|542222204	K.Q(+.98)KEMQELER.Q	Y	F3:6181	596.291	34.89	1190.56	6.5	2	95.51	p--	25.06	-	-	3579	3587	Y
1	116108	gi|542222204	K.LLAEEAEN(+.98)M(+15.99)RK.L	Y	F3:7761	440.89	42.94	1319.64	7.7	2	94.68	p--	23.85	-	-	3274	3284	Y
1	116108	gi|542222204	R.QIAEDDLNQQR.A	Y	F25:7139	665.338	39.67	1328.63	22.7	3	94	--X	-	-	8e-05	3304	3314	N
1	116108	gi|542222204	K.DLILK.E	N	F25:8970	601.391	49.02	600.385	-0.9	4	93.68	p--	21.92	-	-	4470	4474	N
1	116108	gi|542222204	R.IEFER.L	Y	F33:7139	693.357	39.53	692.349	0.2	2	93.39	p--	21.79	-	-	1403	1407	N
1	116108	gi|542222204	K.ITIEK.I	N	F33:6007	603.369	33.65	602.364	-4.3	2	93.22	p--	21.45	-	-	3966	3970	N
1	116108	gi|542222204	R.VSIDESIRK.G	Y	F25:7361	523.792	40.81	1045.58	-7.6	1	91.11	p--	20.27	-	-	5420	5428	N
1	116108	gi|542222204	K.DLIPK.E	Y	F7:7817	585.361	43.04	584.353	0.8	2	89.59	p--	19.82	-	-	4139	4143	N
1	116108	gi|542222204	K.EMLLKK.E	Y	F7:5889	381.233	33.17	760.452	-0.8	2	89.51	p--	19.69	-	-	3509	3514	N
1	116108	gi|542222204	K.KLAEQTLK.Q	Y	F33:5295	465.779	30.12	929.555	-12.2	1	88.79	p--	19.21	-	-	3181	3188	N
1	116108	gi|542222204	H.DKLLSAER.A	N	F3:6275	466.265	35.38	930.513	1.3	1	85.1	p--	19.41	-	-	4773	4780	N
1	116108	gi|542222204	R.SEMDILIQLK.T	Y	F7:16876	595.35	90.15	1188.64	36.3	2	9.35	--X	-	-	0.0012	2780	2789	N
1	116108	gi|542222204	K.EN(+.98)LTYSQLFDR.C	Y	F25:14103	694.382	75.74	1385.65	795.9	2	0.11	--X	-	-	0.0045	4204	4214	Y
1	116108	gi|542222204	N.LLEAQAGTGYLVDPVHNQK.Y	Y	F3:15546	685.041	83.09	2052.06	18.6	1	0	--X	-	-	0.028	4073	4091	N
1	116108	gi|542222204	R.REELAE(-18.01)R.Q	Y	F33:25294	884.486	138.61	883.452	30.7	1	0	--X	-	-	0.032	138	144	Y
1	116108	gi|542222204	R.LLEAQIATGGIIDPEESHRLPVEVAYNR.G	Y	F7:16314	1030.88	87.1	3089.61	3.8	1	0	--X	-	-	0.071	5051	5078	N
1	116108	gi|542222204	K.Q(+.98)LLEAEAAK.M	Y	F7:7210	487.279	39.93	972.513	30.7	1	0	--X	-	-	0.076	2805	2813	Y
1	116109	gi|542222206	K.TQEVLASPQPSASAPVLR.S	Y	F3:11467	926.006	61.93	1849.99	4.3	8	99.95	PMX	90.16	84.36	2.2e-13	2060	2077	N
1	116109	gi|542222206	R.HNTGLSLLEAQAASGFIVDPVR.N	Y	F7:18736	765.742	100.24	2294.2	0.9	1	99.95	PMX	89.62	73.37	1.1e-16	4393	4414	N
1	116109	gi|542222206	R.AKADETQLSPVSK.G	Y	F7:5942	687.369	33.45	1372.72	3.2	6	99.95	PMX	96.46	68.61	2.6e-13	1588	1600	N
1	116109	gi|542222206	K.YLQGSSSIAGLYLEPTKEK.L	Y	F7:13857	695.371	74.24	2083.08	3.6	5	99.95	PMX	76.05	68.01	2.6e-12	4361	4379	N
1	116109	gi|542222206	K.DMMRPGPALNLLEAQAGTGYLVDPVHNQK.Y	Y	F33:18001	1045.86	97.06	3134.56	-3.6	5	99.95	PMX	105.43	67.09	2.2e-16	4058	4086	N
1	116109	gi|542222206	R.AVVGYKDPYTGGK.I	Y	F33:7396	677.855	40.86	1353.69	2.1	3	99.95	PMX	85.89	76.23	3e-09	3785	3797	N
1	116109	gi|542222206	R.LEDLLQDAAEEKEQLNEFK.T	Y	F3:16542	754.713	88.38	2261.11	4.2	7	99.95	PMX	64.19	62.66	1.7e-10	1773	1791	N
1	116109	gi|542222206	R.GFIDQNALETYR.A	Y	F7:13522	713.853	72.51	1425.69	2.3	7	99.95	PMX	79.89	64.8	3.3e-09	5216	5227	N
1	116109	gi|542222206	K.EHAMPLLEAQIVSGGIIDPVK.S	Y	F3:18804	739.737	100.61	2216.19	0.8	2	99.95	PMX	100.63	56.18	1.6e-15	4470	4490	N
1	116109	gi|542222206	K.TLAQEEAEKQKEEAER.E	Y	F25:6496	630.315	36.42	1887.92	2.8	5	99.95	PMX	73.34	60.13	1.3e-08	2669	2684	N
1	116109	gi|542222206	R.LHETEIATQEK.L	Y	F25:6197	649.833	34.89	1297.65	0.5	6	99.95	PMX	96.6	60.72	2e-08	3421	3431	N
1	116109	gi|542222206	R.LRQIAEDDLNQQR.A	Y	F3:7634	799.921	42.28	1597.82	6.6	4	99.95	PMX	85.04	53.29	2e-09	3297	3309	N
1	116109	gi|542222206	R.FLEVQYLTGGLIEPDVEGR.V	Y	F25:19839	712.369	107.27	2134.09	-4.4	5	99.95	PMX	67.42	49.68	1.7e-09	5396	5414	N
1	116109	gi|542222206	K.TVYNGQNVGDVVDGIDKKPDLLAFDGIR.D	Y	F25:17328	1006.86	93.25	3017.55	0.9	9	99.95	PMX	78.55	48.15	8.7e-10	3636	3663	N
1	116109	gi|542222206	K.LLAEEAENMR.K	Y	F25:9331	588.294	50.88	1174.57	6.4	8	99.95	PMX	64.99	51.9	4.6e-08	3269	3278	N
1	116109	gi|542222206	R.AGNLSITEFADMLSGNMGGFR.S	Y	F7:23242	730.009	125.57	2187.01	-2.3	8	99.95	PMX	94.59	51.65	6.5e-08	5228	5248	N
1	116109	gi|542222206	K.GYFDPSTQEPLTYSELMAR.C	Y	F7:17188	1103.01	91.85	2204.01	0.4	4	99.95	PMX	78.84	45.16	2.8e-10	3864	3882	N
1	116109	gi|542222206	R.LKNEVAAAQQQR.K	Y	F33:5222	678.374	29.78	1354.73	1.2	2	99.95	PMX	77.02	45.95	1.4e-08	2752	2763	N
1	116109	gi|542222206	K.KGLIEHDHAIR.V	Y	F3:5646	644.86	32.2	1287.7	0.8	1	99.95	PMX	70.68	43.68	3.9e-09	3806	3816	N
1	116109	gi|542222206	K.QKEMAEEELER.Q	Y	F25:7114	696.332	39.54	1390.64	6.1	4	99.95	PMX	50.19	50.18	1.5e-07	2699	2709	N
1	116109	gi|542222206	R.RIDNAEWGSDLPSMESQLGSHR.G	Y	F33:13654	829.058	73.6	2484.14	2.6	2	99.95	PMX	73.66	42.02	1.7e-10	1551	1572	N
1	116109	gi|542222206	R.QKTAAEEEAANQAK.A	Y	F7:4840	744.868	27.98	1487.72	-0.3	3	99.95	PMX	67.5	43.79	1.3e-07	3121	3134	N
1	116109	gi|542222206	K.GLIEHDHAIR.V	Y	F3:6353	580.817	35.77	1159.61	8.2	3	99.95	PMX	79.94	63.81	3.6e-06	3807	3816	N
1	116109	gi|542222206	R.AVTGYKDPYSGK.I	N	F33:6149	643.327	34.37	1284.63	3.5	5	99.95	PMX	63.21	49.29	5.7e-07	4776	4787	N
1	116109	gi|542222206	K.IAAAEEEAAR.Q	Y	F3:5583	515.764	31.88	1029.51	4	5	99.95	PMX	64.6	62.27	3.2e-06	3006	3015	N
1	116109	gi|542222206	K.KIAAAEEEAAR.Q	Y	F3:5342	579.808	30.68	1157.6	-2.3	3	99.95	PMX	46.81	38.93	1.8e-09	3005	3015	N
1	116109	gi|542222206	K.GRPELDDVTLR.Y	Y	F33:9531	635.842	52	1269.67	1.4	4	99.95	PMX	63.49	40.4	3.3e-07	1526	1536	N
1	116109	gi|542222206	R.IIDLETYNLLK.Q	Y	F3:17528	667.883	93.67	1333.75	1.8	4	99.95	PMX	65.64	54.02	1.3e-06	4667	4677	N
1	116109	gi|542222206	R.TKIEEEIHLIR.I	N	F7:10939	690.896	59.16	1379.78	0.5	5	99.95	PMX	79.07	52.68	1.4e-06	2461	2471	N
1	116109	gi|542222206	R.LQVSQLSEAQAR.A	Y	F33:8847	665.362	48.47	1328.7	3.9	7	99.95	PMX	69.45	63.72	3.9e-05	3391	3402	N
1	116109	gi|542222206	R.VLEAQLATGGIIDPINSHRVPTETAYK.Q	Y	F3:14667	965.19	78.45	2892.53	5.2	6	99.95	PMX	51.31	35.41	6.4e-09	3817	3843	N
1	116109	gi|542222206	K.TLQATMDAALSK.Q	Y	F7:12498	625.329	67.17	1248.64	4	5	99.95	PMX	70.23	35.2	7.9e-08	3551	3562	N
1	116109	gi|542222206	K.SQQVDEALHSR.T	Y	F33:5806	635.313	32.63	1268.61	1.2	4	99.95	PMX	67.59	45.91	2.4e-06	2450	2460	N
1	116109	gi|542222206	R.YSELMTLTSQYIK.F	Y	F7:17141	788.9	91.59	1575.79	0.1	7	99.95	PMX	83.17	36.4	1e-06	2336	2348	N
1	116109	gi|542222206	K.ENLTYSQLFDR.C	Y	F25:14067	693.34	75.57	1384.66	2.7	5	99.95	PMX	65.22	40.4	3.7e-06	4199	4209	N
1	116109	gi|542222206	R.AVTGYRDPYTGK.T	Y	F25:7206	664.339	40.03	1326.66	5.3	5	99.95	PMX	56.24	31.62	4.1e-07	4112	4123	N
1	116109	gi|542222206	R.NLESLHAFVSAATK.E	Y	F3:14367	744.4	76.89	1486.78	4.7	2	99.95	PMX	83.1	30.3	8.3e-08	1627	1640	N
1	116109	gi|542222206	K.TNIQLELQELK.N	Y	F33:14241	664.874	76.63	1327.73	-1	7	99.95	PMX	68.99	41.09	4.7e-06	2429	2439	N
1	116109	gi|542222206	K.VSVTEAIHR.N	N	F7:7105	506.284	39.42	1010.55	2.7	5	99.95	PMX	65.94	66.26	0.00043	5301	5309	N
1	116109	gi|542222206	K.EMAEEELER.Q	Y	F3:7713	568.256	42.68	1134.49	9.1	6	99.95	PMX	52.3	62.22	0.00037	2701	2709	N
1	116109	gi|542222206	K.SHRVPTDVAYQK.N	Y	F33:5497	700.867	31.11	1399.72	-0.8	5	99.95	PMX	68.8	32.47	2.9e-06	4491	4502	N
1	116109	gi|542222206	K.QIVVAQQAAQK.C	Y	F33:6095	592.345	34.1	1182.67	3	2	99.95	PMX	55.63	28.18	4.3e-07	3048	3058	N
1	116109	gi|542222206	K.YLQGSSSIAGLYLEPTK.E	Y	F3:15149	913.984	80.98	1825.95	3.5	4	99.95	PMX	71.67	65.72	0.00062	4361	4377	N
1	116109	gi|542222206	K.SKQLLEAEAAK.M	Y	F33:6158	594.336	34.42	1186.66	1.4	6	99.95	PMX	64.37	30.15	2.2e-06	2798	2808	N
1	116109	gi|542222206	K.DIIHLTTIETTK.T	Y	F7:12799	692.89	68.72	1383.76	3.5	6	99.95	PMX	74.79	62.77	0.00074	3624	3635	N
1	116109	gi|542222206	K.MRTEAEGEQPVFDSLEEELKK.A	Y	F33:14979	822.401	80.56	2464.18	0.4	3	99.95	PMX	72.98	24.78	2.2e-08	2148	2168	N
1	116109	gi|542222206	R.LEEETEEYHK.S	Y	F3:5528	653.794	31.6	1305.57	0.8	5	99.95	PMX	62.07	55.18	0.00052	3361	3370	N
1	116109	gi|542222206	K.TVLQQTFMTEK.E	Y	F25:11781	663.342	63.54	1324.67	-0.7	4	99.95	PMX	59.2	34.18	8.2e-06	3493	3503	N
1	116109	gi|542222206	R.TEAEGEQPVFDSLEEELKK.A	Y	F25:15869	726.686	85.21	2177.04	-0.1	4	99.95	PMX	80.15	30.04	5.6e-06	2150	2168	N
1	116109	gi|542222206	K.TKLDSASDNIIQEYVTLR.T	Y	F25:16280	689.36	87.46	2065.07	-5.5	2	99.95	PMX	74.16	24.43	3.2e-07	2316	2333	N
1	116109	gi|542222206	K.IQAVPITDSK.T	Y	F3:8215	536.309	45.22	1070.6	6.4	7	99.95	PMX	62.76	51.65	0.00038	2246	2255	N
1	116109	gi|542222206	K.NAIGGVLTPSNQK.M	Y	F7:9037	649.86	49.34	1297.7	5.2	5	99.95	PMX	74.1	45.68	5.9e-05	3709	3721	N
1	116109	gi|542222206	K.TAAEEEAANQAK.A	Y	F3:5168	616.793	29.76	1231.57	2	2	99.95	PMX	57.08	45.33	5.3e-05	3123	3134	N
1	116109	gi|542222206	K.LKLDETDKQK.S	Y	F25:5670	609.336	32.31	1216.67	-7.5	5	99.95	PMX	52.42	45.72	0.00012	3197	3206	N
1	116109	gi|542222206	R.LLDAQMTTGGIIDPVK.S	Y	F33:15003	836.449	80.68	1670.89	-5.1	4	99.95	PMX	86.74	45.77	0.00013	4144	4159	N
1	116109	gi|542222206	R.VLPLSDEAINAK.E	Y	F7:11137	635.357	60.16	1268.7	2.1	6	99.95	PMX	64.47	31.65	1.5e-05	4220	4231	N
1	116109	gi|542222206	R.NLVDNITGQR.L	N	F7:10880	565.303	58.85	1128.59	3.3	8	99.95	PMX	64.23	51.15	0.0011	5310	5319	N
1	116109	gi|542222206	K.AQVEPLVSPLKK.T	Y	F33:9563	654.901	52.17	1307.78	5.1	2	99.95	PMX	83.77	43.97	9.8e-05	2304	2315	N
1	116109	gi|542222206	R.LSVEAQEAAR.L	Y	F3:6761	537.286	37.86	1072.55	5.3	5	99.95	PMX	60.51	61.15	0.004	3287	3296	N
1	116109	gi|542222206	R.ESYDWLIR.W	Y	F25:14914	541.274	80.07	1080.52	7.9	4	99.94	PMX	51.24	52.61	0.0018	2227	2234	N
1	116109	gi|542222206	R.ITIEELYNAR.I	Y	F33:14244	611.324	76.64	1220.64	-5.6	1	99.94	PMX	54.43	27.36	1.2e-05	4657	4666	N
1	116109	gi|542222206	K.SAVTTAQVPLTQSVQQTSIK.G	Y	F33:11768	1044.07	63.71	2086.13	2	3	99.94	PMX	71.49	32.29	2.2e-05	1506	1525	N
1	116109	gi|542222206	R.ADFDNAEQQR.S	Y	F7:5564	597.265	31.56	1192.51	3.6	3	99.94	PMX	63.45	55.06	0.0039	2733	2742	N
1	116109	gi|542222206	K.TVVAGLNKR.S	Y	F25:6229	479.295	35.05	956.577	-1.1	6	99.94	PMX	55.19	59.18	0.0059	1792	1800	N
1	116109	gi|542222206	R.QAEDEAYQR.K	Y	F7:4959	555.251	28.57	1108.48	7.9	2	99.94	PMX	62.06	46.04	0.00074	2882	2890	N
1	116109	gi|542222206	R.DVELDHFR.Q	Y	F3:9657	515.755	52.62	1029.49	7.6	8	99.94	PMX	58.09	47.59	0.0015	2184	2191	N
1	116109	gi|542222206	K.IIDKPTFDLLQQGK.T	Y	F3:13854	539.309	74.26	1614.9	3.7	9	99.94	PMX	78.69	42.08	8.5e-05	4333	4346	N
1	116109	gi|542222206	K.AVFTQIDLR.Q	Y	F3:13225	531.803	70.98	1061.59	4.7	5	99.94	PMX	63.09	48.5	0.0021	2203	2211	N
1	116109	gi|542222206	R.VSIDESIR.K	Y	F3:8496	459.75	46.64	917.482	3.6	2	99.94	pMX	42.91	58.93	0.0087	5415	5422	N
1	116109	gi|542222206	K.LTAEQELIR.L	Y	F25:10045	536.807	54.51	1071.59	6	6	99.94	PMX	59.29	59.97	0.014	2722	2730	N
1	116109	gi|542222206	R.LESQFEEEVKK.A	Y	F7:7625	683.353	42.07	1364.68	6.9	5	99.94	PMX	55.79	42.45	0.00024	3520	3530	N
1	116109	gi|542222206	K.ISLFEAMQK.D	Y	F3:14860	533.785	79.47	1065.55	3.3	8	99.94	PMX	52.16	51.72	0.0055	4456	4464	N
1	116109	gi|542222206	K.MQAIQEASR.L	Y	F7:5840	517.26	32.92	1032.5	3.4	5	99.94	PMX	65.03	44.93	0.0012	3320	3328	N
1	116109	gi|542222206	R.SLLEDELYR.L	Y	F33:13067	569.293	70.53	1136.57	0.5	8	99.94	PMX	45.13	49.91	0.0045	2743	2751	N
1	116109	gi|542222206	K.AYIDTIKDYELQLVAYK.A	Y	F25:18002	1023.53	97.01	2045.07	-8.7	4	99.94	PMX	69.92	29.56	3.5e-05	2287	2303	N
1	116109	gi|542222206	K.QKFQVEQELTK.V	Y	F25:9052	689.373	49.47	1376.73	1.1	4	99.94	PMX	67.95	40.09	0.00011	3184	3194	N
1	116109	gi|542222206	K.IMENPSDDTKGYFDPSTQEPLTYSELMAR.C	Y	F3:16766	1112.52	89.59	3334.5	7.1	1	99.94	p-X	39.77	-	1.4e-08	3854	3882	N
1	116109	gi|542222206	R.LKAEAEMLQK.Q	Y	F25:7742	580.823	42.74	1159.63	4.2	6	99.94	PMX	75.06	28.09	4e-05	3329	3338	N
1	116109	gi|542222206	R.NLELHYQDFMR.D	Y	F25:14000	733.35	75.23	1464.68	1.9	2	99.94	PMX	74.71	21.8	2.5e-05	1941	1951	N
1	116109	gi|542222206	R.AQAEAAALMQK.Q	Y	F7:7668	566.298	42.29	1130.58	4.7	6	99.94	PMX	59.13	27.59	4.2e-05	3154	3164	N
1	116109	gi|542222206	K.GFVDPVTDEKLSYAQLLKR.C	Y	F33:15263	727.066	82.06	2178.17	2.8	2	99.94	P-X	62.59	-	2e-06	4852	4870	N
1	116109	gi|542222206	R.LKDEVDDAVK.Q	Y	F33:5900	566.3	33.11	1130.58	3.9	8	99.94	PM-	63.96	54.04	-	3216	3225	N
1	116109	gi|542222206	K.LQQLEDAQKDQHTR.E	Y	F25:6031	855.429	34.08	1708.85	-3.7	1	99.94	P-X	58.68	-	3.9e-06	3602	3615	N
1	116109	gi|542222206	K.LALEEEKR.R	Y	F33:5823	494.278	32.71	986.54	1.7	2	99.94	pMX	36.52	49.97	0.039	2988	2995	N
1	116109	gi|542222206	K.MKDLAEEASR.L	Y	F33:5986	575.284	33.55	1148.55	3.1	4	99.93	PMX	48.47	38.13	0.00062	2809	2818	N
1	116109	gi|542222206	K.LLAEEAENMRK.L	Y	F7:7624	652.342	42.06	1302.66	6.6	5	99.93	PMX	67.25	38.45	0.00094	3269	3279	N
1	116109	gi|542222206	K.LDLELELNKLK.N	Y	F25:15508	664.393	83.23	1326.78	-3.4	2	99.93	P-X	51.53	-	1.6e-05	2955	2965	N
1	116109	gi|542222206	R.KLALEEEKR.R	Y	F33:5401	558.323	30.64	1114.63	-2.8	2	99.93	PMX	53.92	40.36	0.0045	2987	2995	N
1	116109	gi|542222206	R.YVQDLLAWVEENQR.R	Y	F33:19488	881.935	105.37	1761.87	-7	3	99.93	PMX	52.31	37.54	0.00046	1537	1550	N
1	116109	gi|542222206	R.QLEIMAEAER.L	Y	F7:11352	595.302	61.28	1188.58	6.8	4	99.93	PMX	52.74	38.97	0.0025	3379	3388	N
1	116109	gi|542222206	R.LLEASSQSSK.G	N	F25:5791	525.276	32.89	1048.54	-2.8	3	99.93	PMX	68.55	37.31	0.0006	5472	5481	N
1	116109	gi|542222206	K.SLLSWQYLMR.D	N	F3:19160	648.841	102.54	1295.67	-1.1	1	99.93	PMX	54.02	24.28	7.3e-05	1905	1914	N
1	116109	gi|542222206	R.VPTDVAYQK.N	Y	F25:6871	510.772	38.32	1019.53	0.8	3	99.93	PMX	75.01	37.09	0.00086	4494	4502	N
1	116109	gi|542222206	K.GLYSPYNASGSGSAYGSR.T	Y	F33:9580	897.415	52.27	1792.8	7.3	3	99.93	P-X	54.12	-	2.9e-05	5482	5499	N
1	116109	gi|542222206	K.TTVSVPFGR.F	Y	F7:10514	482.266	56.94	962.519	-0.2	1	99.93	PMX	55.47	37.47	0.0032	3919	3927	N
1	116109	gi|542222206	R.SIIQLKPR.N	Y	F33:8135	477.81	44.65	953.602	3.7	5	99.92	PMX	45.31	38	0.045	1803	1810	N
1	116109	gi|542222206	K.FQVEQELTK.V	Y	F25:9901	561.301	53.77	1120.58	9.1	5	99.92	PMX	64.54	37.84	0.042	3186	3194	N
1	116109	gi|542222206	K.LKLDETDK.Q	Y	F33:5720	481.264	32.19	960.513	1.6	3	99.92	pM-	37.59	40.36	-	3197	3204	N
1	116109	gi|542222206	K.LSIYQAMK.K	N	F25:11152	953.514	60.23	952.505	2	9	99.92	PMX	73.92	35.06	0.0037	4380	4387	N
1	116109	gi|542222206	K.QKEAEEEMLR.K	Y	F25:6828	631.81	38.1	1261.6	6	3	99.92	PMX	56.81	31.73	0.0002	3563	3572	N
1	116109	gi|542222206	R.LHELGVLPK.K	Y	F3:9526	503.311	51.94	1004.6	4.8	8	99.92	PMX	69.28	24.62	0.00018	3671	3679	N
1	116109	gi|542222206	R.QIAEEEAAR.Q	Y	F7:5201	508.755	29.78	1015.49	2.8	2	99.91	PMX	46.54	33.04	0.00038	2831	2839	N
1	116109	gi|542222206	K.IISLFQAMK.K	Y	F25:16604	525.802	89.25	1049.59	-3.9	8	99.91	PMX	52.96	34.88	0.046	4788	4796	N
1	116109	gi|542222206	K.NIADETQQSK.I	Y	F7:5102	567.276	29.31	1132.54	0.8	6	99.91	PMX	64.71	33.09	0.0011	2966	2975	N
1	116109	gi|542222206	K.NGETTVQELGK.T	Y	F25:7543	588.306	41.73	1174.58	12	2	99.91	PMX	63.27	33.58	0.0033	3687	3697	N
1	116109	gi|542222206	K.EAEFEAAKR.A	Y	F3:5609	525.768	32.01	1049.51	7.8	2	99.91	PM-	61.92	35.34	-	3145	3153	N
1	116109	gi|542222206	R.LRADFDNAEQQR.S	Y	F7:6699	731.862	37.34	1461.7	9.2	3	99.91	P-X	66.95	-	0.00013	2731	2742	N
1	116109	gi|542222206	R.APVPATDLLESK.I	Y	F33:11455	620.844	62.06	1239.67	1.9	2	99.91	P-X	52.07	-	0.00013	3990	4001	N
1	116109	gi|542222206	K.MLLAER.A	Y	F33:7761	366.708	42.74	731.4	1.7	4	99.9	pM-	33.78	35.77	-	3779	3784	N
1	116109	gi|542222206	K.SGVVGPELHEK.L	Y	F3:6838	576.308	38.26	1150.6	2.2	3	99.9	PMX	57.93	32.61	0.0047	4426	4436	N
1	116109	gi|542222206	K.TVSLFQAMK.K	Y	F25:13716	512.779	73.76	1023.54	1	5	99.9	PM-	56.91	33.34	-	4124	4132	N
1	116109	gi|542222206	K.LAAISEATR.L	Y	F7:6993	466.267	38.82	930.513	6.6	1	99.89	PMX	48.65	31.53	0.043	2852	2860	N
1	116109	gi|542222206	K.LRDVSAYSK.Y	N	F3:5820	519.785	33.08	1037.55	4.7	4	99.88	PMX	45.56	30.03	0.002	5434	5442	N
1	116109	gi|542222206	K.EGLIGPELHNK.M	Y	F3:8610	603.831	47.2	1205.64	6.3	5	99.88	PMX	52.94	30.71	0.016	3768	3778	N
1	116109	gi|542222206	R.IQLETTEK.Q	Y	F25:7176	481.265	39.87	960.513	3.5	5	99.88	pM-	25.03	43.93	-	2472	2479	N
1	116109	gi|542222206	K.DLVPEDYALK.M	Y	F7:12686	581.804	68.12	1161.59	2.2	2	99.88	PMX	50.45	30.67	0.041	4798	4807	N
1	116109	gi|542222206	K.SVLDEELQR.L	Y	F7:9909	544.788	53.79	1087.55	9.9	4	99.88	PMX	47.04	30.15	0.012	3207	3215	N
1	116109	gi|542222206	R.KGVVGPEIHDK.L	Y	F25:5912	589.828	33.48	1177.65	-3.5	1	99.87	PMX	77.05	29.79	0.015	4759	4769	N
1	116109	gi|542222206	K.AFNGFEDPR.T	Y	F7:9553	526.747	51.99	1051.47	7.1	4	99.87	PM-	50.77	29.87	-	5364	5372	N
1	116109	gi|542222206	K.QLLEAEAAK.M	Y	F7:7197	486.776	39.86	971.529	8.1	1	99.86	PM-	47.97	29.21	-	2800	2808	N
1	116109	gi|542222206	K.ISVFEAMK.K	Y	F25:12693	924.484	68.33	923.479	-2.3	10	99.85	PMX	83.9	28.45	0.059	3798	3805	N
1	116109	gi|542222206	K.QKYTAESELK.Q	Y	F33:5662	598.809	31.91	1195.61	-3.5	4	99.85	p-X	35.79	-	0.00046	2480	2489	N
1	116109	gi|542222206	K.LKTVEMVIR.N	Y	F3:9990	544.83	54.31	1087.64	3.2	5	99.85	pMX	32.46	29.59	0.055	2101	2109	N
1	116109	gi|542222206	R.LLFNDVQVLK.D	Y	F25:16006	594.851	85.95	1187.69	-3.8	6	99.84	PMX	50.77	26.7	0.0015	1463	1472	N
1	116109	gi|542222206	R.ILAEENQK.L	Y	F3:5503	472.756	31.48	943.497	0.1	2	99.84	PMX	45.13	27.3	0.016	3590	3597	N
1	116109	gi|542222206	R.LLDPEDVDVPHPDEK.S	N	F25:11753	859.42	63.4	1716.82	3.2	1	99.83	pMX	41.31	26.88	0.015	1248	1262	N
1	116109	gi|542222206	K.MAEMQAELDK.Q	N	F7:8294	583.269	45.46	1164.52	7.4	2	99.82	PMX	50.17	26.37	0.015	2375	2384	N
1	116109	gi|542222206	K.HMSFAEK.T	Y	F3:5863	425.202	33.27	848.385	6.2	6	99.81	PMX	58.16	26.01	0.0084	2595	2601	N
1	116109	gi|542222206	K.IRAEEEAEKLR.K	Y	F25:7181	448.583	39.89	1342.72	4.2	2	99.8	PM-	58.25	26.02	-	2976	2986	N
1	116109	gi|542222206	K.KDNYSGLMR.E	Y	F3:7251	542.269	40.33	1082.52	4.6	4	99.79	pMX	40.45	25.36	0.023	1668	1676	N
1	116109	gi|542222206	K.TISLFQAMK.K	Y	F33:14987	519.785	80.6	1037.56	-1.4	4	99.79	PMX	59.66	25.26	0.054	5026	5034	N
1	116109	gi|542222206	K.LTVNEAVK.M	Y	F25:7385	437.257	40.93	872.497	2.7	2	99.78	PMX	47.46	24.69	0.0089	4989	4996	N
1	116109	gi|542222206	K.ASSGKLDLELELNKLK.N	Y	F7:13977	586.673	74.85	1756.99	1.8	1	99.78	PMX	60.57	24.8	0.036	2950	2965	N
1	116109	gi|542222206	R.QYDVDDAIAR.G	Y	F25:9274	583.284	50.59	1164.54	10.3	1	99.77	PMX	45.04	24.59	0.023	5206	5215	N
1	116109	gi|542222206	R.APVPADSLYESK.I	Y	F3:9035	638.834	49.43	1275.63	14.5	4	99.76	PMX	54.05	22.87	0.0017	4321	4332	N
1	116109	gi|542222206	K.MSIYQASK.E	Y	F7:7133	464.239	39.55	926.453	10.1	3	99.76	PM-	47.89	24.54	-	3722	3729	N
1	116109	gi|542222206	R.FLEVQ(+.98)YLTGGLIEPDVEGR.V	Y	F25:19836	1068.55	107.25	2135.08	0.2	1	99.71	PM-	60.7	23.15	-	5396	5414	Y
1	116109	gi|542222206	R.KLALEEEK.R	Y	F25:6607	480.274	36.98	958.534	0.9	3	99.68	pMX	32.01	23.29	0.022	2987	2994	N
1	116109	gi|542222206	K.LNFEK.A	N	F33:6432	650.346	35.84	649.343	-7.1	2	99.67	pM-	30.18	23.87	-	2945	2949	N
1	116109	gi|542222206	K.LQQLEDAQK.D	Y	F3:6256	536.789	35.28	1071.56	7.2	4	99.67	PM-	45.87	22.04	-	3602	3610	N
1	116109	gi|542222206	K.QKTNIQLELQELK.N	Y	F33:12424	792.955	67.12	1583.89	3.8	2	99.64	PM-	60.08	21.48	-	2427	2439	N
1	116109	gi|542222206	K.IVQLK.K	N	F33:6048	600.407	33.86	599.401	-1.8	1	99.63	pM-	27.61	24.19	-	2908	2912	N
1	116109	gi|542222206	K.IIDKDLYNK.L	Y	F25:7294	561.312	40.48	1120.61	-3	4	99.62	PM-	66.73	21.04	-	4002	4010	N
1	116109	gi|542222206	K.LDLQYGK.L	Y	F3:8517	418.731	46.75	835.444	5.2	2	99.62	pM-	41.84	21.11	-	1610	1616	N
1	116109	gi|542222206	R.LLSLGDQR.L	Y	F25:9530	451.259	51.88	900.503	0	1	99.58	pM-	29.52	22.25	-	4879	4886	N
1	116109	gi|542222206	K.YTAESELK.Q	Y	F3:6401	470.738	36.03	939.455	7	1	99.56	p-X	41.79	-	0.0039	2482	2489	N
1	116109	gi|542222206	K.NMIRPGTAFELLESQAATGYVIDPIK.N	Y	F3:20656	945.493	110.83	2833.47	-4.3	1	99.32	p-X	35.33	-	0.0092	4960	4985	N
1	116109	gi|542222206	K.GLILK.D	N	F33:8015	543.386	44.03	542.379	0.1	3	99.25	pM-	21.09	25.82	-	5036	5040	N
1	116109	gi|542222206	R.Q(+.98)LEIMAEAER.L	Y	F25:11452	596.295	61.84	1189.56	849.1	4	99.24	-MX	-	22.45	6.2e-05	3379	3388	Y
1	116109	gi|542222206	R.KAALEELER.L	Y	F33:7411	529.796	40.94	1057.58	1.1	5	99.15	p-X	26.27	-	0.0068	3018	3026	N
1	116109	gi|542222206	R.AEEEAEKLR.K	Y	F3:5357	537.778	30.76	1073.54	5.1	1	99.01	p-X	40.15	-	0.073	2978	2986	N
1	116109	gi|542222206	K.LSYAQLLK.R	Y	F3:13014	468.281	69.88	934.549	-0.7	4	99	p-X	41.85	-	0.089	4862	4869	N
1	116109	gi|542222206	K.Q(+.98)KFQVEQELTK.V	Y	F7:8749	689.865	47.85	1377.71	0.2	1	98.1	P--	60.96	-	-	3184	3194	Y
1	116109	gi|542222206	K.VQMEELLK.L	Y	F7:11974	989.529	64.47	988.526	-5.1	5	98.1	P--	60.47	-	-	3239	3246	N
1	116109	gi|542222206	K.MSASQALKK.G	Y	F25:5776	482.268	32.81	962.522	-1.3	2	98.1	P--	58.38	-	-	5377	5385	N
1	116109	gi|542222206	R.KQLEDELAK.V	N	F3:6813	537.297	38.12	1072.58	2.6	3	98.1	P--	54.04	-	-	2764	2772	N
1	116109	gi|542222206	K.TVYNGQ(+.98)NVGDVVDGIDKKPDLLAFDGIR.D	Y	F33:17304	1007.19	93.18	3018.53	5.3	1	98.1	P--	46.57	-	-	3636	3663	Y
1	116109	gi|542222206	K.DLDKVSVK.T	Y	F3:6470	452.262	36.36	902.507	2	1	98.1	P--	46.7	-	-	2052	2059	N
1	116109	gi|542222206	K.VQGELDGLKK.D	Y	F7:6350	543.812	35.52	1085.61	2.3	2	98.09	P--	44	-	-	2042	2051	N
1	116109	gi|542222206	R.WIADAK.Q	Y	F33:6494	703.383	36.17	702.37	8.1	1	98.08	p--	41.82	-	-	2235	2240	N
1	116109	gi|542222206	K.AIADLENEK.A	Y	F7:7341	501.76	40.61	1001.5	2.8	2	98.08	p--	41.94	-	-	3455	3463	N
1	116109	gi|542222206	K.TVYNGQN(+.98)VGDVVDGIDKKPDLLAFDGIR.D	Y	F25:17318	1007.19	93.2	3018.53	4.9	1	98.08	p--	40.59	-	-	3636	3663	Y
1	116109	gi|542222206	R.GLHQTVEDFK.S	Y	F3:7937	587.303	43.83	1172.58	8.4	1	98.08	p--	41.11	-	-	1573	1582	N
1	116109	gi|542222206	K.YTVDEAVK.A	Y	F3:7093	462.74	39.57	923.46	4.9	1	98.08	p--	41.04	-	-	4087	4094	N
1	116109	gi|542222206	K.TVTIWEIINSEYFTEDQKK.D	Y	F3:21325	782.057	114.56	2343.16	-5.9	1	98.08	p--	40.47	-	-	3932	3950	N
1	116109	gi|542222206	R.KQITIEELIR.S	Y	F33:13758	621.866	74.14	1241.73	-14	1	98.07	p--	40.61	-	-	4894	4903	N
1	116109	gi|542222206	R.QQLSSLQDR.W	Y	F7:6302	537.785	35.29	1073.55	8.2	2	97.94	p--	34.33	-	-	2192	2200	N
1	116109	gi|542222206	K.TVTIWEIINSEYFTEDQKKDLLR.Q	Y	F7:21124	947.825	113.51	2840.46	-1.8	2	97.94	p--	33.98	-	-	3932	3954	N
1	116109	gi|542222206	K.KVQGELDGLKK.D	Y	F7:5854	405.576	32.99	1213.7	2.2	1	97.78	p--	32.26	-	-	2041	2051	N
1	116109	gi|542222206	K.AVTGYKDPFTGNK.I	Y	F33:8893	699.876	48.71	1396.7	743.6	2	97.66	--X	-	-	6.1e-06	4443	4455	N
1	116109	gi|542222206	K.AALEELER.L	Y	F7:8383	465.754	45.88	929.482	12.1	2	97.62	p--	30.82	-	-	3019	3026	N
1	116109	gi|542222206	K.DLAEEASR.L	Y	F7:5708	445.715	32.25	889.414	1.5	5	97.42	p--	28.89	-	-	2811	2818	N
1	116109	gi|542222206	K.SVIIDRK.S	Y	F25:5875	415.756	33.31	829.502	-6	2	97.33	p--	27.87	-	-	5196	5202	N
1	116109	gi|542222206	R.SELDLTVQK.M	Y	F33:9217	516.785	50.38	1031.55	5.1	2	97.23	p--	28.19	-	-	2078	2086	N
1	116109	gi|542222206	K.LLEDK.Q	N	F3:5473	617.35	31.34	616.343	-1.1	1	97.13	p--	28.13	-	-	3350	3354	N
1	116109	gi|542222206	K.NLSEQQIKDK.S	Y	F25:5909	601.82	33.47	1201.63	-4.2	3	96.42	p--	24.8	-	-	2440	2449	N
1	116109	gi|542222206	K.NYISELK.D	Y	F7:9206	433.737	50.2	865.455	5	5	96.38	p--	25.5	-	-	1997	2003	N
1	116109	gi|542222206	R.ELELR.E	N	F25:7491	659.376	41.46	658.365	5.4	4	96.37	p--	24.68	-	-	1677	1681	N
1	116109	gi|542222206	R.KPVEKEPLKEYIQK.T	Y	F3:7448	577.007	41.36	1727.98	9.8	1	95.64	p-X	21.44	-	0.036	2022	2035	N
1	116109	gi|542222206	K.TLSEPC(+57.02)DENKVFSDPETDENITYR.Q	Y	F3:12255	953.766	65.97	2858.25	7.8	1	95.54	p--	25.17	-	-	4512	4535	Y
1	116109	gi|542222206	K.Q(+.98)KEMQELER.Q	Y	F3:6181	596.291	34.89	1190.56	6.5	2	95.51	p--	25.06	-	-	3574	3582	Y
1	116109	gi|542222206	K.LLAEEAEN(+.98)M(+15.99)RK.L	Y	F3:7761	440.89	42.94	1319.64	7.7	2	94.68	p--	23.85	-	-	3269	3279	Y
1	116109	gi|542222206	R.QIAEDDLNQQR.A	Y	F25:7139	665.338	39.67	1328.63	22.7	3	94	--X	-	-	8e-05	3299	3309	N
1	116109	gi|542222206	K.DLILK.E	N	F25:8970	601.391	49.02	600.385	-0.9	4	93.68	p--	21.92	-	-	4465	4469	N
1	116109	gi|542222206	R.IEFER.L	Y	F33:7139	693.357	39.53	692.349	0.2	2	93.39	p--	21.79	-	-	1398	1402	N
1	116109	gi|542222206	K.ITIEK.I	N	F33:6007	603.369	33.65	602.364	-4.3	2	93.22	p--	21.45	-	-	3961	3965	N
1	116109	gi|542222206	R.VSIDESIRK.G	Y	F25:7361	523.792	40.81	1045.58	-7.6	1	91.11	p--	20.27	-	-	5415	5423	N
1	116109	gi|542222206	K.DLIPK.E	Y	F7:7817	585.361	43.04	584.353	0.8	2	89.59	p--	19.82	-	-	4134	4138	N
1	116109	gi|542222206	K.EMLLKK.E	Y	F7:5889	381.233	33.17	760.452	-0.8	2	89.51	p--	19.69	-	-	3504	3509	N
1	116109	gi|542222206	K.KLAEQTLK.Q	Y	F33:5295	465.779	30.12	929.555	-12.2	1	88.79	p--	19.21	-	-	3176	3183	N
1	116109	gi|542222206	H.DKLLSAER.A	N	F3:6275	466.265	35.38	930.513	1.3	1	85.1	p--	19.41	-	-	4768	4775	N
1	116109	gi|542222206	R.SEMDILIQLK.T	Y	F7:16876	595.35	90.15	1188.64	36.3	2	9.35	--X	-	-	0.0012	2775	2784	N
1	116109	gi|542222206	K.EN(+.98)LTYSQLFDR.C	Y	F25:14103	694.382	75.74	1385.65	795.9	2	0.11	--X	-	-	0.0045	4199	4209	Y
1	116109	gi|542222206	N.LLEAQAGTGYLVDPVHNQK.Y	Y	F3:15546	685.041	83.09	2052.06	18.6	1	0	--X	-	-	0.028	4068	4086	N
1	116109	gi|542222206	R.REELAE(-18.01)R.Q	Y	F33:25294	884.486	138.61	883.452	30.7	1	0	--X	-	-	0.032	138	144	Y
1	116109	gi|542222206	R.LLEAQIATGGIIDPEESHRLPVEVAYNR.G	Y	F7:16314	1030.88	87.1	3089.61	3.8	1	0	--X	-	-	0.071	5046	5073	N
1	116109	gi|542222206	K.Q(+.98)LLEAEAAK.M	Y	F7:7210	487.279	39.93	972.513	30.7	1	0	--X	-	-	0.076	2800	2808	Y
2	116075	gi|542173821	K.AKGSSVGDLHGSEAELSSSGK.A	Y	F25:7487	668.332	41.44	2001.96	7.5	5	99.95	PMX	109.7	102.51	2.9e-22	1711	1731	N
2	116075	gi|542173821	K.VDIEGPDVDIEGHKGGLK.M	Y	F3:10608	939.489	57.5	1876.95	5.1	21	99.95	PMX	75.16	95.5	9.3e-12	502	519	N
2	116075	gi|542173821	K.VKAPGVDIEGPKVDIEGPK.G	Y	F3:11591	650.034	62.56	1947.07	5.9	18	99.95	PMX	93.52	116.59	5.6e-12	614	632	N
2	116075	gi|542173821	K.VDIEGPDVDIEGHKGGLKMPK.F	Y	F33:11603	745.391	62.83	2233.14	4.6	14	99.95	PMX	88.64	149.41	3.4e-14	502	522	N
2	116075	gi|542173821	K.LPSLSGPSLPDFDINLKGPK.L	Y	F3:18097	699.055	96.76	2094.14	3	18	99.95	PMX	108.75	88.62	8.2e-21	694	713	N
2	116075	gi|542173821	K.FKLPSLSGPSLPDFDINLKGPK.L	Y	F3:18937	790.775	101.32	2369.3	2	33	99.95	PMX	90.18	87.23	2.6e-13	692	713	N
2	116075	gi|542173821	K.VDIEGPDVDIEGHK.G	Y	F3:10513	761.877	57.01	1521.73	5.6	18	99.95	PMX	86.08	84.61	1.5e-10	502	515	N
2	116075	gi|542173821	K.ISMPDVDFNLKGPK.V	Y	F25:14583	520.941	78.29	1559.8	-0.1	20	99.95	PMX	74.9	92.33	8.1e-10	587	600	N
2	116075	gi|542173821	K.VGIDVSAPEVDIKK.A	Y	F7:11514	735.416	62.11	1468.81	2.6	9	99.95	PMX	77.95	70.52	6.2e-12	423	436	N
2	116075	gi|542173821	K.GDIDIKAPDVDIK.G	Y	F33:11770	699.88	63.72	1397.74	3	9	99.95	PMX	79.47	71.59	6e-11	547	559	N
2	116075	gi|542173821	K.VDIKGPEFDIQGPK.G	Y	F7:12548	771.915	67.43	1541.81	4.8	3	99.95	PMX	79.97	69.44	2.4e-10	1308	1321	N
2	116075	gi|542173821	R.ISHGSPSGPQVDTEDLDVNLK.G	Y	F3:11834	736.702	63.79	2207.07	6.9	1	99.95	PMX	100.09	60.99	5.7e-19	218	238	N
2	116075	gi|542173821	K.MSLPDVDINLKGPK.L	Y	F3:14547	763.918	77.82	1525.82	2.9	13	99.95	PMX	77.55	63.4	2.8e-09	765	778	N
2	116075	gi|542173821	K.VNAPDSEMKLPQGDINLK.G	Y	F3:12506	657.01	67.26	1968	5.3	11	99.95	PMX	73.68	58.27	1.6e-14	825	842	N
2	116075	gi|542173821	K.VEISDADVNVSTPSTEIETPEVK.I	Y	F7:13515	1230.11	72.47	2458.2	1.6	7	99.95	PMX	100.89	62.25	1e-08	879	901	N
2	116075	gi|542173821	R.LKSEDLAEGVDVR.T	Y	F3:9258	715.883	50.57	1429.74	6.6	2	99.95	PMX	74.47	84.26	1.4e-06	147	159	N
2	116075	gi|542173821	K.ADVNVKAPEVDISGPEIEGPDGK.L	Y	F3:12872	779.396	69.14	2335.15	4.7	5	99.95	PMX	92.17	54.11	2e-14	1008	1030	N
2	116075	gi|542173821	K.LKGDVDVSVPKIEGDIK.A	Y	F7:11798	604.677	63.54	1811	3.2	3	99.95	PMX	89.71	53.86	1.1e-09	1058	1074	N
2	116075	gi|542173821	K.FKLPSLSGPSLPDFDINLK.G	Y	F33:19846	696.715	107.38	2087.13	-3.9	17	99.95	PMX	73.61	52.81	6.2e-12	692	710	N
2	116075	gi|542173821	K.VEGEVDIPKIEGK.V	Y	F25:10286	706.887	55.76	1411.76	2.1	30	99.95	PMX	86.21	61.63	9.3e-08	601	613	N
2	116075	gi|542173821	K.APEVDISGPEVEGPDGK.L	Y	F25:10595	848.412	57.35	1694.8	5.6	6	99.95	PMX	90.27	53.83	4e-08	670	686	N
2	116075	gi|542173821	K.FNLPSLSGPSLPDFDINLKGPK.L	Y	F3:20058	786.09	107.52	2355.25	0.8	8	99.95	PMX	84.97	51.88	4e-08	1268	1289	N
2	116075	gi|542173821	K.LQGPDININIPKPNNEFK.T	Y	F3:14688	684.377	78.57	2050.08	11.7	8	99.95	PMX	62.65	47.9	4.5e-11	1388	1405	N
2	116075	gi|542173821	K.VEGPDVDVSLPK.G	Y	F25:11669	627.834	62.95	1253.65	2.4	16	99.95	PMX	79.2	84.23	9e-06	535	546	N
2	116075	gi|542173821	K.APDVDIKGADIDVEGPSGK.I	Y	F3:11263	628.323	60.87	1881.93	7.4	1	99.95	PMX	77.52	47.16	2.5e-09	553	571	N
2	116075	gi|542173821	K.IEAPDIDVEGPSGK.I	Y	F33:10896	713.86	59.17	1425.7	4.5	8	99.95	PMX	74.91	69.45	1.4e-06	902	915	N
2	116075	gi|542173821	K.TSDIGIDLKGPK.I	Y	F25:9809	622.348	53.31	1242.68	-0.6	7	99.95	PMX	85.07	58.11	2.5e-07	1406	1417	N
2	116075	gi|542173821	R.GPNLEEFNNIVKGPK.L	Y	F33:13534	828.441	72.97	1654.87	0	4	99.95	PMX	85.14	68.26	9.6e-07	343	357	N
2	116075	gi|542173821	K.VEGPDVDVSLPKGDIDIK.A	Y	F25:13736	632.672	73.86	1894.99	2.9	5	99.95	PMX	52.6	44.08	1.2e-09	535	552	N
2	116075	gi|542173821	K.VEGPDVDINLPK.A	Y	F7:12571	648.349	67.54	1294.68	5	18	99.95	PMX	88	71.33	8.9e-06	652	663	N
2	116075	gi|542173821	K.GDFHLSKPEIEGPDASIDIPETGSK.K	Y	F33:13473	880.435	72.65	2638.28	2.9	4	99.95	PMX	74.5	43.18	1.3e-15	785	809	N
2	116075	gi|542173821	K.IELEGDPGLGLSTK.G	Y	F3:13105	714.884	70.36	1427.75	1.9	9	99.95	PMX	58.82	64	8e-07	1751	1764	N
2	116075	gi|542173821	K.FKMPNISGPK.M	Y	F33:10895	559.807	59.16	1117.6	3.7	21	99.95	PMX	65.89	68.34	1.4e-05	921	930	N
2	116075	gi|542173821	K.GPKPEGQDVNIK.L	Y	F33:5501	641.346	31.12	1280.67	3.5	7	99.95	PMX	81.23	41.2	1.3e-07	312	323	N
2	116075	gi|542173821	K.ISMPNVDVNLKGPK.V	Y	F7:12636	504.616	67.86	1510.82	5.3	8	99.95	PMX	85.68	55.77	8.5e-07	463	476	N
2	116075	gi|542173821	K.VKAPGVDIEGPK.V	Y	F33:7928	605.348	43.6	1208.68	4.7	11	99.95	PMX	73.81	63.34	8.2e-06	490	501	N
2	116075	gi|542173821	K.ISMPDVDFNLK.G	Y	F3:16213	639.826	86.61	1277.63	3.4	16	99.95	PMX	66.43	70.84	7e-05	587	597	N
2	116075	gi|542173821	K.APEVNVSSSR.G	Y	F3:6035	523.271	34.12	1044.52	7.3	5	99.95	PMX	77.55	51.86	1.5e-06	333	342	N
2	116075	gi|542173821	K.APEVDISGPEIEGPDGK.L	Y	F3:11629	855.42	62.74	1708.82	6.1	10	99.95	PMX	85.95	56.63	5.2e-06	1014	1030	N
2	116075	gi|542173821	K.VKGPDIDVSLPK.V	Y	F25:11376	634.368	61.44	1266.72	2	10	99.95	PMX	81.83	74.33	0.00018	411	422	N
2	116075	gi|542173821	K.MPTFGFKGPK.V	Y	F25:11227	555.299	60.63	1108.57	8.2	7	99.95	PMX	67.35	65.16	0.00012	986	995	N
2	116075	gi|542173821	K.GSSVGDLHGSEAELSSSGK.A	Y	F33:7585	902.432	41.85	1802.83	11.2	4	99.95	PMX	75.76	40.22	2.2e-06	1713	1731	N
2	116075	gi|542173821	K.FKMPGISGPK.I	Y	F25:10906	531.296	58.99	1060.57	3	13	99.95	PMX	60.26	71.26	0.00022	577	586	N
2	116075	gi|542173821	R.GPNLEEFNNIVK.G	Y	F33:14009	687.357	75.42	1372.7	1.3	2	99.95	PMX	73.68	34.84	7.7e-07	343	354	N
2	116075	gi|542173821	K.MKGNVDVPNLER.D	Y	F3:9117	686.362	49.85	1370.7	8.6	11	99.95	PMX	69.17	57.25	5.7e-05	264	275	N
2	116075	gi|542173821	K.FGTFGGFGSK.S	Y	F7:12217	502.75	65.7	1003.48	8.2	8	99.95	PMX	79.3	54.63	3.1e-05	1820	1829	N
2	116075	gi|542173821	K.GSEIDFEGPKGGLDMPK.I	Y	F7:12687	592.957	68.13	1775.84	5.5	3	99.95	PMX	62.2	53.43	8.1e-05	967	983	N
2	116075	gi|542173821	K.AKKPGDIETPATEIDADITNSYAK.G	Y	F3:13343	850.101	71.61	2547.27	4.3	6	99.95	PMX	71.59	28.1	4e-11	1521	1544	N
2	116075	gi|542173821	K.LKGDVDVSAPK.V	Y	F3:6584	564.821	36.96	1127.62	7.1	12	99.95	PMX	61.82	58.75	0.00032	714	724	N
2	116075	gi|542173821	K.GADIDVEGPSGK.I	Y	F25:7542	572.781	41.72	1143.54	6.2	12	99.95	PMX	69.06	43.27	7.9e-06	560	571	N
2	116075	gi|542173821	K.IKLPSLSGPK.L	Y	F3:11185	520.332	60.49	1038.64	5.1	3	99.95	PMX	46.94	49.52	2.7e-05	1378	1387	N
2	116075	gi|542173821	K.VEGDIKIPEVDVQGPK.M	Y	F25:12450	574.981	67.05	1721.92	1.3	5	99.95	PMX	82.99	26.61	3.5e-07	725	740	N
2	116075	gi|542173821	K.VGIDVSAPEVDIK.K	Y	F3:13481	671.369	72.33	1340.72	3.4	14	99.95	PMX	74.75	47.93	2.1e-05	423	435	N
2	116075	gi|542173821	K.MSMPDVDFK.L	Y	F25:13111	535.239	70.56	1068.46	1.8	10	99.95	PMX	73.78	48.77	0.00012	931	939	N
2	116075	gi|542173821	K.VKFPTISGPK.M	Y	F25:10364	537.322	56.16	1072.63	1.2	7	99.95	PMX	61.38	69.66	0.002	755	764	N
2	116075	gi|542173821	K.LKGDVTVSAPK.I	Y	F3:6611	557.831	37.09	1113.64	7.5	4	99.95	PMX	63.31	49.36	0.00033	358	368	N
2	116075	gi|542173821	K.FKMPN(+.98)ISGPK.M	Y	F3:11423	560.303	61.7	1118.58	9.9	5	99.95	PMX	53.48	47.04	0.00013	921	930	Y
2	116075	gi|542173821	K.IELPSLSGTK.L	Y	F7:12556	522.802	67.46	1043.59	3.1	6	99.95	PMX	49.98	71.76	0.0029	242	251	N
2	116075	gi|542173821	K.GLRHESGDGSSHIR.I	Y	F7:4665	503.251	27.08	1506.73	1.7	1	99.95	PMX	48.35	23.29	2.1e-06	204	217	N
2	116075	gi|542173821	K.IKMPTFGFK.G	Y	F25:13969	534.8	75.07	1067.58	1.2	9	99.95	PMX	65.42	53.58	0.0015	984	992	N
2	116075	gi|542173821	K.APGVNIEGPK.V	Y	F33:7387	491.272	40.81	980.529	-0.6	2	99.94	PMX	59.98	44.22	0.00027	1192	1201	N
2	116075	gi|542173821	R.MEGSAGVSLPAKK.S	Y	F33:6679	637.845	37.15	1273.67	4.1	3	99.94	PMX	79.27	49.27	0.0019	1846	1858	N
2	116075	gi|542173821	K.MPNISGPK.M	Y	F7:7489	422.226	41.37	842.432	5.5	10	99.94	PMX	51.97	61.61	0.081	923	930	N
2	116075	gi|542173821	K.MPN(+.98)ISGPK.M	Y	F3:7945	422.721	43.87	843.416	14.4	3	99.94	PMX	43.92	60.74	0.058	923	930	Y
2	116075	gi|542173821	K.FGIVLPQVETK.E	Y	F25:15310	615.858	82.21	1229.7	-0.1	10	99.94	PMX	73.96	53.81	0.018	1643	1653	N
2	116075	gi|542173821	K.ADVNVKAPEVDISGPEVEGPDGK.L	Y	F3:12052	774.726	64.93	2321.14	7	5	99.94	P-X	68.79	-	1.3e-10	1240	1262	N
2	116075	gi|542173821	K.APGVN(+.98)IEGPKVDIEGPK.G	Y	F7:11793	574.311	63.52	1719.9	3.8	4	99.94	PM-	68.86	85.16	-	1192	1208	Y
2	116075	gi|542173821	K.MPGISGPK.I	Y	F3:7540	393.715	41.81	785.411	5.7	13	99.94	PM-	61.35	62.99	-	579	586	N
2	116075	gi|542173821	K.GGFEMPHIK.M	Y	F3:11230	508.258	60.71	1014.5	5.2	14	99.94	PMX	82.44	43.63	0.0025	633	641	N
2	116075	gi|542173821	K.LKGDVDVSVPK.I	Y	F3:8053	578.837	44.42	1155.65	7.5	16	99.94	PMX	72.13	38.9	0.00016	1058	1068	N
2	116075	gi|542173821	G.VDIEGPK.V	Y	F7:6078	379.209	34.14	756.402	2.3	4	99.94	pM-	41.26	55.56	-	495	501	N
2	116075	gi|542173821	K.ELSVHSGEMMGGK.I	Y	F25:8240	681.318	45.27	1360.61	7.8	3	99.94	PMX	72.61	32.63	6.3e-05	1738	1750	N
2	116075	gi|542173821	R.HSSTSSDGSTITTITR.R	Y	F3:7161	825.906	39.89	1649.79	7.2	4	99.94	PMX	61.78	40.29	0.0013	163	178	N
2	116075	gi|542173821	K.VEMSSFGVK.G	Y	F7:10035	492.249	54.46	982.479	4.3	5	99.93	PMX	53.36	44.18	0.032	399	407	N
2	116075	gi|542173821	K.VEGEVDIPK.I	Y	F7:7926	493.266	43.6	984.513	5.6	9	99.93	PMX	61.47	38.15	0.00032	601	609	N
2	116075	gi|542173821	K.GGFEMPK.I	Y	F33:8501	765.36	46.62	764.353	0.2	16	99.93	PM-	63.51	47.25	-	1209	1215	N
2	116075	gi|542173821	K.AN(+.98)VNVKAPEVDISGPEVEGPDGK.L	Y	F3:12037	774.724	64.86	2321.14	4.6	5	99.93	-MX	-	47.36	2.6e-08	664	686	Y
2	116075	gi|542173821	K.LHFPDVELDIK.S	Y	F25:15944	663.358	85.62	1324.7	-1.1	7	99.93	PMX	74.07	36.47	9.2e-05	1556	1566	N
2	116075	gi|542173821	K.FEGDVDIPKAEGK.I	Y	F33:8555	702.862	46.92	1403.69	12.4	3	99.93	P-X	59.96	-	1.6e-05	945	957	N
2	116075	gi|542173821	K.APEVN(+.98)IK.G	Y	F33:6493	771.423	36.16	770.417	-2.6	3	99.93	PMX	46.1	41.63	0.039	960	966	Y
2	116075	gi|542173821	K.MPTFGFK.G	Y	F3:12965	414.211	69.62	826.405	3.4	17	99.93	PM-	62.27	43.52	-	986	992	N
2	116075	gi|542173821	K.LKDLDMSVK.G	Y	F3:8469	524.791	46.5	1047.56	4.3	3	99.93	PMX	45.68	39.06	0.0045	252	260	N
2	116075	gi|542173821	K.MDIGSPQGK.I	Y	F25:6837	466.731	38.14	931.443	5.3	2	99.93	PMX	65.09	39.4	0.0076	741	749	N
2	116075	gi|542173821	K.TSDIGIDLK.G	Y	F3:10530	481.265	57.1	960.513	3.3	3	99.93	PMX	53.71	39.11	0.0079	1406	1414	N
2	116075	gi|542173821	K.VYEGDQIVGATIYFEN(+.98)MSSEETAELLK.T	Y	F7:23229	1013.15	125.5	3036.42	1.7	1	99.93	P-X	85.59	-	4.5e-05	50	76	Y
2	116075	gi|542173821	K.MPSFGFKGPK.V	Y	F33:10820	548.288	58.77	1094.56	3	4	99.93	PMX	67.71	37.79	0.0073	642	651	N
2	116075	gi|542173821	K.APGVDIEGPK.V	Y	F33:7630	491.766	42.08	981.513	3.9	8	99.93	P-X	56.67	-	4.9e-05	492	501	N
2	116075	gi|542173821	K.GALNMPSIK.M	Y	F3:11097	465.76	60.05	929.5	5.7	7	99.92	PM-	47.42	39.65	-	1322	1330	N
2	116075	gi|542173821	K.EVDSEGQNSGLIMSNIK.M	Y	F25:11716	910.94	63.2	1819.86	1.3	7	99.91	PMX	67.16	34.15	0.0027	288	304	N
2	116075	gi|542173821	K.FKMPTFGVK.G	Y	F3:13345	527.793	71.63	1053.57	3.2	5	99.91	P-X	60.64	-	0.00011	523	531	N
2	116075	gi|542173821	K.IKAPEVNIK.G	Y	F33:7929	506.316	43.6	1010.61	4.4	8	99.91	PMX	53.34	34.22	0.018	958	966	N
2	116075	gi|542173821	K.SASLDLFK.K	Y	F3:13094	440.742	70.3	879.47	-0.2	9	99.91	pM-	39.87	35.47	-	1767	1774	N
2	116075	gi|542173821	K.VKAPGVDIEGP(+15.99)KVDIEGPK.G	Y	F33:14518	655.37	78.1	1963.06	13.7	3	99.91	P-X	54.85	-	0.00014	614	632	Y
2	116075	gi|542173821	K.TAVTFPK.F	Y	F33:7943	763.434	43.67	762.428	-0.9	1	99.91	PM-	67.98	34.77	-	1447	1453	N
2	116075	gi|542173821	K.MPSFGFK.G	Y	F33:12397	407.203	66.98	812.389	2.1	11	99.9	PM-	44.86	33.99	-	642	648	N
2	116075	gi|542173821	K.SEDLAEGVDVR.T	Y	F33:8779	595.295	48.12	1188.56	11	3	99.9	PMX	64.12	31.75	0.0014	149	159	N
2	116075	gi|542173821	K.IEGDIKAPK.V	Y	F33:5668	485.782	31.94	969.549	0.5	5	99.9	PM-	48.44	33.7	-	1069	1077	N
2	116075	gi|542173821	K.VDITGPEVEGPDAK.L	Y	F25:9614	713.862	52.3	1425.7	7.3	2	99.9	PMX	59.22	24.05	0.00031	1359	1372	N
2	116075	gi|542173821	K.GGLDMPK.I	Y	F33:7191	717.36	39.8	716.353	-0.1	1	99.9	PM-	49.52	33.06	-	977	983	N
2	116075	gi|542173821	K.TEVSFPDTDASVDAADIDMNVK.G	Y	F7:15576	1170.53	83.2	2339.05	0.7	1	99.89	PMX	58.34	25.48	0.00035	1485	1506	N
2	116075	gi|542173821	K.SASLDLFKK.S	Y	F3:10724	504.793	58.09	1007.57	5.9	6	99.88	PMX	57.98	30.36	0.026	1767	1775	N
2	116075	gi|542173821	S.FGFKGPK.V	Y	F25:7441	390.725	41.2	779.433	2.1	4	99.86	PM-	48.8	29.56	-	645	651	N
2	116075	gi|542173821	K.MPTFGVK.G	Y	F33:9798	390.21	53.4	778.405	0.2	4	99.86	pM-	39.06	29.27	-	525	531	N
2	116075	gi|542173821	K.ISMPNVDVNLK.G	Y	F7:13741	615.338	73.64	1228.65	11.4	6	99.85	p-X	31.11	-	0.00031	463	473	N
2	116075	gi|542173821	K.MSLPDVDINLK.G	Y	F33:15694	622.83	84.34	1243.65	-1.7	2	99.84	PMX	56.5	27.32	0.0042	765	775	N
2	116075	gi|542173821	K.VEGPDADIK.A	Y	F25:6788	472.243	37.91	942.466	5.1	2	99.83	PMX	49.46	27.25	0.025	1341	1349	N
2	116075	gi|542173821	K.MPSFGMK.G	Y	F25:10310	399.189	55.88	796.361	2.1	7	99.8	PM-	61.52	26.17	-	1331	1337	N
2	116075	gi|542173821	K.IKGPQFK.I	Y	F7:5994	409.252	33.72	816.486	4.5	4	99.78	pM-	36.35	25.86	-	448	454	N
2	116075	gi|542173821	K.MPSLGIK.G	Y	F25:10253	373.219	55.59	744.42	3.2	5	99.75	PM-	49.53	24.45	-	305	311	N
2	116075	gi|542173821	K.LPQGDINLK.G	Y	F33:8896	499.29	48.73	996.56	4.4	3	99.73	PM-	50.31	23.87	-	834	842	N
2	116075	gi|542173821	K.ITMPK.F	N	F33:6409	589.337	35.73	588.331	-0.4	2	99.68	pM-	36.86	22.73	-	1638	1642	N
2	116075	gi|542173821	K.IEGDVQAPK.V	Y	F25:6319	478.756	35.49	955.497	0.3	1	99.66	PM-	50.65	21.85	-	369	377	N
2	116075	gi|542173821	X.MPTFGMK.G	Y	F7:10459	811.389	56.66	810.377	5.9	17	99.6	P-X	75.83	-	0.0033	1101	1107	N
2	116075	gi|542173821	K.GGLQMPK.V	Y	F3:7914	730.394	43.71	729.384	2.8	4	99.59	PM-	46.51	20.35	-	392	398	N
2	116075	gi|542173821	K.GSEIDFEGPK.G	Y	F7:9167	539.76	50	1077.5	7.8	5	99.41	p-X	43.02	-	0.0072	967	976	N
2	116075	gi|542173821	A.VTFPK.F	Y	F33:6808	591.349	37.8	590.343	-2.3	1	99.39	pM-	27.2	20.13	-	1449	1453	N
2	116075	gi|542173821	R.SPVSTLTWEGK.T	Y	F33:11163	602.814	60.54	1203.61	0.1	2	99.34	P-X	51.8	-	0.01	106	116	N
2	116075	gi|542173821	K.ESGGNIESEPAASVDIK.T	Y	F7:9575	851.916	52.1	1701.81	7.3	2	99.09	p-X	43.12	-	0.033	1654	1670	N
2	116075	gi|542173821	K.GDVDVSVPK.I	Y	F3:7915	915.484	43.71	914.471	6.7	3	99.06	P-X	70.74	-	0.049	1060	1068	N
2	116075	gi|542173821	K.APGVDIEGPKVDIEGPK.G	Y	F3:11831	574.312	63.78	1719.9	5.2	5	98.1	--X	-	-	1.1e-15	616	632	N
2	116075	gi|542173821	K.LPSLSGPSLPDFDINLK.G	Y	F7:19520	906.989	104.55	1811.97	-2.6	7	98.1	P--	89.42	-	-	694	710	N
2	116075	gi|542173821	K.FEGDVDIPK.A	Y	F3:9712	510.26	52.9	1018.5	7.5	15	98.1	P--	52.45	-	-	945	953	N
2	116075	gi|542173821	K.FKLPSLSGPSLPDFDIN(+.98)LKGPK.L	Y	F33:18730	791.106	101.05	2370.28	5.7	2	98.1	P--	50.48	-	-	692	713	Y
2	116075	gi|542173821	R.GGFRFPK.V	Y	F25:8693	404.728	47.51	807.439	2.2	5	98.1	P--	49.23	-	-	1873	1879	N
2	116075	gi|542173821	K.ISMPDVDFN(+.98)LKGPK.V	Y	F7:14778	521.274	79.02	1560.79	8.9	1	98.1	P--	49.24	-	-	587	600	Y
2	116075	gi|542173821	E.GPDVDIEGHKGGLK.M	Y	F7:10522	711.376	56.98	1420.73	4.2	4	98.1	--X	-	-	4.1e-09	506	519	N
2	116075	gi|542173821	K.VYEGDQIVGATIYFENMSSEETAELLK.T	Y	F33:22927	1012.81	124.98	3035.43	-5.7	5	98.1	P--	45.65	-	-	50	76	N
2	116075	gi|542173821	K.TGSLEGVDLDLELSTPK.A	Y	F7:16486	887.459	88.03	1772.9	-0.6	2	98.09	P--	43.98	-	-	845	861	N
2	116075	gi|542173821	K.ISM(+15.99)P(+15.99)DVDFNLKGPK.V	Y	F3:15827	532.27	84.54	1591.79	1254.5	13	98.04	--X	-	-	3.5e-07	587	600	Y
2	116075	gi|542173821	K.APGVN(+.98)IEGPK.V	Y	F3:8028	491.767	44.3	981.513	6.8	8	98.02	-M-	-	64.86	-	1192	1201	Y
2	116075	gi|542173821	K.GNVDVPNLER.D	Y	F3:9450	556.788	51.55	1111.56	-1.5	3	97.99	p--	36.64	-	-	266	275	N
2	116075	gi|542173821	K.FKM(+15.99)P(+15.99)GISGPK.I	Y	F7:7548	547.282	41.67	1092.56	-13.2	1	97.61	p--	30.48	-	-	577	586	Y
2	116075	gi|542173821	K.GDIDIK.A	Y	F7:6110	660.358	34.31	659.349	2.2	2	97.56	p--	29.59	-	-	547	552	N
2	116075	gi|542173821	K.VEGKVDVPKIEGK.V	Y	F7:8604	699.387	47.06	1396.79	-23.1	8	97.37	--X	-	-	1.2e-05	477	489	N
2	116075	gi|542173821	K.SSNIK.M	Y	F7:7313	548.311	40.46	547.297	12.7	1	90.98	p--	21.49	-	-	1600	1604	N
2	116075	gi|542173821	K.VEGDIKIPEVDVQ(+.98)GPK.M	Y	F7:12526	575.306	67.31	1722.9	-4.5	2	90.68	p--	20.84	-	-	725	740	Y
2	116075	gi|542173821	K.IPEVDVQGPK.M	Y	F3:9167	541.302	50.1	1080.58	6.5	2	85.16	p--	19.43	-	-	731	740	N
2	116075	gi|542173821	K.FNLP(+15.99)SLSGP(+15.99)SLP(+15.99)DFDINLKGPK.L	Y	F33:20537	802.726	111.3	2403.23	800.3	1	77.71	--X	-	-	0.00028	1268	1289	Y
2	116075	gi|542173821	H.IKMPSFGFK.G	Y	F33:13768	527.793	74.2	1053.57	3.1	4	0.26	--X	-	-	0.0035	640	648	N
2	116075	gi|542173821	K.TPVLEDSK.S	Y	F25:6438	444.695	36.11	887.46	-94.5	1	0	--X	-	-	0.077	1463	1470	N
3	116084	gi|348520876	K.KAEAQVQELQVK.F	Y	F3:7441	685.892	41.32	1369.76	9.8	7	99.95	PMX	95.78	103.22	3.2e-11	1253	1264	N
3	116084	gi|348520876	K.AEMEDLVSSKDDVGKNVHDLEK.S	Y	F33:10950	820.07	59.43	2457.17	7.5	10	99.95	PMX	79.25	96.08	2.5e-18	1508	1529	N
3	116084	gi|348520876	K.TLEASMLHSQEELSAAEK.L	Y	F3:12333	658.659	66.36	1972.94	6.4	14	99.95	PMX	72.01	103.9	5.8e-11	1681	1698	N
3	116084	gi|348520876	R.LQQELDDLMVDQDHLR.Q	Y	F3:14238	656.658	76.24	1966.94	5.8	15	99.95	PMX	85.77	97.55	1.2e-12	1422	1437	N
3	116084	gi|348520876	K.MQQNITELEQQLDEEEAAR.Q	Y	F3:14965	1138.03	80.01	2274.04	2.1	8	99.95	PMX	82.68	87.26	8.3e-15	945	963	N
3	116084	gi|348520876	K.MQSELDNANSLLSAAEGK.N	Y	F3:15536	939.452	83.03	1876.88	3.3	11	99.95	PMX	83.65	95.29	1.1e-13	1282	1299	N
3	116084	gi|348520876	K.KQELEEILHEMESR.L	Y	F7:15770	590.963	84.19	1769.86	3.5	8	99.95	PMX	75.35	87.81	4.5e-12	914	927	N
3	116084	gi|348520876	K.IRELEAQISELQEDLEMER.Q	Y	F33:18348	777.719	98.95	2330.14	-3.2	7	99.95	PMX	100.29	90.7	3.4e-14	1110	1128	N
3	116084	gi|348520876	R.KLEGDSTELHDQIADLQAQIAELR.A	Y	F25:18574	898.458	100.14	2692.37	-4.8	5	99.95	PMX	94.96	88.5	4.3e-16	1056	1079	N
3	116084	gi|348520876	K.DLSSVESQLQDTQELLQEETR.Q	Y	F3:19792	1224.59	106.02	2447.17	2.6	17	99.95	PMX	87.31	103.02	1.1e-16	1306	1326	N
3	116084	gi|348520876	K.HSQAFDELNEQLEQAKK.N	Y	F3:11395	672.336	61.55	2013.98	5.8	12	99.95	PMX	91.91	80.01	5.8e-15	1198	1214	N
3	116084	gi|348520876	R.DLGEELEALKTELEDTLDTTAAQQELR.S	Y	F3:25345	1011.17	137.6	3030.49	-0.5	15	99.95	PMX	97.44	86.19	3.2e-10	1140	1166	N
3	116084	gi|348520876	R.ELEDAAESADSMNR.E	Y	F3:8121	769.331	44.75	1536.64	7.1	8	99.95	PMX	78.3	72.04	2.4e-10	1903	1916	N
3	116084	gi|348520876	K.AEMEDLVSSKDDVGK.N	N	F7:9278	811.888	50.57	1621.75	6.6	10	99.95	PMX	76.11	71.86	1.9e-11	1508	1522	N
3	116084	gi|348520876	R.ELETMTTLKDELDRTNK.Q	Y	F7:13104	679.679	70.32	2036.01	3.3	7	99.95	PMX	66.86	95.76	2.2e-09	1488	1504	N
3	116084	gi|348520876	R.IAELEGELEEEQLNTEMVNDR.L	Y	F25:15012	1231.07	80.59	2460.13	-5.9	4	99.95	PMX	82.33	71.25	1.7e-10	1735	1755	N
3	116084	gi|348520876	R.TVGQLYKEQLTNLMTTLR.N	Y	F33:18341	703.713	98.92	2108.13	-5.9	3	99.95	PMX	85.76	71.73	8.6e-16	649	666	N
3	116084	gi|348520876	K.EKQEQAEELIKEYEAK.Q	Y	F7:11020	655.668	59.59	1963.97	3.8	3	99.95	PMX	78.9	69.01	3.1e-13	863	878	N
3	116084	gi|348520876	K.HSQAFDELNEQLEQAK.K	N	F25:12131	943.949	65.39	1885.88	1.2	9	99.95	PMX	103.4	68.91	7.5e-14	1198	1213	N
3	116084	gi|348520876	R.ELETMTTLKDELDR.T	Y	F33:13686	847.421	73.77	1692.82	1.8	16	99.95	PMX	74.41	94.73	5.8e-08	1488	1501	N
3	116084	gi|348520876	K.LKEVLLQIEDERR.N	Y	F33:11423	547.651	61.91	1639.93	3.9	6	99.95	PMX	68.36	72.98	1.4e-09	1848	1860	N
3	116084	gi|348520876	R.EMEVELEDERR.Q	Y	F7:8194	717.835	44.97	1433.65	6.3	6	99.95	PMX	75.39	78.02	5.2e-09	1597	1607	N
3	116084	gi|348520876	R.ELEAQISELQEDLEMER.Q	Y	F33:18210	1031.48	98.21	2060.96	-3.6	8	99.95	PMX	81.38	62.81	1.5e-11	1112	1128	N
3	116084	gi|348520876	R.EMLEEEEENKKNVEK.Q	Y	F33:5797	626.635	32.58	1876.87	5	10	99.95	PMX	63.42	62.59	2e-10	1347	1361	N
3	116084	gi|348520876	K.TELEDTLDTTAAQQELR.S	N	F3:13089	967.475	70.27	1932.93	3.6	4	99.95	PMX	80.87	78.66	1.2e-08	1150	1166	N
3	116084	gi|348520876	K.QVSTLQTQLADMKK.K	Y	F3:10577	795.933	57.35	1589.84	3.7	12	99.95	PMX	70.53	71.98	9.5e-09	1362	1375	N
3	116084	gi|348520876	K.KKLETDLADLEAQIDAANK.G	Y	F25:15141	696.041	81.29	2085.1	2.6	5	99.95	PMX	100.65	60.81	5.9e-14	1617	1635	N
3	116084	gi|348520876	K.HEAMITDLEER.L	Y	F33:9516	672.32	51.93	1342.62	5.3	5	99.95	PMX	77.31	71.52	1.4e-08	1029	1039	N
3	116084	gi|348520876	K.QVSTLQTQLADMK.K	Y	F33:11953	731.884	64.66	1461.75	2.5	5	99.95	PMX	78.64	75.58	1.6e-08	1362	1374	N
3	116084	gi|348520876	K.VIQYLAHVASSFK.S	Y	F33:14214	731.905	76.5	1461.8	-1.2	3	99.95	PMX	89.71	62.18	2.9e-09	185	197	N
3	116084	gi|348520876	R.KKAEAQVQELQVK.F	Y	F33:6124	749.935	34.24	1497.85	2.8	5	99.95	PMX	90.42	66.93	1.1e-08	1252	1264	N
3	116084	gi|348520876	K.QELEEILHEMESR.L	Y	F3:17380	821.894	92.89	1641.77	3.6	13	99.95	PMX	63.09	61.11	3.4e-09	915	927	N
3	116084	gi|348520876	K.NKHEAMITDLEER.L	Y	F7:8291	793.392	45.45	1584.76	7.9	11	99.95	PMX	80.26	61.41	8.9e-09	1027	1039	N
3	116084	gi|348520876	R.LRQLEEEQNSLR.E	Y	F7:7413	757.903	40.98	1513.78	3.9	7	99.95	PMX	74.27	56	1.1e-13	1335	1346	N
3	116084	gi|348520876	R.SAVTDPLAQADWATKK.L	Y	F3:12461	567.968	67.03	1700.87	5.5	8	99.95	PMX	81.68	54.52	4.7e-12	13	28	N
3	116084	gi|348520876	R.SAVTDPLAQADWATK.K	Y	F25:13814	787.398	74.26	1572.78	1.8	10	99.95	PMX	93.98	65.01	4e-08	13	27	N
3	116084	gi|348520876	K.EVLLQIEDERR.N	Y	F7:10859	700.385	58.74	1398.75	6.3	9	99.95	PMX	55.17	85.09	2.4e-06	1850	1860	N
3	116084	gi|348520876	R.RKLEGDSTELHDQIADLQAQIAELR.A	Y	F3:17814	950.496	95.22	2848.47	-0.7	4	99.95	PMX	58.81	52.08	6.6e-13	1055	1079	N
3	116084	gi|348520876	R.RGDVSHTLR.H	Y	F7:4839	520.782	27.97	1039.55	-2	9	99.95	PMX	46.92	62.56	8e-09	1927	1935	N
3	116084	gi|348520876	M.T(+42.01)DADKFLYGDR.S	Y	F33:12247	671.82	66.22	1341.62	4.6	9	99.95	PMX	79.41	72.62	1.5e-07	2	12	Y
3	116084	gi|348520876	K.KMQQNITELEQQLDEEEAAR.Q	Y	F7:14103	801.721	75.5	2402.14	1.8	1	99.95	PMX	82.97	58.77	7.5e-08	944	963	N
3	116084	gi|348520876	R.QKHSQAFDELNEQLEQAKK.N	Y	F3:10448	757.722	56.69	2270.13	6.4	3	99.95	PMX	60.2	48.72	7.1e-14	1196	1214	N
3	116084	gi|348520876	K.TKHALESELNELQIELK.T	Y	F3:15077	665.7	80.6	1994.07	5.2	5	99.95	PMX	87.37	46.2	4.3e-13	1222	1238	N
3	116084	gi|348520876	K.IQLEELEDELQLTEDAK.L	Y	F25:18267	1008.5	98.46	2014.99	-4.4	12	99.95	PMX	74.4	58.63	1.9e-07	1543	1559	N
3	116084	gi|348520876	R.QAQTERDELQEELNGNNTK.I	Y	F3:9043	739.69	49.47	2216.03	7.4	3	99.95	PMX	67.84	45.58	2.8e-10	1702	1720	N
3	116084	gi|348520876	R.KKMQQNITELEQQLDEEEAAR.Q	Y	F7:12908	844.421	69.29	2530.23	3.4	3	99.95	PMX	71.15	45.47	1.3e-09	943	963	N
3	116084	gi|348520876	K.YKFTITTLEAK.I	Y	F7:12573	657.872	67.55	1313.72	4.5	5	99.95	PMX	62.16	47.11	2.9e-08	1809	1819	N
3	116084	gi|348520876	K.TRLQQELDDLMVDQDHLR.Q	Y	F7:16213	742.375	86.57	2224.09	4.9	4	99.95	PMX	83.72	43.97	2.5e-15	1420	1437	N
3	116084	gi|348520876	R.VSEFTTNLAEEEEK.S	Y	F25:10645	813.383	57.62	1624.75	2.6	9	99.95	PMX	70.6	73.79	1.4e-05	1005	1018	N
3	116084	gi|348520876	K.KEEELLAALAR.I	Y	F25:12961	621.856	69.77	1241.7	0.6	11	99.95	PMX	73.44	67.06	1.8e-06	1085	1095	N
3	116084	gi|348520876	K.KLEHEALSLEGAEESR.K	Y	F25:9022	599.975	49.31	1796.89	6.3	4	99.95	PMX	84.76	42.9	7.3e-10	1376	1391	N
3	116084	gi|348520876	R.AMEQQLEEMK.I	N	F25:9638	618.786	52.43	1235.55	3.4	6	99.95	PMX	67.14	60.31	5.2e-07	1533	1542	N
3	116084	gi|348520876	K.KFDQMLAEEK.G	N	F3:8515	619.813	46.74	1237.6	8.7	10	99.95	PMX	55.62	48.36	6.5e-07	1449	1458	N
3	116084	gi|348520876	K.AHEQQMADMR.Q	Y	F3:5616	608.765	32.04	1215.51	1.8	8	99.95	PMX	78.54	55.45	1.1e-06	1186	1195	N
3	116084	gi|348520876	K.EQLTNLMTTLR.N	Y	F7:15173	660.355	81.07	1318.69	3.5	7	99.95	PMX	69.72	59.18	2.4e-05	656	666	N
3	116084	gi|348520876	R.AMEQQLEEMKIQLEELEDELQLTEDAK.L	Y	F33:23300	1078.52	127.14	3232.54	1.3	6	99.95	PMX	64.22	33.88	1.2e-08	1533	1559	N
3	116084	gi|348520876	R.DELQEELNGNNTK.I	Y	F7:8537	752.352	46.69	1502.69	3.6	10	99.95	PMX	72.19	40.54	1.4e-06	1708	1720	N
3	116084	gi|348520876	R.RSTQQVDQLTSDLSTER.S	Y	F7:10160	655.331	55.12	1962.96	5.8	6	99.95	PMX	79.89	31.53	7.8e-13	1758	1774	N
3	116084	gi|348520876	K.LKLQELEGTIK.S	Y	F33:11906	636.384	64.42	1270.75	2.7	11	99.95	PMX	69.91	62.68	0.00017	1796	1806	N
3	116084	gi|348520876	K.KLVWVPSEK.M	N	F7:10012	543.324	54.34	1084.63	5.6	8	99.95	PMX	72.38	44.88	3.7e-06	28	36	N
3	116084	gi|348520876	K.KVIQYLAHVASSFK.S	Y	F3:14029	530.972	75.16	1589.89	1.2	1	99.95	PMX	75.62	39.25	2.8e-06	184	197	N
3	116084	gi|348520876	K.Q(-17.03)ELEEILHEMESR.L	Y	F25:20765	813.377	112.53	1624.74	-1	4	99.95	PMX	76.26	35.02	1.6e-06	915	927	Y
3	116084	gi|348520876	K.DQGSAVLSHGELEK.Q	Y	F3:7974	735.37	44.02	1468.72	6.6	5	99.95	PMX	78.05	33.7	2.8e-06	201	214	N
3	116084	gi|348520876	R.QLEESEEELTR.A	Y	F7:7820	681.826	43.06	1361.63	4.1	12	99.95	PMX	56.97	53.84	0.00011	1882	1892	N
3	116084	gi|348520876	K.VAGMSDSAQGAFK.T	Y	F3:8472	634.806	46.52	1267.59	8.7	1	99.95	PMX	73.46	44.5	8e-06	629	641	N
3	116084	gi|348520876	K.KKLEHEALSLEGAEESR.K	Y	F7:7505	642.673	41.45	1924.99	6.8	2	99.95	PMX	66.22	26.9	8.6e-08	1375	1391	N
3	116084	gi|348520876	R.LEVNLQAMK.T	Y	F33:11552	1045.57	62.56	1044.56	-1.8	14	99.95	PMX	75.9	53.68	0.00054	1562	1570	N
3	116084	gi|348520876	K.QLLQANPILEAFGNAK.T	N	F3:19627	863.977	105.12	1725.94	-0.5	7	99.95	PMX	83.84	48.43	0.00062	215	230	N
3	116084	gi|348520876	R.EMEVELEDER.R	Y	F7:9499	639.785	51.72	1277.54	8.1	3	99.95	PMX	58.56	63.43	0.0043	1597	1606	N
3	116084	gi|348520876	R.STQQVDQLTSDLSTER.S	Y	F33:11448	904.44	62.02	1806.86	3.6	8	99.94	PMX	70.59	31.55	1.9e-05	1759	1774	N
3	116084	gi|348520876	R.QLEEEQNSLR.E	Y	F25:6953	623.315	38.75	1244.6	12.8	3	99.94	PMX	52.94	38.22	3.3e-05	1337	1346	N
3	116084	gi|348520876	K.TAAYDKLDK.T	Y	F25:6171	512.771	34.76	1023.52	3	8	99.94	PMX	65.93	41.93	0.0001	1409	1417	N
3	116084	gi|348520876	K.QEQAEELIKEYEAK.Q	Y	F3:11992	569.956	64.62	1706.84	6.2	2	99.94	PMX	64.09	33.29	4.3e-05	865	878	N
3	116084	gi|348520876	K.VKPLLQVSR.Q	N	F33:8002	520.337	43.96	1038.65	4.3	9	99.94	PMX	49.95	53.02	0.084	838	846	N
3	116084	gi|348520876	K.EVLLQIEDER.R	Y	F33:12343	622.333	66.71	1242.65	4.6	2	99.94	PMX	53.72	52.63	0.084	1850	1859	N
3	116084	gi|348520876	R.IAELEGELEEEQLNTEMVNDRLR.R	Y	F33:15651	910.783	84.12	2729.32	2.9	2	99.94	P-X	55.5	-	1.3e-06	1735	1757	N
3	116084	gi|348520876	R.ELESMTLQLEEK.T	Y	F3:13222	725.369	70.97	1448.71	11.4	2	99.94	PMX	50.4	20.48	2.4e-05	1397	1408	N
3	116084	gi|348520876	R.QKHSQAFDELNEQLEQAK.K	N	F33:11141	715.023	60.42	2142.03	5.5	1	99.94	P-X	65.12	-	6.3e-06	1196	1213	N
3	116084	gi|348520876	K.AEAQVQELQVK.F	Y	F7:8057	621.84	44.26	1241.66	3.5	8	99.93	PMX	60.97	33.81	8.1e-05	1254	1264	N
3	116084	gi|348520876	R.ESEVAQLKK.T	Y	F25:5839	516.29	33.12	1030.57	-1.3	6	99.93	PMX	47.86	43.29	0.068	1170	1178	N
3	116084	gi|348520876	R.GDVSHTLR.H	Y	F3:5319	442.733	30.56	883.451	0.3	6	99.93	PM-	48.29	46.4	-	1928	1935	N
3	116084	gi|348520876	K.ISQLNDEK.R	Y	F3:5555	946.481	31.75	945.477	-3.2	5	99.93	PMX	55.37	40.4	0.0043	1721	1728	N
3	116084	gi|348520876	R.IVFQEFR.Q	N	F7:12237	469.76	65.8	937.502	3.8	5	99.93	PMX	50.15	41.97	0.018	716	722	N
3	116084	gi|348520876	K.LQELEGTIK.S	Y	F3:8857	1030.59	48.46	1029.57	14.3	5	99.93	PMX	57.68	40.47	0.0091	1798	1806	N
3	116084	gi|348520876	K.IAQLEEQLDIESK.E	Y	F7:12512	758.396	67.25	1514.78	-2.8	3	99.93	P-X	49.1	-	2.4e-05	1820	1832	N
3	116084	gi|348520876	K.EEELLAALAR.I	Y	F25:15156	557.809	81.36	1113.6	-0.1	1	99.93	PMX	61.17	37.49	0.0016	1086	1095	N
3	116084	gi|348520876	R.QIVSNLEK.K	N	F3:7279	465.77	40.48	929.518	7.3	8	99.93	pM-	41.11	41.66	-	1438	1445	N
3	116084	gi|348520876	R.NSDQASMPDDTAAQK.V	Y	F25:6268	789.839	35.23	1577.66	-0.1	3	99.92	P-X	52.49	-	6.2e-05	364	378	N
3	116084	gi|348520876	R.NTNPNFVR.C	N	F3:6714	481.252	37.63	960.478	11.5	4	99.92	PMX	50.96	36.22	0.037	667	674	N
3	116084	gi|348520876	R.EMLEEEEENKK.N	Y	F3:6055	704.324	34.23	1406.62	6.8	3	99.92	PMX	57.35	33.06	0.0004	1347	1357	N
3	116084	gi|348520876	K.LVWVPSEK.M	N	F33:11043	957.546	59.89	956.533	6.2	4	99.91	PMX	56.34	34.75	0.0074	29	36	N
3	116084	gi|348520876	K.FTITTLEAK.I	Y	F7:12137	512.292	65.29	1022.56	4	8	99.91	PMX	57.65	34.59	0.013	1811	1819	N
3	116084	gi|348520876	K.LKEVLLQIEDER.R	Y	F7:12854	495.617	69.02	1483.82	3.6	2	99.9	PMX	74.3	31.14	0.00031	1848	1859	N
3	116084	gi|348520876	R.QIVSNLEKK.Q	N	F7:5935	529.813	33.42	1057.61	-1.1	5	99.9	PMX	49.88	32.81	0.064	1438	1446	N
3	116084	gi|348520876	R.Q(-17.03)IVSNLEK.K	N	F3:10778	913.501	58.38	912.492	1.9	1	99.87	PMX	59.21	29.86	0.015	1438	1445	Y
3	116084	gi|348520876	K.LEGDSTELHDQIADLQAQIAELR.A	Y	F3:19841	855.764	106.3	2564.27	-0.1	4	99.87	PMX	55.21	22.57	0.00055	1057	1079	N
3	116084	gi|348520876	K.Q(-17.03)VSTLQTQLADMKK.K	Y	F7:13721	787.928	73.53	1572.82	650.1	5	99.87	-MX	-	34.54	1.4e-05	1362	1375	Y
3	116084	gi|348520876	K.KLETDLADLEAQIDAANK.G	Y	F25:16303	979.506	87.59	1957	-1.3	3	99.87	P-X	59.71	-	0.00042	1618	1635	N
3	116084	gi|348520876	R.TVGQLYK.E	N	F33:6485	808.456	36.12	807.449	-0.3	2	99.86	PMX	55.87	29.2	0.051	649	655	N
3	116084	gi|348520876	R.QKLSLSTR.L	Y	F33:5946	466.78	33.35	931.545	-0.2	5	99.83	pM-	30.22	30.12	-	1327	1334	N
3	116084	gi|348520876	R.EVVSLK.S	Y	F7:6693	674.407	37.31	673.401	-2.3	2	99.83	pM-	34.74	28.4	-	1917	1922	N
3	116084	gi|348520876	R.IGDSDEDSGLPSESSESAAQ	Y	F3:8754	990.919	47.9	1979.81	8.1	4	99.82	p-X	41.82	-	0.00074	1941	1960	N
3	116084	gi|348520876	R.DLGEELEALK.T	N	F3:15265	558.795	81.58	1115.57	3.5	5	99.8	pM-	34.86	26.93	-	1140	1149	N
3	116084	gi|348520876	K.LSLSTR.L	Y	F25:7287	338.703	40.45	675.391	-0.5	2	99.79	pM-	24.34	32.56	-	1329	1334	N
3	116084	gi|348520876	K.AEMEDLVSSK.D	N	F3:9183	554.769	50.19	1107.51	10.4	4	99.7	P-X	43.74	-	0.0019	1508	1517	N
3	116084	gi|348520876	R.LSRDEAVNGAK.E	Y	F25:5303	580.303	30.45	1158.6	-7.2	3	99.67	pM-	28.23	24.51	-	1663	1673	N
3	116084	gi|348520876	K.EKQEQAEELIK.E	Y	F3:7409	672.858	41.15	1343.69	6.5	1	99.39	P-X	44.04	-	0.008	863	873	N
3	116084	gi|348520876	K.LEHEALSLEGAEESR.K	Y	F33:9363	835.409	51.13	1668.8	5	3	99.34	P-X	59.07	-	0.01	1377	1391	N
3	116084	gi|348520876	K.KDQGSAVLSHGELEK.Q	Y	F33:6366	799.416	35.5	1596.81	3.8	1	99.13	P-X	47.95	-	0.027	200	214	N
3	116084	gi|348520876	K.KKLETDLADLEAQIDAANKGRDDALK.Q	Y	F3:14741	947.839	78.85	2840.49	3.1	4	98.1	--X	-	-	9.4e-15	1617	1642	N
3	116084	gi|348520876	R.LQQ(+.98)ELDDLMVDQDHLR.Q	Y	F33:13985	984.981	75.31	1967.93	10.9	7	98.1	P--	71.21	-	-	1422	1437	Y
3	116084	gi|348520876	K.FDQMLAEEK.G	N	F33:8562	555.763	46.96	1109.51	4.2	5	98.1	P--	61.04	-	-	1450	1458	N
3	116084	gi|348520876	K.RQLEESEEELTR.A	Y	F3:7436	759.881	41.29	1517.73	9.6	2	98.1	P--	57.25	-	-	1881	1892	N
3	116084	gi|348520876	K.TRLQQELDDLMVDQ(+.98)DHLR.Q	Y	F33:16129	742.706	86.71	2225.07	9.5	1	98.1	P--	52.93	-	-	1420	1437	Y
3	116084	gi|348520876	K.Q(+.98)ELEEILHEMESR.L	Y	F7:17381	548.957	92.91	1642.75	669.5	3	98.1	--X	-	-	2.2e-09	915	927	Y
3	116084	gi|348520876	R.E(-18.01)M(+15.99)LEEEEENKKNVEK.Q	Y	F7:5808	626.635	32.76	1874.86	1079.9	3	98.1	--X	-	-	4.8e-09	1347	1361	Y
3	116084	gi|348520876	K.Q(-17.03)VSTLQ(+.98)TQLADMK.K	Y	F7:15563	723.867	83.13	1445.71	8.9	2	98.1	P--	47.99	-	-	1362	1374	Y
3	116084	gi|348520876	R.NWQWWR.L	N	F25:15628	488.235	83.88	974.451	3.7	2	98.09	P--	44.2	-	-	828	833	N
3	116084	gi|348520876	R.Q(-17.03)IVSNLEKK.Q	N	F33:8967	521.301	49.11	1040.59	-0.3	1	98.08	p--	41.53	-	-	1438	1446	Y
3	116084	gi|348520876	K.MGFEAGSIK.E	Y	F3:9715	470.237	52.91	938.453	6.2	3	98.08	p--	42.07	-	-	37	45	N
3	116084	gi|348520876	K.FNKDDIQK.M	Y	F33:5292	504.261	30.11	1006.51	-0.5	1	98.08	p--	40.87	-	-	65	72	N
3	116084	gi|348520876	R.LQ(+.98)Q(+.98)ELDDLMVDQDHLR.Q	Y	F25:14102	658.029	75.74	1968.91	1094	1	98.07	--X	-	-	1.1e-07	1422	1437	Y
3	116084	gi|348520876	K.Q(+.98)ELE(-18.01)EILHEMESR.L	Y	F33:20785	813.376	112.71	1624.74	-2.3	2	98.06	--X	-	-	2.2e-07	915	927	Y
3	116084	gi|348520876	K.LETDLADLEAQIDAANKGRDDALK.Q	Y	F33:16103	862.434	86.56	2584.3	-6.9	1	98	p--	36.1	-	-	1619	1642	N
3	116084	gi|348520876	K.EEELIK.V	Y	F7:6620	760.41	36.91	759.401	1.8	2	97.97	p--	35.34	-	-	855	860	N
3	116084	gi|348520876	K.ALELDPNLYR.I	Y	F33:13477	602.324	72.67	1202.63	3.1	1	97.28	p--	29.04	-	-	750	759	N
3	116084	gi|348520876	K.LLEER.V	N	F33:5539	659.371	31.31	658.365	-2.2	1	96.92	p--	25.98	-	-	1000	1004	N
3	116084	gi|348520876	R.AILSPR.I	N	F3:6826	656.413	38.19	655.402	6.4	1	94.51	p--	23.01	-	-	393	398	N
3	116084	gi|348520876	K.KLLEER.V	N	F25:5766	394.236	32.77	786.46	-2	8	91	p--	20.13	-	-	999	1004	N
3	116084	gi|348520876	K.DLSSVESQ(+.98)LQDTQ(+.98)ELLQEETR.Q	Y	F7:19885	817.421	106.6	2449.13	43.2	1	87.92	--X	-	-	0.00017	1306	1326	Y
3	116084	gi|348520876	K.DLSSVESQLQ(+.98)DTQ(+.98)ELLQEETR.Q	Y	F33:19637	817.415	106.21	2449.13	36.8	1	87.12	--X	-	-	0.00018	1306	1326	Y
3	116084	gi|348520876	R.GYVAR.K	N	F25:10218	565.311	55.41	564.302	3.1	1	86.17	p--	18.03	-	-	796	800	N
3	116084	gi|348520876	R.WLVM(+15.99)R.I	N	F25:18594	720.391	100.25	719.379	6.6	2	85.84	p--	17.83	-	-	433	437	Y
3	116084	gi|348520876	K.DLSSVESQ(+.98)LQ(+.98)DTQELLQEETR.Q	Y	F3:19918	817.421	106.74	2449.13	44.1	1	41.88	--X	-	-	0.0006	1306	1326	Y
3	116084	gi|348520876	R.E(-18.01)LETM(+15.99)TTLKDELDRTNK.Q	Y	F25:13029	1019.02	70.12	2033.99	994.3	2	9.35	--X	-	-	0.0012	1488	1504	Y
3	116084	gi|348520876	K.ISQLNDEKR.R	Y	F3:5253	552.297	30.21	1101.58	909.1	1	2.69	-M-	-	23.28	-	1721	1729	N
3	116084	gi|348520876	K.VIQYLAHVASSF.K	Y	F7:16763	667.858	89.54	1333.7	-0.5	2	1.35	--X	-	-	0.0022	185	196	N
3	116084	gi|348520876	R.IAELEGELEEEQ(+.98)LN(+.98)TEMVNDR.L	Y	F7:15210	822.401	81.26	2462.1	845.1	1	0.87	--X	-	-	0.0025	1735	1755	Y
3	116084	gi|348520876	K.DLSSVESQLQ(+.98)DTQELLQEETR.Q	Y	F25:19638	817.419	106.16	2448.15	443.4	1	0.76	--X	-	-	0.0026	1306	1326	Y
3	116084	gi|348520876	R.ELETMTTLK.D	Y	F25:9765	533.793	53.09	1064.54	967.7	1	0	--X	-	-	0.043	1488	1496	N
3	116084	gi|348520876	R.QLE(-18.01)ESEEELTR.A	Y	F33:12018	672.866	65	1343.62	72.5	1	0	--X	-	-	0.07	1882	1892	Y
3	116084	gi|348520876	D.TTAAQQELR.S	N	F3:25357	1017.45	137.67	1016.53	-80.7	1	0	--X	-	-	0.094	1158	1166	N
4	116092	gi|348511177	R.LQQELDDLQVDQDHLR.Q	Y	F3:11876	982.993	64	1963.96	6	13	99.95	PMX	78.75	114.25	1.6e-14	1421	1436	N
4	116092	gi|348511177	K.MQQNISDLEQQLDEEEAAR.Q	Y	F3:14545	1124.02	77.81	2246.01	5.4	7	99.95	PMX	83.84	87.23	2.1e-14	944	962	N
4	116092	gi|348511177	K.KQELEEILHDLEAR.V	Y	F3:17200	574.974	91.92	1721.89	3.6	17	99.95	PMX	89.36	104.94	5.8e-11	913	926	N
4	116092	gi|348511177	K.VQAELENVNSMLSEVEGK.S	Y	F7:17553	988.485	93.82	1974.96	-0.7	10	99.95	PMX	95.45	101.16	1.1e-10	1281	1298	N
4	116092	gi|348511177	K.TLEDEGKVHEQQLADLR.Q	Y	F33:10044	661.008	54.71	1979.99	5.1	2	99.95	PMX	74.59	104.69	8.3e-11	1178	1194	N
4	116092	gi|348511177	R.AEMEDLVSSKDDVGKNVHELEK.A	Y	F3:11118	824.741	60.15	2471.18	6.4	4	99.95	PMX	77.51	77.73	2.9e-19	1507	1528	N
4	116092	gi|348511177	M.S(+42.01)DADKFLYVDR.N	Y	F25:12946	685.834	69.69	1369.65	1.3	11	99.95	PMX	76.75	86.18	3e-10	2	12	Y
4	116092	gi|348511177	K.GMEADMLQMQEELAAAER.V	Y	F3:18522	1011.95	99.09	2021.89	1.9	9	99.95	PMX	88.17	73.08	2.2e-11	1680	1697	N
4	116092	gi|348511177	R.DLGEELEALKTELEDTLDSTAAQQELR.S	Y	F7:25364	1006.5	137.79	3016.47	1.1	13	99.95	PMX	86.92	72.9	1.1e-11	1139	1165	N
4	116092	gi|348511177	R.AEMEDLVSSKDDVGK.N	N	F7:9278	811.888	50.57	1621.75	6.6	10	99.95	PMX	76.11	71.86	1.9e-11	1507	1521	N
4	116092	gi|348511177	K.TRLQQELDDLQVDQDHLR.Q	Y	F7:13415	741.379	71.95	2221.11	2.5	6	99.95	PMX	89.48	70.2	2.3e-13	1419	1436	N
4	116092	gi|348511177	K.HSQAFDELNEQLEQAK.R	N	F25:12131	943.949	65.39	1885.88	1.2	9	99.95	PMX	103.4	68.91	7.5e-14	1197	1212	N
4	116092	gi|348511177	R.ELEALTELKEELDRNNK.L	Y	F3:16646	682.026	88.94	2043.05	3.4	13	99.95	PMX	66.85	62.63	3.2e-10	1487	1503	N
4	116092	gi|348511177	K.HEAMITDLEDRLR.R	Y	F7:13325	533.605	71.48	1597.79	3.3	2	99.95	PMX	83.33	66.56	1e-08	1028	1040	N
4	116092	gi|348511177	R.ELEDATESADAMNR.E	Y	F7:7750	776.34	42.7	1550.65	8.6	5	99.95	PMX	76.77	58.74	3e-09	1902	1915	N
4	116092	gi|348511177	R.ISEFTTNLAEEEEK.S	Y	F33:11210	820.392	60.79	1638.76	4.5	9	99.95	PMX	84.69	77.61	3.5e-08	1004	1017	N
4	116092	gi|348511177	K.TKHEAMITDLEDR.L	Y	F3:8603	779.886	47.17	1557.75	8.1	4	99.95	PMX	83.48	59.84	1.1e-08	1026	1038	N
4	116092	gi|348511177	R.QLQTVQAQLADLK.K	Y	F7:13072	728.414	70.16	1454.81	2.8	10	99.95	PMX	69.59	59.86	1.6e-08	1361	1373	N
4	116092	gi|348511177	K.AMLQTDQMNVELTAER.S	Y	F7:13181	925.448	70.73	1848.87	5.3	4	99.95	PMX	76.59	51.86	3.4e-12	1758	1773	N
4	116092	gi|348511177	K.IRELEAQLSELQEDLELEK.Q	Y	F3:18779	762.4	100.47	2284.18	-1.2	4	99.95	PMX	81.42	50.95	6.1e-13	1109	1127	N
4	116092	gi|348511177	R.ELEALTELKEELDR.N	Y	F3:17903	563.296	95.69	1686.87	-0.5	6	99.95	PMX	58.24	51.88	1.2e-08	1487	1500	N
4	116092	gi|348511177	K.TELEDTLDSTAAQQELR.S	N	F33:12785	960.467	69.03	1918.91	3.7	3	99.95	PMX	69.03	60.09	9.5e-08	1149	1165	N
4	116092	gi|348511177	K.EVILQVDDERR.N	Y	F7:8734	686.368	47.77	1370.72	4.4	6	99.95	PMX	69.13	60.97	1.1e-07	1849	1859	N
4	116092	gi|348511177	R.DLAGRDEMGEEK.K	Y	F7:5905	675.308	33.26	1348.59	7	4	99.95	PMX	65.86	48.49	2.8e-08	1575	1586	N
4	116092	gi|348511177	R.Q(-17.03)LQTVQAQLADLKK.K	Y	F7:15821	783.946	84.47	1565.88	-0.6	2	99.95	PMX	78.82	47.18	1.1e-07	1361	1374	Y
4	116092	gi|348511177	R.AMEQQLEEMK.T	N	F25:9638	618.786	52.43	1235.55	3.4	6	99.95	PMX	67.14	60.31	5.2e-07	1532	1541	N
4	116092	gi|348511177	R.QLQTVQAQLADLKK.K	Y	F25:11312	792.462	61.09	1582.9	2.6	13	99.95	PMX	84.35	66.51	5e-06	1361	1374	N
4	116092	gi|348511177	K.KEEELQAALAR.I	N	F33:7984	629.347	43.88	1256.67	5.4	8	99.95	PMX	69.35	66.84	1.2e-05	1084	1094	N
4	116092	gi|348511177	R.NTEQYKDQVDKLNSR.M	Y	F25:7428	919.459	41.13	1836.9	4.1	4	99.95	PMX	76.95	47.29	4.2e-07	1860	1874	N
4	116092	gi|348511177	R.NVVNNPLAQADWASK.K	Y	F25:13565	813.917	72.95	1625.82	1.5	4	99.95	PMX	87.75	55.68	7.2e-07	13	27	N
4	116092	gi|348511177	K.ELEAAIDMANKNR.D	Y	F33:9193	737.873	50.25	1473.72	5	2	99.95	PMX	64.51	63.34	8.4e-06	1624	1636	N
4	116092	gi|348511177	K.KFDQMLAEEK.N	N	F3:8515	619.813	46.74	1237.6	8.7	10	99.95	PMX	55.62	48.36	6.5e-07	1448	1457	N
4	116092	gi|348511177	K.AGKLDPHLVLDQLR.C	N	F25:13771	525.638	74.05	1573.89	-2.2	1	99.95	PMX	81.71	39.74	4e-07	683	696	N
4	116092	gi|348511177	K.IEEDVMVLDDHNNK.L	Y	F3:10555	835.894	57.23	1669.76	7	5	99.95	PMX	73.63	63.04	3.3e-05	979	992	N
4	116092	gi|348511177	R.QLEEAEEEAQR.A	Y	F7:5825	666.311	32.85	1330.6	5.7	6	99.95	PMX	64.73	42.06	1.3e-06	1881	1891	N
4	116092	gi|348511177	R.NELSIELQTLMQGK.G	Y	F7:19403	802.419	103.88	1602.83	-3.8	8	99.95	PMX	71.77	56.15	7.3e-06	1230	1243	N
4	116092	gi|348511177	K.KAEAQVQELQLK.H	Y	F25:8577	692.895	46.96	1383.77	2.5	3	99.95	PMX	76.26	47.49	4.8e-06	1252	1263	N
4	116092	gi|348511177	K.LKLQELEGTVK.S	Y	F25:10987	629.375	59.41	1256.73	1.5	11	99.95	PMX	58.94	35.29	2.2e-06	1795	1805	N
4	116092	gi|348511177	K.AEQDAGSLESAEEGK.K	Y	F3:6930	760.844	38.72	1519.66	6.7	1	99.95	PMX	73.49	49.38	5.9e-06	1376	1390	N
4	116092	gi|348511177	R.RGDLPFTTR.R	Y	F7:8443	531.791	46.18	1061.56	5.5	6	99.95	PMX	62.35	29.09	6.6e-06	1926	1934	N
4	116092	gi|348511177	R.NTEQYKDQVDK.L	Y	F7:5012	684.326	28.84	1366.64	0.2	3	99.95	PMX	59.82	24.56	1.7e-06	1860	1870	N
4	116092	gi|348511177	K.ELEAAIDMANKNRDEALK.Q	Y	F25:10661	677.681	57.71	2030.01	5.2	1	99.95	PMX	59.21	39.08	1.9e-05	1624	1641	N
4	116092	gi|348511177	K.QLLQANPILEAFGNAK.T	N	F3:19627	863.977	105.12	1725.94	-0.5	7	99.95	PMX	83.84	48.43	0.00062	215	230	N
4	116092	gi|348511177	K.IEEDVMVLDDHNNKLMK.E	Y	F7:11954	681.67	64.36	2041.98	3.9	1	99.94	PMX	49.92	29.06	1.9e-05	979	995	N
4	116092	gi|348511177	K.LDPHLVLDQLR.C	N	F7:15135	440.253	80.87	1317.74	-1.3	6	99.94	PMX	88.9	41.74	6.2e-05	686	696	N
4	116092	gi|348511177	R.DELQDEINNQAAK.N	Y	F33:8839	744.359	48.43	1486.69	8.4	5	99.94	PMX	66.89	27.12	2e-05	1707	1719	N
4	116092	gi|348511177	R.HTDQASMPDNTAAQK.V	Y	F3:5381	807.862	30.89	1613.71	-1.1	4	99.94	PMX	61.26	20.02	7.5e-06	364	378	N
4	116092	gi|348511177	K.KLVWVPSER.L	N	F3:10460	557.327	56.75	1112.63	3.7	8	99.94	PMX	65.56	56.9	0.026	28	36	N
4	116092	gi|348511177	R.DEILTQSK.E	Y	F25:6700	933.488	37.43	932.481	-0.5	3	99.94	PMX	69.9	51.5	0.011	1665	1672	N
4	116092	gi|348511177	K.VKPLLQVSR.Q	N	F33:8002	520.337	43.96	1038.65	4.3	9	99.94	PMX	49.95	53.02	0.084	837	845	N
4	116092	gi|348511177	R.AMEQQLEEMKTQLEELEDELQATEDAK.L	Y	F25:22705	1060.49	123.7	3178.45	-1	3	99.94	P-X	60.16	-	1.7e-07	1532	1558	N
4	116092	gi|348511177	K.KIEEDVMVLDDHNNK.L	Y	F3:9800	600.297	53.35	1797.86	7	3	99.94	P-X	74.01	-	1.4e-06	978	992	N
4	116092	gi|348511177	R.LEVNMQAMK.A	N	F7:10055	532.268	54.57	1062.52	1.1	8	99.94	PMX	47.66	48.18	0.018	1561	1569	N
4	116092	gi|348511177	K.AEQDAGSLESAEEGKK.K	Y	F25:6441	824.888	36.12	1647.76	1.1	3	99.94	PMX	64.65	24.13	3.5e-05	1376	1391	N
4	116092	gi|348511177	K.IAQLEEQLDIETR.E	Y	F7:13258	779.405	71.13	1556.8	-6.1	6	99.94	PMX	51.69	22.85	3.7e-05	1819	1831	N
4	116092	gi|348511177	R.QKHSQAFDELNEQLEQAK.R	N	F33:11141	715.023	60.42	2142.03	5.5	1	99.94	P-X	65.12	-	6.3e-06	1195	1212	N
4	116092	gi|348511177	K.HSQAFDELNEQLEQAKR.N	Y	F33:11406	1022	61.82	2041.98	6.4	2	99.94	P-X	55.77	-	1e-05	1197	1213	N
4	116092	gi|348511177	K.LVWVPSER.L	N	F33:11465	493.278	62.11	984.539	2.9	4	99.93	PMX	56.53	30.52	7.9e-05	29	36	N
4	116092	gi|348511177	R.IVFQEFR.Q	N	F7:12237	469.76	65.8	937.502	3.8	5	99.93	PMX	50.15	41.97	0.018	715	721	N
4	116092	gi|348511177	R.QIVSNLEK.K	N	F3:7279	465.77	40.48	929.518	7.3	8	99.93	pM-	41.11	41.66	-	1437	1444	N
4	116092	gi|348511177	K.TQLEELEDELQATEDAK.L	N	F7:16952	981.463	90.55	1960.91	0.2	3	99.92	PMX	62.13	20.7	0.0001	1542	1558	N
4	116092	gi|348511177	R.EMEDKHQQLNAEK.M	Y	F33:4917	800.376	28.28	1598.74	0.7	6	99.92	PMX	58.11	20.71	0.00011	873	885	N
4	116092	gi|348511177	K.HEAMITDLEDR.L	Y	F25:9792	665.313	53.23	1328.6	6.2	4	99.92	PM-	83.37	38.52	-	1028	1038	N
4	116092	gi|348511177	R.NTNPNFVR.C	N	F3:6714	481.252	37.63	960.478	11.5	4	99.92	PMX	50.96	36.22	0.037	666	673	N
4	116092	gi|348511177	R.ETEVAQLKK.T	Y	F7:5381	523.297	30.66	1044.58	-1.5	5	99.91	PMX	49.3	33.38	0.0045	1169	1177	N
4	116092	gi|348511177	K.EQLEEEEEAKR.N	Y	F3:5629	695.336	32.11	1388.64	11.1	1	99.91	pMX	43.12	32.2	0.00053	1346	1356	N
4	116092	gi|348511177	K.YKANMAALEAK.I	Y	F25:8095	605.323	44.55	1208.62	6.8	4	99.91	P-X	67.26	-	0.00014	1808	1818	N
4	116092	gi|348511177	K.TKHEAMITDLEDRLR.R	Y	F3:12151	457.742	65.42	1826.93	5.1	2	99.91	PM-	62.15	34.54	-	1026	1040	N
4	116092	gi|348511177	R.QIVSNLEKK.Q	N	F7:5935	529.813	33.42	1057.61	-1.1	5	99.9	PMX	49.88	32.81	0.064	1437	1445	N
4	116092	gi|348511177	K.KAEQDAGSLESAEEGK.K	Y	F25:6533	824.89	36.61	1647.76	3.5	1	99.88	PMX	82.75	28.95	0.00067	1375	1390	N
4	116092	gi|348511177	R.Q(-17.03)IVSNLEK.K	N	F3:10778	913.501	58.38	912.492	1.9	1	99.87	PMX	59.21	29.86	0.015	1437	1444	Y
4	116092	gi|348511177	R.ELEDATESADAMNREVNSLK.S	Y	F33:12800	741.346	69.11	2221.02	0.2	2	99.87	p-X	26.06	-	8.7e-05	1902	1921	N
4	116092	gi|348511177	K.DQNNLVLSHGELEK.Q	Y	F25:9659	798.408	52.53	1594.8	4.3	7	99.87	PMX	73.67	28.89	0.0027	201	214	N
4	116092	gi|348511177	R.TVGQLYK.E	N	F33:6485	808.456	36.12	807.449	-0.3	2	99.86	PMX	55.87	29.2	0.051	648	654	N
4	116092	gi|348511177	K.RQLEEAEEEAQR.A	Y	F3:5979	744.363	33.85	1486.7	6.8	4	99.86	P-X	51.75	-	0.00047	1880	1891	N
4	116092	gi|348511177	K.EKHFHAEQQLR.E	Y	F3:5288	474.913	30.4	1421.72	1.8	1	99.84	PMX	49.27	22.11	0.00078	862	872	N
4	116092	gi|348511177	K.KLELDLK.E	Y	F33:9404	429.769	51.35	857.522	2.2	4	99.81	pM-	24.86	33.15	-	1617	1623	N
4	116092	gi|348511177	R.DLGEELEALK.T	N	F3:15265	558.795	81.58	1115.57	3.5	5	99.8	pM-	34.86	26.93	-	1139	1148	N
4	116092	gi|348511177	K.LQELEGTVK.S	Y	F7:7474	508.789	41.29	1015.55	7.9	4	99.77	pM-	40.65	25.18	-	1797	1805	N
4	116092	gi|348511177	K.LSLNTR.L	Y	F33:6508	352.209	36.24	702.402	1.3	1	99.73	pM-	22.51	34.11	-	1328	1333	N
4	116092	gi|348511177	R.TLALTR.E	Y	F33:6792	674.419	37.71	673.412	-1.2	2	99.72	pM-	37.9	23.54	-	1481	1486	N
4	116092	gi|348511177	R.AEMEDLVSSK.D	N	F3:9183	554.769	50.19	1107.51	10.4	4	99.7	P-X	43.74	-	0.0019	1507	1516	N
4	116092	gi|348511177	K.AEAQVQELQLK.H	Y	F33:9619	628.848	52.46	1255.68	3.7	3	99.7	PMX	45.49	22.59	0.045	1253	1263	N
4	116092	gi|348511177	R.LGFEAGSIK.E	Y	F7:10266	461.258	55.66	920.497	5	1	99.61	PMX	54.21	20.12	0.0096	37	45	N
4	116092	gi|348511177	R.QKLSLNTR.L	Y	F25:6506	480.283	36.47	958.556	-5.8	2	99.59	pMX	41.94	20.05	0.039	1326	1333	N
4	116092	gi|348511177	K.VHEQQLADLR.Q	Y	F25:7882	604.831	43.46	1207.63	14.3	1	99.19	P-X	71.52	-	0.019	1185	1194	N
4	116092	gi|348511177	K.LKGMEADMLQMQEELAAAER.V	Y	F25:17601	1132.54	94.74	2263.06	-3.6	2	99.06	p-X	42.84	-	0.044	1678	1697	N
4	116092	gi|348511177	K.DC(+57.02)SAVESQLQDVQELLQEETR.Q	Y	F7:20844	826.389	111.92	2476.14	2.7	1	99.02	p-X	37.26	-	0.051	1305	1325	Y
4	116092	gi|348511177	K.ELEAAIDMANK.N	Y	F3:10444	602.801	56.67	1203.58	5.7	2	98.99	p-X	37.51	-	0.07	1624	1634	N
4	116092	gi|348511177	K.FDQMLAEEK.N	N	F33:8562	555.763	46.96	1109.51	4.2	5	98.1	P--	61.04	-	-	1449	1457	N
4	116092	gi|348511177	K.KLQAQMK.D	N	F25:5183	423.745	29.84	845.479	-3.8	2	98.1	P--	52.78	-	-	1645	1651	N
4	116092	gi|348511177	R.KKAEAQVQELQLK.H	Y	F33:7345	756.944	40.6	1511.87	4.4	5	98.1	P--	51	-	-	1251	1263	N
4	116092	gi|348511177	R.LSRDEILTQSK.E	Y	F33:7121	645.361	39.43	1288.7	6.3	3	98.1	P--	50.41	-	-	1662	1672	N
4	116092	gi|348511177	R.ELEAQ(+.98)LSELQEDLELEK.Q	Y	F25:18507	1009	99.77	2015.98	7.6	2	98.1	P--	49.59	-	-	1111	1127	Y
4	116092	gi|348511177	K.DC(+57.02)SAVESQLQ(+.98)DVQELLQEETR.Q	Y	F25:20593	826.722	111.54	2477.12	9.4	1	98.1	P--	46.69	-	-	1305	1325	Y
4	116092	gi|348511177	R.NWQWWR.L	N	F25:15628	488.235	83.88	974.451	3.7	2	98.09	P--	44.2	-	-	827	832	N
4	116092	gi|348511177	K.LKGMEADMLQ(+.98)MQ(+.98)EELAAAER.V	Y	F3:17889	756.019	95.61	2265.03	0.8	1	98.09	P--	44.26	-	-	1678	1697	Y
4	116092	gi|348511177	Q.Q(-17.03)LADLRQKHSQAFDELNEQLEQAK.R	Y	F25:12164	941.817	65.56	2821.4	364.5	2	98.09	--X	-	-	3.9e-08	1189	1212	Y
4	116092	gi|348511177	R.Q(-17.03)IVSNLEKK.Q	N	F33:8967	521.301	49.11	1040.59	-0.3	1	98.08	p--	41.53	-	-	1437	1445	Y
4	116092	gi|348511177	R.AMEQQLEEMKTQLEELEDELQATEDAKLR.L	Y	F3:22765	862.912	122.73	3447.64	-5.3	1	98.08	p--	40.83	-	-	1532	1560	N
4	116092	gi|348511177	R.E(-18.01)M(+15.99)EDKHQQLNAEK.M	Y	F25:5285	533.919	30.35	1596.72	1261	1	97.93	--X	-	-	1.6e-06	873	885	Y
4	116092	gi|348511177	K.ANMAALEAK.I	Y	F33:6861	918.483	38.08	917.464	12.8	1	97.92	p--	33.4	-	-	1810	1818	N
4	116092	gi|348511177	R.KKLELDLK.E	Y	F33:7530	493.816	41.56	985.617	0	1	97.57	p--	30.07	-	-	1616	1623	N
4	116092	gi|348511177	R.Q(+.98)LEDDQNNLKEQLEEEEEAKR.N	Y	F33:13075	863.452	70.57	2587.19	55.8	1	97.37	--X	-	-	1.2e-05	1336	1356	Y
4	116092	gi|348511177	K.LLEER.I	N	F33:5539	659.371	31.31	658.365	-2.2	1	96.92	p--	25.98	-	-	999	1003	N
4	116092	gi|348511177	K.EVILQ(+.98)VDDER.R	Y	F25:10274	608.806	55.7	1215.6	-0.3	1	96.32	p--	24.55	-	-	1849	1858	Y
4	116092	gi|348511177	R.AILSPR.I	N	F3:6826	656.413	38.19	655.402	6.4	1	94.51	p--	23.01	-	-	393	398	N
4	116092	gi|348511177	K.KLLEER.I	N	F25:5766	394.236	32.77	786.46	-2	8	91	p--	20.13	-	-	998	1003	N
4	116092	gi|348511177	K.QALESERNELSIELQTLMQGK.G	Y	F7:19535	806.416	104.63	2416.23	-0.8	2	87.46	p--	19.03	-	-	1223	1243	N
4	116092	gi|348511177	R.QKLQLEK.V	N	F33:5561	443.769	31.41	885.528	-4.5	2	87.14	p--	18.2	-	-	963	969	N
4	116092	gi|348511177	R.GYVAR.K	N	F25:10218	565.311	55.41	564.302	3.1	1	86.17	p--	18.03	-	-	795	799	N
4	116092	gi|348511177	R.WLVM(+15.99)R.I	N	F25:18594	720.391	100.25	719.379	6.6	2	85.84	p--	17.83	-	-	433	437	Y
4	116092	gi|348511177	R.ELEAQLSELQEDLELEK.Q	Y	F25:18507	1009	99.77	2014.99	495.9	1	57.4	-M-	-	29.42	-	1111	1127	N
4	116092	gi|348511177	R.ISE(-18.01)FTTNLAEEEEK.S	Y	F25:10759	811.945	58.21	1620.75	693	1	33.59	--X	-	-	0.00069	1004	1017	Y
4	116092	gi|348511177	K.EVILQVDDER.R	Y	F25:10274	608.806	55.7	1214.61	809.7	1	15.24	--X	-	-	0.001	1849	1858	N
4	116092	gi|348511177	R.EME(-18.01)MELEDERK.Q	Y	F7:9602	710.839	52.24	1419.6	43.5	1	0.76	--X	-	-	0.0026	1596	1606	Y
4	116092	gi|348511177	R.EMEME(-18.01)LEDERK.Q	Y	F25:9773	710.84	53.13	1419.6	44.4	1	0.04	--X	-	-	0.006	1596	1606	Y
4	116092	gi|348511177	R.QLE(-18.01)EAEEEAQR.A	Y	F7:10505	657.86	56.9	1312.59	850.4	1	0	--X	-	-	0.011	1881	1891	Y
4	116092	gi|348511177	R.E(-18.01)MEMELEDERK.Q	Y	F33:9497	710.84	51.83	1419.6	44.3	4	0	--X	-	-	0.027	1596	1606	Y
4	116092	gi|348511177	R.EME(-18.01)ME(-18.01)LEDER.K	Y	F7:9563	638.291	52.04	1273.5	841.5	1	0	--X	-	-	0.028	1596	1605	Y
4	116092	gi|348511177	K.AEAQ(+.98)VQELQLK.H	Y	F3:9896	629.786	53.82	1256.66	713.1	1	0	--X	-	-	0.052	1253	1263	Y
4	116092	gi|348511177	R.LQQ(+.98)ELDDLQVDQDHLR.Q	Y	F25:11906	656.286	64.22	1964.94	454.1	1	0	--X	-	-	0.054	1421	1436	Y
4	116092	gi|348511177	R.E(-18.01)MEMELEDER.K	Y	F25:11389	646.789	61.51	1291.51	44.4	2	0	--X	-	-	0.072	1596	1605	Y
5	116090	gi|542243616	R.EAGAGGLSIAVEGPSK.A	N	F3:10923	721.883	59.13	1441.74	7.3	2	99.95	PMX	77.43	110.51	8.4e-10	2140	2155	N
5	116090	gi|542243616	K.GVVEPVEVVDNGDQTHTVNYVPTR.E	Y	F7:12422	875.442	66.77	2623.29	6	12	99.95	PMX	78.47	107.04	2.3e-16	1400	1423	N
5	116090	gi|542243616	K.AYGPGLQSSGLAVGKPTEFTVDAK.Q	Y	F25:13528	798.417	72.75	2392.23	1.3	12	99.95	PMX	87.74	97.16	3.3e-13	679	702	N
5	116090	gi|542243616	K.DAGEGLLAVQITDPEGKPK.K	Y	F7:13937	646.679	74.65	1937.01	2.8	11	99.95	PMX	121.31	98.31	5.6e-11	1482	1500	N
5	116090	gi|542243616	R.SGVELNKPTHFTVSTK.G	Y	F25:9000	582.315	49.19	1743.92	4.5	9	99.95	PMX	82.84	79.04	3.2e-13	887	902	N
5	116090	gi|542243616	K.HTVMVSWGDVNIPESPFR.M	Y	F7:17693	691.007	94.57	2070	0.5	11	99.95	PMX	84.47	73.95	1e-10	745	762	N
5	116090	gi|542243616	K.GGTTNKPNKFTVETR.G	Y	F7:5626	550.627	31.84	1648.85	4	8	99.95	PMX	78.14	69.34	3.8e-11	1276	1290	N
5	116090	gi|542243616	R.EGPYSINVLYADEEIPR.S	Y	F3:16701	982.987	89.24	1963.95	3.5	11	99.95	PMX	78.87	73.62	1.2e-09	1424	1440	N
5	116090	gi|542243616	K.VAKPDITDNKDGTVTVK.Y	Y	F25:7596	600.998	42	1799.96	4.7	14	99.95	PMX	80.86	70.55	8.4e-10	1690	1706	N
5	116090	gi|542243616	R.GAGTGGLGLAMEGPSEAK.M	Y	F7:11472	801.898	61.9	1601.77	6.2	9	99.95	PMX	75.11	81.23	7.7e-08	1291	1308	N
5	116090	gi|542243616	K.YNGVHVPGSPFQFTVGPLGEGGAHK.V	Y	F33:16326	851.427	87.8	2551.26	-1	6	99.95	PMX	105.02	56.34	3.7e-17	2091	2115	N
5	116090	gi|542243616	R.YGGQDVPNFPAR.L	Y	F3:10175	660.823	55.28	1319.63	4.1	5	99.95	PMX	94.29	65.36	3.5e-08	1144	1155	N
5	116090	gi|542243616	K.SPFNVGVAPTLDLSK.V	Y	F25:15762	772.919	84.6	1543.82	-1.1	7	99.95	PMX	93.2	53.97	1.3e-09	961	975	N
5	116090	gi|542243616	K.MTVGKDQEVTVK.S	Y	F33:6342	667.856	35.38	1333.69	5	3	99.95	PMX	89.34	55.25	7.9e-09	985	996	N
5	116090	gi|542243616	R.FNDEHIPDSPFIVPVASPSDDAR.R	Y	F3:16241	842.406	86.74	2524.19	4.3	5	99.95	PMX	113.6	52.06	1.8e-09	2186	2208	N
5	116090	gi|542243616	K.VGSAADIPLDIGELDLSQLTASLTTPSGR.E	Y	F3:24556	966.506	133.07	2896.5	-2.6	11	99.95	PMX	74.49	51.34	1.2e-14	1840	1868	N
5	116090	gi|542243616	R.TFEPAEFIIDTR.D	Y	F33:17334	719.863	93.35	1437.71	-2.4	14	99.95	PMX	73.19	53.27	1.5e-08	1937	1948	N
5	116090	gi|542243616	K.VNQPASFAVSLNGAK.G	Y	F33:11772	751.903	63.73	1501.79	1	6	99.95	PMX	78.96	64.26	9e-08	2222	2236	N
5	116090	gi|542243616	R.IGNLQTDLSDGLR.L	Y	F7:13095	701.373	70.27	1400.73	4.3	7	99.95	PMX	74.5	74.76	2.3e-06	63	75	N
5	116090	gi|542243616	K.YTPVQQGPLGVAVTYGGDHIPK.S	Y	F25:15005	766.403	80.55	2296.19	0.9	8	99.95	PMX	89.52	57.7	1.2e-07	939	960	N
5	116090	gi|542243616	R.ANIPQAFTVDASK.A	Y	F33:11322	681.358	61.38	1360.7	2.4	6	99.95	PMX	86.15	62.86	1.6e-07	1373	1385	N
5	116090	gi|542243616	K.VTGPGGKPVSSK.V	Y	F7:4786	557.315	27.71	1112.62	-3.5	6	99.95	PMX	60.73	67.81	2.4e-07	1010	1021	N
5	116090	gi|542243616	K.YGGPYHIVGSPFK.A	Y	F3:12102	711.367	65.18	1420.71	4.5	5	99.95	PMX	77.07	45.27	1.7e-09	2376	2388	N
5	116090	gi|542243616	R.VKVDPSHDASK.V	Y	F33:4765	591.81	27.55	1181.6	1.8	5	99.95	PMX	80.33	49.99	1.5e-07	866	876	N
5	116090	gi|542243616	R.EATTDFTVDAR.A	Y	F7:8623	613.29	47.17	1224.56	3.7	5	99.95	PMX	71.24	79.66	2.8e-05	1182	1192	N
5	116090	gi|542243616	R.AWGPGLEGGVVGK.S	Y	F7:12077	613.833	64.97	1225.65	4.2	13	99.95	PMX	72.07	47.25	6.1e-07	582	594	N
5	116090	gi|542243616	K.VTVLFAGQHISK.S	Y	F7:10748	650.376	58.16	1298.73	2.7	9	99.95	PMX	79.36	58.95	1.2e-06	356	367	N
5	116090	gi|542243616	K.YAPTEAGLHEMDIK.Y	Y	F3:10614	787.885	57.53	1573.74	6.6	5	99.95	PMX	76	35.31	1.6e-09	1707	1720	N
5	116090	gi|542243616	R.AYGPGVEPVGNVVMK.K	Y	F7:11874	758.9	63.92	1515.78	6.1	7	99.95	PMX	80.54	34.04	1.1e-08	286	300	N
5	116090	gi|542243616	K.YGGDEIPYSPYR.I	N	F25:11283	708.827	60.94	1415.64	3.3	8	99.95	PMX	86.66	33.41	3.3e-09	1530	1541	N
5	116090	gi|542243616	K.LPELPITNFNR.D	Y	F33:15688	657.362	84.31	1312.71	-3.4	7	99.95	PMX	71.28	59.08	0.00013	180	190	N
5	116090	gi|542243616	R.ASGPGLNTTGVPASLPVEFTIDAK.D	Y	F3:18053	1171.62	96.53	2341.22	3.7	10	99.95	PMX	71.55	31.17	1.6e-07	1458	1481	N
5	116090	gi|542243616	K.VNVTGLGDKMTVGKDQEVTVK.S	Y	F25:10640	740.067	57.59	2217.17	5.5	1	99.95	PMX	65.09	29.98	1.4e-12	976	996	N
5	116090	gi|542243616	K.GEAVKDFEIINNHDNTHTVK.Y	Y	F33:9322	761.051	50.92	2280.11	7.2	5	99.95	PMX	84.61	29.79	6.7e-12	919	938	N
5	116090	gi|542243616	R.AEAGVPAEFSIWTR.E	Y	F33:16754	767.389	90.14	1532.76	0.5	6	99.95	PMX	77.24	40.83	6.3e-06	2126	2139	N
5	116090	gi|542243616	R.EAMQQADDWLGIPQVITPEEIVDPNVDEHSVMTYLSQFPK.A	Y	F7:25137	1524.05	136.53	4569.17	-6.3	4	99.95	PMX	82.85	27.42	4.1e-14	227	266	N
5	116090	gi|542243616	R.TDALITDLR.D	Y	F7:11843	509.284	63.76	1016.55	2.8	7	99.95	PMX	56.41	73.01	0.0009	1214	1222	N
5	116090	gi|542243616	K.ATAQGPGLEPSGNIANK.S	Y	F7:7773	812.925	42.82	1623.82	8.7	5	99.95	PMX	73.33	44.84	1.3e-05	384	400	N
5	116090	gi|542243616	K.AGVAPLQVR.V	Y	F3:8645	455.78	47.35	909.54	5.5	5	99.95	PMX	50.29	51.15	0.00037	1386	1394	N
5	116090	gi|542243616	R.HIPSSPISVMIK.Q	Y	F33:12848	654.872	69.38	1307.73	1.7	10	99.95	PMX	76.8	26.2	2.2e-06	1904	1915	N
5	116090	gi|542243616	R.LIGLLEVLSQKK.M	N	F33:17882	670.927	96.39	1339.84	-4	3	99.95	PMX	58.11	48.77	0.00019	76	87	N
5	116090	gi|542243616	R.FVPTETGVHTVC(+57.02)VK.Y	Y	F25:9291	787.408	50.68	1572.8	3	4	99.95	PMX	61.23	21.87	6.1e-08	2077	2090	Y
5	116090	gi|542243616	K.THISNPSGSR.T	Y	F33:4762	528.265	27.54	1054.52	0.6	9	99.95	PMX	76.11	45.24	0.00011	1204	1213	N
5	116090	gi|542243616	R.VSGPGLSEAR.T	Y	F25:6857	486.761	38.25	971.504	4.4	6	99.95	PMX	62.06	47.5	0.00039	1927	1936	N
5	116090	gi|542243616	K.VEPGLSPETSQVK.F	Y	F3:8123	685.865	44.75	1369.71	5.5	5	99.94	PMX	58.43	23.26	9e-06	1022	1034	N
5	116090	gi|542243616	R.ALTQTGGDHIK.T	Y	F25:5756	570.803	32.72	1139.59	-2.3	8	99.94	PMX	58.95	22.13	7.2e-06	1193	1203	N
5	116090	gi|542243616	K.VKVLPTHDASK.V	Y	F25:5727	597.845	32.58	1193.68	-1.8	2	99.94	PMX	62.79	34.72	3e-05	1445	1455	N
5	116090	gi|542243616	K.IQQNTFTR.W	N	F25:6604	504.268	36.96	1006.52	1.9	6	99.94	PMX	43.88	46.58	0.0019	43	50	N
5	116090	gi|542243616	K.EIGEHLVNIKK.N	Y	F25:8261	640.374	45.37	1278.73	3.4	8	99.94	PMX	74.57	27.21	2.7e-05	1890	1900	N
5	116090	gi|542243616	K.FADQHVPGSAFTVK.V	Y	F7:10135	752.387	54.99	1502.75	5	5	99.94	P-X	93.2	-	1.8e-07	1995	2008	N
5	116090	gi|542243616	K.EIGEHLVNIK.K	Y	F33:9538	576.326	52.04	1150.63	2.7	2	99.94	PMX	58.78	30.73	4.5e-05	1890	1899	N
5	116090	gi|542243616	K.AEIAFEDRK.D	Y	F3:7219	539.783	40.17	1077.55	5.9	7	99.94	PMX	53.26	50.9	0.04	2156	2164	N
5	116090	gi|542243616	K.DFEIINNHDNTHTVK.Y	Y	F33:8988	599.628	49.21	1795.85	8.1	1	99.94	P-X	57.53	-	1.5e-06	924	938	N
5	116090	gi|542243616	R.VKETADFK.V	Y	F7:5216	469.253	29.85	936.492	-0.2	2	99.94	PMX	48.33	44.95	0.018	497	504	N
5	116090	gi|542243616	R.DNHDGTYLVSYVPDMTGR.Y	Y	F3:15169	1020.46	81.09	2038.91	1.8	3	99.94	PMX	74.41	36.79	8e-05	1506	1523	N
5	116090	gi|542243616	R.NMLLVGVDGPK.V	Y	F25:12978	571.816	69.86	1141.62	0.2	5	99.93	PMX	82.66	39	0.0017	2461	2471	N
5	116090	gi|542243616	K.VTIKGPK.G	Y	F25:5606	371.743	31.99	741.475	-4.5	2	99.93	pM-	33.09	55.65	-	517	523	N
5	116090	gi|542243616	K.VLPTHDASK.V	N	F33:4882	484.265	28.13	966.513	2.7	7	99.93	PMX	59.5	39.86	0.01	1447	1455	N
5	116090	gi|542243616	K.LPELPITNFNRDWQTGR.A	Y	F7:17142	686.359	91.59	2056.05	2.4	2	99.93	P-X	46.72	-	2.7e-05	180	196	N
5	116090	gi|542243616	R.MKESITR.K	N	F7:5050	432.735	29.04	863.453	2.4	4	99.93	pM-	37.26	42.18	-	2015	2021	N
5	116090	gi|542243616	K.GEYILVVK.W	Y	F3:11710	920.547	63.15	919.538	2.2	1	99.93	PMX	59.74	38.09	0.013	2497	2504	N
5	116090	gi|542243616	R.RLTVASLQESGLK.V	Y	F3:10651	701.41	57.72	1400.8	4.3	4	99.92	P-X	51.6	-	5.3e-05	2209	2221	N
5	116090	gi|542243616	R.VAVTEGC(+57.02)DPAR.V	Y	F25:6484	587.784	36.36	1173.54	7.3	4	99.92	PMX	46.49	36.5	0.0046	1256	1266	Y
5	116090	gi|542243616	K.VNVTGLGDK.M	Y	F3:7542	451.754	41.82	901.487	7.6	4	99.92	pM-	41.24	38.95	-	976	984	N
5	116090	gi|542243616	R.LIGLLEVLSQK.K	N	F33:20041	606.878	108.49	1211.75	-6.9	3	99.92	PMX	52.62	36.06	0.0059	76	86	N
5	116090	gi|542243616	R.YTILIK.Y	Y	F25:10613	750.477	57.45	749.469	1	4	99.91	pM-	36.28	35.68	-	1524	1529	N
5	116090	gi|542243616	R.MYNVSYQLK.E	Y	F3:10666	573.291	57.8	1144.56	7.6	5	99.89	PMX	71.48	28.43	0.00041	2486	2494	N
5	116090	gi|542243616	K.GFIGQK.N	Y	F25:6728	649.365	37.58	648.36	-2.7	1	99.87	PM-	48.24	30.51	-	2443	2448	N
5	116090	gi|542243616	K.WGDEHIPGSPYHITV	Y	F33:14289	569.943	76.88	1706.81	1.3	9	99.87	P-X	57.8	-	0.00039	2505	2519	N
5	116090	gi|542243616	R.LLGWIQNK.L	N	F25:12947	486.288	69.69	970.56	1	8	99.86	PM-	47.71	29.54	-	172	179	N
5	116090	gi|542243616	K.VKAEGPGLSR.S	Y	F33:5311	507.287	30.2	1012.57	-7.5	2	99.83	pM-	27.32	31.88	-	877	886	N
5	116090	gi|542243616	K.LKPGAPLRPK.L	Y	F25:5977	538.849	33.81	1075.69	-2.3	2	99.83	p-X	33.03	-	0.00059	269	278	N
5	116090	gi|542243616	R.LTVASLQESGLK.V	Y	F33:11551	623.352	62.56	1244.7	-7.2	5	99.53	p-X	43.37	-	0.0045	2210	2221	N
5	116090	gi|542243616	R.VRVHGPGLK.G	Y	F25:5855	481.798	33.21	961.582	-0.7	1	99.4	P-X	44.09	-	0.0076	1267	1275	N
5	116090	gi|542243616	R.VTYTPMAPGNYLISIK.Y	Y	F3:17201	884.471	91.92	1766.93	0.2	3	99.23	P-X	76.85	-	0.016	2360	2375	N
5	116090	gi|542243616	K.C(+57.02)QGPGLGNNVR.A	Y	F25:6749	586.291	37.7	1170.56	9.3	2	99.23	P-X	60.86	-	0.016	1362	1372	Y
5	116090	gi|542243616	K.EKGEYILVVK.W	Y	F7:9998	589.347	54.27	1176.68	4	5	99.19	P-X	65.72	-	0.019	2495	2504	N
5	116090	gi|542243616	R.NGHVGISFVPK.E	Y	F3:9968	577.819	54.19	1153.62	-1.3	5	99.03	P-X	55.4	-	0.069	1879	1889	N
5	116090	gi|542243616	K.SPFTVNVGEAC(+57.02)NPSLC(+57.02)R.A	Y	F3:13010	954.444	69.86	1906.87	4.2	2	98.95	p-X	33.12	-	0.043	468	484	Y
5	116090	gi|542243616	K.HIPGSPFSAR.I	Y	F7:8084	534.786	44.39	1067.55	5.5	6	98.9	p-X	32.86	-	0.074	1817	1826	N
5	116090	gi|542243616	R.TYSVVYVPK.V	Y	F3:10407	528.295	56.47	1054.57	4.6	6	98.1	P--	70.18	-	-	341	349	N
5	116090	gi|542243616	R.LNVEPAVDASGVLVFGPGVEGK.G	Y	F3:18107	1077.58	96.81	2153.14	0.5	2	98.1	P--	60.52	-	-	1156	1177	N
5	116090	gi|542243616	K.YTPPGAGSYTIMVLFADQAIPMTPFR.V	Y	F25:24816	948.808	135.94	2843.4	-0.1	3	98.1	P--	56	-	-	840	865	N
5	116090	gi|542243616	R.VHGPGLK.G	Y	F3:5218	354.214	30.03	706.413	-0.2	1	98.1	P--	54.17	-	-	1269	1275	N
5	116090	gi|542243616	R.ENGLYLIDVK.F	Y	F25:14370	582.318	77.15	1162.62	-0.8	9	98.1	P--	48.47	-	-	2271	2280	N
5	116090	gi|542243616	R.LHQSAAPAPNALSADKDAEMPATEK.D	Y	F33:8556	855.089	46.93	2562.24	2.3	1	98.1	P--	46.57	-	-	8	32	N
5	116090	gi|542243616	R.EAMQQADDWLGIPQ(+.98)VITPEEIVDPNVDEHSVMTYLSQFPK.A	Y	F33:24888	1524.39	136.35	4570.15	-0.3	1	98.09	p--	42.96	-	-	227	266	Y
5	116090	gi|542243616	R.N(+.98)GHVGISFVPK.E	Y	F25:11372	578.304	61.42	1154.61	-13.7	2	98.06	p--	38.38	-	-	1879	1889	Y
5	116090	gi|542243616	R.E(-18.01)GP(+15.99)YSINVLYADEEIPR.S	Y	F7:16695	982.985	89.18	1961.94	1028.8	2	98.05	--X	-	-	2.5e-07	1424	1440	Y
5	116090	gi|542243616	K.KIQQNTFTR.W	N	F25:6048	568.31	34.16	1134.61	-7.8	1	97.56	p--	30.26	-	-	42	50	N
5	116090	gi|542243616	K.DLAEDAPWKK.I	N	F25:9948	586.805	54	1171.59	6.6	4	97.08	p--	26.52	-	-	33	42	N
5	116090	gi|542243616	K.VTGMHK.V	Y	F25:13748	672.348	73.93	671.342	-2.2	1	91.38	p--	20.64	-	-	350	355	N
5	116090	gi|542243616	R.AYGPGVEPVGNVVMKK.A	Y	F33:10194	822.944	55.49	1643.87	1.5	2	89.64	p--	20.22	-	-	286	301	N
5	116090	gi|542243616	K.ANLDC(+57.02)NFSGPTK.G	Y	F33:7972	662.321	43.82	1322.59	25.8	1	86.28	--X	-	-	0.00019	907	918	Y
5	116090	gi|542243616	R.E(-18.01)GP(+15.99)YSIN(+.98)VLYADEEIPR.S	Y	F25:16469	982.98	88.51	1962.92	521.8	1	55.98	-M-	-	29.29	-	1424	1440	Y
5	116090	gi|542243616	D.AGEGGLSLAIEGPSK.A	Y	F33:11339	693.371	61.47	1384.72	5.2	1	0	--X	-	-	0.023	1768	1782	N
5	116095	gi|542243614	R.EAGAGGLSIAVEGPSK.A	N	F3:10923	721.883	59.13	1441.74	7.3	2	99.95	PMX	77.43	110.51	8.4e-10	2157	2172	N
5	116095	gi|542243614	K.GVVEPVEVVDNGDQTHTVNYVPTR.E	Y	F7:12422	875.442	66.77	2623.29	6	12	99.95	PMX	78.47	107.04	2.3e-16	1400	1423	N
5	116095	gi|542243614	K.AYGPGLQSSGLAVGKPTEFTVDAK.Q	Y	F25:13528	798.417	72.75	2392.23	1.3	12	99.95	PMX	87.74	97.16	3.3e-13	679	702	N
5	116095	gi|542243614	K.DAGEGLLAVQITDPEGKPK.K	Y	F7:13937	646.679	74.65	1937.01	2.8	11	99.95	PMX	121.31	98.31	5.6e-11	1482	1500	N
5	116095	gi|542243614	R.SGVELNKPTHFTVSTK.G	Y	F25:9000	582.315	49.19	1743.92	4.5	9	99.95	PMX	82.84	79.04	3.2e-13	887	902	N
5	116095	gi|542243614	K.HTVMVSWGDVNIPESPFR.M	Y	F7:17693	691.007	94.57	2070	0.5	11	99.95	PMX	84.47	73.95	1e-10	745	762	N
5	116095	gi|542243614	K.GGTTNKPNKFTVETR.G	Y	F7:5626	550.627	31.84	1648.85	4	8	99.95	PMX	78.14	69.34	3.8e-11	1276	1290	N
5	116095	gi|542243614	R.EGPYSINVLYADEEIPR.S	Y	F3:16701	982.987	89.24	1963.95	3.5	11	99.95	PMX	78.87	73.62	1.2e-09	1424	1440	N
5	116095	gi|542243614	K.VAKPDITDNKDGTVTVK.Y	Y	F25:7596	600.998	42	1799.96	4.7	14	99.95	PMX	80.86	70.55	8.4e-10	1707	1723	N
5	116095	gi|542243614	R.GAGTGGLGLAMEGPSEAK.M	Y	F7:11472	801.898	61.9	1601.77	6.2	9	99.95	PMX	75.11	81.23	7.7e-08	1291	1308	N
5	116095	gi|542243614	K.YNGVHVPGSPFQFTVGPLGEGGAHK.V	Y	F33:16326	851.427	87.8	2551.26	-1	6	99.95	PMX	105.02	56.34	3.7e-17	2108	2132	N
5	116095	gi|542243614	R.YGGQDVPNFPAR.L	Y	F3:10175	660.823	55.28	1319.63	4.1	5	99.95	PMX	94.29	65.36	3.5e-08	1144	1155	N
5	116095	gi|542243614	K.SPFNVGVAPTLDLSK.V	Y	F25:15762	772.919	84.6	1543.82	-1.1	7	99.95	PMX	93.2	53.97	1.3e-09	961	975	N
5	116095	gi|542243614	K.MTVGKDQEVTVK.S	Y	F33:6342	667.856	35.38	1333.69	5	3	99.95	PMX	89.34	55.25	7.9e-09	985	996	N
5	116095	gi|542243614	R.FNDEHIPDSPFIVPVASPSDDAR.R	Y	F3:16241	842.406	86.74	2524.19	4.3	5	99.95	PMX	113.6	52.06	1.8e-09	2203	2225	N
5	116095	gi|542243614	K.VGSAADIPLDIGELDLSQLTASLTTPSGR.E	Y	F3:24556	966.506	133.07	2896.5	-2.6	11	99.95	PMX	74.49	51.34	1.2e-14	1857	1885	N
5	116095	gi|542243614	R.TFEPAEFIIDTR.D	Y	F33:17334	719.863	93.35	1437.71	-2.4	14	99.95	PMX	73.19	53.27	1.5e-08	1954	1965	N
5	116095	gi|542243614	K.VNQPASFAVSLNGAK.G	Y	F33:11772	751.903	63.73	1501.79	1	6	99.95	PMX	78.96	64.26	9e-08	2239	2253	N
5	116095	gi|542243614	R.IGNLQTDLSDGLR.L	Y	F7:13095	701.373	70.27	1400.73	4.3	7	99.95	PMX	74.5	74.76	2.3e-06	63	75	N
5	116095	gi|542243614	K.YTPVQQGPLGVAVTYGGDHIPK.S	Y	F25:15005	766.403	80.55	2296.19	0.9	8	99.95	PMX	89.52	57.7	1.2e-07	939	960	N
5	116095	gi|542243614	R.ANIPQAFTVDASK.A	Y	F33:11322	681.358	61.38	1360.7	2.4	6	99.95	PMX	86.15	62.86	1.6e-07	1373	1385	N
5	116095	gi|542243614	K.VTGPGGKPVSSK.V	Y	F7:4786	557.315	27.71	1112.62	-3.5	6	99.95	PMX	60.73	67.81	2.4e-07	1010	1021	N
5	116095	gi|542243614	K.YGGPYHIVGSPFK.A	Y	F3:12102	711.367	65.18	1420.71	4.5	5	99.95	PMX	77.07	45.27	1.7e-09	2393	2405	N
5	116095	gi|542243614	R.VKVDPSHDASK.V	Y	F33:4765	591.81	27.55	1181.6	1.8	5	99.95	PMX	80.33	49.99	1.5e-07	866	876	N
5	116095	gi|542243614	R.EATTDFTVDAR.A	Y	F7:8623	613.29	47.17	1224.56	3.7	5	99.95	PMX	71.24	79.66	2.8e-05	1182	1192	N
5	116095	gi|542243614	R.AWGPGLEGGVVGK.S	Y	F7:12077	613.833	64.97	1225.65	4.2	13	99.95	PMX	72.07	47.25	6.1e-07	582	594	N
5	116095	gi|542243614	K.VTVLFAGQHISK.S	Y	F7:10748	650.376	58.16	1298.73	2.7	9	99.95	PMX	79.36	58.95	1.2e-06	356	367	N
5	116095	gi|542243614	K.YAPTEAGLHEMDIK.Y	Y	F3:10614	787.885	57.53	1573.74	6.6	5	99.95	PMX	76	35.31	1.6e-09	1724	1737	N
5	116095	gi|542243614	R.AYGPGVEPVGNVVMK.K	Y	F7:11874	758.9	63.92	1515.78	6.1	7	99.95	PMX	80.54	34.04	1.1e-08	286	300	N
5	116095	gi|542243614	K.YGGDEIPYSPYR.I	N	F25:11283	708.827	60.94	1415.64	3.3	8	99.95	PMX	86.66	33.41	3.3e-09	1530	1541	N
5	116095	gi|542243614	K.LPELPITNFNR.D	Y	F33:15688	657.362	84.31	1312.71	-3.4	7	99.95	PMX	71.28	59.08	0.00013	180	190	N
5	116095	gi|542243614	R.ASGPGLNTTGVPASLPVEFTIDAK.D	Y	F3:18053	1171.62	96.53	2341.22	3.7	10	99.95	PMX	71.55	31.17	1.6e-07	1458	1481	N
5	116095	gi|542243614	K.VNVTGLGDKMTVGKDQEVTVK.S	Y	F25:10640	740.067	57.59	2217.17	5.5	1	99.95	PMX	65.09	29.98	1.4e-12	976	996	N
5	116095	gi|542243614	K.GEAVKDFEIINNHDNTHTVK.Y	Y	F33:9322	761.051	50.92	2280.11	7.2	5	99.95	PMX	84.61	29.79	6.7e-12	919	938	N
5	116095	gi|542243614	R.AEAGVPAEFSIWTR.E	Y	F33:16754	767.389	90.14	1532.76	0.5	6	99.95	PMX	77.24	40.83	6.3e-06	2143	2156	N
5	116095	gi|542243614	R.EAMQQADDWLGIPQVITPEEIVDPNVDEHSVMTYLSQFPK.A	Y	F7:25137	1524.05	136.53	4569.17	-6.3	4	99.95	PMX	82.85	27.42	4.1e-14	227	266	N
5	116095	gi|542243614	R.TDALITDLR.D	Y	F7:11843	509.284	63.76	1016.55	2.8	7	99.95	PMX	56.41	73.01	0.0009	1214	1222	N
5	116095	gi|542243614	K.ATAQGPGLEPSGNIANK.S	Y	F7:7773	812.925	42.82	1623.82	8.7	5	99.95	PMX	73.33	44.84	1.3e-05	384	400	N
5	116095	gi|542243614	K.AGVAPLQVR.V	Y	F3:8645	455.78	47.35	909.54	5.5	5	99.95	PMX	50.29	51.15	0.00037	1386	1394	N
5	116095	gi|542243614	R.HIPSSPISVMIK.Q	Y	F33:12848	654.872	69.38	1307.73	1.7	10	99.95	PMX	76.8	26.2	2.2e-06	1921	1932	N
5	116095	gi|542243614	R.LIGLLEVLSQKK.M	N	F33:17882	670.927	96.39	1339.84	-4	3	99.95	PMX	58.11	48.77	0.00019	76	87	N
5	116095	gi|542243614	R.FVPTETGVHTVC(+57.02)VK.Y	Y	F25:9291	787.408	50.68	1572.8	3	4	99.95	PMX	61.23	21.87	6.1e-08	2094	2107	Y
5	116095	gi|542243614	K.THISNPSGSR.T	Y	F33:4762	528.265	27.54	1054.52	0.6	9	99.95	PMX	76.11	45.24	0.00011	1204	1213	N
5	116095	gi|542243614	R.VSGPGLSEAR.T	Y	F25:6857	486.761	38.25	971.504	4.4	6	99.95	PMX	62.06	47.5	0.00039	1944	1953	N
5	116095	gi|542243614	K.VEPGLSPETSQVK.F	Y	F3:8123	685.865	44.75	1369.71	5.5	5	99.94	PMX	58.43	23.26	9e-06	1022	1034	N
5	116095	gi|542243614	R.ALTQTGGDHIK.T	Y	F25:5756	570.803	32.72	1139.59	-2.3	8	99.94	PMX	58.95	22.13	7.2e-06	1193	1203	N
5	116095	gi|542243614	K.VKVLPTHDASK.V	Y	F25:5727	597.845	32.58	1193.68	-1.8	2	99.94	PMX	62.79	34.72	3e-05	1445	1455	N
5	116095	gi|542243614	K.IQQNTFTR.W	N	F25:6604	504.268	36.96	1006.52	1.9	6	99.94	PMX	43.88	46.58	0.0019	43	50	N
5	116095	gi|542243614	K.EIGEHLVNIKK.N	Y	F25:8261	640.374	45.37	1278.73	3.4	8	99.94	PMX	74.57	27.21	2.7e-05	1907	1917	N
5	116095	gi|542243614	K.FADQHVPGSAFTVK.V	Y	F7:10135	752.387	54.99	1502.75	5	5	99.94	P-X	93.2	-	1.8e-07	2012	2025	N
5	116095	gi|542243614	K.EIGEHLVNIK.K	Y	F33:9538	576.326	52.04	1150.63	2.7	2	99.94	PMX	58.78	30.73	4.5e-05	1907	1916	N
5	116095	gi|542243614	K.AEIAFEDRK.D	Y	F3:7219	539.783	40.17	1077.55	5.9	7	99.94	PMX	53.26	50.9	0.04	2173	2181	N
5	116095	gi|542243614	K.DFEIINNHDNTHTVK.Y	Y	F33:8988	599.628	49.21	1795.85	8.1	1	99.94	P-X	57.53	-	1.5e-06	924	938	N
5	116095	gi|542243614	R.VKETADFK.V	Y	F7:5216	469.253	29.85	936.492	-0.2	2	99.94	PMX	48.33	44.95	0.018	497	504	N
5	116095	gi|542243614	R.DNHDGTYLVSYVPDMTGR.Y	Y	F3:15169	1020.46	81.09	2038.91	1.8	3	99.94	PMX	74.41	36.79	8e-05	1506	1523	N
5	116095	gi|542243614	R.NMLLVGVDGPK.V	Y	F25:12978	571.816	69.86	1141.62	0.2	5	99.93	PMX	82.66	39	0.0017	2478	2488	N
5	116095	gi|542243614	K.VTIKGPK.G	Y	F25:5606	371.743	31.99	741.475	-4.5	2	99.93	pM-	33.09	55.65	-	517	523	N
5	116095	gi|542243614	K.VLPTHDASK.V	N	F33:4882	484.265	28.13	966.513	2.7	7	99.93	PMX	59.5	39.86	0.01	1447	1455	N
5	116095	gi|542243614	K.LPELPITNFNRDWQTGR.A	Y	F7:17142	686.359	91.59	2056.05	2.4	2	99.93	P-X	46.72	-	2.7e-05	180	196	N
5	116095	gi|542243614	R.MKESITR.K	N	F7:5050	432.735	29.04	863.453	2.4	4	99.93	pM-	37.26	42.18	-	2032	2038	N
5	116095	gi|542243614	K.GEYILVVK.W	Y	F3:11710	920.547	63.15	919.538	2.2	1	99.93	PMX	59.74	38.09	0.013	2514	2521	N
5	116095	gi|542243614	R.RLTVASLQESGLK.V	Y	F3:10651	701.41	57.72	1400.8	4.3	4	99.92	P-X	51.6	-	5.3e-05	2226	2238	N
5	116095	gi|542243614	R.VAVTEGC(+57.02)DPAR.V	Y	F25:6484	587.784	36.36	1173.54	7.3	4	99.92	PMX	46.49	36.5	0.0046	1256	1266	Y
5	116095	gi|542243614	K.VNVTGLGDK.M	Y	F3:7542	451.754	41.82	901.487	7.6	4	99.92	pM-	41.24	38.95	-	976	984	N
5	116095	gi|542243614	R.LIGLLEVLSQK.K	N	F33:20041	606.878	108.49	1211.75	-6.9	3	99.92	PMX	52.62	36.06	0.0059	76	86	N
5	116095	gi|542243614	R.YTILIK.Y	Y	F25:10613	750.477	57.45	749.469	1	4	99.91	pM-	36.28	35.68	-	1524	1529	N
5	116095	gi|542243614	R.MYNVSYQLK.E	Y	F3:10666	573.291	57.8	1144.56	7.6	5	99.89	PMX	71.48	28.43	0.00041	2503	2511	N
5	116095	gi|542243614	K.GFIGQK.N	Y	F25:6728	649.365	37.58	648.36	-2.7	1	99.87	PM-	48.24	30.51	-	2460	2465	N
5	116095	gi|542243614	K.WGDEHIPGSPYHITV	Y	F33:14289	569.943	76.88	1706.81	1.3	9	99.87	P-X	57.8	-	0.00039	2522	2536	N
5	116095	gi|542243614	R.LLGWIQNK.L	N	F25:12947	486.288	69.69	970.56	1	8	99.86	PM-	47.71	29.54	-	172	179	N
5	116095	gi|542243614	K.VKAEGPGLSR.S	Y	F33:5311	507.287	30.2	1012.57	-7.5	2	99.83	pM-	27.32	31.88	-	877	886	N
5	116095	gi|542243614	K.LKPGAPLRPK.L	Y	F25:5977	538.849	33.81	1075.69	-2.3	2	99.83	p-X	33.03	-	0.00059	269	278	N
5	116095	gi|542243614	R.LTVASLQESGLK.V	Y	F33:11551	623.352	62.56	1244.7	-7.2	5	99.53	p-X	43.37	-	0.0045	2227	2238	N
5	116095	gi|542243614	R.VRVHGPGLK.G	Y	F25:5855	481.798	33.21	961.582	-0.7	1	99.4	P-X	44.09	-	0.0076	1267	1275	N
5	116095	gi|542243614	R.VTYTPMAPGNYLISIK.Y	Y	F3:17201	884.471	91.92	1766.93	0.2	3	99.23	P-X	76.85	-	0.016	2377	2392	N
5	116095	gi|542243614	K.C(+57.02)QGPGLGNNVR.A	Y	F25:6749	586.291	37.7	1170.56	9.3	2	99.23	P-X	60.86	-	0.016	1362	1372	Y
5	116095	gi|542243614	K.EKGEYILVVK.W	Y	F7:9998	589.347	54.27	1176.68	4	5	99.19	P-X	65.72	-	0.019	2512	2521	N
5	116095	gi|542243614	R.NGHVGISFVPK.E	Y	F3:9968	577.819	54.19	1153.62	-1.3	5	99.03	P-X	55.4	-	0.069	1896	1906	N
5	116095	gi|542243614	K.SPFTVNVGEAC(+57.02)NPSLC(+57.02)R.A	Y	F3:13010	954.444	69.86	1906.87	4.2	2	98.95	p-X	33.12	-	0.043	468	484	Y
5	116095	gi|542243614	K.HIPGSPFSAR.I	Y	F7:8084	534.786	44.39	1067.55	5.5	6	98.9	p-X	32.86	-	0.074	1834	1843	N
5	116095	gi|542243614	R.TYSVVYVPK.V	Y	F3:10407	528.295	56.47	1054.57	4.6	6	98.1	P--	70.18	-	-	341	349	N
5	116095	gi|542243614	R.LNVEPAVDASGVLVFGPGVEGK.G	Y	F3:18107	1077.58	96.81	2153.14	0.5	2	98.1	P--	60.52	-	-	1156	1177	N
5	116095	gi|542243614	K.YTPPGAGSYTIMVLFADQAIPMTPFR.V	Y	F25:24816	948.808	135.94	2843.4	-0.1	3	98.1	P--	56	-	-	840	865	N
5	116095	gi|542243614	R.VHGPGLK.G	Y	F3:5218	354.214	30.03	706.413	-0.2	1	98.1	P--	54.17	-	-	1269	1275	N
5	116095	gi|542243614	R.ENGLYLIDVK.F	Y	F25:14370	582.318	77.15	1162.62	-0.8	9	98.1	P--	48.47	-	-	2288	2297	N
5	116095	gi|542243614	R.LHQSAAPAPNALSADKDAEMPATEK.D	Y	F33:8556	855.089	46.93	2562.24	2.3	1	98.1	P--	46.57	-	-	8	32	N
5	116095	gi|542243614	R.EAMQQADDWLGIPQ(+.98)VITPEEIVDPNVDEHSVMTYLSQFPK.A	Y	F33:24888	1524.39	136.35	4570.15	-0.3	1	98.09	p--	42.96	-	-	227	266	Y
5	116095	gi|542243614	R.N(+.98)GHVGISFVPK.E	Y	F25:11372	578.304	61.42	1154.61	-13.7	2	98.06	p--	38.38	-	-	1896	1906	Y
5	116095	gi|542243614	R.E(-18.01)GP(+15.99)YSINVLYADEEIPR.S	Y	F7:16695	982.985	89.18	1961.94	1028.8	2	98.05	--X	-	-	2.5e-07	1424	1440	Y
5	116095	gi|542243614	K.KIQQNTFTR.W	N	F25:6048	568.31	34.16	1134.61	-7.8	1	97.56	p--	30.26	-	-	42	50	N
5	116095	gi|542243614	K.DLAEDAPWKK.I	N	F25:9948	586.805	54	1171.59	6.6	4	97.08	p--	26.52	-	-	33	42	N
5	116095	gi|542243614	K.VTGMHK.V	Y	F25:13748	672.348	73.93	671.342	-2.2	1	91.38	p--	20.64	-	-	350	355	N
5	116095	gi|542243614	R.AYGPGVEPVGNVVMKK.A	Y	F33:10194	822.944	55.49	1643.87	1.5	2	89.64	p--	20.22	-	-	286	301	N
5	116095	gi|542243614	K.ANLDC(+57.02)NFSGPTK.G	Y	F33:7972	662.321	43.82	1322.59	25.8	1	86.28	--X	-	-	0.00019	907	918	Y
5	116095	gi|542243614	R.E(-18.01)GP(+15.99)YSIN(+.98)VLYADEEIPR.S	Y	F25:16469	982.98	88.51	1962.92	521.8	1	55.98	-M-	-	29.29	-	1424	1440	Y
5	116095	gi|542243614	D.AGEGGLSLAIEGPSK.A	Y	F33:11339	693.371	61.47	1384.72	5.2	1	0	--X	-	-	0.023	1785	1799	N
5	116096	gi|542243612	R.EAGAGGLSIAVEGPSK.A	N	F3:10923	721.883	59.13	1441.74	7.3	2	99.95	PMX	77.43	110.51	8.4e-10	2165	2180	N
5	116096	gi|542243612	K.GVVEPVEVVDNGDQTHTVNYVPTR.E	Y	F7:12422	875.442	66.77	2623.29	6	12	99.95	PMX	78.47	107.04	2.3e-16	1400	1423	N
5	116096	gi|542243612	K.AYGPGLQSSGLAVGKPTEFTVDAK.Q	Y	F25:13528	798.417	72.75	2392.23	1.3	12	99.95	PMX	87.74	97.16	3.3e-13	679	702	N
5	116096	gi|542243612	K.DAGEGLLAVQITDPEGKPK.K	Y	F7:13937	646.679	74.65	1937.01	2.8	11	99.95	PMX	121.31	98.31	5.6e-11	1482	1500	N
5	116096	gi|542243612	R.SGVELNKPTHFTVSTK.G	Y	F25:9000	582.315	49.19	1743.92	4.5	9	99.95	PMX	82.84	79.04	3.2e-13	887	902	N
5	116096	gi|542243612	K.HTVMVSWGDVNIPESPFR.M	Y	F7:17693	691.007	94.57	2070	0.5	11	99.95	PMX	84.47	73.95	1e-10	745	762	N
5	116096	gi|542243612	K.GGTTNKPNKFTVETR.G	Y	F7:5626	550.627	31.84	1648.85	4	8	99.95	PMX	78.14	69.34	3.8e-11	1276	1290	N
5	116096	gi|542243612	R.EGPYSINVLYADEEIPR.S	Y	F3:16701	982.987	89.24	1963.95	3.5	11	99.95	PMX	78.87	73.62	1.2e-09	1424	1440	N
5	116096	gi|542243612	K.VAKPDITDNKDGTVTVK.Y	Y	F25:7596	600.998	42	1799.96	4.7	14	99.95	PMX	80.86	70.55	8.4e-10	1715	1731	N
5	116096	gi|542243612	R.GAGTGGLGLAMEGPSEAK.M	Y	F7:11472	801.898	61.9	1601.77	6.2	9	99.95	PMX	75.11	81.23	7.7e-08	1291	1308	N
5	116096	gi|542243612	K.YNGVHVPGSPFQFTVGPLGEGGAHK.V	Y	F33:16326	851.427	87.8	2551.26	-1	6	99.95	PMX	105.02	56.34	3.7e-17	2116	2140	N
5	116096	gi|542243612	R.YGGQDVPNFPAR.L	Y	F3:10175	660.823	55.28	1319.63	4.1	5	99.95	PMX	94.29	65.36	3.5e-08	1144	1155	N
5	116096	gi|542243612	K.SPFNVGVAPTLDLSK.V	Y	F25:15762	772.919	84.6	1543.82	-1.1	7	99.95	PMX	93.2	53.97	1.3e-09	961	975	N
5	116096	gi|542243612	K.MTVGKDQEVTVK.S	Y	F33:6342	667.856	35.38	1333.69	5	3	99.95	PMX	89.34	55.25	7.9e-09	985	996	N
5	116096	gi|542243612	R.FNDEHIPDSPFIVPVASPSDDAR.R	Y	F3:16241	842.406	86.74	2524.19	4.3	5	99.95	PMX	113.6	52.06	1.8e-09	2211	2233	N
5	116096	gi|542243612	K.VGSAADIPLDIGELDLSQLTASLTTPSGR.E	Y	F3:24556	966.506	133.07	2896.5	-2.6	11	99.95	PMX	74.49	51.34	1.2e-14	1865	1893	N
5	116096	gi|542243612	R.TFEPAEFIIDTR.D	Y	F33:17334	719.863	93.35	1437.71	-2.4	14	99.95	PMX	73.19	53.27	1.5e-08	1962	1973	N
5	116096	gi|542243612	K.VNQPASFAVSLNGAK.G	Y	F33:11772	751.903	63.73	1501.79	1	6	99.95	PMX	78.96	64.26	9e-08	2247	2261	N
5	116096	gi|542243612	R.IGNLQTDLSDGLR.L	Y	F7:13095	701.373	70.27	1400.73	4.3	7	99.95	PMX	74.5	74.76	2.3e-06	63	75	N
5	116096	gi|542243612	K.YTPVQQGPLGVAVTYGGDHIPK.S	Y	F25:15005	766.403	80.55	2296.19	0.9	8	99.95	PMX	89.52	57.7	1.2e-07	939	960	N
5	116096	gi|542243612	R.ANIPQAFTVDASK.A	Y	F33:11322	681.358	61.38	1360.7	2.4	6	99.95	PMX	86.15	62.86	1.6e-07	1373	1385	N
5	116096	gi|542243612	K.VTGPGGKPVSSK.V	Y	F7:4786	557.315	27.71	1112.62	-3.5	6	99.95	PMX	60.73	67.81	2.4e-07	1010	1021	N
5	116096	gi|542243612	K.YGGPYHIVGSPFK.A	Y	F3:12102	711.367	65.18	1420.71	4.5	5	99.95	PMX	77.07	45.27	1.7e-09	2401	2413	N
5	116096	gi|542243612	R.VKVDPSHDASK.V	Y	F33:4765	591.81	27.55	1181.6	1.8	5	99.95	PMX	80.33	49.99	1.5e-07	866	876	N
5	116096	gi|542243612	R.EATTDFTVDAR.A	Y	F7:8623	613.29	47.17	1224.56	3.7	5	99.95	PMX	71.24	79.66	2.8e-05	1182	1192	N
5	116096	gi|542243612	R.AWGPGLEGGVVGK.S	Y	F7:12077	613.833	64.97	1225.65	4.2	13	99.95	PMX	72.07	47.25	6.1e-07	582	594	N
5	116096	gi|542243612	K.VTVLFAGQHISK.S	Y	F7:10748	650.376	58.16	1298.73	2.7	9	99.95	PMX	79.36	58.95	1.2e-06	356	367	N
5	116096	gi|542243612	K.YAPTEAGLHEMDIK.Y	Y	F3:10614	787.885	57.53	1573.74	6.6	5	99.95	PMX	76	35.31	1.6e-09	1732	1745	N
5	116096	gi|542243612	R.AYGPGVEPVGNVVMK.K	Y	F7:11874	758.9	63.92	1515.78	6.1	7	99.95	PMX	80.54	34.04	1.1e-08	286	300	N
5	116096	gi|542243612	K.YGGDEIPYSPYR.I	N	F25:11283	708.827	60.94	1415.64	3.3	8	99.95	PMX	86.66	33.41	3.3e-09	1530	1541	N
5	116096	gi|542243612	K.LPELPITNFNR.D	Y	F33:15688	657.362	84.31	1312.71	-3.4	7	99.95	PMX	71.28	59.08	0.00013	180	190	N
5	116096	gi|542243612	R.ASGPGLNTTGVPASLPVEFTIDAK.D	Y	F3:18053	1171.62	96.53	2341.22	3.7	10	99.95	PMX	71.55	31.17	1.6e-07	1458	1481	N
5	116096	gi|542243612	K.VNVTGLGDKMTVGKDQEVTVK.S	Y	F25:10640	740.067	57.59	2217.17	5.5	1	99.95	PMX	65.09	29.98	1.4e-12	976	996	N
5	116096	gi|542243612	K.GEAVKDFEIINNHDNTHTVK.Y	Y	F33:9322	761.051	50.92	2280.11	7.2	5	99.95	PMX	84.61	29.79	6.7e-12	919	938	N
5	116096	gi|542243612	R.AEAGVPAEFSIWTR.E	Y	F33:16754	767.389	90.14	1532.76	0.5	6	99.95	PMX	77.24	40.83	6.3e-06	2151	2164	N
5	116096	gi|542243612	R.EAMQQADDWLGIPQVITPEEIVDPNVDEHSVMTYLSQFPK.A	Y	F7:25137	1524.05	136.53	4569.17	-6.3	4	99.95	PMX	82.85	27.42	4.1e-14	227	266	N
5	116096	gi|542243612	R.TDALITDLR.D	Y	F7:11843	509.284	63.76	1016.55	2.8	7	99.95	PMX	56.41	73.01	0.0009	1214	1222	N
5	116096	gi|542243612	K.ATAQGPGLEPSGNIANK.S	Y	F7:7773	812.925	42.82	1623.82	8.7	5	99.95	PMX	73.33	44.84	1.3e-05	384	400	N
5	116096	gi|542243612	K.AGVAPLQVR.V	Y	F3:8645	455.78	47.35	909.54	5.5	5	99.95	PMX	50.29	51.15	0.00037	1386	1394	N
5	116096	gi|542243612	R.HIPSSPISVMIK.Q	Y	F33:12848	654.872	69.38	1307.73	1.7	10	99.95	PMX	76.8	26.2	2.2e-06	1929	1940	N
5	116096	gi|542243612	R.LIGLLEVLSQKK.M	N	F33:17882	670.927	96.39	1339.84	-4	3	99.95	PMX	58.11	48.77	0.00019	76	87	N
5	116096	gi|542243612	R.FVPTETGVHTVC(+57.02)VK.Y	Y	F25:9291	787.408	50.68	1572.8	3	4	99.95	PMX	61.23	21.87	6.1e-08	2102	2115	Y
5	116096	gi|542243612	K.THISNPSGSR.T	Y	F33:4762	528.265	27.54	1054.52	0.6	9	99.95	PMX	76.11	45.24	0.00011	1204	1213	N
5	116096	gi|542243612	R.VSGPGLSEAR.T	Y	F25:6857	486.761	38.25	971.504	4.4	6	99.95	PMX	62.06	47.5	0.00039	1952	1961	N
5	116096	gi|542243612	K.VEPGLSPETSQVK.F	Y	F3:8123	685.865	44.75	1369.71	5.5	5	99.94	PMX	58.43	23.26	9e-06	1022	1034	N
5	116096	gi|542243612	R.ALTQTGGDHIK.T	Y	F25:5756	570.803	32.72	1139.59	-2.3	8	99.94	PMX	58.95	22.13	7.2e-06	1193	1203	N
5	116096	gi|542243612	K.VKVLPTHDASK.V	Y	F25:5727	597.845	32.58	1193.68	-1.8	2	99.94	PMX	62.79	34.72	3e-05	1445	1455	N
5	116096	gi|542243612	K.IQQNTFTR.W	N	F25:6604	504.268	36.96	1006.52	1.9	6	99.94	PMX	43.88	46.58	0.0019	43	50	N
5	116096	gi|542243612	K.EIGEHLVNIKK.N	Y	F25:8261	640.374	45.37	1278.73	3.4	8	99.94	PMX	74.57	27.21	2.7e-05	1915	1925	N
5	116096	gi|542243612	K.FADQHVPGSAFTVK.V	Y	F7:10135	752.387	54.99	1502.75	5	5	99.94	P-X	93.2	-	1.8e-07	2020	2033	N
5	116096	gi|542243612	K.EIGEHLVNIK.K	Y	F33:9538	576.326	52.04	1150.63	2.7	2	99.94	PMX	58.78	30.73	4.5e-05	1915	1924	N
5	116096	gi|542243612	K.AEIAFEDRK.D	Y	F3:7219	539.783	40.17	1077.55	5.9	7	99.94	PMX	53.26	50.9	0.04	2181	2189	N
5	116096	gi|542243612	K.DFEIINNHDNTHTVK.Y	Y	F33:8988	599.628	49.21	1795.85	8.1	1	99.94	P-X	57.53	-	1.5e-06	924	938	N
5	116096	gi|542243612	R.VKETADFK.V	Y	F7:5216	469.253	29.85	936.492	-0.2	2	99.94	PMX	48.33	44.95	0.018	497	504	N
5	116096	gi|542243612	R.DNHDGTYLVSYVPDMTGR.Y	Y	F3:15169	1020.46	81.09	2038.91	1.8	3	99.94	PMX	74.41	36.79	8e-05	1506	1523	N
5	116096	gi|542243612	R.NMLLVGVDGPK.V	Y	F25:12978	571.816	69.86	1141.62	0.2	5	99.93	PMX	82.66	39	0.0017	2486	2496	N
5	116096	gi|542243612	K.VTIKGPK.G	Y	F25:5606	371.743	31.99	741.475	-4.5	2	99.93	pM-	33.09	55.65	-	517	523	N
5	116096	gi|542243612	K.VLPTHDASK.V	N	F33:4882	484.265	28.13	966.513	2.7	7	99.93	PMX	59.5	39.86	0.01	1447	1455	N
5	116096	gi|542243612	K.LPELPITNFNRDWQTGR.A	Y	F7:17142	686.359	91.59	2056.05	2.4	2	99.93	P-X	46.72	-	2.7e-05	180	196	N
5	116096	gi|542243612	R.MKESITR.K	N	F7:5050	432.735	29.04	863.453	2.4	4	99.93	pM-	37.26	42.18	-	2040	2046	N
5	116096	gi|542243612	K.GEYILVVK.W	Y	F3:11710	920.547	63.15	919.538	2.2	1	99.93	PMX	59.74	38.09	0.013	2522	2529	N
5	116096	gi|542243612	R.RLTVASLQESGLK.V	Y	F3:10651	701.41	57.72	1400.8	4.3	4	99.92	P-X	51.6	-	5.3e-05	2234	2246	N
5	116096	gi|542243612	R.VAVTEGC(+57.02)DPAR.V	Y	F25:6484	587.784	36.36	1173.54	7.3	4	99.92	PMX	46.49	36.5	0.0046	1256	1266	Y
5	116096	gi|542243612	K.VNVTGLGDK.M	Y	F3:7542	451.754	41.82	901.487	7.6	4	99.92	pM-	41.24	38.95	-	976	984	N
5	116096	gi|542243612	R.LIGLLEVLSQK.K	N	F33:20041	606.878	108.49	1211.75	-6.9	3	99.92	PMX	52.62	36.06	0.0059	76	86	N
5	116096	gi|542243612	R.YTILIK.Y	Y	F25:10613	750.477	57.45	749.469	1	4	99.91	pM-	36.28	35.68	-	1524	1529	N
5	116096	gi|542243612	R.MYNVSYQLK.E	Y	F3:10666	573.291	57.8	1144.56	7.6	5	99.89	PMX	71.48	28.43	0.00041	2511	2519	N
5	116096	gi|542243612	K.GFIGQK.N	Y	F25:6728	649.365	37.58	648.36	-2.7	1	99.87	PM-	48.24	30.51	-	2468	2473	N
5	116096	gi|542243612	K.WGDEHIPGSPYHITV	Y	F33:14289	569.943	76.88	1706.81	1.3	9	99.87	P-X	57.8	-	0.00039	2530	2544	N
5	116096	gi|542243612	R.LLGWIQNK.L	N	F25:12947	486.288	69.69	970.56	1	8	99.86	PM-	47.71	29.54	-	172	179	N
5	116096	gi|542243612	K.VKAEGPGLSR.S	Y	F33:5311	507.287	30.2	1012.57	-7.5	2	99.83	pM-	27.32	31.88	-	877	886	N
5	116096	gi|542243612	K.LKPGAPLRPK.L	Y	F25:5977	538.849	33.81	1075.69	-2.3	2	99.83	p-X	33.03	-	0.00059	269	278	N
5	116096	gi|542243612	R.LTVASLQESGLK.V	Y	F33:11551	623.352	62.56	1244.7	-7.2	5	99.53	p-X	43.37	-	0.0045	2235	2246	N
5	116096	gi|542243612	R.VRVHGPGLK.G	Y	F25:5855	481.798	33.21	961.582	-0.7	1	99.4	P-X	44.09	-	0.0076	1267	1275	N
5	116096	gi|542243612	R.VTYTPMAPGNYLISIK.Y	Y	F3:17201	884.471	91.92	1766.93	0.2	3	99.23	P-X	76.85	-	0.016	2385	2400	N
5	116096	gi|542243612	K.C(+57.02)QGPGLGNNVR.A	Y	F25:6749	586.291	37.7	1170.56	9.3	2	99.23	P-X	60.86	-	0.016	1362	1372	Y
5	116096	gi|542243612	K.EKGEYILVVK.W	Y	F7:9998	589.347	54.27	1176.68	4	5	99.19	P-X	65.72	-	0.019	2520	2529	N
5	116096	gi|542243612	R.NGHVGISFVPK.E	Y	F3:9968	577.819	54.19	1153.62	-1.3	5	99.03	P-X	55.4	-	0.069	1904	1914	N
5	116096	gi|542243612	K.SPFTVNVGEAC(+57.02)NPSLC(+57.02)R.A	Y	F3:13010	954.444	69.86	1906.87	4.2	2	98.95	p-X	33.12	-	0.043	468	484	Y
5	116096	gi|542243612	K.HIPGSPFSAR.I	Y	F7:8084	534.786	44.39	1067.55	5.5	6	98.9	p-X	32.86	-	0.074	1842	1851	N
5	116096	gi|542243612	R.TYSVVYVPK.V	Y	F3:10407	528.295	56.47	1054.57	4.6	6	98.1	P--	70.18	-	-	341	349	N
5	116096	gi|542243612	R.LNVEPAVDASGVLVFGPGVEGK.G	Y	F3:18107	1077.58	96.81	2153.14	0.5	2	98.1	P--	60.52	-	-	1156	1177	N
5	116096	gi|542243612	K.YTPPGAGSYTIMVLFADQAIPMTPFR.V	Y	F25:24816	948.808	135.94	2843.4	-0.1	3	98.1	P--	56	-	-	840	865	N
5	116096	gi|542243612	R.VHGPGLK.G	Y	F3:5218	354.214	30.03	706.413	-0.2	1	98.1	P--	54.17	-	-	1269	1275	N
5	116096	gi|542243612	R.ENGLYLIDVK.F	Y	F25:14370	582.318	77.15	1162.62	-0.8	9	98.1	P--	48.47	-	-	2296	2305	N
5	116096	gi|542243612	R.LHQSAAPAPNALSADKDAEMPATEK.D	Y	F33:8556	855.089	46.93	2562.24	2.3	1	98.1	P--	46.57	-	-	8	32	N
5	116096	gi|542243612	R.EAMQQADDWLGIPQ(+.98)VITPEEIVDPNVDEHSVMTYLSQFPK.A	Y	F33:24888	1524.39	136.35	4570.15	-0.3	1	98.09	p--	42.96	-	-	227	266	Y
5	116096	gi|542243612	R.N(+.98)GHVGISFVPK.E	Y	F25:11372	578.304	61.42	1154.61	-13.7	2	98.06	p--	38.38	-	-	1904	1914	Y
5	116096	gi|542243612	R.E(-18.01)GP(+15.99)YSINVLYADEEIPR.S	Y	F7:16695	982.985	89.18	1961.94	1028.8	2	98.05	--X	-	-	2.5e-07	1424	1440	Y
5	116096	gi|542243612	K.KIQQNTFTR.W	N	F25:6048	568.31	34.16	1134.61	-7.8	1	97.56	p--	30.26	-	-	42	50	N
5	116096	gi|542243612	K.DLAEDAPWKK.I	N	F25:9948	586.805	54	1171.59	6.6	4	97.08	p--	26.52	-	-	33	42	N
5	116096	gi|542243612	K.VTGMHK.V	Y	F25:13748	672.348	73.93	671.342	-2.2	1	91.38	p--	20.64	-	-	350	355	N
5	116096	gi|542243612	R.AYGPGVEPVGNVVMKK.A	Y	F33:10194	822.944	55.49	1643.87	1.5	2	89.64	p--	20.22	-	-	286	301	N
5	116096	gi|542243612	K.ANLDC(+57.02)NFSGPTK.G	Y	F33:7972	662.321	43.82	1322.59	25.8	1	86.28	--X	-	-	0.00019	907	918	Y
5	116096	gi|542243612	R.E(-18.01)GP(+15.99)YSIN(+.98)VLYADEEIPR.S	Y	F25:16469	982.98	88.51	1962.92	521.8	1	55.98	-M-	-	29.29	-	1424	1440	Y
5	116096	gi|542243612	D.AGEGGLSLAIEGPSK.A	Y	F33:11339	693.371	61.47	1384.72	5.2	1	0	--X	-	-	0.023	1793	1807	N
6	116105	gi|542214880	R.NQSSDVNEALYSLDR.V	Y	F3:12931	855.905	69.44	1709.79	5.3	4	99.95	PMX	63.04	88.69	3.8e-13	1622	1636	N
6	116105	gi|542214880	K.LKEYFPIAEVGLLQEDSSNILQVMETAFTNIR.A	Y	F33:25598	1223.63	140.28	3667.88	-1.8	5	99.95	PMX	120.26	97.66	4.3e-23	335	366	N
6	116105	gi|542214880	R.LLELSEKDGLLEDKQVK.Q	Y	F7:12270	653.036	65.98	1956.08	3.9	4	99.95	PMX	74.36	75.48	5.8e-10	1070	1086	N
6	116105	gi|542214880	R.NLSASSSPMSTLSSNYR.G	Y	F3:11957	901.43	64.43	1800.83	7.4	6	99.95	PMX	83.91	82.3	3.7e-09	1511	1527	N
6	116105	gi|542214880	K.RQDYTIMDTVLSAPR.S	Y	F7:15478	589.304	82.69	1764.88	4.6	10	99.95	PMX	92.4	69.76	5.4e-10	887	901	N
6	116105	gi|542214880	R.SFQVNGDGAETSLTVPNLTENMPYK.F	Y	F33:16890	1356.64	90.9	2711.27	-3.6	9	99.95	PMX	66.8	66.98	9.6e-17	1809	1833	N
6	116105	gi|542214880	R.LFSESLTHPDSR.E	Y	F33:9192	694.847	50.25	1387.67	5.2	6	99.95	PMX	91.78	88	1.6e-08	836	847	N
6	116105	gi|542214880	K.VVPGYYTVATDR.E	Y	F33:9898	670.848	53.94	1339.68	3.3	6	99.95	PMX	77.91	68.16	1.7e-09	925	936	N
6	116105	gi|542214880	K.GTQNFTTTDPTYTIPVVR.T	Y	F3:14093	1006.01	75.5	2010.01	2.3	7	99.95	PMX	67.48	88.01	1.5e-08	1125	1142	N
6	116105	gi|542214880	R.RQDVIGGVHTSDVILR.K	Y	F7:10568	588.998	57.23	1763.96	4.8	11	99.95	PMX	87.63	63.02	1.8e-10	1550	1565	N
6	116105	gi|542214880	R.KDGVANIPVSR.E	Y	F33:6694	578.33	37.22	1154.64	4.3	7	99.95	PMX	86.56	64.55	1.4e-09	1013	1023	N
6	116105	gi|542214880	K.AASPGGHLLSPENPK.A	Y	F33:7365	737.888	40.7	1473.76	3.2	6	99.95	PMX	94.63	87.8	1.4e-06	1241	1255	N
6	116105	gi|542214880	R.QDVIGGVHTSDVILR.K	Y	F7:11995	536.964	64.57	1607.86	4.5	6	99.95	PMX	90.9	67.27	3.4e-08	1551	1565	N
6	116105	gi|542214880	K.MGNELASLVGR.L	Y	F33:13351	573.801	72.03	1145.59	0.7	7	99.95	PMX	90.59	77.94	4.8e-08	151	161	N
6	116105	gi|542214880	K.KGTQNFTTTDPTYTIPVVR.T	Y	F3:12846	713.71	68.99	2138.1	4.1	4	99.95	PMX	83.08	52.11	1.2e-10	1124	1142	N
6	116105	gi|542214880	R.KEVADNLNELYK.Q	Y	F25:9957	718.376	54.05	1434.74	2.2	4	99.95	PMX	78.29	60.13	1.6e-07	854	865	N
6	116105	gi|542214880	K.NNIIPIFAVTDHSYTYYQK.L	Y	F7:17700	763.051	94.6	2286.13	-0.4	7	99.95	PMX	71.62	61.86	2.2e-07	316	334	N
6	116105	gi|542214880	R.LLELSEKDGLLEDK.Q	Y	F3:13466	534.627	72.25	1600.86	2.1	6	99.95	PMX	67.1	49.63	1e-07	1070	1083	N
6	116105	gi|542214880	R.MLLIENLQNAQTYQYK.V	Y	F7:16371	985.506	87.41	1969	0	6	99.95	PMX	80.32	64.3	4.8e-07	1403	1418	N
6	116105	gi|542214880	K.EYFPIAEVGLLQEDSSNILQVMETAFTNIR.A	Y	F7:25862	1143.24	140.56	3426.7	-2.7	2	99.95	PMX	67.59	40.91	7.6e-10	337	366	N
6	116105	gi|542214880	R.MVGFKEDEYLLR.Q	Y	F33:13653	750.384	73.59	1498.75	3.1	3	99.95	PMX	73.62	40.7	5e-08	762	773	N
6	116105	gi|542214880	R.LVFSALGPTALK.V	Y	F25:15600	1216.72	83.73	1215.72	-8.5	11	99.95	PMX	95.81	39.36	5.6e-09	1654	1665	N
6	116105	gi|542214880	K.AQSQEGWGPER.E	Y	F7:6707	622.791	37.38	1243.56	7.1	6	99.95	PMX	67.34	62.25	5.6e-06	1722	1732	N
6	116105	gi|542214880	R.INVTNPAENSVIIQDLLPNHSYLFK.V	Y	F3:20941	947.169	112.43	2838.49	-1.9	3	99.95	PMX	71.62	42.81	2.2e-06	1695	1719	N
6	116105	gi|542214880	R.GPNHSQALIKPNPK.E	Y	F3:5675	750.917	32.35	1499.82	-0.6	8	99.95	PMX	89.64	32.52	2.1e-09	809	822	N
6	116105	gi|542214880	R.QSLLTSDHLDTPMVR.T	Y	F33:12500	571.629	67.49	1711.86	5.9	3	99.95	PMX	61.53	55.24	1.7e-05	774	788	N
6	116105	gi|542214880	R.TNISHTMLDDPFFSDGMMMTTQHTETSGMVTR.Q	Y	F3:18180	1207.19	97.23	3618.55	0.1	4	99.95	PMX	77.51	31.5	3.2e-09	1886	1917	N
6	116105	gi|542214880	R.TRSPETPATVK.W	Y	F7:5078	593.823	29.18	1185.64	-2.4	8	99.95	PMX	53.87	49.52	5.3e-06	1143	1153	N
6	116105	gi|542214880	K.LTSNVNEFTQK.L	Y	F7:8081	640.831	44.38	1279.64	5.1	7	99.95	PMX	70.19	41.15	4.1e-06	208	218	N
6	116105	gi|542214880	R.EVFHMPTEVSTR.T	Y	F25:11070	716.851	59.83	1431.68	4	8	99.95	PMX	78.71	28.5	2.7e-07	1874	1885	N
6	116105	gi|542214880	R.LAPGIPDTPSR.L	Y	F3:9002	562.312	49.25	1122.6	5.1	4	99.95	PMX	71.79	33.4	3.5e-06	1643	1653	N
6	116105	gi|542214880	R.SPEIAQMAQK.G	Y	F33:7412	551.784	40.94	1101.55	4.9	3	99.95	PMX	73.69	29.18	1.7e-06	1225	1234	N
6	116105	gi|542214880	R.GVMGATTVTK.K	Y	F7:6419	964.512	35.88	963.506	-1	5	99.95	PMX	79.92	46.02	2.1e-05	1927	1936	N
6	116105	gi|542214880	R.EGVITIESAVDPK.S	Y	F3:12809	679.367	68.8	1356.71	4.8	7	99.95	PMX	69.78	45.68	0.00013	1733	1745	N
6	116105	gi|542214880	K.QFVMDLSNPR.Q	Y	F25:12289	603.801	66.24	1205.59	1.7	3	99.95	PMX	56.82	44.36	0.00014	1087	1096	N
6	116105	gi|542214880	K.EVADNLNELYK.Q	Y	F3:11481	654.331	62	1306.64	6	7	99.94	PMX	49.79	47.81	0.0015	855	865	N
6	116105	gi|542214880	K.ETIPFPISLR.L	Y	F33:17165	586.835	92.42	1171.66	-3.4	10	99.94	PMX	69.12	48.15	0.0039	823	832	N
6	116105	gi|542214880	R.LNWEPPPGNPMGYK.V	Y	F33:13559	800.388	73.09	1598.76	3.9	8	99.94	P-X	73.19	-	1.4e-06	1266	1279	N
6	116105	gi|542214880	R.TTQGFGPER.E	Y	F33:5970	496.746	33.47	991.472	4.7	4	99.94	PMX	52.55	44.72	0.013	1840	1848	N
6	116105	gi|542214880	K.NSVGWGPFR.D	Y	F3:13694	510.258	73.44	1018.5	3.5	2	99.93	PMX	54.32	41.72	0.0056	1423	1431	N
6	116105	gi|542214880	R.KAASPGGHLLSPENPK.A	Y	F3:6846	534.963	38.3	1601.85	8.7	1	99.93	PMX	64.94	36.79	0.00051	1240	1255	N
6	116105	gi|542214880	R.GVMGATTVTKK.M	Y	F7:5556	546.808	31.52	1091.6	0.3	3	99.93	PMX	45.9	39.25	0.0052	1927	1937	N
6	116105	gi|542214880	R.TTVTITDLPEPSVMMFK.K	Y	F7:19158	955.484	102.54	1908.96	-1.8	6	99.93	PMX	66.75	26.44	9.4e-05	1107	1123	N
6	116105	gi|542214880	R.WKVTDNVHR.G	Y	F7:6455	385.541	36.06	1153.6	1.7	4	99.91	PMX	52.53	34.34	0.0068	800	808	N
6	116105	gi|542214880	K.DGLLEDK.Q	Y	F33:7184	789.405	39.76	788.391	7.7	1	99.89	pM-	37.79	33.02	-	1077	1083	N
6	116105	gi|542214880	K.VKIDNPK.K	Y	F33:5030	407.246	28.87	812.476	3.1	3	99.89	pM-	38.02	32.58	-	1394	1400	N
6	116105	gi|542214880	K.NVQSGNFHDLK.V	Y	F7:6542	629.816	36.49	1257.61	6.1	5	99.85	pMX	43.43	23.95	0.00074	914	924	N
6	116105	gi|542214880	K.FKVQAR.T	Y	F3:5491	374.726	31.42	747.439	-2	2	99.84	pM-	27.84	33.56	-	1834	1839	N
6	116105	gi|542214880	K.DGVANIPVSR.E	Y	F3:8516	514.284	46.74	1026.55	8.4	4	99.84	PMX	58.01	27.22	0.0055	1014	1023	N
6	116105	gi|542214880	K.WEQNFLFPGGSGTR.N	Y	F7:16103	798.382	85.99	1594.75	-1.9	4	99.82	PMX	65.9	25.67	0.0011	1497	1510	N
6	116105	gi|542214880	K.VIMVDELK.K	Y	F7:11494	473.767	62.01	945.52	-0.3	4	99.8	PM-	45.5	26.11	-	658	665	N
6	116105	gi|542214880	R.LSNDYTIGFGEFVDK.V	Y	F7:16991	852.909	90.76	1703.8	-0.7	3	99.77	P-X	46.89	-	0.0012	162	176	N
6	116105	gi|542214880	R.LVNITIIK.E	Y	F7:13284	457.309	71.27	912.601	2.4	11	99.76	pMX	34.37	24.79	0.03	987	994	N
6	116105	gi|542214880	R.SSYPDIVK.L	Y	F3:8573	454.743	47.01	907.465	7.8	2	99.75	PMX	54.98	23.7	0.0092	902	909	N
6	116105	gi|542214880	R.REVFHMPTEVSTR.T	Y	F33:9796	530.27	53.39	1587.78	4.4	1	99.61	P-X	63.83	-	0.0032	1873	1885	N
6	116105	gi|542214880	K.DKKDYLTVEGDLTYGPGETQK.I	Y	F7:11990	786.393	64.55	2356.14	5.4	1	99.4	P-X	63.29	-	0.0077	1044	1064	N
6	116105	gi|542214880	K.AYPGPIQPETFQLELFDPSTNASIGDRK.T	Y	F33:19257	1031.18	104.05	3090.53	-3.6	5	99.36	p-X	41.29	-	0.0089	1185	1212	N
6	116105	gi|542214880	K.LGRYPR.T	Y	F33:5066	381.223	29.04	760.434	-4.5	3	99.3	pM-	22.06	24.94	-	1101	1106	N
6	116105	gi|542214880	R.EIIEDGR.T	Y	F3:6199	831.416	34.98	830.413	-5.2	2	99.14	P-X	47.25	-	0.025	1024	1030	N
6	116105	gi|542214880	R.GYMEENIR.D	Y	F7:7536	506.239	41.61	1010.45	14.3	2	99.12	P-X	56.08	-	0.029	1572	1579	N
6	116105	gi|542214880	K.VIMVDELKK.K	Y	F25:9583	537.817	52.16	1073.62	2.9	1	99.07	p-X	30.79	-	0.017	658	666	N
6	116105	gi|542214880	R.MVDENHVC(+57.02)K.M	Y	F33:4995	566.251	28.69	1130.48	2.9	4	99.04	P-X	51.99	-	0.059	416	424	Y
6	116105	gi|542214880	R.HAGFLC(+57.02)NDR.G	Y	F3:6887	545.253	38.51	1088.48	8.3	4	99.04	P-X	43.74	-	0.056	549	557	Y
6	116105	gi|542214880	K.RLVNITIIK.E	Y	F33:11862	535.358	64.2	1068.7	-0.3	2	98.5	pM-	18.93	22.96	-	986	994	N
6	116105	gi|542214880	K.TPSVSGDDYMMNGK.W	Y	F7:9153	751.324	49.92	1500.62	7.1	2	98.1	P--	69.74	-	-	1483	1496	N
6	116105	gi|542214880	R.SC(+57.02)VQC(+57.02)QAWK.T	Y	F3:7076	583.763	39.48	1165.5	8.8	2	98.1	P--	49.79	-	-	633	641	Y
6	116105	gi|542214880	K.YWIYGDPEK.D	Y	F25:12059	585.777	65.01	1169.54	-0.3	1	98.09	P--	44.09	-	-	1282	1290	N
6	116105	gi|542214880	R.SPETPATVK.W	Y	F3:5520	465.255	31.56	928.486	8.8	1	97.72	p--	31.98	-	-	1145	1153	N
6	116105	gi|542214880	F.SFLQPSYTYSR.K	Y	F3:11755	674.834	63.38	1347.65	5.5	6	97.67	--X	-	-	5.8e-06	1002	1012	N
6	116105	gi|542214880	K.AYPGPIQPETFQLELFDPSTNASIGDR.K	Y	F7:20698	988.481	111.11	2962.43	-5	1	96.5	p--	26.24	-	-	1185	1211	N
6	116105	gi|542214880	R.Q(-16.04)SLLTSDHLDTPMVR.T	Y	F3:15168	848.911	81.09	1695.81	-3.3	1	93.61	--X	-	-	8.7e-05	774	788	Y
6	116105	gi|542214880	R.IN(+.98)MNLQK.S	Y	F7:7841	431.234	43.17	860.443	12.3	1	92.12	p--	23.46	-	-	91	97	Y
6	116105	gi|542214880	K.Q(+.98)FVMDLSNPR.Q	Y	F3:12397	604.809	66.7	1206.57	855.9	1	90.19	--X	-	-	0.00014	1087	1096	Y
6	116105	gi|542214880	W.KVTDNVHR.G	Y	F25:4807	484.764	27.88	967.52	-6.6	3	90.19	--X	-	-	0.00014	801	808	N
6	116105	gi|542214880	K.VTDN(+.98)VHR.G	Y	F33:17885	841.408	96.4	840.409	-10.3	1	89.57	p--	20.13	-	-	802	808	Y
6	116105	gi|542214880	R.LLELSEK.D	Y	F33:8917	416.246	48.84	830.475	3.6	2	87.81	p--	18.63	-	-	1070	1076	N
6	116105	gi|542214880	K.VVPGYY.T	Y	F33:9371	697.359	51.18	696.348	4.9	1	0.33	--X	-	-	0.0033	925	930	N
6	116105	gi|542214880	R.Q(-17.03)SLLTSDHLDTPMVR.T	Y	F7:15163	848.914	81.02	1694.83	580.4	1	0.04	--X	-	-	0.006	774	788	Y
6	116105	gi|542214880	Y.QLLNGGEMK.R	Y	F33:7723	495.266	42.54	988.501	16.3	2	0.03	--X	-	-	0.0064	1685	1693	N
6	116105	gi|542214880	K.KDYLTVEGDLTYG.P	Y	F7:9353	737.845	50.96	1472.7	660.4	1	0	--X	-	-	0.074	1046	1058	N
7	116070	gi|348532754	K.LLDGEGSIQSTGSSSITNKK.V	Y	F33:8660	674.687	47.51	2021.03	6.2	6	99.95	PMX	79.15	92.37	2.5e-12	414	433	N
7	116070	gi|348532754	R.TSVEADIAELKR.L	Y	F7:10787	666.364	58.36	1330.71	3.3	20	99.95	PMX	88.33	113.4	1.6e-09	208	219	N
7	116070	gi|348532754	K.VVVVTEEISDGKVVSSSTHTTST	Y	F7:10915	788.075	59.04	2361.19	5.5	10	99.95	PMX	84.64	89.01	3.5e-11	434	456	N
7	116070	gi|348532754	M(+42.01)LALSTSNSSYSGR.F	Y	F3:14582	758.362	78	1514.7	4.5	21	99.95	PMX	101.55	109.38	1.2e-10	1	14	Y
7	116070	gi|348532754	K.SEELSKEITVSTEILQTSK.T	Y	F7:14915	708.043	79.72	2121.11	1.7	15	99.95	PMX	99.13	90.51	2.3e-18	306	324	N
7	116070	gi|348532754	R.SDLEMQIEGLKEELIFLKK.N	N	F3:20129	755.081	107.9	2262.22	1.5	27	99.95	PMX	88.71	113.26	3e-12	229	247	N
7	116070	gi|348532754	R.SDLEMQIEGLKEELIFLK.K	N	F3:22069	712.381	118.76	2134.12	-1.4	11	99.95	PMX	76.28	102.66	3.5e-13	229	246	N
7	116070	gi|348532754	K.LQGLQMQVTSLEEQLMQLR.A	Y	F3:22647	749.059	122.06	2244.16	-1.9	27	99.95	PMX	99.46	115.59	1.7e-16	366	384	N
7	116070	gi|348532754	R.TLQGLEIELQSQLSMK.A	N	F3:19875	909.486	106.5	1816.96	-1.2	23	99.95	PMX	79.92	81.45	2.2e-10	333	348	N
7	116070	gi|348532754	K.AGLENSLAETEAR.Y	Y	F33:9184	680.842	50.21	1359.66	5.1	13	99.95	PMX	77.07	93.98	2.5e-08	349	361	N
7	116070	gi|348532754	K.LQGLQMQVTSLEEQLMQLRADTER.Q	Y	F7:21691	939.808	116.7	2816.42	-5.4	10	99.95	PMX	72.82	69.73	3.9e-12	366	389	N
7	116070	gi|348532754	R.DYSAYEATIADLRDK.I	Y	F33:13803	865.916	74.37	1729.82	0.9	15	99.95	PMX	94.33	70.22	1e-09	157	171	N
7	116070	gi|348532754	R.FGGGGISGSGGSVR.K	Y	F33:6709	597.8	37.3	1193.58	6.1	19	99.95	PMX	96.03	68.72	1.3e-08	15	28	N
7	116070	gi|348532754	K.KNHEEEMAAMR.N	Y	F7:5343	673.305	30.48	1344.59	2.5	9	99.95	PMX	84.42	57.84	1.5e-09	247	257	N
7	116070	gi|348532754	K.TRLEMEIAQYR.K	Y	F7:11132	705.367	60.14	1408.71	4.8	12	99.95	PMX	83.38	59.36	5.7e-09	402	412	N
7	116070	gi|348532754	R.DYSAYEATIADLR.D	Y	F7:15313	744.356	81.8	1486.69	2	15	99.95	PMX	96.34	79.86	1.6e-07	157	169	N
7	116070	gi|348532754	R.YSMKLQGLQMQVTSLEEQLMQLR.A	Y	F3:22979	918.801	123.97	2753.39	-3.5	4	99.95	PMX	56.17	55.86	7.2e-14	362	384	N
7	116070	gi|348532754	K.KVVVVTEEISDGK.V	Y	F7:8315	701.896	45.56	1401.77	5	7	99.95	PMX	96.77	53.4	5.1e-09	433	445	N
7	116070	gi|348532754	K.NHEEEMAAMR.N	Y	F3:6170	609.26	34.83	1216.5	6.4	11	99.95	PMX	80.58	55.38	2.2e-08	248	257	N
7	116070	gi|348532754	K.VVVVTEEISDGK.V	Y	F7:9890	637.85	53.7	1273.68	6.6	19	99.95	PMX	78.23	78.12	2e-06	434	445	N
7	116070	gi|348532754	R.TKYENELSMR.T	Y	F3:7685	635.813	42.54	1269.6	7.4	12	99.95	PMX	60.75	72.4	7e-07	198	207	N
7	116070	gi|348532754	K.KKELQAWFDQK.S	Y	F33:10220	710.886	55.62	1419.75	4	8	99.95	PMX	79.72	47.74	2.2e-10	295	305	N
7	116070	gi|348532754	K.EITVSTEILQTSK.T	Y	F7:12779	724.899	68.61	1447.78	4	26	99.95	PMX	92.11	59.54	1.1e-06	312	324	N
7	116070	gi|348532754	K.ATMQNLNDR.L	N	F25:6303	531.755	35.41	1061.49	1.9	12	99.95	PMX	69.78	59.27	9.9e-05	113	121	N
7	116070	gi|348532754	R.TSVEADIAELK.R	Y	F33:12109	1175.62	65.49	1174.61	1.8	7	99.95	PMX	81.6	40.02	5.7e-06	208	218	N
7	116070	gi|348532754	R.LLDQLTLC(+57.02)R.S	Y	F33:12992	566.313	70.13	1130.61	0.2	9	99.95	PMX	58.85	60.11	0.00032	220	228	Y
7	116070	gi|348532754	R.LEMEIAQYR.K	Y	F7:11588	576.792	62.47	1151.56	3.6	7	99.95	PMX	69.94	48.04	0.00011	404	412	N
7	116070	gi|348532754	K.IRQFLETK.T	Y	F7:7646	517.806	42.17	1033.59	4.9	12	99.95	PMX	55.2	44.47	1.6e-05	143	150	N
7	116070	gi|348532754	K.KVVVVTEEISDGKVVSSSTHTTST	Y	F7:9685	830.776	52.67	2489.29	7.8	3	99.95	PMX	54.96	21.3	3.8e-09	433	456	N
7	116070	gi|348532754	K.YENELSMR.T	N	F7:7748	521.24	42.69	1040.46	5.6	7	99.95	PMX	53.95	44.4	6.1e-05	200	207	N
7	116070	gi|348532754	K.LLDGEGSIQSTGSSSITNK.K	Y	F33:9655	947.478	52.64	1892.93	5	1	99.95	PMX	73.31	20.69	1.4e-06	414	432	N
7	116070	gi|348532754	K.TEITDLRR.T	Y	F33:6497	502.283	36.18	1002.55	5.5	12	99.94	pMX	42.3	53.15	0.0073	325	332	N
7	116070	gi|348532754	K.EELIFLKK.N	N	F33:11367	510.311	61.62	1018.61	1.4	4	99.94	PMX	53.82	56.2	0.069	240	247	N
7	116070	gi|348532754	K.ATMQNLNDRLASYLEK.V	N	F3:14769	622.986	79	1865.93	3.1	5	99.94	PMX	52.91	27.1	3.4e-05	113	128	N
7	116070	gi|348532754	K.LAADDFR.T	N	F25:8124	404.205	44.69	806.392	2.9	11	99.94	PM-	45.78	68.48	-	191	197	N
7	116070	gi|348532754	R.SDLEMQIEGLK.E	N	F7:13740	631.815	73.63	1261.62	-4.8	6	99.94	PMX	59.74	41.61	0.0012	229	239	N
7	116070	gi|348532754	K.N(+.98)HEEEMAAMR.N	Y	F33:6492	609.753	36.16	1217.48	9.7	3	99.93	P-X	71.42	-	1.1e-05	248	257	Y
7	116070	gi|348532754	R.NQMTGQINVEVDAAPQQDLNSVLAEIRDQYESITAK.K	Y	F7:23630	1330.32	127.82	3987.95	-5	1	99.93	p-X	33	-	7e-07	258	293	N
7	116070	gi|348532754	R.FGGGGISGSGGSVRK.M	Y	F25:6424	661.843	36.04	1321.67	-2.1	4	99.93	P-X	72.53	-	1.2e-05	15	29	N
7	116070	gi|348532754	K.MLLDIKTR.L	Y	F3:10683	495.296	57.88	988.574	4.2	4	99.93	PMX	48.9	39.83	0.0039	396	403	N
7	116070	gi|348532754	K.TEITDLR.R	Y	F3:8080	424.232	44.54	846.445	4.9	5	99.93	pM-	33.74	57.15	-	325	331	N
7	116070	gi|348532754	K.EELIFLK.K	N	F7:14635	446.263	78.25	890.511	0.1	5	99.93	PM-	47.66	40.52	-	240	246	N
7	116070	gi|348532754	K.ELQAWFDQK.S	Y	F3:13480	582.79	72.32	1163.56	4.3	11	99.93	PM-	68.25	40.02	-	297	305	N
7	116070	gi|348532754	R.DQYESITAKK.K	Y	F7:5761	591.805	32.52	1181.59	2.3	5	99.92	PMX	60.39	35.15	0.0011	285	294	N
7	116070	gi|348532754	K.ANGELELK.I	N	F7:7162	437.24	39.69	872.46	5.6	9	99.92	pMX	38.66	36.27	0.032	135	142	N
7	116070	gi|348532754	R.LASYLEK.V	N	F3:7637	412.234	42.29	822.449	5.8	11	99.9	pM-	40.18	34.08	-	122	128	N
7	116070	gi|348532754	K.MLLDIK.T	N	F25:12116	366.72	65.31	731.425	-0.5	11	99.88	pM-	29.24	34.45	-	396	401	N
7	116070	gi|348532754	K.ELQAWFDQKSEELSKEITVSTEILQTSK.T	Y	F33:20819	1089.89	112.9	3266.66	-2	2	99.86	P-X	49.03	-	0.00048	297	324	N
7	116070	gi|348532754	R.DQYESITAK.K	Y	F3:6877	527.76	38.46	1053.5	7.6	6	99.84	PM-	59.03	28.37	-	285	293	N
7	116070	gi|348532754	R.Q(-17.03)FLETK.T	Y	F25:11166	748.387	60.3	747.38	-0.3	1	99.81	pM-	43.07	26.61	-	145	150	Y
7	116070	gi|348532754	R.QFLETK.T	Y	F7:6962	383.212	38.66	764.407	3.7	7	99.69	pM-	32.41	23.79	-	145	150	N
7	116070	gi|348532754	K.ELQAWFDQKSEELSK.E	Y	F33:13547	919.457	73.03	1836.89	5.7	2	99.27	P-X	45.15	-	0.013	297	311	N
7	116070	gi|348532754	M(+42.01)LALSTSN(+.98)SSYSGR.F	Y	F7:15157	758.858	80.99	1515.69	9.2	5	98.1	P--	82.05	-	-	1	14	Y
7	116070	gi|348532754	K.LQGLQMQ(+.98)VTSLEEQLMQLR.A	Y	F33:22408	749.393	121.98	2245.14	5.5	1	98.1	P--	82.12	-	-	366	384	Y
7	116070	gi|348532754	R.SDLEMQ(+.98)IEGLKEELIFLKK.N	N	F7:20160	755.413	108.11	2263.2	6.8	1	98.1	P--	70.16	-	-	229	247	Y
7	116070	gi|348532754	K.KELQAWFDQK.S	Y	F25:11487	646.837	62.03	1291.66	3.3	3	98.1	P--	59.26	-	-	296	305	N
7	116070	gi|348532754	K.LQGLQMQ(+.98)VTSLEEQ(+.98)LMQLR.A	Y	F25:22266	750.394	121.15	2246.13	905.1	1	98.1	--X	-	-	7.2e-10	366	384	Y
7	116070	gi|348532754	D.AAPQQDLNSVLAEIR.D	Y	F33:16789	812.932	90.33	1623.86	-5.1	4	98	--X	-	-	6.8e-07	270	284	N
7	116070	gi|348532754	K.AGLENSLAETEARY.S	Y	F7:12241	762.374	65.82	1522.73	4.2	4	97.78	--X	-	-	3.9e-06	349	362	N
7	116070	gi|348532754	R.F(+42.01)GGGGISGSGGSVR.K	Y	F3:10250	619.303	55.66	1235.59	810	5	97.76	--X	-	-	4.3e-06	15	28	Y
7	116070	gi|348532754	K.VVSSSTHTTST	Y	F33:4703	553.769	27.25	1105.53	-1.8	3	97.62	p--	30.6	-	-	446	456	N
7	116070	gi|348532754	R.SDLEMQ(+.98)IEGLK.E	N	F3:16203	632.319	86.56	1262.61	12.8	1	97.41	p--	30.61	-	-	229	239	Y
7	116070	gi|348532754	K.TRLEMEIAQY.R	Y	F7:13016	627.315	69.86	1252.61	3.4	1	95.28	--X	-	-	5.6e-05	402	411	N
7	116070	gi|348532754	M(+42.01)LALSTSNSSY.S	Y	F33:17939	608.28	96.71	1214.55	-3	6	0	--X	-	-	0.017	1	11	Y
7	116070	gi|348532754	K.VVVVTEE(-18.01)ISDGK.V	Y	F3:10246	628.841	55.64	1255.67	0.1	1	0	--X	-	-	0.083	434	445	Y
8	116110	gi|542230011	K.AGPGSLAVTIEGPSK.V	Y	F3:11492	692.379	62.06	1382.74	2.2	8	99.95	PMX	100.48	102.31	3.9e-14	2339	2353	N
8	116110	gi|542230011	K.SPFTVGVAAPLDLSK.V	Y	F3:16335	751.418	87.25	1500.82	1.9	5	99.95	PMX	90.95	76.98	1.3e-09	924	938	N
8	116110	gi|542230011	K.APLDVTFSSPVKDFDIIDNYDYSQTVK.Y	Y	F33:19708	1026.5	106.62	3076.49	-4.7	7	99.95	PMX	77.6	69.66	1.3e-13	875	901	N
8	116110	gi|542230011	K.GPLNITAQDAEGLPVEVK.M	Y	F3:15137	925.999	80.91	1849.98	2.5	5	99.95	PMX	88.79	66.26	1.2e-12	675	692	N
8	116110	gi|542230011	K.YAEEDVPHSPFK.F	Y	F3:9616	709.837	52.4	1417.65	6	7	99.95	PMX	79.36	64.68	3.9e-10	1496	1507	N
8	116110	gi|542230011	R.VGEPGQTGEPGLVSAYGSGLER.G	Y	F3:12906	1080.54	69.32	2159.05	4.6	4	99.95	PMX	67.13	56.56	1.8e-15	2302	2323	N
8	116110	gi|542230011	K.VFGPGVEGQAIFR.E	Y	F25:14261	688.87	76.56	1375.72	0.5	8	99.95	PMX	85.71	56.25	1.3e-10	1232	1244	N
8	116110	gi|542230011	K.YGGPNHITGSPFK.A	Y	F25:8989	687.851	49.13	1373.67	11.2	4	99.95	PMX	95.83	49.72	1.1e-11	2383	2395	N
8	116110	gi|542230011	R.FVPTEMGVHSVSVK.Y	Y	F7:10636	758.898	57.58	1515.78	3.3	16	99.95	PMX	74.07	41.88	3e-09	2084	2097	N
8	116110	gi|542230011	K.AGVAPLAVAVTAPK.G	Y	F33:12335	632.886	66.67	1263.76	2.4	6	99.95	PMX	80.43	43.81	8.7e-08	1449	1462	N
8	116110	gi|542230011	R.ASSSFTQSAMPR.L	Y	F7:7976	635.301	43.85	1268.58	4.1	5	99.95	PMX	76.15	88.33	5.5e-05	2423	2434	N
8	116110	gi|542230011	R.GAGIGGLGITVEGPSESK.M	Y	F7:13611	814.929	72.98	1627.84	0.8	8	99.95	PMX	81.31	62.54	2.9e-06	1354	1371	N
8	116110	gi|542230011	K.GGLVGNPAEFTIDTK.G	Y	F7:14001	759.894	74.97	1517.77	0.6	8	99.95	PMX	69.04	45.66	7.6e-07	1045	1059	N
8	116110	gi|542230011	K.GEITGEVLMPSGK.S	Y	F3:11398	659.342	61.57	1316.66	3.2	5	99.95	PMX	66.84	58.5	2.3e-06	1685	1697	N
8	116110	gi|542230011	K.YGGDDIPASPYR.V	Y	F25:9515	655.807	51.81	1309.59	4.8	4	99.95	PMX	79.8	41.7	1.3e-06	1592	1603	N
8	116110	gi|542230011	R.MANNHIGISFIPR.E	Y	F3:13246	490.596	71.1	1468.76	2.4	5	99.95	PMX	87.56	55.84	5.5e-05	1884	1896	N
8	116110	gi|542230011	R.FAEEHVPGSPFTVR.V	Y	F3:11734	524.935	63.27	1571.77	5.6	5	99.95	PMX	77.5	31.89	4e-07	2002	2015	N
8	116110	gi|542230011	K.VVASGSGLKR.A	Y	F25:5386	487.291	30.88	972.572	-5.4	6	99.95	PMX	60.93	54.24	4.5e-05	1129	1138	N
8	116110	gi|542230011	K.FNDQHIPDSPYLVPVVAPVNDAR.R	Y	F3:15975	855.103	85.32	2562.29	0.6	3	99.95	PMX	62.51	25.52	7.6e-09	2193	2215	N
8	116110	gi|542230011	K.AGGPGLEGALAGEPAEFTIWTR.E	Y	F25:19231	1100.55	103.83	2199.1	-8.2	1	99.95	PMX	63.01	25.04	1.4e-10	2125	2146	N
8	116110	gi|542230011	K.VTVDNMDGR.V	Y	F25:6785	503.739	37.89	1005.46	8.2	5	99.95	PMX	56.25	49.84	0.00024	939	947	N
8	116110	gi|542230011	K.TYSVTYIPQVMGPHK.V	Y	F25:13223	860.942	71.16	1719.87	2.6	2	99.95	PMX	89.1	32.41	9.5e-06	310	324	N
8	116110	gi|542230011	R.KAGVAPLAVAVTAPK.G	Y	F33:10343	696.936	56.28	1391.85	4.6	4	99.95	PMX	87.34	39.61	1.8e-05	1448	1462	N
8	116110	gi|542230011	K.YNDEHIAGSPFTAR.I	Y	F3:9507	789.374	51.84	1576.73	4.2	3	99.95	PMX	77.87	25.12	4.1e-06	1821	1834	N
8	116110	gi|542230011	R.ASGPGLTSGVPASFPVEFNIDAK.D	Y	F25:18088	1131.07	97.48	2260.14	-5.3	7	99.95	PMX	57.99	20.79	1.9e-07	1521	1543	N
8	116110	gi|542230011	K.GAGTGGLGLTVEGPTEAK.I	Y	F3:11280	807.923	60.94	1613.83	3.4	4	99.95	PMX	69.8	33.59	1.7e-05	1060	1077	N
8	116110	gi|542230011	R.GTTGTQSEFIINNTK.A	Y	F25:9969	805.906	54.11	1609.79	1.9	8	99.95	PMX	67.29	39.43	2.3e-05	2324	2338	N
8	116110	gi|542230011	R.AEISFDDRK.D	Y	F33:6850	540.772	38.03	1079.52	4.5	4	99.94	PMX	53	70.58	0.017	2163	2171	N
8	116110	gi|542230011	K.VFGPGVER.S	Y	F7:7344	430.737	40.63	859.455	4.4	4	99.94	PMX	45.79	47.29	0.0014	744	751	N
8	116110	gi|542230011	K.VHSPSGALEK.C	Y	F3:5479	512.775	31.37	1023.53	1.4	5	99.94	PMX	66.37	51.7	0.0041	2250	2259	N
8	116110	gi|542230011	R.AYGPGIEPTGNR.V	Y	F33:7291	616.311	40.31	1230.6	6.6	7	99.94	PMX	69.42	23.46	1.6e-05	258	269	N
8	116110	gi|542230011	K.IQQNTFTR.W	N	F25:6604	504.268	36.96	1006.52	1.9	6	99.94	PMX	43.88	46.58	0.0019	17	24	N
8	116110	gi|542230011	K.GVEEPVKQLSSQDGVFSYEYHPSSPGK.Y	Y	F33:13164	984.478	71.05	2950.4	4.6	2	99.94	P-X	64.9	-	2.2e-10	493	519	N
8	116110	gi|542230011	R.VLPTHDASK.V	N	F33:4882	484.265	28.13	966.513	2.7	7	99.93	PMX	59.5	39.86	0.01	1510	1518	N
8	116110	gi|542230011	K.YTPAQQGEMTIVVK.F	Y	F7:11008	782.91	59.52	1563.8	5.6	2	99.93	P-X	55.69	-	3.6e-05	902	915	N
8	116110	gi|542230011	K.VLFTDKEVPQSPFIVK.V	Y	F25:15343	924.017	82.38	1846.02	-2.7	3	99.92	P-X	61.48	-	7.2e-05	820	835	N
8	116110	gi|542230011	K.LKPGAPLKPK.L	Y	F25:5849	524.846	33.17	1047.68	-2	4	99.92	pMX	43.51	33.61	0.00059	241	250	N
8	116110	gi|542230011	R.LLGWIQHK.V	Y	F33:10987	497.795	59.59	993.576	0	4	99.92	pM-	41.13	37.15	-	144	151	N
8	116110	gi|542230011	R.ADIQMPFDPSK.V	Y	F7:13343	624.803	71.57	1247.59	4.8	5	99.91	PMX	70.98	33.2	0.0048	1118	1128	N
8	116110	gi|542230011	K.VNHPASFAVR.L	Y	F3:6987	549.293	39	1096.58	-5.1	3	99.86	PMX	62.83	28.55	0.01	2229	2238	N
8	116110	gi|542230011	R.EVGEHQVSILK.N	Y	F7:8031	619.844	44.13	1237.67	5.7	5	99.76	PMX	65.78	23.95	0.0035	1897	1907	N
8	116110	gi|542230011	R.GLRPSGLR.V	Y	F3:6127	428.262	34.6	854.509	1.9	3	99.76	pMX	32.23	25.62	0.017	458	465	N
8	116110	gi|542230011	K.SPFEVNVDK.A	Y	F33:9543	517.763	52.07	1033.51	3.9	3	99.51	P-X	47.75	-	0.0048	337	345	N
8	116110	gi|542230011	K.GPLNITAQ(+.98)DAEGLPVEVK.M	Y	F33:14936	926.49	80.33	1850.96	1.9	2	99.47	P-X	64.88	-	0.0057	675	692	Y
8	116110	gi|542230011	K.FNGSHIPGSPFQVR.V	Y	F33:11667	771.897	63.16	1541.77	3.6	3	99.07	P-X	70.86	-	0.044	2288	2301	N
8	116110	gi|542230011	R.TGVESGKPTHFTVLTK.G	Y	F33:8118	851.467	44.56	1700.91	5.6	3	99.07	P-X	59.27	-	0.045	855	870	N
8	116110	gi|542230011	R.AWGPGLEGGIVGKPATFVVESIGTDVGVLGFAIEGPSQAK.I	Y	F25:25031	1304.35	137.16	3910.05	-7.3	1	98.27	p-X	18.02	-	0.0018	551	590	N
8	116110	gi|542230011	R.ENGVHTIDVK.F	Y	F3:6520	556.299	36.62	1110.57	14.5	2	98.1	P--	58.35	-	-	2278	2287	N
8	116110	gi|542230011	K.VPDLPITNFSQDWR.D	Y	F25:18056	844.419	97.3	1686.84	-7.2	4	98.1	P--	57.42	-	-	152	165	N
8	116110	gi|542230011	K.GSHPNMVK.V	Y	F25:4961	435.216	28.7	868.423	-5.4	4	98.1	P--	54.69	-	-	736	743	N
8	116110	gi|542230011	K.AFGPGLK.G	N	F25:8213	689.398	45.13	688.391	-0.2	1	98.1	P--	46.36	-	-	1038	1044	N
8	116110	gi|542230011	K.WGEDHIPGSPFHVTVP	Y	F7:16285	592.29	86.95	1773.85	0.8	5	98.1	P--	46.37	-	-	2515	2530	N
8	116110	gi|542230011	K.FGGDPIAK.S	Y	F33:7036	402.717	39	803.418	1.3	1	98.05	p--	38.7	-	-	916	923	N
8	116110	gi|542230011	K.VFGPGVEGQ(+.98)AIFR.E	Y	F7:14439	689.361	77.24	1376.71	-1.2	1	98.02	p--	36.62	-	-	1232	1244	Y
8	116110	gi|542230011	K.VKAEGP(+15.99)GLAR.T	Y	F7:5311	507.292	30.32	1012.57	3.3	1	97.95	p--	34.81	-	-	845	854	Y
8	116110	gi|542230011	R.ANIPQSFTVDC(+57.02)R.K	Y	F3:10843	704.345	58.72	1406.66	10.7	1	97.88	p--	33.87	-	-	1436	1447	Y
8	116110	gi|542230011	K.KIQQNTFTR.W	N	F25:6048	568.31	34.16	1134.61	-7.8	1	97.56	p--	30.26	-	-	16	24	N
8	116110	gi|542230011	K.DLAEDAPWKK.I	N	F25:9948	586.805	54	1171.59	6.6	4	97.08	p--	26.52	-	-	7	16	N
8	116110	gi|542230011	R.EATTEFTVDAR.S	Y	F7:8835	620.805	48.3	1238.58	821	1	90.34	-M-	-	35	-	1245	1255	N
8	116110	gi|542230011	V.KDVVDSSK.V	Y	F3:20125	877.45	107.89	876.455	-13.9	1	0	--X	-	-	0.05	1415	1422	N
9	116072	gi|348508096	R.AAAENEFVLLKK.D	Y	F3:11348	666.883	61.31	1331.74	4.6	10	99.95	PMX	96.45	109.36	5.3e-12	186	197	N
9	116072	gi|348508096	R.ANLESQIAEAEERGELAVKDAK.H	Y	F3:15585	791.078	83.28	2370.2	4	19	99.95	PMX	81.51	107.7	1.1e-20	328	349	N
9	116072	gi|348508096	K.YEEMQTSAGQYGDDLR.T	Y	F3:9943	931.903	54.07	1861.78	6.3	6	99.95	PMX	77.05	82.09	4.7e-14	285	300	N
9	116072	gi|348508096	R.ELQSQIKDTSVIVEMDNSR.N	N	F3:12694	1096.55	68.21	2191.08	4.1	6	99.95	PMX	65.34	79.02	8.8e-14	233	251	N
9	116072	gi|348508096	R.ANLESQIAEAEER.G	Y	F3:11239	730.359	60.75	1458.7	5.7	13	99.95	PMX	80.86	84.73	8.1e-10	328	340	N
9	116072	gi|348508096	K.Q(-17.03)KYEEMQTSAGQYGDDLR.T	Y	F33:10746	1051.47	58.39	2100.91	4.7	1	99.95	PMX	81.43	81.01	2.9e-10	283	300	Y
9	116072	gi|348508096	K.VDALQDEINFLR.A	Y	F3:17276	716.878	92.33	1431.74	3.7	18	99.95	PMX	88.09	88.23	1.2e-08	213	224	N
9	116072	gi|348508096	R.ANLESQIAEAEERGELAVK.D	Y	F25:14827	1029.03	79.6	2056.04	-1.1	13	99.95	PMX	68.32	64.12	1.8e-13	328	346	N
9	116072	gi|348508096	R.NMQGLVEDFKNK.Y	Y	F25:11655	711.857	62.88	1421.7	2.2	9	99.95	PMX	84.89	68.94	7.1e-09	166	177	N
9	116072	gi|348508096	R.KAASVVSYSSSSR.R	Y	F33:5500	664.845	31.12	1327.67	1	4	99.95	PMX	81.87	53.41	2.8e-09	5	17	N
9	116072	gi|348508096	R.SNIDGMFEAYISNLR.R	Y	F7:20774	865.41	111.54	1728.81	-5.5	2	99.95	PMX	71.03	50.27	3.6e-09	133	147	N
9	116072	gi|348508096	R.NLDMDAIVAEVR.A	Y	F3:16624	673.345	88.82	1344.67	3.2	19	99.95	PMX	77.11	76.09	2.4e-06	252	263	N
9	116072	gi|348508096	K.WSLLQQ(+.98)QTTTR.S	Y	F33:12455	681.857	67.26	1361.69	3.6	10	99.95	PMX	77.43	67.58	1.4e-07	122	132	Y
9	116072	gi|348508096	K.LALDIEIATYRK.L	N	F3:14349	703.407	76.79	1404.8	1.7	7	99.95	PMX	77.07	54.34	1.5e-07	381	392	N
9	116072	gi|348508096	R.SNIDGMFEAYISNLRR.Q	Y	F33:19056	629.311	102.9	1884.92	-2.4	17	99.95	PMX	82.04	57.59	2.3e-07	133	148	N
9	116072	gi|348508096	K.LALDIEIATYR.K	N	F25:16976	639.356	91.32	1276.7	-4.7	34	99.95	PMX	81.58	63.5	3.1e-07	381	391	N
9	116072	gi|348508096	K.WSLLQQQTTTR.S	Y	F25:12244	681.363	65.99	1360.71	1.4	13	99.95	PMX	83.73	72.13	9.6e-06	122	132	N
9	116072	gi|348508096	K.NKYEDEINKR.A	N	F7:5472	436.891	31.1	1307.65	2.7	13	99.95	PMX	77.23	59.04	4.1e-07	176	185	N
9	116072	gi|348508096	K.DTSVIVEMDNSR.N	N	F33:10706	683.322	58.18	1364.62	4.6	14	99.95	PMX	78.34	53.84	4.2e-07	240	251	N
9	116072	gi|348508096	R.KLLEGEESR.L	N	F7:5415	530.786	30.82	1059.56	0.9	10	99.95	PMX	57.31	66.76	4.1e-05	392	400	N
9	116072	gi|348508096	K.QKYEEMQTSAGQYGDDLR.T	Y	F7:9025	1059.98	49.27	2117.93	8.1	10	99.95	PMX	52.9	43.9	1.7e-06	283	300	N
9	116072	gi|348508096	K.YEDEINKR.A	N	F7:5072	533.762	29.15	1065.51	0.8	5	99.95	PMX	60.02	51.5	2.6e-06	178	185	N
9	116072	gi|348508096	R.LQNEIESVKGQR.A	Y	F25:7036	700.881	39.17	1399.74	3.6	6	99.95	PMX	64.7	57.13	7.2e-05	316	327	N
9	116072	gi|348508096	R.FASFIDKVR.F	N	F3:11223	541.807	60.67	1081.59	7	9	99.95	PMX	73.08	53.25	7e-06	101	109	N
9	116072	gi|348508096	R.RQLDGLGNEK.V	Y	F7:5753	565.303	32.48	1128.59	2.8	6	99.95	PMX	61.7	34.33	9.2e-06	148	157	N
9	116072	gi|348508096	R.AQYEDIANR.S	N	F25:7120	540.262	39.57	1078.5	4.6	11	99.95	PMX	72.12	47.09	9.1e-05	264	272	N
9	116072	gi|348508096	K.DLEDALQK.A	Y	F7:9148	931.474	49.89	930.466	0.5	3	99.95	PMX	58.15	52.7	0.0011	354	361	N
9	116072	gi|348508096	R.IKDLEDALQK.A	Y	F33:9412	586.832	51.39	1171.64	3.4	16	99.95	PMX	61.68	59.24	0.0022	352	361	N
9	116072	gi|348508096	R.NMQGLVEDFK.N	Y	F25:13409	590.788	72.14	1179.56	1.9	13	99.94	PMX	78.57	43.68	9e-05	166	175	N
9	116072	gi|348508096	K.AEIAELNR.M	Y	F33:7270	458.251	40.2	914.482	5	4	99.94	PMX	45.24	61.18	0.0077	304	311	N
9	116072	gi|348508096	R.QLDGLGNEK.V	Y	F3:6923	487.255	38.69	972.488	8.4	9	99.94	PMX	57.79	49.4	0.0023	149	157	N
9	116072	gi|348508096	K.LLEGEESR.L	N	F33:5650	466.739	31.85	931.461	2.1	7	99.94	pMX	39.2	54.47	0.0038	393	400	N
9	116072	gi|348508096	K.AASVVSYSSSSR.R	Y	F7:6171	600.8	34.61	1199.58	6.3	4	99.94	PMX	72.42	41.36	0.00016	6	17	N
9	116072	gi|348508096	R.AAAENEFVLLK.K	Y	F33:13818	602.832	74.45	1203.65	-0.1	6	99.94	PMX	63.68	29.37	3.3e-05	186	196	N
9	116072	gi|348508096	K.VKLESELR.N	Y	F33:7000	487.289	38.82	972.56	4.1	8	99.94	pMX	43.36	55.9	0.092	158	165	N
9	116072	gi|348508096	R.Q(-17.03)LDGLGNEK.V	Y	F33:10003	956.466	54.5	955.461	-2.4	1	99.94	PMX	80.63	40.75	0.00029	149	157	Y
9	116072	gi|348508096	K.QKYEEMQTSAGQYGDDLRTTK.A	Y	F33:8626	817.053	47.32	2448.12	5.4	4	99.94	P-X	46.8	-	4.1e-06	283	303	N
9	116072	gi|348508096	R.AIYEAELR.E	Y	F7:8904	482.76	48.65	963.503	3.4	6	99.94	PMX	47.4	43.74	0.013	225	232	N
9	116072	gi|348508096	R.FASFIDK.V	N	F3:10553	414.221	57.22	826.422	5.3	9	99.93	PM-	50.75	47.33	-	101	107	N
9	116072	gi|348508096	R.LQNEIESVK.G	Y	F7:7130	530.29	39.53	1058.56	4.9	8	99.93	PMX	45.44	38.59	0.0028	316	324	N
9	116072	gi|348508096	K.VRFLEQQNK.M	N	F7:6804	581.326	37.86	1160.63	5.4	15	99.91	PMX	67.65	34.31	0.011	108	116	N
9	116072	gi|348508096	R.AEAESWYK.Q	Y	F25:8292	492.23	45.53	982.44	5.3	6	99.91	PM-	57.4	34.58	-	275	282	N
9	116072	gi|348508096	K.DVDAAYMNKVELEAKVDALQDEINFLR.A	Y	F7:20632	1037.19	110.73	3108.54	-2.7	1	99.84	p-X	28.8	-	0.00029	198	224	N
9	116072	gi|348508096	R.FLEQQNK.M	N	F3:5877	453.74	33.34	905.461	4.4	11	99.74	pMX	40.37	23.44	0.01	110	116	N
9	116072	gi|348508096	R.QVREYQELMNVK.L	Y	F7:10349	768.899	56.09	1535.78	4.6	5	99.09	P-X	47.47	-	0.036	369	380	N
9	116072	gi|348508096	R.NMQGLVEDFKNKYEDEINKR.A	Y	F3:15587	824.075	83.28	2469.2	3.1	8	98.1	--X	-	-	7.3e-17	166	185	N
9	116072	gi|348508096	T.RSNIDGMFEAYISNLR.R	Y	F3:18835	629.313	100.78	1884.92	1.5	2	98.1	--X	-	-	1.8e-09	132	147	N
9	116072	gi|348508096	R.EYQELMNVK.L	Y	F33:9717	577.284	52.97	1152.55	3.5	8	98.1	P--	49.21	-	-	372	380	N
9	116072	gi|348508096	K.Q(-17.03)KYEEM(+15.99)QTSAGQYGDDLR.T	Y	F33:9039	706.99	49.44	2116.9	494.2	4	98.1	--X	-	-	1.1e-08	283	300	Y
9	116072	gi|348508096	K.VRFLEQ(+.98)QNK.M	N	F3:7294	581.818	40.56	1161.61	7	1	98.09	P--	43.77	-	-	108	116	Y
9	116072	gi|348508096	R.AEAESWYKQK.Y	Y	F25:7044	620.307	39.21	1238.59	4.1	11	97.96	p--	34.55	-	-	275	284	N
9	116072	gi|348508096	K.VRFLEQQN(+.98)K.M	N	F33:6856	581.816	38.06	1161.61	1.9	1	97.4	p--	29.88	-	-	108	116	Y
9	116072	gi|348508096	K.MLETK.W	N	F7:4919	621.323	28.37	620.32	-7.3	1	96.63	p--	26.9	-	-	117	121	N
9	116072	gi|348508096	K.Q(-17.03)KYEEM(+15.99)QTSAGQYGDDLRTTK.A	Y	F7:8633	817.052	47.23	2447.09	426.3	1	21.76	--X	-	-	0.00086	283	303	Y
10	116074	gi|348523353	R.SNIDAMFEAYIANLR.R	Y	F3:22034	864.423	118.57	1726.84	-2.1	17	99.95	PMX	85.94	86.72	2.1e-12	155	169	N
10	116074	gi|348523353	R.ELQSQIKDTSVIVEMDNSR.N	N	F3:12694	1096.55	68.21	2191.08	4.1	6	99.95	PMX	65.34	79.02	8.8e-14	255	273	N
10	116074	gi|348523353	R.SNIDAMFEAYIANLRR.Q	Y	F33:20209	942.469	109.44	1882.94	-6.8	29	99.95	PMX	93.51	81.75	3.1e-12	155	170	N
10	116074	gi|348523353	K.TKYEEMQTSANR.Y	Y	F3:5641	729.339	32.18	1456.66	1.6	5	99.95	PMX	90.07	81.16	1e-09	305	316	N
10	116074	gi|348523353	R.SSYGAPSQLVGGGITR.S	Y	F25:11197	775.404	60.47	1548.79	2.6	10	99.95	PMX	92.17	76.77	3.4e-11	39	54	N
10	116074	gi|348523353	R.ANLEAQIAEAEER.G	Y	F33:11509	722.361	62.34	1442.7	4.6	12	99.95	PMX	84.5	89.38	1.3e-09	350	362	N
10	116074	gi|348523353	R.ANLEAQIAEAEERGELAVKDAK.A	Y	F33:15683	785.744	84.28	2354.21	0.9	8	99.95	PMX	83.02	68.43	6.6e-15	350	371	N
10	116074	gi|348523353	R.ANLEAQIAEAEERGELAVK.D	Y	F7:15354	1021.03	82.01	2040.05	-0.2	12	99.95	PMX	74.06	67.02	2.6e-09	350	368	N
10	116074	gi|348523353	K.WSLLQGQTTTR.S	Y	F33:12316	645.846	66.58	1289.67	2.7	10	99.95	PMX	81.26	59.02	3.9e-08	144	154	N
10	116074	gi|348523353	K.LESLTDEINFLR.S	Y	F33:18042	725.38	97.29	1448.75	-3.9	10	99.95	PMX	75.45	76.43	7.1e-07	235	246	N
10	116074	gi|348523353	R.NLDMDAIVAEVK.A	Y	F33:16116	1317.67	86.64	1316.66	-3.5	15	99.95	PMX	74.63	69.55	1.1e-07	274	285	N
10	116074	gi|348523353	K.LALDIEIATYRK.L	N	F3:14349	703.407	76.79	1404.8	1.7	7	99.95	PMX	77.07	54.34	1.5e-07	403	414	N
10	116074	gi|348523353	K.LALDIEIATYR.K	N	F25:16976	639.356	91.32	1276.7	-4.7	34	99.95	PMX	81.58	63.5	3.1e-07	403	413	N
10	116074	gi|348523353	R.NLDM(+15.99)DAIVAEVK.A	Y	F25:15570	1333.66	83.57	1332.66	-4.5	16	99.95	PMX	75.01	64.59	3.9e-07	274	285	Y
10	116074	gi|348523353	K.NKYEDEINKR.T	N	F7:5472	436.891	31.1	1307.65	2.7	13	99.95	PMX	77.23	59.04	4.1e-07	198	207	N
10	116074	gi|348523353	K.DTSVIVEMDNSR.N	N	F33:10706	683.322	58.18	1364.62	4.6	14	99.95	PMX	78.34	53.84	4.2e-07	262	273	N
10	116074	gi|348523353	K.YEDEINKR.T	N	F7:5072	533.762	29.15	1065.51	0.8	5	99.95	PMX	60.02	51.5	2.6e-06	200	207	N
10	116074	gi|348523353	R.FASFIDKVR.F	N	F3:11223	541.807	60.67	1081.59	7	9	99.95	PMX	73.08	53.25	7e-06	123	131	N
10	116074	gi|348523353	R.IKDLEDALQR.A	Y	F25:10053	600.835	54.55	1199.65	3.5	19	99.95	PMX	69.82	63.08	0.00022	374	383	N
10	116074	gi|348523353	K.AINISQQSTSYSGFPMDSMK.S	Y	F3:14763	1096.51	78.97	2190.99	1.5	1	99.95	PMX	83.28	42.52	5.2e-06	429	448	N
10	116074	gi|348523353	K.AQYEDIANR.T	N	F25:7120	540.262	39.57	1078.5	4.6	11	99.95	PMX	72.12	47.09	9.1e-05	286	294	N
10	116074	gi|348523353	K.ARIKDLEDALQR.A	Y	F3:10807	476.607	58.53	1426.79	6.4	4	99.95	PMX	68.97	30.14	9.8e-06	372	383	N
10	116074	gi|348523353	K.LEADLHNMQGLVEDFKNK.Y	Y	F33:15258	701.019	82.04	2100.03	2.3	3	99.94	P-X	59.23	-	6.7e-09	182	199	N
10	116074	gi|348523353	R.AEAETWYK.T	Y	F33:7859	499.237	43.24	996.455	3.8	6	99.94	pM-	42.51	51.38	-	297	304	N
10	116074	gi|348523353	R.FASFIDK.V	N	F3:10553	414.221	57.22	826.422	5.3	9	99.93	PM-	50.75	47.33	-	123	129	N
10	116074	gi|348523353	K.YEEMQTSANR.Y	Y	F7:5387	614.767	30.69	1227.52	1	3	99.93	PMX	65.02	35.84	0.00012	307	316	N
10	116074	gi|348523353	R.SIYEEELR.E	Y	F3:9109	519.762	49.81	1037.5	5.9	7	99.92	PMX	60.57	36.97	0.03	247	254	N
10	116074	gi|348523353	K.DLEDALQR.A	Y	F3:9889	480.246	53.79	958.472	6.4	8	99.92	pM-	37.84	38.97	-	376	383	N
10	116074	gi|348523353	K.DVDEAYMNKVELEAK.L	Y	F7:11444	877.424	61.76	1752.82	5.3	2	99.92	P-X	70.47	-	8.1e-05	220	234	N
10	116074	gi|348523353	K.VRFLEQQNK.M	N	F7:6804	581.326	37.86	1160.63	5.4	15	99.91	PMX	67.65	34.31	0.011	130	138	N
10	116074	gi|348523353	R.LQSEIDAVK.G	Y	F25:7952	501.777	43.81	1001.54	0.6	8	99.9	pM-	34.72	34.43	-	338	346	N
10	116074	gi|348523353	R.QLDGLGNDK.M	Y	F25:6962	480.247	38.79	958.472	7.6	3	99.9	PMX	47.61	32.47	0.031	171	179	N
10	116074	gi|348523353	K.LLEGEEDR.L	N	F25:6423	480.736	36.03	959.456	0.6	4	99.78	P-X	45.95	-	0.0011	415	422	N
10	116074	gi|348523353	R.RQLDGLGNDK.M	Y	F3:6043	558.296	34.16	1114.57	4.6	3	99.77	PMX	44.89	22.57	0.0015	170	179	N
10	116074	gi|348523353	R.FLEQQNK.M	N	F3:5877	453.74	33.34	905.461	4.4	11	99.74	pMX	40.37	23.44	0.01	132	138	N
10	116074	gi|348523353	R.EYQDLMNVK.L	Y	F25:10355	570.277	56.12	1138.53	5.3	4	99	p-X	38.05	-	0.071	394	402	N
10	116074	gi|348523353	K.MKLEADLHNMQGLVEDFK.N	Y	F7:17335	706.685	92.65	2117.03	1.9	2	98.87	p-X	32.57	-	0.079	180	197	N
10	116074	gi|348523353	T.RSNIDAMFEAYIANLR.R	Y	F33:19943	628.65	107.92	1882.94	-4	11	98.1	--X	-	-	8.2e-11	154	169	N
10	116074	gi|348523353	K.LEADLHNMQGLVEDFK.N	Y	F3:16757	620.301	89.54	1857.89	-6.3	3	98.1	P--	48.21	-	-	182	197	N
10	116074	gi|348523353	K.VRFLEQ(+.98)QNK.M	N	F3:7294	581.818	40.56	1161.61	7	1	98.09	P--	43.77	-	-	130	138	Y
10	116074	gi|348523353	R.N(+.98)LDMDAIVAEVK.A	Y	F25:16072	659.839	86.3	1317.65	11.3	1	98.09	p--	42.51	-	-	274	285	Y
10	116074	gi|348523353	R.YGDDLR.A	Y	F25:6073	738.339	34.28	737.334	-4.2	2	98.08	p--	40.6	-	-	317	322	N
10	116074	gi|348523353	R.KLLEGEEDRLANGIK.A	Y	F3:10122	562.315	54.99	1683.92	4.7	1	97.91	p--	34.6	-	-	414	428	N
10	116074	gi|348523353	K.VRFLEQQN(+.98)K.M	N	F33:6856	581.816	38.06	1161.61	1.9	1	97.4	p--	29.88	-	-	130	138	Y
10	116074	gi|348523353	R.MIQRLQSEIDAVKGQR.A	Y	F33:10675	624.677	58.01	1871	1.5	1	96.74	p-X	21.08	-	0.022	334	349	N
10	116074	gi|348523353	K.MLETK.W	N	F7:4919	621.323	28.37	620.32	-7.3	1	96.63	p--	26.9	-	-	139	143	N
10	116074	gi|348523353	R.E(-18.01)LQSQ(+.98)IKDTSVIVEMDNSRNLDM(+15.99)DAIVAEVK.A	Y	F25:15529	1163.9	83.34	3488.7	-2.8	1	87.29	p--	18.75	-	-	255	285	Y
10	116074	gi|348523353	R.IKDLEDALQRAKQDMAR.Q	Y	F3:13293	667.694	71.34	2000.05	6.1	2	2.66	--X	-	-	0.0018	374	390	N
10	116074	gi|348523353	K.TKYEEMQTSANRYGDDLR.A	Y	F7:8436	726.717	46.14	2175.99	525.3	2	0.18	--X	-	-	0.0039	305	322	N
10	116074	gi|348523353	K.SLLAPLNLE(-18.01)IDPN(+.98)IQ(+.98)LVR.T	Y	F3:20543	668.721	110.19	2001.12	1012.2	3	0	--X	-	-	0.031	92	109	Y
10	116074	gi|348523353	K.LE(-18.01)SLTDEINFLR.S	Y	F3:17449	716.307	93.24	1430.74	-99.1	1	0	--X	-	-	0.07	235	246	Y
10	116074	gi|348523353	T.E(-18.01)C(+57.02)ENDFVLIKK.D	Y	F7:12684	459.6	68.11	1375.68	71.5	1	0	--X	-	-	0.073	209	219	Y
13	116071	gi|348510133	R.SDLEMQIESLKEELIHLKK.N	Y	F3:18961	761.748	101.45	2282.22	1	21	99.95	PMX	79.62	134.85	3.7e-23	184	202	N
13	116071	gi|348510133	R.SDLEMQIESLKEELIHLK.K	Y	F25:20510	719.047	111.09	2154.12	-2.6	11	99.95	PMX	80.95	99.02	3.5e-17	184	201	N
13	116071	gi|348510133	R.KLEAANAELELK.I	Y	F3:9619	664.879	52.42	1327.73	6.9	16	99.95	PMX	71.72	87.36	2.6e-10	86	97	N
13	116071	gi|348510133	K.SDELNKTVAESTEVLQSSR.S	Y	F33:12907	698.351	69.7	2092.03	1.3	6	99.95	PMX	102.09	72.19	3.3e-15	261	279	N
13	116071	gi|348510133	K.VQGNDYSAYYATISDLQEK.I	Y	F7:15268	1083.01	81.56	2164	1.6	11	99.95	PMX	82.01	68.87	3.3e-09	108	126	N
13	116071	gi|348510133	R.AGSVC(+57.02)GGAGGFGVR.I	Y	F25:8541	626.302	46.78	1250.58	5.9	8	99.95	PMX	89.81	62.61	7.8e-09	18	31	Y
13	116071	gi|348510133	R.QSVEADIAGLR.K	N	F7:11983	579.812	64.51	1157.6	4.5	15	99.95	PMX	73.32	83.69	1.7e-06	163	173	N
13	116071	gi|348510133	K.ILDATHTNGSLYLTIDNAK.L	Y	F25:13457	687.362	72.39	2059.06	2.4	9	99.95	PMX	95.98	49.52	5.7e-10	127	145	N
13	116071	gi|348510133	R.QSVEADIAGLRK.V	Y	F25:10248	643.859	55.56	1285.7	2.8	16	99.95	PMX	64.76	59.02	1.2e-07	163	174	N
13	116071	gi|348510133	K.MAMQNLNDR.L	Y	F33:7047	546.754	39.05	1091.49	7.9	13	99.95	PMX	73.01	72	7.7e-06	68	76	N
13	116071	gi|348510133	K.TVAESTEVLQSSR.S	Y	F25:8285	703.862	45.5	1405.7	3.9	7	99.95	PMX	65.5	68.16	2.9e-06	267	279	N
13	116071	gi|348510133	K.NHEEDLLTLR.S	Y	F25:11004	620.322	59.5	1238.63	2.9	11	99.95	PMX	88.1	52.52	3.1e-07	203	212	N
13	116071	gi|348510133	R.DHYENVATK.N	Y	F25:5385	538.751	30.87	1075.49	-4.6	10	99.95	PMX	90.6	45.66	1.2e-06	240	248	N
[truncated: 9,400 more rows]

## Sheet: OmB peptides
Protein Group	Protein ID	Protein Accession	Peptide	Unique	Scan	m/z	RT	Mass	ppm	#Spec	Score (%)	Engines	[P]EAKS	[M]ascot	[X]!Tandem	Start	End	PTM
33	102409	gi|348506725	R.LVLEVAQHLGENTVR.T	N	F6:13174	839.471	72.41	1676.92	3.7	14	99.95	PMX	82.51	95.05	1e-10	84	98	N
33	102409	gi|348506725	R.FTQAGSEVSALLGR.I	N	F6:14346	718.381	78.68	1434.75	1.2	10	99.95	PMX	79.85	74.09	6.7e-11	300	313	N
33	102409	gi|348506725	R.VALTGLTVAEYFR.D	N	F12:18167	720.396	99.03	1438.78	-3.6	7	99.95	PMX	79.37	95.73	8.6e-08	271	283	N
33	102409	gi|348506725	R.DQEGQDVLLFIDNIFR.F	N	F6:25101	641.329	139.09	1920.96	3.1	12	99.95	PMX	80.42	57.34	2.7e-11	284	299	N
33	102409	gi|348506725	R.AIAELGIYPAVDPLDSTSR.I	N	F6:17358	663.353	95.03	1987.03	6	11	99.95	PMX	90.86	52.36	9.1e-12	377	395	N
33	102409	gi|348506725	K.SLQDIIAILGMDELSEEDKLTVAR.A	N	F1:23729	887.133	130.67	2658.38	-0.2	6	99.95	PMX	73.52	48.27	4.6e-13	422	445	N
33	102409	gi|348506725	K.VALVYGQMNEPPGAR.A	N	F12:11239	801.41	61.7	1600.8	2	9	99.95	PMX	77.91	45.5	8.3e-09	254	268	N
33	102409	gi|348506725	K.TVLIMELINNVAK.A	N	F6:21916	729.422	120.62	1456.83	-1.8	11	99.95	PMX	81.31	58.34	7e-08	202	214	N
33	102409	gi|348506725	R.TIAMDGTEGLVR.G	N	F1:11552	631.827	63.73	1261.63	5.1	9	99.95	PMX	63.18	63.58	9.3e-06	99	110	N
33	102409	gi|348506725	K.VVDLLAPYAK.G	N	F6:14083	1088.63	77.27	1087.63	-2.8	10	99.95	PMX	78.22	31.39	6.1e-07	178	187	N
33	102409	gi|348506725	R.FLSQPFQVAEVFTGHLGK.L	N	F12:19728	669.021	107.79	2004.05	-3.3	17	99.94	PM-	95.35	91.33	-	452	469	N
33	102409	gi|348506725	K.VLDTGAPIRIPVGPETLGR.I	N	F18:15229	654.38	82.83	1960.11	3.3	11	99.94	PM-	94.58	89.45	-	114	132	N
33	102409	gi|348506725	R.IPSAVGYQPTLATDMGTMQER.I	N	F1:14379	1133.55	78.58	2265.08	3.8	9	99.94	PM-	88.78	78.11	-	314	334	N
33	102409	gi|348506725	K.QTAPIHAEAPEFTDMSVEQEILVTGIK.V	N	F12:18283	985.497	99.67	2953.47	-1.4	5	99.94	PM-	69.18	65.44	-	151	177	N
33	102409	gi|348506725	R.EGNDLYHEMIESGVINLK.D	N	F1:17432	687.671	95.03	2059.99	1.5	3	99.94	PM-	71.17	61.65	-	231	248	N
33	102409	gi|348506725	K.IGLFGGAGVGK.T	N	F1:13005	488.285	71.3	974.555	1.2	7	99.94	PMX	67.08	38.75	3.9e-05	191	201	N
33	102409	gi|348506725	R.IMNVIGEPIDER.G	N	F12:12643	693.36	69.15	1384.7	2.9	8	99.94	PM-	77.52	54.33	-	133	144	N
33	102409	gi|348506725	R.IPVGPETLGR.I	N	F18:10020	519.803	55.19	1037.59	4.9	5	99.94	PM-	73.21	50.4	-	123	132	N
33	102409	gi|348506725	R.IMDPNIVGAEHYDVAR.G	Y	F18:11765	600.632	64.29	1798.87	4.4	6	99.93	PM-	87.93	44.56	-	396	411	N
33	102409	gi|348506725	K.VLDTGAPIR.I	N	F1:9336	471.277	52.38	940.534	5	7	99.93	PM-	50.33	41.2	-	114	122	N
33	102409	gi|348506725	K.LVPLKETIK.G	N	F12:8649	520.84	48.17	1039.66	1.6	3	99.89	pM-	32.34	34.7	-	470	478	N
33	102409	gi|348506725	R.EGNDLYHEMIESGVINLKDTTSK.V	N	F6:16603	865.092	90.87	2592.24	6	2	99.88	PM-	59.1	30.35	-	231	253	N
33	102409	gi|348506725	R.IMNVIGEPIDERGPISTK.Q	N	F1:13227	985.032	72.47	1968.03	7.2	3	99.84	pM-	44.78	27.76	-	133	150	N
33	102409	gi|348506725	R.TREGNDLYHEMIESGVINLK.D	N	F12:16222	773.395	88.31	2317.14	11	2	99.58	PM-	64.36	20.2	-	229	248	N
33	102409	gi|348506725	R.LVLEVAQ(+.98)HLGENTVR.T	N	F1:13442	839.971	73.61	1677.9	13.4	1	98.1	P--	63.45	-	-	84	98	Y
33	102409	gi|348506725	K.SILGGEYDALPEQAFYMVGPIEEVVQK.A	N	F1:23025	994.831	126.59	2981.47	-0.9	2	98.1	P--	51.94	-	-	482	508	N
33	102409	gi|348506725	K.ILQDYK.S	N	F12:6760	390.219	38.34	778.423	2.5	3	98	p--	36.06	-	-	416	421	N
33	102409	gi|348506725	K.VALVYGQ(+.98)MNEPPGAR.A	N	F1:11800	801.911	64.98	1601.79	12.6	2	97.58	p--	29.85	-	-	254	268	Y
34	102410	gi|348519717	R.LVLEVAQHLGENTVR.T	N	F6:13174	839.471	72.41	1676.92	3.7	14	99.95	PMX	82.51	95.05	1e-10	85	99	N
34	102410	gi|348519717	R.FTQAGSEVSALLGR.I	N	F6:14346	718.381	78.68	1434.75	1.2	10	99.95	PMX	79.85	74.09	6.7e-11	301	314	N
34	102410	gi|348519717	R.VALTGLTVAEYFR.D	N	F12:18167	720.396	99.03	1438.78	-3.6	7	99.95	PMX	79.37	95.73	8.6e-08	272	284	N
34	102410	gi|348519717	R.DQEGQDVLLFIDNIFR.F	N	F6:25101	641.329	139.09	1920.96	3.1	12	99.95	PMX	80.42	57.34	2.7e-11	285	300	N
34	102410	gi|348519717	R.AIAELGIYPAVDPLDSTSR.I	N	F6:17358	663.353	95.03	1987.03	6	11	99.95	PMX	90.86	52.36	9.1e-12	378	396	N
34	102410	gi|348519717	K.SLQDIIAILGMDELSEEDKLTVAR.A	N	F1:23729	887.133	130.67	2658.38	-0.2	6	99.95	PMX	73.52	48.27	4.6e-13	423	446	N
34	102410	gi|348519717	K.VALVYGQMNEPPGAR.A	N	F12:11239	801.41	61.7	1600.8	2	9	99.95	PMX	77.91	45.5	8.3e-09	255	269	N
34	102410	gi|348519717	K.TVLIMELINNVAK.A	N	F6:21916	729.422	120.62	1456.83	-1.8	11	99.95	PMX	81.31	58.34	7e-08	203	215	N
34	102410	gi|348519717	R.TIAMDGTEGLVR.G	N	F1:11552	631.827	63.73	1261.63	5.1	9	99.95	PMX	63.18	63.58	9.3e-06	100	111	N
34	102410	gi|348519717	K.VVDLLAPYAK.G	N	F6:14083	1088.63	77.27	1087.63	-2.8	10	99.95	PMX	78.22	31.39	6.1e-07	179	188	N
34	102410	gi|348519717	R.FLSQPFQVAEVFTGHLGK.L	N	F12:19728	669.021	107.79	2004.05	-3.3	17	99.94	PM-	95.35	91.33	-	453	470	N
34	102410	gi|348519717	K.VLDTGAPIRIPVGPETLGR.I	N	F18:15229	654.38	82.83	1960.11	3.3	11	99.94	PM-	94.58	89.45	-	115	133	N
34	102410	gi|348519717	R.IPSAVGYQPTLATDMGTMQER.I	N	F1:14379	1133.55	78.58	2265.08	3.8	9	99.94	PM-	88.78	78.11	-	315	335	N
34	102410	gi|348519717	K.QTAPIHAEAPEFTDMSVEQEILVTGIK.V	N	F12:18283	985.497	99.67	2953.47	-1.4	5	99.94	PM-	69.18	65.44	-	152	178	N
34	102410	gi|348519717	R.IMDPNIVGSEHYDVAR.G	Y	F18:11235	605.965	61.52	1814.86	6.2	3	99.94	PM-	76.94	64.11	-	397	412	N
34	102410	gi|348519717	R.EGNDLYHEMIESGVINLK.D	N	F1:17432	687.671	95.03	2059.99	1.5	3	99.94	PM-	71.17	61.65	-	232	249	N
34	102410	gi|348519717	K.IGLFGGAGVGK.T	N	F1:13005	488.285	71.3	974.555	1.2	7	99.94	PMX	67.08	38.75	3.9e-05	192	202	N
34	102410	gi|348519717	R.IMNVIGEPIDER.G	N	F12:12643	693.36	69.15	1384.7	2.9	8	99.94	PM-	77.52	54.33	-	134	145	N
34	102410	gi|348519717	R.IPVGPETLGR.I	N	F18:10020	519.803	55.19	1037.59	4.9	5	99.94	PM-	73.21	50.4	-	124	133	N
34	102410	gi|348519717	K.VLDTGAPIR.I	N	F1:9336	471.277	52.38	940.534	5	7	99.93	PM-	50.33	41.2	-	115	123	N
34	102410	gi|348519717	K.LVPLKETIK.G	N	F12:8649	520.84	48.17	1039.66	1.6	3	99.89	pM-	32.34	34.7	-	471	479	N
34	102410	gi|348519717	R.EGNDLYHEMIESGVINLKDTTSK.V	N	F6:16603	865.092	90.87	2592.24	6	2	99.88	PM-	59.1	30.35	-	232	254	N
34	102410	gi|348519717	R.IMNVIGEPIDERGPISTK.Q	N	F1:13227	985.032	72.47	1968.03	7.2	3	99.84	pM-	44.78	27.76	-	134	151	N
34	102410	gi|348519717	R.TREGNDLYHEMIESGVINLK.D	N	F12:16222	773.395	88.31	2317.14	11	2	99.58	PM-	64.36	20.2	-	230	249	N
34	102410	gi|348519717	R.LVLEVAQ(+.98)HLGENTVR.T	N	F1:13442	839.971	73.61	1677.9	13.4	1	98.1	P--	63.45	-	-	85	99	Y
34	102410	gi|348519717	K.SILGGEYDALPEQAFYMVGPIEEVVQK.A	N	F1:23025	994.831	126.59	2981.47	-0.9	2	98.1	P--	51.94	-	-	483	509	N
34	102410	gi|348519717	K.ILQDYK.S	N	F12:6760	390.219	38.34	778.423	2.5	3	98	p--	36.06	-	-	417	422	N
34	102410	gi|348519717	K.VALVYGQ(+.98)MNEPPGAR.A	N	F1:11800	801.911	64.98	1601.79	12.6	2	97.58	p--	29.85	-	-	255	269	Y
8	102413	gi|348522853	R.IINEPTAAAIAYGLDKK.V	N	F12:13515	596.67	73.81	1786.98	2.7	11	99.95	PMX	95.16	65.65	2.1e-12	172	188	N
8	102413	gi|348522853	R.TTPSYVAFTDTER.L	N	F12:11194	744.357	61.47	1486.69	4.3	11	99.95	PMX	78.02	65.16	1.7e-09	37	49	N
8	102413	gi|348522853	K.STAGDTHLGGEDFDNR.M	N	F18:7967	846.37	44.45	1690.72	4.2	9	99.95	PMX	95.75	65.29	4.3e-09	221	236	N
8	102413	gi|348522853	K.GQIHDIVLVGGSTR.I	Y	F12:10531	726.405	57.99	1450.79	4.9	4	99.95	PMX	99.7	55.66	4.5e-10	329	342	N
8	102413	gi|348522853	R.ARFEELNADLFR.G	N	F6:14355	740.883	78.72	1479.75	2.5	8	99.95	PMX	75.12	54.61	1.5e-12	300	311	N
8	102413	gi|348522853	K.QTQTFTTYSDNQPGVLIQVYEGER.A	N	F12:16327	1387.67	88.89	2773.32	1.1	4	99.95	PMX	60.19	50.66	1.6e-14	424	447	N
8	102413	gi|348522853	R.IINEPTAAAIAYGLDK.K	N	F12:14813	830.452	80.71	1658.89	0.8	8	99.95	PMX	72.72	50.63	1.3e-08	172	187	N
8	102413	gi|348522853	R.FEELNADLFR.G	N	F1:15462	627.313	84.34	1252.61	2.1	7	99.95	PMX	77.36	70.08	8.6e-07	302	311	N
8	102413	gi|348522853	K.MDKGQIHDIVLVGGSTR.I	Y	F12:10634	609.327	58.53	1824.95	4.3	4	99.95	PMX	88.45	42.45	2.5e-12	326	342	N
8	102413	gi|348522853	K.VEIIANDQGNR.T	N	F1:8819	614.822	49.76	1227.62	7.5	7	99.95	PMX	67.72	58.43	0.00033	26	36	N
8	102413	gi|348522853	K.ITITNDKGR.L	N	F1:7215	509.285	41.58	1016.56	-6	8	99.94	PMX	48.21	51.75	0.00074	501	509	N
8	102413	gi|348522853	K.LLQDFFNGK.E	N	F12:14618	541.287	79.68	1080.56	-0.6	11	99.94	PMX	63.66	52.72	0.00089	349	357	N
8	102413	gi|348522853	R.LSKEDIER.M	N	F1:7615	495.266	43.64	988.519	-1.6	6	99.94	PMX	46.48	50.52	0.00062	510	517	N
8	102413	gi|348522853	K.NQVAMNPTNTVFDAK.R	N	F1:11950	825.407	65.76	1648.79	7.2	11	99.94	PM-	85.5	97.19	-	57	71	N
8	102413	gi|348522853	K.NQVAMNPTNTVFDAKR.L	N	F6:10666	602.642	59.17	1804.89	7.8	4	99.94	PM-	82.87	78.59	-	57	72	N
8	102413	gi|348522853	K.YKAEDDVQR.D	Y	F1:6652	562.268	38.58	1122.53	-8.4	6	99.94	PM-	52.96	75.37	-	525	533	N
8	102413	gi|348522853	K.MKEIAEAYLGK.T	N	F12:9948	626.836	54.99	1251.65	3.9	7	99.94	PM-	90.36	68.72	-	127	137	N
8	102413	gi|348522853	R.RFDDPVVQSDMK.H	N	F12:9142	718.849	50.75	1435.68	4.6	7	99.94	PM-	83.96	67.18	-	77	88	N
8	102413	gi|348522853	K.FELTGIPPAPR.G	N	F18:13286	599.335	72.39	1196.66	0.4	9	99.94	PM-	83.12	64.13	-	459	469	N
8	102413	gi|348522853	K.DAGTISGLNVLR.I	N	F18:13432	608.34	73.15	1214.66	3.1	7	99.94	PM-	79.57	61	-	160	171	N
8	102413	gi|348522853	K.TVNNAVITVPAYFNDSQR.Q	N	F1:14939	1005.01	81.54	2008	4.6	14	99.94	PM-	76.4	56.34	-	138	155	N
8	102413	gi|348522853	K.DNNLLGK.F	N	F18:7317	773.416	41.07	772.408	1.2	2	99.93	PMX	64.03	45.47	0.047	452	458	N
8	102413	gi|348522853	R.GTLDPVEK.S	Y	F1:8513	429.734	48.2	857.449	5.4	6	99.93	pM-	37.31	47.24	-	312	319	N
8	102413	gi|348522853	K.SFYPEEISSMVLTK.M	N	F6:17436	815.908	95.46	1629.8	3.6	12	99.93	PM-	68.48	41.2	-	113	126	N
8	102413	gi|348522853	R.MVNHFIAEFK.R	N	F12:12066	618.317	66.08	1234.62	2.1	5	99.93	PM-	80.36	40.52	-	237	246	N
8	102413	gi|348522853	K.VQVEYKGETK.S	N	F1:7533	590.813	43.23	1179.61	-1.2	7	99.92	PM-	58.37	38.93	-	103	112	N
8	102413	gi|348522853	K.ITITNDK.G	N	F12:6248	804.441	35.64	803.439	-6.2	2	99.92	PM-	59.37	37.74	-	501	507	N
8	102413	gi|348522853	R.LIGDAAK.N	N	F18:5943	687.402	33.96	686.396	-1.7	3	99.92	PMX	48.16	36.34	0.056	50	56	N
8	102413	gi|348522853	K.HWPFNVINDNSRPK.V	N	F18:12940	575.298	70.54	1722.86	7.1	3	99.91	PM-	86.33	34.79	-	89	102	N
8	102413	gi|348522853	K.NGLESYAFNMK.S	Y	F6:13202	637.305	72.55	1272.58	11.2	4	99.91	PM-	65.29	34.58	-	540	550	N
8	102413	gi|348522853	K.EIAEAYLGK.T	N	F12:9482	497.268	52.52	992.518	3.2	6	99.73	PM-	53.03	23.64	-	129	137	N
8	102413	gi|348522853	K.VC(+57.02)NPIITK.L	N	F12:8068	472.766	45.16	943.516	0.8	7	98.8	P-X	60.92	-	0.011	602	609	Y
8	102413	gi|348522853	K.LLQDFFNGKELNK.S	Y	F6:14475	522.618	79.37	1564.83	3.8	3	98.62	p-X	39.17	-	0.026	349	361	N
8	102413	gi|348522853	K.LYQSAGGMPGGMPEGMPGGFPGAGGAAPGGGSSGPTIEEVD	Y	F6:17162	1235.55	93.97	3703.62	2.5	2	98.1	P--	45.43	-	-	610	650	N
8	102413	gi|348522853	K.SINPDEAVAYGAAVQAAILSGDK.S	Y	F6:19685	754.05	107.95	2259.14	-4.2	1	98.09	p--	43.49	-	-	362	384	N
8	102413	gi|348522853	K.RNTTIPTK.Q	N	F1:6531	465.766	37.91	929.529	-12.2	2	96.76	p--	27.31	-	-	416	423	N
8	102413	gi|348522853	K.ITITN(+.98)DK.G	N	F1:19873	805.439	108.61	804.423	10.6	1	90.67	p--	21.26	-	-	501	507	Y
10	102457	gi|348511285	R.VAPEEHPVLLTEAPLNPK.A	N	F1:12817	652.03	70.3	1953.06	6	30	99.95	PMX	104.99	86.97	8.5e-16	96	113	N
10	102457	gi|348511285	K.SYELPDGQVITIGNER.F	N	F6:14934	895.953	81.83	1789.88	4.2	17	99.95	PMX	87.13	97.55	4.8e-12	239	254	N
10	102457	gi|348511285	K.DLYANTVLSGGTTMYPGIADR.M	N	F1:16470	1108.04	89.78	2214.06	2.1	19	99.95	PMX	81.7	124.38	2.7e-16	292	312	N
10	102457	gi|348511285	K.DSYVGDEAQSKR.G	N	F1:7297	677.811	42.02	1353.62	-5.7	11	99.95	PMX	80.37	102.73	9.2e-11	51	62	N
10	102457	gi|348511285	K.QEYDESGPSIVHRK.C	N	F12:6922	548.94	39.18	1643.79	5.1	22	99.95	PMX	59.92	88.9	1.5e-13	360	373	N
10	102457	gi|348511285	K.QEYDESGPSIVHR.K	N	F18:7857	758.859	43.89	1515.7	4.9	15	99.95	PMX	65.45	85.45	2.2e-12	360	372	N
10	102457	gi|348511285	R.KDLYANTVLSGGTTMYPGIADR.M	N	F1:14463	781.731	79.03	2342.16	5.6	13	99.95	PMX	70.55	82.51	8.3e-15	291	312	N
10	102457	gi|348511285	R.HQGVMVGMGQKDSYVGDEAQSK.R	N	F1:9492	784.372	53.16	2350.07	11.3	1	99.95	PMX	102.74	70.52	4.3e-15	40	61	N
10	102457	gi|348511285	K.Q(-17.03)EYDESGPSIVHRK.C	N	F12:8024	543.266	44.92	1626.76	8.1	11	99.95	PMX	59.82	70.08	2.2e-10	360	373	Y
10	102457	gi|348511285	R.HQGVMVGMGQK.D	N	F12:7031	586.291	39.75	1170.56	3.5	11	99.95	PMX	103.43	55.95	4.5e-12	40	50	N
10	102457	gi|348511285	R.MQKEITALAPSTMK.I	N	F18:10036	774.91	55.27	1547.81	0.2	2	99.95	PMX	91.35	51.9	6.1e-09	313	326	N
10	102457	gi|348511285	R.AVFPSIVGRPR.H	N	F18:11106	599.858	60.86	1197.7	3.1	31	99.95	PMX	79.76	82.48	2.2e-06	29	39	N
10	102457	gi|348511285	K.IWHHTFYNELR.V	N	F18:11666	505.924	63.77	1514.74	4.8	16	99.95	PMX	83.75	59.2	4.7e-08	85	95	N
10	102457	gi|348511285	K.AGFAGDDAPR.A	N	F18:6762	488.731	38.18	975.441	6.9	14	99.95	PMX	80.32	75.8	5.7e-06	19	28	N
10	102457	gi|348511285	K.DSYVGDEAQSK.R	N	F1:7556	599.766	43.35	1197.51	1.4	11	99.95	PMX	82.97	45.59	1.8e-05	51	61	N
10	102457	gi|348511285	K.EITALAPSTMK.I	N	F18:10174	581.317	55.99	1160.61	6.5	12	99.95	PMX	67.8	44.97	4e-05	316	326	N
10	102457	gi|348511285	K.IKIIAPPER.K	N	F12:8623	518.831	48.04	1035.64	3.2	9	99.94	pMX	39.5	58.33	0.00051	327	335	N
10	102457	gi|348511285	R.GYSFTTTAER.E	N	F18:8544	566.77	47.39	1131.52	5.9	12	99.94	PMX	70.76	50.99	0.0014	197	206	N
10	102457	gi|348511285	R.TTGIVMDSGDGVTHTVPIYEGYALPHAILR.L	N	F1:17129	1061.88	93.38	3182.61	3.7	19	99.94	PM-	124.12	99.36	-	148	177	N
10	102457	gi|348511285	M.E(+42.01)DEIAALVVDNGSGMC(+57.02)K.A	Y	F12:18224	925.418	99.35	1848.82	-1.7	17	99.94	PM-	85.86	90.3	-	2	18	Y
10	102457	gi|348511285	K.Q(-17.03)EYDESGPSIVHR.K	N	F12:9262	750.346	51.37	1498.67	5.1	8	99.94	PM-	65.92	85.51	-	360	372	Y
10	102457	gi|348511285	K.IIAPPER.K	N	F18:7167	398.241	40.28	794.465	3.7	8	99.94	PM-	46.47	54	-	329	335	N
10	102457	gi|348511285	K.C(+57.02)DVDIR.K	N	F1:7996	389.183	45.58	776.349	4.4	3	99.94	PM-	52.8	49.86	-	285	290	Y
10	102457	gi|348511285	K.IKIIAPPERK.Y	N	F1:8796	388.922	49.64	1163.74	5.1	14	99.92	pMX	38.85	37.04	0.00089	327	336	N
10	102457	gi|348511285	K.IIAPPERK.Y	N	F18:6152	462.289	35.01	922.56	4.5	11	99.92	pM-	35.1	38.61	-	329	336	N
10	102457	gi|348511285	R.FRC(+57.02)PEALFQPSFLGMESC(+57.02)GIHETTYNSIMK.C	Y	F6:18425	1184.22	100.89	3549.62	2	4	99.84	pM-	37.4	28.42	-	255	284	Y
10	102457	gi|348511285	R.DLTDYLMK.I	N	F18:14782	998.484	80.38	997.479	-2.2	14	99.83	PMX	77.07	26.26	0.00092	184	191	N
10	102457	gi|348511285	R.HQGVMVGM(+15.99)GQK.D	N	F1:7009	594.284	40.51	1186.56	-3.8	2	99.82	PMX	50.94	26.87	0.086	40	50	Y
10	102457	gi|348511285	K.RGILTLK.Y	N	F1:9749	400.773	54.39	799.528	4.7	9	99.81	pM-	29.7	28.89	-	62	68	N
10	102457	gi|348511285	K.C(+57.02)DVDIRK.D	N	F18:5678	453.229	32.64	904.444	0.8	10	99.78	PM-	55.47	25.23	-	285	291	Y
10	102457	gi|348511285	R.LDLAGR.D	N	F6:7851	322.692	44.57	643.365	6.8	3	99.77	pM-	23.56	33.97	-	178	183	N
10	102457	gi|348511285	R.HQGVMVGMGQKDSYVGDEAQSKR.G	N	F12:8076	627.553	45.2	2506.17	4.9	2	99.65	PM-	69.57	21.65	-	40	62	N
10	102457	gi|348511285	R.HQGVM(+15.99)VGMGQK.D	N	F18:6205	594.29	35.28	1186.56	5.2	4	98.77	P-X	58.68	-	0.013	40	50	Y
10	102457	gi|348511285	R.LDLAGRDLTDYLMK.I	N	F1:16571	812.423	90.32	1622.83	-1.7	6	98.1	P--	57.11	-	-	178	191	N
10	102457	gi|348511285	R.C(+57.02)PEALFQPSFLGMESC(+57.02)GIHETTYNSIMK.C	Y	F12:18918	1083.15	103.18	3246.45	-3.3	4	98.1	P--	57.26	-	-	257	284	Y
25	102456	gi|542234953	K.GHYTEGAELVDSVLDVVRK.E	N	F1:18152	696.365	98.99	2086.07	1.4	15	99.95	PMX	97.4	99.55	1.5e-22	104	122	N
25	102456	gi|542234953	K.GHYTEGAELVDSVLDVVR.K	N	F1:19395	979.997	105.91	1957.97	2.5	23	99.95	PMX	82.95	95.33	4e-12	104	121	N
25	102456	gi|542234953	R.AILVDLEPGTMDSVR.S	N	F18:15535	808.422	84.47	1614.83	0.3	14	99.95	PMX	85.79	85.41	1.6e-11	63	77	N
25	102456	gi|542234953	R.SGPFGQIFRPDNFVFGQSGAGNNWAK.G	N	F1:19207	933.452	104.84	2797.34	-0.4	8	99.95	PMX	127.74	58.11	1.2e-18	78	103	N
25	102456	gi|542234953	R.EIVHIQAGQC(+57.02)GNQIGAK.F	N	F18:9002	911.97	49.82	1821.92	5.1	18	99.95	PMX	103.92	49.29	3.9e-10	3	19	Y
25	102456	gi|542234953	R.LHFFMPGFAPLTSR.G	N	F12:18625	540.948	101.56	1619.83	-4.5	18	99.95	PMX	83.32	49.47	6.9e-09	263	276	N
25	102456	gi|542234953	R.ISEQFTAMFR.R	N	F12:14979	615.304	81.61	1228.59	1.3	18	99.95	PMX	73.14	70.22	9.7e-07	381	390	N
25	102456	gi|542234953	R.IMNTFSVVPSPK.V	N	F6:13094	660.358	71.97	1318.7	4.4	14	99.95	PMX	79.46	84.79	4.1e-06	163	174	N
25	102456	gi|542234953	R.KLAVNMVPFPR.L	N	F18:13361	636.37	72.78	1270.72	3.2	8	99.95	PMX	91.56	58.65	8.9e-08	252	262	N
25	102456	gi|542234953	R.FPGQLNADLR.K	N	F6:11408	565.806	63.04	1129.59	8.2	11	99.95	PMX	75.22	59.56	1.5e-05	242	251	N
25	102456	gi|542234953	K.IREEYPDR.I	N	F12:5814	539.267	33.38	1076.53	-5.1	11	99.95	PMX	56.2	39.77	7.7e-07	155	162	N
25	102456	gi|542234953	R.YLTVAAVFR.G	N	F6:15399	520.301	84.33	1038.59	1.3	6	99.95	PMX	62.41	50.18	1.2e-05	310	318	N
25	102456	gi|542234953	K.LAVNMVPFPR.L	N	F18:14948	572.321	81.29	1142.63	1.2	19	99.95	PMX	69.62	64.11	0.00014	253	262	N
25	102456	gi|542234953	K.NSSYFVEWIPNNVK.T	N	F12:17057	848.92	92.92	1695.83	-0.3	16	99.95	PMX	93.46	45.2	6.7e-06	337	350	N
25	102456	gi|542234953	K.MAVTFIGNSTAIQELFKR.I	Y	F12:19412	676.028	105.97	2025.07	-4.2	7	99.94	PM-	85.87	88.95	-	363	380	N
25	102456	gi|542234953	R.ISVYYNEATGGK.Y	N	F12:9158	651.326	50.83	1300.63	5.6	15	99.94	PM-	81.24	87.98	-	47	58	N
25	102456	gi|542234953	R.ALTVPELTQQVFDAK.N	Y	F12:17742	830.449	96.68	1658.89	-2.9	17	99.94	PM-	73.79	66.75	-	283	297	N
25	102456	gi|542234953	K.FWEVISDEHGIDPTGTYHGDSDLQLDR.I	N	F6:15817	776.362	86.59	3101.4	6.1	8	99.94	PM-	98.21	55.84	-	20	46	N
25	102456	gi|542234953	K.LTTPTYGDLNHLVSATMSGVTTC(+57.02)LR.F	N	F12:20525	903.446	112.31	2707.33	-5.3	4	99.94	P-X	47.71	-	4.8e-07	217	241	Y
25	102456	gi|542234953	K.EVDEQMLNVQNK.N	N	F12:9525	723.853	52.75	1445.68	6.6	10	99.93	PM-	72.11	44.52	-	325	336	N
25	102456	gi|542234953	K.NMMAAC(+57.02)DPR.H	N	F1:8487	533.221	48.07	1064.42	7.7	5	99.92	PMX	56.65	36.72	0.045	298	306	Y
25	102456	gi|542234953	R.FPGQLNADLRK.L	N	F6:9875	629.85	55.08	1257.68	2.4	14	99.85	pMX	44.5	27.15	0.00016	242	252	N
25	102456	gi|542234953	R.SGPFGQIFRPDN(+.98)FVFGQSGAGNNWAK.G	N	F18:19405	933.785	106.12	2798.32	5	2	99.79	PM-	96.34	25.47	-	78	103	Y
25	102456	gi|542234953	K.EVDEQMLNVQNKNSSYFVEWIPNNVK.T	N	F6:17690	1042.18	96.85	3123.5	5.1	2	98.1	P--	53.6	-	-	325	350	N
25	102456	gi|542234953	K.N(+.98)SSYFVEWIPNNVK.T	N	F18:17000	849.421	92.62	1696.81	10	1	98.09	p--	44.59	-	-	337	350	Y
25	102456	gi|542234953	K.LTTPTYGDLN(+.98)HLVSATMSGVTTC(+57.02)LR.F	N	F6:20354	903.781	111.72	2708.31	1.9	2	98.08	p--	40.83	-	-	217	241	Y
25	102456	gi|542234953	R.ISEQ(+.98)FTAM(+15.99)FR.R	N	F1:11244	623.792	62.14	1245.57	-0.3	1	89.55	p--	20.46	-	-	381	390	Y
25	102456	gi|542234953	R.FPGQ(+.98)LNADLR.K	N	F1:11566	566.299	63.81	1130.57	9.7	1	87.49	p--	19.38	-	-	242	251	Y
11	102471	gi|542248740	R.VAPEEHPVLLTEAPLNPK.A	N	F1:12817	652.03	70.3	1953.06	6	30	99.95	PMX	104.99	86.97	8.5e-16	166	183	N
11	102471	gi|542248740	K.SYELPDGQVITIGNER.F	N	F6:14934	895.953	81.83	1789.88	4.2	17	99.95	PMX	87.13	97.55	4.8e-12	309	324	N
11	102471	gi|542248740	K.DLYANTVLSGGTTMYPGIADR.M	N	F1:16470	1108.04	89.78	2214.06	2.1	19	99.95	PMX	81.7	124.38	2.7e-16	362	382	N
11	102471	gi|542248740	K.DSYVGDEAQSKR.G	N	F1:7297	677.811	42.02	1353.62	-5.7	11	99.95	PMX	80.37	102.73	9.2e-11	121	132	N
11	102471	gi|542248740	K.QEYDESGPSIVHRK.C	N	F12:6922	548.94	39.18	1643.79	5.1	22	99.95	PMX	59.92	88.9	1.5e-13	430	443	N
11	102471	gi|542248740	K.QEYDESGPSIVHR.K	N	F18:7857	758.859	43.89	1515.7	4.9	15	99.95	PMX	65.45	85.45	2.2e-12	430	442	N
11	102471	gi|542248740	R.KDLYANTVLSGGTTMYPGIADR.M	N	F1:14463	781.731	79.03	2342.16	5.6	13	99.95	PMX	70.55	82.51	8.3e-15	361	382	N
11	102471	gi|542248740	R.HQGVMVGMGQKDSYVGDEAQSK.R	N	F1:9492	784.372	53.16	2350.07	11.3	1	99.95	PMX	102.74	70.52	4.3e-15	110	131	N
11	102471	gi|542248740	K.Q(-17.03)EYDESGPSIVHRK.C	N	F12:8024	543.266	44.92	1626.76	8.1	11	99.95	PMX	59.82	70.08	2.2e-10	430	443	Y
11	102471	gi|542248740	R.HQGVMVGMGQK.D	N	F12:7031	586.291	39.75	1170.56	3.5	11	99.95	PMX	103.43	55.95	4.5e-12	110	120	N
11	102471	gi|542248740	R.AVFPSIVGRPR.H	N	F18:11106	599.858	60.86	1197.7	3.1	31	99.95	PMX	79.76	82.48	2.2e-06	99	109	N
11	102471	gi|542248740	K.IWHHTFYNELR.V	N	F18:11666	505.924	63.77	1514.74	4.8	16	99.95	PMX	83.75	59.2	4.7e-08	155	165	N
11	102471	gi|542248740	K.AGFAGDDAPR.A	N	F18:6762	488.731	38.18	975.441	6.9	14	99.95	PMX	80.32	75.8	5.7e-06	89	98	N
11	102471	gi|542248740	K.DSYVGDEAQSK.R	N	F1:7556	599.766	43.35	1197.51	1.4	11	99.95	PMX	82.97	45.59	1.8e-05	121	131	N
11	102471	gi|542248740	K.IKIIAPPER.K	N	F12:8623	518.831	48.04	1035.64	3.2	9	99.94	pMX	39.5	58.33	0.00051	397	405	N
11	102471	gi|542248740	R.GYSFTTTAER.E	N	F18:8544	566.77	47.39	1131.52	5.9	12	99.94	PMX	70.76	50.99	0.0014	267	276	N
11	102471	gi|542248740	R.TTGIVMDSGDGVTHTVPIYEGYALPHAILR.L	N	F1:17129	1061.88	93.38	3182.61	3.7	19	99.94	PM-	124.12	99.36	-	218	247	N
11	102471	gi|542248740	K.Q(-17.03)EYDESGPSIVHR.K	N	F12:9262	750.346	51.37	1498.67	5.1	8	99.94	PM-	65.92	85.51	-	430	442	Y
11	102471	gi|542248740	R.MQKEITSLAPTTMK.I	Y	F12:10084	789.92	55.68	1577.82	5.6	8	99.94	PM-	87.2	73.09	-	383	396	N
11	102471	gi|542248740	K.EITSLAPTTMK.I	Y	F12:10330	596.321	56.96	1190.62	5.4	12	99.94	PM-	71	72.18	-	386	396	N
11	102471	gi|542248740	K.IIAPPER.K	N	F18:7167	398.241	40.28	794.465	3.7	8	99.94	PM-	46.47	54	-	399	405	N
11	102471	gi|542248740	K.C(+57.02)DVDIR.K	N	F1:7996	389.183	45.58	776.349	4.4	3	99.94	PM-	52.8	49.86	-	355	360	Y
11	102471	gi|542248740	K.IKIIAPPERK.Y	N	F1:8796	388.922	49.64	1163.74	5.1	14	99.92	pMX	38.85	37.04	0.00089	397	406	N
11	102471	gi|542248740	K.IIAPPERK.Y	N	F18:6152	462.289	35.01	922.56	4.5	11	99.92	pM-	35.1	38.61	-	399	406	N
11	102471	gi|542248740	R.DLTDYLMK.I	N	F18:14782	998.484	80.38	997.479	-2.2	14	99.83	PMX	77.07	26.26	0.00092	254	261	N
11	102471	gi|542248740	R.HQGVMVGM(+15.99)GQK.D	N	F1:7009	594.284	40.51	1186.56	-3.8	2	99.82	PMX	50.94	26.87	0.086	110	120	Y
11	102471	gi|542248740	K.RGILTLK.Y	N	F1:9749	400.773	54.39	799.528	4.7	9	99.81	pM-	29.7	28.89	-	132	138	N
11	102471	gi|542248740	R.FRC(+57.02)PEALFQPSFLGMESC(+57.02)GIHETTFNSIMK.C	Y	F12:19442	1178.88	106.14	3533.62	-3.7	5	99.78	PM-	77.64	25.31	-	325	354	Y
11	102471	gi|542248740	K.C(+57.02)DVDIRK.D	N	F18:5678	453.229	32.64	904.444	0.8	10	99.78	PM-	55.47	25.23	-	355	361	Y
11	102471	gi|542248740	R.LDLAGR.D	N	F6:7851	322.692	44.57	643.365	6.8	3	99.77	pM-	23.56	33.97	-	248	253	N
11	102471	gi|542248740	R.HQGVMVGMGQKDSYVGDEAQSKR.G	N	F12:8076	627.553	45.2	2506.17	4.9	2	99.65	PM-	69.57	21.65	-	110	132	N
11	102471	gi|542248740	R.HQGVM(+15.99)VGMGQK.D	N	F18:6205	594.29	35.28	1186.56	5.2	4	98.77	P-X	58.68	-	0.013	110	120	Y
11	102471	gi|542248740	R.C(+57.02)PEALFQPSFLGMESC(+57.02)GIHETTFNSIMK.C	Y	F12:19893	1077.82	108.71	3230.45	-4.9	2	98.1	P--	66.05	-	-	327	354	Y
11	102471	gi|542248740	R.LDLAGRDLTDYLMK.I	N	F1:16571	812.423	90.32	1622.83	-1.7	6	98.1	P--	57.11	-	-	248	261	N
11	102471	gi|542248740	R.FRC(+57.02)PEALFQPSFLGMESC(+57.02)GIHETTFN(+.98)SIMK.C	Y	F18:19491	1179.21	106.6	3534.61	3.2	1	98.01	p--	35.77	-	-	325	354	Y
21	102437	gi|348535178	K.GHYTEGAELVDSVLDVVRK.E	N	F1:18152	696.365	98.99	2086.07	1.4	15	99.95	PMX	97.4	99.55	1.5e-22	104	122	N
21	102437	gi|348535178	K.GHYTEGAELVDSVLDVVR.K	N	F1:19395	979.997	105.91	1957.97	2.5	23	99.95	PMX	82.95	95.33	4e-12	104	121	N
21	102437	gi|348535178	R.AVLVDLEPGTMDSVR.S	N	F18:14654	801.415	79.68	1600.81	1.8	14	99.95	PMX	86.3	68	9.2e-10	63	77	N
21	102437	gi|348535178	R.LHFFMPGFAPLTSR.G	N	F12:18625	540.948	101.56	1619.83	-4.5	18	99.95	PMX	83.32	49.47	6.9e-09	263	276	N
21	102437	gi|348535178	R.ISEQFTAMFR.R	N	F12:14979	615.304	81.61	1228.59	1.3	18	99.95	PMX	73.14	70.22	9.7e-07	381	390	N
21	102437	gi|348535178	R.IMNTFSVVPSPK.V	N	F6:13094	660.358	71.97	1318.7	4.4	14	99.95	PMX	79.46	84.79	4.1e-06	163	174	N
21	102437	gi|348535178	R.KLAVNMVPFPR.L	N	F18:13361	636.37	72.78	1270.72	3.2	8	99.95	PMX	91.56	58.65	8.9e-08	252	262	N
21	102437	gi|348535178	R.INVYYNEASGGK.Y	N	F6:8892	657.827	49.96	1313.63	10.4	9	99.95	PMX	63.98	75.65	4.2e-05	47	58	N
21	102437	gi|348535178	R.FPGQLNADLR.K	N	F6:11408	565.806	63.04	1129.59	8.2	11	99.95	PMX	75.22	59.56	1.5e-05	242	251	N
21	102437	gi|348535178	K.IREEYPDR.I	N	F12:5814	539.267	33.38	1076.53	-5.1	11	99.95	PMX	56.2	39.77	7.7e-07	155	162	N
21	102437	gi|348535178	K.LAVNMVPFPR.L	N	F18:14948	572.321	81.29	1142.63	1.2	19	99.95	PMX	69.62	64.11	0.00014	253	262	N
21	102437	gi|348535178	R.YLTVAAIFR.G	N	F1:17274	527.308	94.18	1052.6	-0.8	12	99.95	PMX	59.79	54.09	0.00012	310	318	N
21	102437	gi|348535178	K.NSSYFVEWIPNNVK.T	N	F12:17057	848.92	92.92	1695.83	-0.3	16	99.95	PMX	93.46	45.2	6.7e-06	337	350	N
21	102437	gi|348535178	K.MAATFIGNSTAIQELFKR.I	N	F18:18393	666.686	100.38	1997.04	-2.3	15	99.94	PM-	86.9	114.37	-	363	380	N
21	102437	gi|348535178	R.EIVHLQAGQC(+57.02)GNQIGAK.F	N	F18:8910	608.316	49.3	1821.92	6.1	18	99.94	PM-	106.39	56.4	-	3	19	Y
21	102437	gi|348535178	K.FWEVISDEHGIDPTGTYHGDSDLQLDR.I	N	F6:15817	776.362	86.59	3101.4	6.1	8	99.94	PM-	98.21	55.84	-	20	46	N
21	102437	gi|348535178	R.SGPFGQVFRPDNFVFGQSGAGNNWAK.G	N	F18:18462	928.778	100.77	2783.32	-3.5	14	99.94	PM-	92.69	51.7	-	78	103	N
21	102437	gi|348535178	K.MAATFIGNSTAIQELFK.R	N	F18:19908	921.472	108.99	1840.94	-5.1	14	99.93	PM-	84.77	47.52	-	363	379	N
21	102437	gi|348535178	R.SLTVPELTQQMFDAK.N	Y	F6:17800	854.437	97.44	1706.86	2.6	10	99.93	PM-	59.08	46.88	-	283	297	N
21	102437	gi|348535178	K.EVDEQMLNVQNK.N	N	F12:9525	723.853	52.75	1445.68	6.6	10	99.93	PM-	72.11	44.52	-	325	336	N
21	102437	gi|348535178	K.LTTPSYGDLNHLVSATMSGVTTC(+57.02)LR.F	Y	F1:20330	898.777	111.17	2693.32	-2.8	5	99.92	PM-	59.81	37.75	-	217	241	Y
21	102437	gi|348535178	K.NMMAAC(+57.02)DPR.H	N	F1:8487	533.221	48.07	1064.42	7.7	5	99.92	PMX	56.65	36.72	0.045	298	306	Y
21	102437	gi|348535178	R.FPGQLNADLRK.L	N	F6:9875	629.85	55.08	1257.68	2.4	14	99.85	pMX	44.5	27.15	0.00016	242	252	N
21	102437	gi|348535178	K.EVDEQMLNVQNKNSSYFVEWIPNNVK.T	N	F6:17690	1042.18	96.85	3123.5	5.1	2	98.1	P--	53.6	-	-	325	350	N
21	102437	gi|348535178	K.N(+.98)SSYFVEWIPNNVK.T	N	F18:17000	849.421	92.62	1696.81	10	1	98.09	p--	44.59	-	-	337	350	Y
21	102437	gi|348535178	R.IN(+.98)VYYNEASGGK.Y	N	F1:9491	658.308	53.15	1314.61	-5.9	2	98.07	p--	40.4	-	-	47	58	Y
21	102437	gi|348535178	K.EAESC(+57.02)DC(+57.02)LQGFQLTHSLGGGTGSGMGTLLISK.I	N	F12:17521	1104.52	95.47	3310.53	4.4	2	97.96	p-X	27.75	-	0.031	123	154	Y
21	102437	gi|348535178	R.ISEQ(+.98)FTAM(+15.99)FR.R	N	F1:11244	623.792	62.14	1245.57	-0.3	1	89.55	p--	20.46	-	-	381	390	Y
21	102437	gi|348535178	R.FPGQ(+.98)LNADLR.K	N	F1:11566	566.299	63.81	1130.57	9.7	1	87.49	p--	19.38	-	-	242	251	Y
38	102468	gi|348515923	K.GHYTEGAELVDSVLDVVRK.E	N	F1:18152	696.365	98.99	2086.07	1.4	15	99.95	PMX	97.4	99.55	1.5e-22	104	122	N
38	102468	gi|348515923	K.GHYTEGAELVDSVLDVVR.K	N	F1:19395	979.997	105.91	1957.97	2.5	23	99.95	PMX	82.95	95.33	4e-12	104	121	N
38	102468	gi|348515923	R.AVLVDLEPGTMDSVR.S	N	F18:14654	801.415	79.68	1600.81	1.8	14	99.95	PMX	86.3	68	9.2e-10	63	77	N
38	102468	gi|348515923	R.LHFFMPGFAPLTSR.G	N	F12:18625	540.948	101.56	1619.83	-4.5	18	99.95	PMX	83.32	49.47	6.9e-09	263	276	N
38	102468	gi|348515923	R.ISEQFTAMFR.R	N	F12:14979	615.304	81.61	1228.59	1.3	18	99.95	PMX	73.14	70.22	9.7e-07	381	390	N
38	102468	gi|348515923	R.IMNTFSVVPSPK.V	N	F6:13094	660.358	71.97	1318.7	4.4	14	99.95	PMX	79.46	84.79	4.1e-06	163	174	N
38	102468	gi|348515923	R.KLAVNMVPFPR.L	N	F18:13361	636.37	72.78	1270.72	3.2	8	99.95	PMX	91.56	58.65	8.9e-08	252	262	N
38	102468	gi|348515923	R.FPGQLNADLR.K	N	F6:11408	565.806	63.04	1129.59	8.2	11	99.95	PMX	75.22	59.56	1.5e-05	242	251	N
38	102468	gi|348515923	K.IREEYPDR.I	N	F12:5814	539.267	33.38	1076.53	-5.1	11	99.95	PMX	56.2	39.77	7.7e-07	155	162	N
38	102468	gi|348515923	K.LAVNMVPFPR.L	N	F18:14948	572.321	81.29	1142.63	1.2	19	99.95	PMX	69.62	64.11	0.00014	253	262	N
38	102468	gi|348515923	R.YLTVAAIFR.G	N	F1:17274	527.308	94.18	1052.6	-0.8	12	99.95	PMX	59.79	54.09	0.00012	310	318	N
38	102468	gi|348515923	K.NSSYFVEWIPNNVK.T	N	F12:17057	848.92	92.92	1695.83	-0.3	16	99.95	PMX	93.46	45.2	6.7e-06	337	350	N
38	102468	gi|348515923	K.MAATFIGNSTAIQELFKR.I	N	F18:18393	666.686	100.38	1997.04	-2.3	15	99.94	PM-	86.9	114.37	-	363	380	N
38	102468	gi|348515923	R.EIVHLQAGQC(+57.02)GNQIGAK.F	N	F18:8910	608.316	49.3	1821.92	6.1	18	99.94	PM-	106.39	56.4	-	3	19	Y
38	102468	gi|348515923	K.LTTPTYGDLNHLVSATMSGVTTC(+57.02)LR.F	N	F12:20525	903.446	112.31	2707.33	-5.3	4	99.94	P-X	47.71	-	4.8e-07	217	241	Y
38	102468	gi|348515923	R.SGPFGQVFRPDNFVFGQSGAGNNWAK.G	N	F18:18462	928.778	100.77	2783.32	-3.5	14	99.94	PM-	92.69	51.7	-	78	103	N
38	102468	gi|348515923	K.MAATFIGNSTAIQELFK.R	N	F18:19908	921.472	108.99	1840.94	-5.1	14	99.93	PM-	84.77	47.52	-	363	379	N
38	102468	gi|348515923	K.EVDEQMLNVQNK.N	N	F12:9525	723.853	52.75	1445.68	6.6	10	99.93	PM-	72.11	44.52	-	325	336	N
38	102468	gi|348515923	K.NMMAAC(+57.02)DPR.H	N	F1:8487	533.221	48.07	1064.42	7.7	5	99.92	PMX	56.65	36.72	0.045	298	306	Y
38	102468	gi|348515923	R.INVYYNEATGGK.Y	Y	F18:9089	664.832	50.29	1327.64	6.9	3	99.9	PM-	63.6	33	-	47	58	N
38	102468	gi|348515923	R.FPGQLNADLRK.L	N	F6:9875	629.85	55.08	1257.68	2.4	14	99.85	pMX	44.5	27.15	0.00016	242	252	N
38	102468	gi|348515923	K.EVDEQMLNVQNKNSSYFVEWIPNNVK.T	N	F6:17690	1042.18	96.85	3123.5	5.1	2	98.1	P--	53.6	-	-	325	350	N
38	102468	gi|348515923	K.N(+.98)SSYFVEWIPNNVK.T	N	F18:17000	849.421	92.62	1696.81	10	1	98.09	p--	44.59	-	-	337	350	Y
38	102468	gi|348515923	K.LTTPTYGDLN(+.98)HLVSATMSGVTTC(+57.02)LR.F	N	F6:20354	903.781	111.72	2708.31	1.9	2	98.08	p--	40.83	-	-	217	241	Y
38	102468	gi|348515923	K.EAESC(+57.02)DC(+57.02)LQGFQLTHSLGGGTGSGMGTLLISK.I	N	F12:17521	1104.52	95.47	3310.53	4.4	2	97.96	p-X	27.75	-	0.031	123	154	Y
38	102468	gi|348515923	R.ISEQ(+.98)FTAM(+15.99)FR.R	N	F1:11244	623.792	62.14	1245.57	-0.3	1	89.55	p--	20.46	-	-	381	390	Y
38	102468	gi|348515923	R.FPGQ(+.98)LNADLR.K	N	F1:11566	566.299	63.81	1130.57	9.7	1	87.49	p--	19.38	-	-	242	251	Y
66	111555	gi|24655737	K.GHYTEGAELVDSVLDVVRK.E	N	F1:18152	696.365	98.99	2086.07	1.4	15	99.95	PMX	97.4	99.55	1.5e-22	104	122	N
66	111555	gi|24655737	K.GHYTEGAELVDSVLDVVR.K	N	F1:19395	979.997	105.91	1957.97	2.5	23	99.95	PMX	82.95	95.33	4e-12	104	121	N
66	111555	gi|24655737	R.AVLVDLEPGTMDSVR.S	N	F18:14654	801.415	79.68	1600.81	1.8	14	99.95	PMX	86.3	68	9.2e-10	63	77	N
66	111555	gi|24655737	R.SGPFGQIFRPDNFVFGQSGAGNNWAK.G	N	F1:19207	933.452	104.84	2797.34	-0.4	8	99.95	PMX	127.74	58.11	1.2e-18	78	103	N
66	111555	gi|24655737	R.EIVHIQAGQC(+57.02)GNQIGAK.F	N	F18:9002	911.97	49.82	1821.92	5.1	18	99.95	PMX	103.92	49.29	3.9e-10	3	19	Y
66	111555	gi|24655737	R.LHFFMPGFAPLTSR.G	N	F12:18625	540.948	101.56	1619.83	-4.5	18	99.95	PMX	83.32	49.47	6.9e-09	263	276	N
66	111555	gi|24655737	R.ISEQFTAMFR.R	N	F12:14979	615.304	81.61	1228.59	1.3	18	99.95	PMX	73.14	70.22	9.7e-07	381	390	N
66	111555	gi|24655737	R.KLAVNMVPFPR.L	N	F18:13361	636.37	72.78	1270.72	3.2	8	99.95	PMX	91.56	58.65	8.9e-08	252	262	N
66	111555	gi|24655737	R.INVYYNEASGGK.Y	N	F6:8892	657.827	49.96	1313.63	10.4	9	99.95	PMX	63.98	75.65	4.2e-05	47	58	N
66	111555	gi|24655737	R.FPGQLNADLR.K	N	F6:11408	565.806	63.04	1129.59	8.2	11	99.95	PMX	75.22	59.56	1.5e-05	242	251	N
66	111555	gi|24655737	K.IREEYPDR.I	N	F12:5814	539.267	33.38	1076.53	-5.1	11	99.95	PMX	56.2	39.77	7.7e-07	155	162	N
66	111555	gi|24655737	K.LAVNMVPFPR.L	N	F18:14948	572.321	81.29	1142.63	1.2	19	99.95	PMX	69.62	64.11	0.00014	253	262	N
66	111555	gi|24655737	R.YLTVAAIFR.G	N	F1:17274	527.308	94.18	1052.6	-0.8	12	99.95	PMX	59.79	54.09	0.00012	310	318	N
66	111555	gi|24655737	K.NSSYFVEWIPNNVK.T	N	F12:17057	848.92	92.92	1695.83	-0.3	16	99.95	PMX	93.46	45.2	6.7e-06	337	350	N
66	111555	gi|24655737	K.NMMAAC(+57.02)DPR.H	N	F1:8487	533.221	48.07	1064.42	7.7	5	99.92	PMX	56.65	36.72	0.045	298	306	Y
66	111555	gi|24655737	R.FPGQLNADLRK.L	N	F6:9875	629.85	55.08	1257.68	2.4	14	99.85	pMX	44.5	27.15	0.00016	242	252	N
66	111555	gi|24655737	K.EVDEQMLNIQNK.N	N	F12:10666	730.859	58.7	1459.7	3.7	3	98.68	P-X	57.72	-	0.021	325	336	N
66	111555	gi|24655737	F.IGNSTAIQELFK.R	N	F1:15547	660.863	84.78	1319.71	1.7	8	98.09	#NAME?	-	-	6.2e-09	368	379	N
66	111555	gi|24655737	R.IN(+.98)VYYNEASGGK.Y	N	F1:9491	658.308	53.15	1314.61	-5.9	2	98.07	p--	40.4	-	-	47	58	Y
66	111555	gi|24655737	H.SLGGGTGSGMGTLLISK.I	N	F12:13532	768.41	73.9	1534.8	2.1	6	98.07	#NAME?	-	-	2.4e-08	138	154	N
66	111555	gi|24655737	A.KGHYTEGAELVDSVLDVVR.K	N	F6:17907	696.365	98.05	2086.07	2.5	1	97.99	#NAME?	-	-	1.6e-07	103	121	N
66	111555	gi|24655737	K.EAESC(+57.02)DC(+57.02)LQGFQLTHSLGGGTGSGMGTLLISK.I	N	F12:17521	1104.52	95.47	3310.53	4.4	2	97.96	p-X	27.75	-	0.031	123	154	Y
66	111555	gi|24655737	K.E(-18.01)VDEQMLNIQ(+.98)N(+.98)KN(+.98)SSYFVEWIPNNVK.T	Y	F6:17690	1042.18	96.85	3122.45	338.9	1	97.84	#NAME?	-	-	5.8e-07	325	350	Y
66	111555	gi|24655737	Q.MLNIQNKNSSYFVEWIPNNVK.T	Y	F12:17127	846.759	93.3	2537.27	-7.8	5	96.41	#NAME?	-	-	6.9e-06	330	350	N
66	111555	gi|24655737	R.LHFFMPGFAPL.T	N	F12:21412	638.827	117.41	1275.65	-7.1	7	0	#NAME?	-	-	0.0025	263	273	N
66	111555	gi|24655737	K.TAVC(+57.02)DIPPR.G	N	F18:7880	515.309	44.01	1027.51	1062.3	3	0	#NAME?	-	-	0.0025	351	359	Y
66	111555	gi|24655737	R.E(-18.01)IVHIQAGQ(+.98)C(+57.02)GN(+.98)QIGAK.F	N	F6:9561	603.646	53.43	1805.87	1130.4	3	0	#NAME?	-	-	0.0027	3	19	Y
66	111555	gi|24655737	R.ALTVP(+15.99)ELTQQMFDAK.N	N	F1:17871	854.437	97.43	1706.86	2.2	3	0	#NAME?	-	-	0.0048	283	297	Y
66	111555	gi|24655737	R.SGPFGQ(+.98)IFRPDNFVFGQ(+.98)SGAGNNWAK.G	N	F6:19780	934.125	108.48	2799.3	17.1	1	0	#NAME?	-	-	0.056	78	103	Y
12	111547	gi|62473526	R.VAPEEHPVLLTEAPLNPK.A	N	F1:12817	652.03	70.3	1953.06	6	30	99.95	PMX	104.99	86.97	8.5e-16	97	114	N
12	111547	gi|62473526	K.SYELPDGQVITIGNER.F	N	F6:14934	895.953	81.83	1789.88	4.2	17	99.95	PMX	87.13	97.55	4.8e-12	240	255	N
12	111547	gi|62473526	K.DLYANTVLSGGTTMYPGIADR.M	N	F1:16470	1108.04	89.78	2214.06	2.1	19	99.95	PMX	81.7	124.38	2.7e-16	293	313	N
12	111547	gi|62473526	K.DSYVGDEAQSKR.G	N	F1:7297	677.811	42.02	1353.62	-5.7	11	99.95	PMX	80.37	102.73	9.2e-11	52	63	N
12	111547	gi|62473526	K.QEYDESGPSIVHRK.C	N	F12:6922	548.94	39.18	1643.79	5.1	22	99.95	PMX	59.92	88.9	1.5e-13	361	374	N
12	111547	gi|62473526	K.QEYDESGPSIVHR.K	N	F18:7857	758.859	43.89	1515.7	4.9	15	99.95	PMX	65.45	85.45	2.2e-12	361	373	N
12	111547	gi|62473526	R.KDLYANTVLSGGTTMYPGIADR.M	N	F1:14463	781.731	79.03	2342.16	5.6	13	99.95	PMX	70.55	82.51	8.3e-15	292	313	N
12	111547	gi|62473526	R.HQGVMVGMGQKDSYVGDEAQSK.R	N	F1:9492	784.372	53.16	2350.07	11.3	1	99.95	PMX	102.74	70.52	4.3e-15	41	62	N
12	111547	gi|62473526	K.Q(-17.03)EYDESGPSIVHRK.C	N	F12:8024	543.266	44.92	1626.76	8.1	11	99.95	PMX	59.82	70.08	2.2e-10	361	374	Y
12	111547	gi|62473526	R.HQGVMVGMGQK.D	N	F12:7031	586.291	39.75	1170.56	3.5	11	99.95	PMX	103.43	55.95	4.5e-12	41	51	N
12	111547	gi|62473526	R.MQKEITALAPSTMK.I	N	F18:10036	774.91	55.27	1547.81	0.2	2	99.95	PMX	91.35	51.9	6.1e-09	314	327	N
12	111547	gi|62473526	R.AVFPSIVGRPR.H	N	F18:11106	599.858	60.86	1197.7	3.1	31	99.95	PMX	79.76	82.48	2.2e-06	30	40	N
12	111547	gi|62473526	K.IWHHTFYNELR.V	N	F18:11666	505.924	63.77	1514.74	4.8	16	99.95	PMX	83.75	59.2	4.7e-08	86	96	N
12	111547	gi|62473526	K.AGFAGDDAPR.A	N	F18:6762	488.731	38.18	975.441	6.9	14	99.95	PMX	80.32	75.8	5.7e-06	20	29	N
12	111547	gi|62473526	K.DSYVGDEAQSK.R	N	F1:7556	599.766	43.35	1197.51	1.4	11	99.95	PMX	82.97	45.59	1.8e-05	52	62	N
12	111547	gi|62473526	K.EITALAPSTMK.I	N	F18:10174	581.317	55.99	1160.61	6.5	12	99.95	PMX	67.8	44.97	4e-05	317	327	N
12	111547	gi|62473526	K.IKIIAPPER.K	N	F12:8623	518.831	48.04	1035.64	3.2	9	99.94	pMX	39.5	58.33	0.00051	328	336	N
12	111547	gi|62473526	R.GYSFTTTAER.E	N	F18:8544	566.77	47.39	1131.52	5.9	12	99.94	PMX	70.76	50.99	0.0014	198	207	N
12	111547	gi|62473526	K.IIAPPER.K	N	F18:7167	398.241	40.28	794.465	3.7	8	99.94	PM-	46.47	54	-	330	336	N
12	111547	gi|62473526	K.IKIIAPPERK.Y	N	F1:8796	388.922	49.64	1163.74	5.1	14	99.92	pMX	38.85	37.04	0.00089	328	337	N
12	111547	gi|62473526	R.DLTDYLMK.I	N	F18:14782	998.484	80.38	997.479	-2.2	14	99.83	PMX	77.07	26.26	0.00092	185	192	N
12	111547	gi|62473526	R.HQGVMVGM(+15.99)GQK.D	N	F1:7009	594.284	40.51	1186.56	-3.8	2	99.82	PMX	50.94	26.87	0.086	41	51	Y
12	111547	gi|62473526	K.C(+57.02)DVDIRK.D	N	F18:5678	453.229	32.64	904.444	0.8	10	99.78	PM-	55.47	25.23	-	286	292	Y
12	111547	gi|62473526	R.HQGVM(+15.99)VGMGQK.D	N	F18:6205	594.29	35.28	1186.56	5.2	4	98.77	P-X	58.68	-	0.013	41	51	Y
12	111547	gi|62473526	Y.ANTVLSGGTTMYPGIADR.M	Y	F12:12814	912.455	70.07	1822.89	4.1	7	98.1	#NAME?	-	-	1e-14	296	313	N
12	111547	gi|62473526	R.FRC(+57.02)PEALFQPSFLGM(+15.99)EAC(+57.02)GIHETTYNSIMK.C	Y	F18:18556	1184.21	101.29	3549.62	-0.2	3	98.1	#NAME?	-	-	6.2e-13	256	285	Y
12	111547	gi|62473526	K.Q(+.98)E(-18.01)YDESGPSIVHR.K	N	F6:9520	750.347	53.23	1498.67	6.4	10	98.1	#NAME?	-	-	3.1e-11	361	373	Y
12	111547	gi|62473526	K.Q(+.98)E(-18.01)YDESGPSIVHRK.C	N	F18:8063	814.393	44.94	1626.76	4.6	8	98.1	#NAME?	-	-	2.4e-10	361	374	Y
12	111547	gi|62473526	R.H(+42.01)QGVMVGMGQK.D	N	F18:8283	607.795	46.05	1212.57	825.7	10	98.1	#NAME?	-	-	2e-09	41	51	Y
12	111547	gi|62473526	K.Q(+.98)EYDE(-18.01)SGPSIVHRK.C	N	F1:9132	543.267	51.33	1626.76	8.3	1	98.08	#NAME?	-	-	1.7e-08	361	374	Y
12	111547	gi|62473526	S.KQEYDESGPSIVHR.K	Y	F1:8476	548.942	48.01	1643.79	7.6	4	97.91	#NAME?	-	-	3.7e-07	360	373	N
12	111547	gi|62473526	R.FRC(+57.02)PEALFQPSFLGMEAC(+57.02)GIHETTYNSIMK.C	Y	F12:19442	1178.88	106.14	3533.62	-3.7	3	97.74	#NAME?	-	-	9.4e-07	256	285	Y
12	111547	gi|62473526	R.C(+57.02)PEALFQPSFLGM(+15.99)EAC(+57.02)GIHETTYNSIMK.C	Y	F6:18810	1083.16	103	3246.45	-0.1	1	97.29	#NAME?	-	-	2.8e-06	258	285	Y
12	111547	gi|62473526	R.A(+42.01)VFPSIVGRPR.H	N	F12:14313	621.358	78.05	1239.71	801.3	15	90.69	#NAME?	-	-	2.9e-05	30	40	Y
12	111547	gi|62473526	R.C(+57.02)PEALFQPSFLGMEAC(+57.02)GIHETTYNSIMK.C	Y	F12:19893	1077.82	108.71	3230.45	-4.9	2	27.6	#NAME?	-	-	0.00017	258	285	Y
12	111547	gi|62473526	Y.ALPHAILR.L	N	F6:9042	445.786	50.71	889.55	8	10	15.38	#NAME?	-	-	0.00022	171	178	N
12	111547	gi|62473526	R.TTGIVLDSGDGVSHTVP(+15.99)IYEGYALP(+15.99)HAILR.L	N	F18:17066	1061.87	93	3182.62	-6.9	7	0.61	#NAME?	-	-	0.00059	149	178	Y
12	111547	gi|62473526	R.FRC(+57.02)PEALFQPSFLGM(+15.99)EAC(+39.99)GIHETTYNSIMK.C	Y	F1:19457	1178.88	106.24	3532.59	294.3	1	0.57	#NAME?	-	-	0.0006	256	285	Y
12	111547	gi|62473526	MC(+57.02)DEEVAALVVDNGSGMC(+57.02)K.A	Y	F1:18159	1044.04	99.03	2083.87	1057.7	3	0.24	#NAME?	-	-	0.00075	1	19	Y
12	111547	gi|62473526	K.SYE(-18.01)LPDGQVITIGNER.F	N	F12:14607	886.944	79.63	1771.87	-0.6	4	0	#NAME?	-	-	0.0039	240	255	Y
12	111547	gi|62473526	R.C(+57.02)PEALFQP(+15.99)SFLGMEAC(+57.02)GIHETTYNSIMK.C	Y	F18:18855	1083.15	102.98	3246.45	-4.5	1	0	#NAME?	-	-	0.0071	258	285	Y
12	111547	gi|62473526	R.EKMTQIMFETFNTPAMY.V	Y	F12:19235	1041.47	104.97	2080.93	-4.1	1	0	#NAME?	-	-	0.011	118	134	N
12	111547	gi|62473526	R.AVFPSIVGR.P	N	F12:12833	473.281	70.17	944.544	2.6	10	0	#NAME?	-	-	0.021	30	38	N
12	111547	gi|62473526	K.DSYVGDE(-18.01)AQ(+.98)SKRGILTLKYPIE(-18.01)HGIVTN(+.98)WDDMEK.I	Y	F18:22509	1292.37	123.9	3872.86	315.2	1	0	#NAME?	-	-	0.036	52	85	Y
50	102447	gi|348517239	R.EAYPGDVFYLHSR.L	N	F6:12953	777.377	71.22	1552.73	5.4	5	99.95	PMX	69.71	63.65	4.3e-08	334	346	N
50	102447	gi|348517239	R.VVDALGNAIDGK.G	N	F18:10512	586.322	57.75	1170.62	3.6	8	99.95	PMX	80.45	67.91	1.2e-06	149	160	N
50	102447	gi|348517239	R.EVAAFAQFGSDLDAATQQLLNR.G	N	F6:22529	789.065	124.17	2364.17	0.9	4	99.95	PMX	74.43	34.38	1.9e-08	441	462	N
50	102447	gi|348517239	K.AVDSLVPIGR.G	N	F6:11786	513.803	65	1025.59	5.3	5	99.95	PMX	66.76	64.05	2.7e-05	194	203	N
50	102447	gi|348517239	K.HALIIYDDLSK.Q	N	F12:12158	644.354	66.58	1286.69	4.9	4	99.95	PMX	85.32	40.09	4.5e-07	305	315	N
50	102447	gi|348517239	R.VLSIGDGIAR.V	N	F12:11038	500.795	60.66	999.571	3.2	11	99.95	PMX	54.69	51.18	0.00033	73	82	N
50	102447	gi|348517239	R.QMSLLLR.R	N	F12:12583	430.754	68.84	859.495	-0.8	7	99.94	pMX	44.57	67.54	0.024	322	328	N
50	102447	gi|348517239	K.TGTAEVSSILEEK.I	N	F18:11695	682.352	63.93	1362.69	1.2	8	99.94	PM-	83.26	92.01	-	45	57	N
50	102447	gi|348517239	R.VVDALGNAIDGKGPLGSK.V	N	F12:12365	570.986	67.7	1709.93	3	8	99.94	PM-	90.05	83.91	-	149	166	N
50	102447	gi|348517239	K.ILGADTSSDLEETGR.V	Y	F6:10131	782.384	56.44	1562.74	7.1	3	99.94	PM-	71.78	72.55	-	58	72	N
50	102447	gi|348517239	R.TGAIVDVPVGEELLGR.V	N	F1:16834	812.95	91.75	1623.88	1.3	12	99.94	PM-	87.73	67.83	-	133	148	N
50	102447	gi|348517239	K.APGIIPR.I	N	F12:8323	362.23	46.48	722.444	1.2	6	99.94	pM-	44.21	56.36	-	175	181	N
50	102447	gi|348517239	K.AFLQHILSQHQDLLSNIK.A	Y	F1:16487	702.388	89.87	2104.14	-0.8	4	99.92	PM-	82.27	38.54	-	509	526	N
50	102447	gi|348517239	K.TAIAIDTIINQK.R	N	F6:13909	650.88	76.36	1299.74	3.9	2	99.92	PM-	70.83	37.33	-	218	229	N
50	102447	gi|348517239	R.STVAQLVK.R	N	F18:8384	845.509	46.58	844.502	0.3	1	99.91	PM-	56.62	34.11	-	253	260	N
50	102447	gi|348517239	R.LTELLK.Q	N	F18:8890	716.456	49.19	715.448	0.8	8	99.9	pM-	29.38	40.79	-	466	471	N
50	102447	gi|348517239	K.LELAQYR.E	N	F12:9276	446.749	51.44	891.481	2.1	4	99.9	pM-	40.74	33.43	-	434	440	N
50	102447	gi|348517239	K.RLTDADAMK.Y	N	F18:6206	510.763	35.28	1019.51	4.8	4	99.88	pM-	42.93	30.64	-	261	269	N
50	102447	gi|348517239	K.GMSLNLEPDNVGVVVFGNDKLIK.E	N	F12:18968	820.105	103.46	2457.29	0.3	6	99.74	PM-	61.63	23.95	-	103	125	N
50	102447	gi|348517239	K.AFLQHILSQHQDLLSNIKADGK.I	Y	F1:15634	619.839	85.24	2475.32	1.3	1	98.1	P--	70.85	-	-	509	530	N
50	102447	gi|348517239	K.LKQIVLNFLSSFE	N	F6:21764	769.433	119.76	1536.86	-2.4	3	98.1	P--	56.3	-	-	539	551	N
50	102447	gi|348517239	K.GMSLNLEPDNVGVVVFGNDK.L	N	F12:18353	1052.51	100.04	2103.03	-8.2	4	98.1	P--	48.31	-	-	103	122	N
50	102447	gi|348517239	R.ISVREPMQTGIK.A	N	F18:9088	679.876	50.29	1357.74	-0.3	1	98.1	P--	48.39	-	-	182	193	N
39	102440	gi|348529924	K.GHYTEGAELVDSVLDVVRK.E	N	F1:18152	696.365	98.99	2086.07	1.4	15	99.95	PMX	97.4	99.55	1.5e-22	104	122	N
39	102440	gi|348529924	K.GHYTEGAELVDSVLDVVR.K	N	F1:19395	979.997	105.91	1957.97	2.5	23	99.95	PMX	82.95	95.33	4e-12	104	121	N
39	102440	gi|348529924	R.AVLVDLEPGTMDSVR.S	N	F18:14654	801.415	79.68	1600.81	1.8	14	99.95	PMX	86.3	68	9.2e-10	63	77	N
39	102440	gi|348529924	R.KLAVNMVPFPR.L	N	F18:13361	636.37	72.78	1270.72	3.2	8	99.95	PMX	91.56	58.65	8.9e-08	252	262	N
39	102440	gi|348529924	R.FPGQLNADLR.K	N	F6:11408	565.806	63.04	1129.59	8.2	11	99.95	PMX	75.22	59.56	1.5e-05	242	251	N
39	102440	gi|348529924	K.IREEYPDR.I	N	F12:5814	539.267	33.38	1076.53	-5.1	11	99.95	PMX	56.2	39.77	7.7e-07	155	162	N
39	102440	gi|348529924	K.LAVNMVPFPR.L	N	F18:14948	572.321	81.29	1142.63	1.2	19	99.95	PMX	69.62	64.11	0.00014	253	262	N
39	102440	gi|348529924	K.NSSYFVEWIPNNVK.V	N	F12:17057	848.92	92.92	1695.83	-0.3	16	99.95	PMX	93.46	45.2	6.7e-06	337	350	N
39	102440	gi|348529924	K.MAATFIGNSTAIQELFKR.I	N	F18:18393	666.686	100.38	1997.04	-2.3	15	99.94	PM-	86.9	114.37	-	363	380	N
39	102440	gi|348529924	R.VNVYYNEASSHK.Y	Y	F12:7130	705.838	40.27	1409.66	2.6	5	99.94	PM-	90.15	68.44	-	47	58	N
39	102440	gi|348529924	R.ISEQFSAMFR.R	N	F12:14362	608.297	78.31	1214.58	2.8	6	99.94	PMX	65.49	42.61	0.00036	381	390	N
39	102440	gi|348529924	R.IMNTFSVMPSPK.V	N	F6:13391	676.345	73.59	1350.67	5.8	7	99.94	PM-	72.84	64.02	-	163	174	N
39	102440	gi|348529924	R.YLTVATVFR.G	Y	F12:14957	535.305	81.49	1068.6	-1.1	5	99.94	PM-	66.97	52.72	-	310	318	N
39	102440	gi|348529924	K.MAATFIGNSTAIQELFK.R	N	F18:19908	921.472	108.99	1840.94	-5.1	14	99.93	PM-	84.77	47.52	-	363	379	N
39	102440	gi|348529924	R.LHFFMPGFAPLTAR.G	Y	F12:18795	535.617	102.49	1603.83	-1.7	9	99.93	PM-	92.85	44.43	-	263	276	N
39	102440	gi|348529924	K.LTTPTYGDLNHLVSATMSGVTTSLR.F	Y	F18:20775	879.116	113.93	2634.33	-2.5	4	99.93	PM-	67.14	44.18	-	217	241	N
39	102440	gi|348529924	K.VAVC(+57.02)DIAPR.G	Y	F1:9675	500.77	54.06	999.517	8	1	99.93	PM-	48.51	42.77	-	351	359	Y
39	102440	gi|348529924	R.VNVYYNEASSHKYVPR.A	Y	F12:8602	642.656	47.92	1924.94	1.9	1	99.93	PM-	69.02	41.45	-	47	62	N
39	102440	gi|348529924	R.NMMAAC(+57.02)DPR.H	N	F1:8487	533.221	48.07	1064.42	7.7	5	99.92	PMX	56.65	36.72	0.045	298	306	Y
39	102440	gi|348529924	R.FPGQLNADLRK.L	N	F6:9875	629.85	55.08	1257.68	2.4	14	99.85	pMX	44.5	27.15	0.00016	242	252	N
39	102440	gi|348529924	R.ALTVPELTQQMFDAR.N	N	F18:18297	860.438	99.84	1718.87	-2.8	4	99.84	PM-	76.72	28.15	-	283	297	N
39	102440	gi|348529924	R.SGAFGQLFRPDNFIFGQTGAGNNWAK.G	Y	F6:19780	934.125	108.48	2799.35	0	3	99.77	PM-	54.04	24.93	-	78	103	N
39	102440	gi|348529924	K.EVDEQMLNIQNK.N	N	F12:10666	730.859	58.7	1459.7	3.7	3	98.68	P-X	57.72	-	0.021	325	336	N
39	102440	gi|348529924	K.FWEVISDEHGIDPAGNYVGDSSLQLDR.V	Y	F12:17405	1007.14	94.84	3018.4	-2	1	98.1	P--	55.27	-	-	20	46	N
39	102440	gi|348529924	K.N(+.98)SSYFVEWIPNNVK.V	N	F18:17000	849.421	92.62	1696.81	10	1	98.09	p--	44.59	-	-	337	350	Y
39	102440	gi|348529924	R.FPGQ(+.98)LNADLR.K	N	F1:11566	566.299	63.81	1130.57	9.7	1	87.49	p--	19.38	-	-	242	251	Y
56	102461	gi|348528017	R.EAYPGDVFYLHSR.L	N	F6:12953	777.377	71.22	1552.73	5.4	5	99.95	PMX	69.71	63.65	4.3e-08	335	347	N
56	102461	gi|348528017	R.VVDALGNAIDGK.G	N	F18:10512	586.322	57.75	1170.62	3.6	8	99.95	PMX	80.45	67.91	1.2e-06	150	161	N
56	102461	gi|348528017	R.EVAAFAQFGSDLDAATQQLLNR.G	N	F6:22529	789.065	124.17	2364.17	0.9	4	99.95	PMX	74.43	34.38	1.9e-08	442	463	N
56	102461	gi|348528017	K.AVDSLVPIGR.G	N	F6:11786	513.803	65	1025.59	5.3	5	99.95	PMX	66.76	64.05	2.7e-05	195	204	N
56	102461	gi|348528017	K.HALIIYDDLSK.Q	N	F12:12158	644.354	66.58	1286.69	4.9	4	99.95	PMX	85.32	40.09	4.5e-07	306	316	N
56	102461	gi|348528017	R.VLSIGDGIAR.V	N	F12:11038	500.795	60.66	999.571	3.2	11	99.95	PMX	54.69	51.18	0.00033	74	83	N
56	102461	gi|348528017	R.QMSLLLR.R	N	F12:12583	430.754	68.84	859.495	-0.8	7	99.94	pMX	44.57	67.54	0.024	323	329	N
56	102461	gi|348528017	K.TGTAEVSSILEEK.I	N	F18:11695	682.352	63.93	1362.69	1.2	8	99.94	PM-	83.26	92.01	-	46	58	N
56	102461	gi|348528017	R.VVDALGNAIDGKGPLGSK.V	N	F12:12365	570.986	67.7	1709.93	3	8	99.94	PM-	90.05	83.91	-	150	167	N
56	102461	gi|348528017	R.TGAIVDVPVGEELLGR.V	N	F1:16834	812.95	91.75	1623.88	1.3	12	99.94	PM-	87.73	67.83	-	134	149	N
56	102461	gi|348528017	K.AFLQHILSQHQDLLANIK.A	Y	F12:16856	697.057	91.79	2088.15	0.6	4	99.94	PM-	88	64.91	-	510	527	N
56	102461	gi|348528017	K.APGIIPR.I	N	F12:8323	362.23	46.48	722.444	1.2	6	99.94	pM-	44.21	56.36	-	176	182	N
56	102461	gi|348528017	K.TAIAIDTIINQK.R	N	F6:13909	650.88	76.36	1299.74	3.9	2	99.92	PM-	70.83	37.33	-	219	230	N
56	102461	gi|348528017	R.STVAQLVK.R	N	F18:8384	845.509	46.58	844.502	0.3	1	99.91	PM-	56.62	34.11	-	254	261	N
56	102461	gi|348528017	R.LTELLK.Q	N	F18:8890	716.456	49.19	715.448	0.8	8	99.9	pM-	29.38	40.79	-	467	472	N
56	102461	gi|348528017	K.LELAQYR.E	N	F12:9276	446.749	51.44	891.481	2.1	4	99.9	pM-	40.74	33.43	-	435	441	N
56	102461	gi|348528017	K.RLTDADAMK.Y	N	F18:6206	510.763	35.28	1019.51	4.8	4	99.88	pM-	42.93	30.64	-	262	270	N
56	102461	gi|348528017	K.GMSLNLEPDNVGVVVFGNDKLIK.E	N	F12:18968	820.105	103.46	2457.29	0.3	6	99.74	PM-	61.63	23.95	-	104	126	N
56	102461	gi|348528017	K.LKQIVLNFLSSFE	N	F6:21764	769.433	119.76	1536.86	-2.4	3	98.1	P--	56.3	-	-	540	552	N
56	102461	gi|348528017	K.GMSLNLEPDNVGVVVFGNDK.L	N	F12:18353	1052.51	100.04	2103.03	-8.2	4	98.1	P--	48.31	-	-	104	123	N
56	102461	gi|348528017	R.ISVREPMQTGIK.A	N	F18:9088	679.876	50.29	1357.74	-0.3	1	98.1	P--	48.39	-	-	183	194	N
26	102524	gi|348514007	R.VAPEEHPVLLTEAPLNPK.A	N	F1:12817	652.03	70.3	1953.06	6	30	99.95	PMX	104.99	86.97	8.5e-16	96	113	N
26	102524	gi|348514007	K.SYELPDGQVITIGNER.F	N	F6:14934	895.953	81.83	1789.88	4.2	17	99.95	PMX	87.13	97.55	4.8e-12	239	254	N
26	102524	gi|348514007	K.DLYANTVLSGGTTMYPGIADR.M	N	F1:16470	1108.04	89.78	2214.06	2.1	19	99.95	PMX	81.7	124.38	2.7e-16	292	312	N
26	102524	gi|348514007	K.DSYVGDEAQSKR.G	N	F1:7297	677.811	42.02	1353.62	-5.7	11	99.95	PMX	80.37	102.73	9.2e-11	51	62	N
26	102524	gi|348514007	R.KDLYANTVLSGGTTMYPGIADR.M	N	F1:14463	781.731	79.03	2342.16	5.6	13	99.95	PMX	70.55	82.51	8.3e-15	291	312	N
26	102524	gi|348514007	R.HQGVMVGMGQKDSYVGDEAQSK.R	N	F1:9492	784.372	53.16	2350.07	11.3	1	99.95	PMX	102.74	70.52	4.3e-15	40	61	N
26	102524	gi|348514007	R.HQGVMVGMGQK.D	N	F12:7031	586.291	39.75	1170.56	3.5	11	99.95	PMX	103.43	55.95	4.5e-12	40	50	N
26	102524	gi|348514007	R.AVFPSIVGRPR.H	N	F18:11106	599.858	60.86	1197.7	3.1	31	99.95	PMX	79.76	82.48	2.2e-06	29	39	N
26	102524	gi|348514007	K.IWHHTFYNELR.V	N	F18:11666	505.924	63.77	1514.74	4.8	16	99.95	PMX	83.75	59.2	4.7e-08	85	95	N
26	102524	gi|348514007	K.AGFAGDDAPR.A	N	F18:6762	488.731	38.18	975.441	6.9	14	99.95	PMX	80.32	75.8	5.7e-06	19	28	N
26	102524	gi|348514007	K.DSYVGDEAQSK.R	N	F1:7556	599.766	43.35	1197.51	1.4	11	99.95	PMX	82.97	45.59	1.8e-05	51	61	N
26	102524	gi|348514007	K.IKIIAPPER.K	N	F12:8623	518.831	48.04	1035.64	3.2	9	99.94	pMX	39.5	58.33	0.00051	327	335	N
26	102524	gi|348514007	R.GYSFTTTAER.E	N	F18:8544	566.77	47.39	1131.52	5.9	12	99.94	PMX	70.76	50.99	0.0014	197	206	N
26	102524	gi|348514007	K.IIAPPER.K	N	F18:7167	398.241	40.28	794.465	3.7	8	99.94	PM-	46.47	54	-	329	335	N
26	102524	gi|348514007	K.C(+57.02)DVDIR.K	N	F1:7996	389.183	45.58	776.349	4.4	3	99.94	PM-	52.8	49.86	-	285	290	Y
26	102524	gi|348514007	K.IKIIAPPERK.Y	N	F1:8796	388.922	49.64	1163.74	5.1	14	99.92	pMX	38.85	37.04	0.00089	327	336	N
26	102524	gi|348514007	K.IIAPPERK.Y	N	F18:6152	462.289	35.01	922.56	4.5	11	99.92	pM-	35.1	38.61	-	329	336	N
26	102524	gi|348514007	R.DLTDYLMK.I	N	F18:14782	998.484	80.38	997.479	-2.2	14	99.83	PMX	77.07	26.26	0.00092	184	191	N
26	102524	gi|348514007	R.HQGVMVGM(+15.99)GQK.D	N	F1:7009	594.284	40.51	1186.56	-3.8	2	99.82	PMX	50.94	26.87	0.086	40	50	Y
26	102524	gi|348514007	K.RGILTLK.Y	N	F1:9749	400.773	54.39	799.528	4.7	9	99.81	pM-	29.7	28.89	-	62	68	N
26	102524	gi|348514007	K.C(+57.02)DVDIRK.D	N	F18:5678	453.229	32.64	904.444	0.8	10	99.78	PM-	55.47	25.23	-	285	291	Y
26	102524	gi|348514007	R.LDLAGR.D	N	F6:7851	322.692	44.57	643.365	6.8	3	99.77	pM-	23.56	33.97	-	178	183	N
26	102524	gi|348514007	R.HQGVMVGMGQKDSYVGDEAQSKR.G	N	F12:8076	627.553	45.2	2506.17	4.9	2	99.65	PM-	69.57	21.65	-	40	62	N
26	102524	gi|348514007	R.HQGVM(+15.99)VGMGQK.D	N	F18:6205	594.29	35.28	1186.56	5.2	4	98.77	P-X	58.68	-	0.013	40	50	Y
26	102524	gi|348514007	R.C(+57.02)PEALFQP(+15.99)SFIGM(+15.99)ESAGIHETTYNSIMK.C	Y	F1:19604	1064.15	107.09	3189.45	-3.4	3	98.1	P--	61.03	-	-	257	284	Y
26	102524	gi|348514007	R.C(+57.02)PEALFQPSFIGM(+15.99)ESAGIHETTYNSIMK.C	Y	F18:20466	1058.82	112.16	3173.45	-5.3	4	98.1	P--	59.34	-	-	257	284	Y
26	102524	gi|348514007	R.LDLAGRDLTDYLMK.I	N	F1:16571	812.423	90.32	1622.83	-1.7	6	98.1	P--	57.11	-	-	178	191	N
26	102524	gi|348514007	R.FRC(+57.02)PEALFQPSFIGM(+15.99)ESAGIHETTYNSIMK.C	Y	F18:20042	1159.88	109.76	3476.62	-3.2	4	98.07	p--	38.94	-	-	255	284	Y
26	102524	gi|348514007	R.C(+57.02)PEALFQP(+15.99)SFIGMESAGIHETTYNSIMK.C	Y	F6:20396	1058.82	111.96	3173.45	-6.2	1	98.06	p--	39.74	-	-	257	284	Y
19	102421	gi|542188589	R.IINEPTAAAIAYGLDKK.D	N	F12:13515	596.67	73.81	1786.98	2.7	11	99.95	PMX	95.16	65.65	2.1e-12	197	213	N
19	102421	gi|542188589	K.VTHAVVTVPAYFNDAQR.Q	Y	F12:12493	629.997	68.37	1886.96	2.4	6	99.95	PMX	93.1	61.2	9.3e-10	164	180	N
19	102421	gi|542188589	R.IINEPTAAAIAYGLDK.K	N	F12:14813	830.452	80.71	1658.89	0.8	8	99.95	PMX	72.72	50.63	1.3e-08	197	212	N
19	102421	gi|542188589	K.FEELNMDLFR.S	N	F6:17593	657.316	96.31	1312.61	4.2	8	99.95	PMX	62.17	63.77	1.2e-05	326	335	N
19	102421	gi|542188589	R.VEIIANDQGNR.I	N	F1:8819	614.822	49.76	1227.62	7.5	7	99.95	PMX	67.72	58.43	0.00033	49	59	N
19	102421	gi|542188589	R.AKFEELNMDLFR.S	N	F12:16257	756.88	88.5	1511.74	1.3	9	99.94	PM-	86.47	105.05	-	324	335	N
19	102421	gi|542188589	K.KSDIDEIVLVGGSTR.I	N	F1:12686	794.936	69.63	1587.85	6.1	4	99.94	PM-	73.1	90.9	-	352	366	N
19	102421	gi|542188589	K.NQLTSNPENTIFDAKR.L	N	F12:11265	616.649	61.81	1846.92	3.5	2	99.94	PM-	88.91	88.34	-	81	96	N
19	102421	gi|542188589	K.TFAPEEVSAMVLTK.M	Y	F18:16097	761.894	87.57	1521.77	-0.5	12	99.94	PM-	87.78	63.59	-	138	151	N
19	102421	gi|542188589	K.NQLTSNPENTIFDAK.R	N	F1:12682	846.42	69.6	1690.82	5.5	7	99.94	PM-	68.7	61.41	-	81	95	N
19	102421	gi|542188589	K.EFFNGKEPSR.G	Y	F18:7850	605.799	43.85	1209.58	4.5	5	99.94	PM-	56.88	55.24	-	376	385	N
19	102421	gi|542188589	K.ITITNDQNR.L	Y	F12:6496	537.782	36.95	1073.55	2.7	11	99.94	PM-	48.48	53.22	-	523	531	N
19	102421	gi|542188589	K.VLEDSDLKK.S	Y	F1:7809	523.79	44.62	1045.57	-0.1	4	99.93	pM-	41.18	48.56	-	344	352	N
19	102421	gi|542188589	K.DAGTIAGLNVMR.I	N	F18:12959	609.321	70.63	1216.62	3.3	9	99.93	PM-	73.37	47.25	-	185	196	N
19	102421	gi|542188589	K.AQIFSTASDNQPTVTIK.V	Y	F6:11994	910.98	66.11	1819.93	7.1	7	99.93	PM-	63.8	46.9	-	447	463	N
19	102421	gi|542188589	K.DNHLLGTFDLTGIPPAPR.G	Y	F18:17134	645.342	93.37	1933.01	-0.7	5	99.93	PM-	88.36	44.75	-	474	491	N
19	102421	gi|542188589	R.TWGDPSVQQDIK.Y	Y	F1:10811	687.343	59.94	1372.66	6.4	8	99.93	PM-	77.18	42.84	-	101	112	N
19	102421	gi|542188589	R.ALSAQHQAR.I	N	F18:4761	491.262	27.73	980.515	-6.2	2	99.93	PM-	55.79	40.77	-	297	305	N
19	102421	gi|542188589	R.LIGDAAK.N	N	F18:5943	687.402	33.96	686.396	-1.7	3	99.92	PMX	48.16	36.34	0.056	74	80	N
19	102421	gi|542188589	K.IQQLVK.E	N	F12:6957	728.465	39.36	727.459	-2.3	2	99.9	pM-	43.21	32.68	-	370	375	N
19	102421	gi|542188589	R.LTPEDIER.M	Y	F1:9571	486.759	53.55	971.492	10.7	2	99.89	pM-	39.12	32.06	-	532	539	N
19	102421	gi|542188589	K.VLEDSDLKKSDIDEIVLVGGSTR.I	Y	F12:14323	830.111	78.11	2487.31	1.9	3	99.83	PM-	55.59	27.23	-	344	366	N
19	102421	gi|542188589	K.YLPFK.V	N	F1:10727	667.375	59.52	666.374	-9	1	99.57	pM-	38.69	20.26	-	113	117	N
19	102421	gi|542188589	K.MKETAEAYLGK.K	N	F1:9130	620.819	51.32	1239.62	6	5	98.94	P-X	63.09	-	0.0065	152	162	N
19	102421	gi|542188589	R.ITPSYVAFTSEGER.L	N	F18:12035	778.886	65.73	1555.75	3.8	7	98.1	P--	76.17	-	-	60	73	N
19	102421	gi|542188589	K.SKPHIQVDIGGGQMK.T	N	F1:9532	532.289	53.35	1593.83	10.3	1	98.1	P--	69.5	-	-	123	137	N
19	102421	gi|542188589	R.VMEHFIK.L	N	F12:8182	452.242	45.76	902.468	2.1	6	98.1	P--	63.85	-	-	261	267	N
19	102421	gi|542188589	K.VYEGERPLTK.D	Y	F12:6486	596.318	36.9	1190.63	-6.6	2	98.1	P--	59.86	-	-	464	473	N
19	102421	gi|542188589	R.NTVVPTKK.A	Y	F18:5133	443.769	29.76	885.528	-5.6	1	97.87	p--	33.21	-	-	439	446	N
19	102421	gi|542188589	K.KSKPHIQVDIGGGQMK.T	N	F6:8232	574.985	46.57	1721.92	5.6	1	97.87	p--	32.44	-	-	122	137	N
6	102416	gi|348528430	R.KYEMFAQTLQQSR.G	Y	F18:10985	815.41	60.24	1628.8	4.8	4	99.95	PMX	90.06	91.36	1.7e-12	754	766	N
6	102416	gi|348528430	K.YEMFAQTLQQSR.G	Y	F1:12679	751.363	69.59	1500.7	5.7	3	99.95	PMX	85.98	55.93	4e-09	755	766	N
6	102416	gi|348528430	K.MDELQLFR.G	Y	F12:14976	526.266	81.6	1050.52	0.9	5	99.95	PMX	85.48	58.04	6e-05	46	53	N
6	102416	gi|348528430	R.GILLYGPPGTGK.T	Y	F6:12625	586.835	69.45	1171.66	-4.6	4	99.95	PMX	55.47	61.38	0.00039	240	251	N
6	102416	gi|348528430	R.ELQELVQYPVEHPDK.F	Y	F12:11957	912.466	65.49	1822.91	3.7	3	99.94	PMX	70.05	21.84	1.6e-06	488	502	N
6	102416	gi|348528430	K.AIGVKPPR.G	Y	F18:6452	419.271	36.56	836.523	4.6	4	99.94	PMX	50.83	67.51	0.016	232	239	N
6	102416	gi|348528430	R.ETVVEVPNITWEDIGGLDDVKR.E	Y	F6:18388	828.762	100.68	2483.25	3.5	7	99.94	PM-	81.28	103.72	-	466	487	N
6	102416	gi|348528430	K.MTNGFSGADLTEIC(+57.02)QR.A	Y	F6:13089	900.412	71.95	1798.8	6.7	5	99.94	PM-	70.37	84.84	-	678	693	Y
6	102416	gi|348528430	R.IVSQLLTLMDGLK.Q	Y	F6:20612	715.916	113.19	1429.82	-2.7	12	99.94	PM-	70.03	81.58	-	324	336	N
6	102416	gi|348528430	K.WALSQSNPSALR.E	Y	F1:11813	665.352	65.04	1328.68	3.9	4	99.94	PM-	80.97	76.38	-	454	465	N
6	102416	gi|348528430	R.VINQILTEMDGMSSK.K	Y	F6:15752	833.417	86.23	1664.81	4.5	8	99.94	PM-	88.84	73.23	-	600	614	N
6	102416	gi|348528430	K.EMVELPLRHPALFK.A	Y	F6:14176	560.651	77.77	1678.92	4.3	4	99.94	PM-	76.39	49.95	-	218	231	N
6	102416	gi|348528430	R.ESIENEIR.R	Y	F18:8319	495.254	46.24	988.482	10.7	4	99.94	pM-	39.02	51.61	-	701	708	N
6	102416	gi|348528430	R.LDQLIYIPLPDEK.S	Y	F12:18075	778.93	98.53	1555.85	-2.3	5	99.94	PM-	64.43	48.88	-	639	651	N
6	102416	gi|348528430	K.FGMTPSK.G	Y	F18:7211	767.38	40.51	766.368	5.3	4	99.93	PM-	76.95	47.72	-	506	512	N
6	102416	gi|348528430	R.EVDIGIPDATGR.L	Y	F1:11982	621.823	65.92	1241.62	5.9	6	99.93	PM-	69.02	47.31	-	366	377	N
6	102416	gi|348528430	K.LAGESESNLR.K	Y	F6:7156	538.275	40.95	1074.53	5	2	99.92	PMX	52.32	34.79	0.00047	278	287	N
6	102416	gi|348528430	R.VINQILTEMDGMSSKK.N	Y	F12:14588	598.643	79.53	1792.91	0.5	1	99.92	PM-	82.09	37.56	-	600	615	N
6	102416	gi|348528430	M.A(+42.01)SGGESKNDDLATAILK.Q	Y	F12:13199	866.443	72.12	1730.87	1.8	8	99.92	PM-	65.3	37.31	-	2	18	Y
6	102416	gi|348528430	K.EMVELPLR.H	Y	F1:13320	493.768	72.96	985.527	-5.4	3	99.91	PMX	47.12	34.33	0.0015	218	225	N
6	102416	gi|348528430	R.LEILQIHTK.N	Y	F6:11430	547.835	63.15	1093.65	5.7	8	99.91	PM-	47.96	35.54	-	378	386	N
6	102416	gi|348528430	R.LGDVISIQPC(+57.02)PDVK.Y	Y	F18:12781	770.909	69.68	1539.8	4.4	5	99.91	PM-	70.97	35.38	-	96	109	Y
6	102416	gi|348528430	K.DVDLDFLAK.M	Y	F1:15929	518.273	86.85	1034.53	3.5	6	99.9	PM-	58.62	33.77	-	669	677	N
6	102416	gi|348528430	R.ELQELVQYPVEHPDKFLK.F	Y	F6:14665	738.052	80.37	2211.16	-11.1	4	99.89	PMX	50.79	21.18	8.2e-05	488	505	N
6	102416	gi|348528430	R.LIVDESINEDNSVVSLSQTK.M	Y	F1:14146	1095.57	77.36	2189.11	5	4	99.88	PM-	78.04	31.19	-	26	45	N
6	102416	gi|348528430	K.GVLFYGPPGC(+57.02)GK.T	Y	F6:12235	626.316	67.4	1250.61	4.2	4	99.87	PMX	60.94	29.17	0.0053	513	524	Y
6	102416	gi|348528430	K.NDDLATAILK.Q	Y	F6:13091	537.297	71.96	1072.58	3	3	99.86	PM-	57.39	28.88	-	9	18	N
6	102416	gi|348528430	K.NAPAIIFIDELDAIAPK.R	Y	F18:23442	905.998	129.3	1809.99	-3.8	5	99.83	PM-	85.78	27.59	-	296	312	N
6	102416	gi|348528430	R.ESIENEIRR.E	Y	F18:7826	573.3	43.73	1144.58	1.2	5	99.72	pM-	36.64	23.76	-	701	709	N
6	102416	gi|348528430	R.GDTVLMK.G	Y	F6:7811	763.402	44.35	762.395	0.1	1	99.64	PM-	47.24	21.4	-	54	60	N
6	102416	gi|348528430	R.KGDIFLVR.G	Y	F1:11124	474.289	61.51	946.56	4	1	99.59	PM-	51.62	20.37	-	148	155	N
6	102416	gi|348528430	K.LAGESESNLRK.A	Y	F18:5786	602.319	33.18	1202.63	-2.1	2	99.58	pMX	38.96	20.12	0.036	278	288	N
6	102416	gi|348528430	R.FGRFDR.E	Y	F18:6740	399.208	38.07	796.398	5	3	98.8	pM-	22.12	20.05	-	360	365	N
6	102416	gi|348528430	R.QAAPC(+57.02)VLFFDELDSIAK.A	Y	F18:22550	962.48	124.13	1922.94	0.3	7	98.1	P--	61.75	-	-	568	584	Y
6	102416	gi|348528430	R.ERQTNPSAMEVEEDDPVPEIRK.D	Y	F6:10862	857.084	60.19	2568.21	7.1	2	98.1	P--	48.03	-	-	712	733	N
6	102416	gi|348528430	K.WALSQ(+.98)SN(+.98)PSALR.E	Y	F6:11527	666.341	63.65	1330.65	11.7	1	98.09	p--	42.41	-	-	454	465	Y
6	102416	gi|348528430	R.ETVVEVPN(+.98)ITWEDIGGLDDVKR.E	Y	F18:18508	829.087	101.03	2484.24	0.5	1	98.08	p--	40.84	-	-	466	487	Y
6	102416	gi|348528430	R.RSVSDNDIR.K	Y	F18:5441	531.271	31.41	1060.53	1.4	1	98.01	p-X	26.23	-	0.018	745	753	N
6	102416	gi|348528430	R.KQLAQIK.E	Y	F6:6223	414.764	36.04	827.523	-10.7	2	97.91	p--	33.36	-	-	211	217	N
6	102416	gi|348528430	K.NVFIIGATNRPDIIDPAILRPGR.L	Y	F1:17442	840.146	95.09	2517.42	-0.4	2	97.58	p--	30.09	-	-	616	638	N
6	102416	gi|348528430	R.EIFDK.A	N	F12:7060	651.333	39.9	650.327	-2.5	1	97.24	p--	28.29	-	-	561	565	N
6	102416	gi|348528430	R.VSILK.A	N	F12:7652	559.378	43.01	558.374	-5.8	1	92.41	p--	20.9	-	-	654	658	N
6	102416	gi|348528430	R.SVSDN(+.98)DIR.K	Y	F1:12585	906.423	69.11	905.409	7.9	1	88.4	p--	19.83	-	-	746	753	Y
111	111557	gi|24645350	K.GHYTEGAELVDSVLDVVRK.E	N	F1:18152	696.365	98.99	2086.07	1.4	15	99.95	PMX	97.4	99.55	1.5e-22	104	122	N
111	111557	gi|24645350	K.GHYTEGAELVDSVLDVVR.K	N	F1:19395	979.997	105.91	1957.97	2.5	23	99.95	PMX	82.95	95.33	4e-12	104	121	N
111	111557	gi|24645350	R.AILVDLEPGTMDSVR.S	N	F18:15535	808.422	84.47	1614.83	0.3	14	99.95	PMX	85.79	85.41	1.6e-11	63	77	N
111	111557	gi|24645350	R.LHFFMPGFAPLTSR.G	N	F12:18625	540.948	101.56	1619.83	-4.5	18	99.95	PMX	83.32	49.47	6.9e-09	263	276	N
111	111557	gi|24645350	R.IMNTFSVVPSPK.V	N	F6:13094	660.358	71.97	1318.7	4.4	14	99.95	PMX	79.46	84.79	4.1e-06	163	174	N
111	111557	gi|24645350	R.KLAVNMVPFPR.L	N	F18:13361	636.37	72.78	1270.72	3.2	8	99.95	PMX	91.56	58.65	8.9e-08	252	262	N
111	111557	gi|24645350	R.FPGQLNADLR.K	N	F6:11408	565.806	63.04	1129.59	8.2	11	99.95	PMX	75.22	59.56	1.5e-05	242	251	N
111	111557	gi|24645350	K.IREEYPDR.I	N	F12:5814	539.267	33.38	1076.53	-5.1	11	99.95	PMX	56.2	39.77	7.7e-07	155	162	N
111	111557	gi|24645350	K.LAVNMVPFPR.L	N	F18:14948	572.321	81.29	1142.63	1.2	19	99.95	PMX	69.62	64.11	0.00014	253	262	N
111	111557	gi|24645350	R.YLTVAAIFR.G	N	F1:17274	527.308	94.18	1052.6	-0.8	12	99.95	PMX	59.79	54.09	0.00012	310	318	N
111	111557	gi|24645350	K.LTTPTYGDLNHLVSATMSGVTTC(+57.02)LR.F	N	F12:20525	903.446	112.31	2707.33	-5.3	4	99.94	P-X	47.71	-	4.8e-07	217	241	Y
111	111557	gi|24645350	K.NMMAAC(+57.02)DPR.H	N	F1:8487	533.221	48.07	1064.42	7.7	5	99.92	PMX	56.65	36.72	0.045	298	306	Y
111	111557	gi|24645350	R.FPGQLNADLRK.L	N	F6:9875	629.85	55.08	1257.68	2.4	14	99.85	pMX	44.5	27.15	0.00016	242	252	N
111	111557	gi|24645350	K.EVDEQMLNIQNK.N	N	F12:10666	730.859	58.7	1459.7	3.7	3	98.68	P-X	57.72	-	0.021	325	336	N
111	111557	gi|24645350	F.IGNSTAIQELFK.R	N	F1:15547	660.863	84.78	1319.71	1.7	8	98.09	#NAME?	-	-	6.2e-09	368	379	N
111	111557	gi|24645350	H.SLGGGTGSGMGTLLISK.I	N	F12:13532	768.41	73.9	1534.8	2.1	6	98.07	#NAME?	-	-	2.4e-08	138	154	N
111	111557	gi|24645350	A.KGHYTEGAELVDSVLDVVR.K	N	F6:17907	696.365	98.05	2086.07	2.5	1	97.99	#NAME?	-	-	1.6e-07	103	121	N
111	111557	gi|24645350	R.IMNTFSVVP(+15.99)SP(+15.99)K.V	N	F18:13339	676.342	72.67	1350.69	-11.1	7	97.64	#NAME?	-	-	1.3e-06	163	174	Y
111	111557	gi|24645350	R.SGAFGQIFRP(+15.99)DNFVFGQSGAGNNWAK.G	Y	F18:18495	930.813	100.95	2787.32	754	1	58.2	#NAME?	-	-	0.0001	78	103	Y
111	111557	gi|24645350	R.LHFFMPGFAPL.T	N	F12:21412	638.827	117.41	1275.65	-7.1	7	0	#NAME?	-	-	0.0025	263	273	N
111	111557	gi|24645350	K.TAVC(+57.02)DIPPR.G	N	F18:7880	515.309	44.01	1027.51	1062.3	3	0	#NAME?	-	-	0.0025	351	359	Y
111	111557	gi|24645350	R.ALTVP(+15.99)ELTQQMFDAK.N	N	F1:17871	854.437	97.43	1706.86	2.2	3	0	#NAME?	-	-	0.0048	283	297	Y
4	102414	gi|542211939	K.AYLPVNESFGFTADLR.S	N	F1:17932	900.452	97.78	1798.89	0.1	12	99.95	PMX	79.33	88.68	1e-10	786	801	N
4	102414	gi|542211939	R.NMSVIAHVDHGK.S	N	F12:7328	654.338	41.32	1306.65	12.3	8	99.95	PMX	86.08	67.88	4.6e-10	21	32	N
4	102414	gi|542211939	K.SDPVVSYR.E	N	F12:7381	461.736	41.59	921.456	3.1	5	99.95	PMX	72.86	36.15	2.1e-07	573	580	N
4	102414	gi|542211939	K.FSVSPVVR.V	N	F6:10358	445.761	57.61	889.502	5.2	11	99.95	PMX	57.94	58.34	3.2e-05	499	506	N
4	102414	gi|542211939	K.STLTDSLVSK.A	N	F1:10396	525.79	57.79	1049.56	5.6	10	99.95	PMX	73.84	69.73	0.00049	33	42	N
4	102414	gi|542211939	K.KSDPVVSYR.E	N	F1:7852	525.785	44.84	1049.55	3.9	4	99.94	PMX	68.02	20.64	1.6e-06	572	580	N
4	102414	gi|542211939	K.GPLMMYISK.M	N	F6:13107	520.272	72.04	1038.52	4.9	14	99.94	PMX	68.9	45.99	0.0005	392	400	N
4	102414	gi|542211939	K.ARPFEEGLAEDIEKGEVSSR.Q	Y	F12:12985	740.373	70.97	2218.09	4.3	12	99.94	PM-	98.36	104.94	-	606	625	N
4	102414	gi|542211939	R.YLADKYEWDVGEAR.K	Y	F6:11906	857.913	65.63	1713.8	7.4	15	99.94	PM-	84.52	73.06	-	634	647	N
4	102414	gi|542211939	R.TFC(+57.02)ALVLDPIFK.V	Y	F12:19969	712.379	109.15	1422.76	-10.1	11	99.94	PM-	86.43	72.48	-	288	299	Y
4	102414	gi|542211939	M.VNFTVDQIR.A	Y	F12:11400	546.296	62.53	1090.58	0.8	8	99.94	PM-	55.14	71.58	-	2	10	N
4	102414	gi|542211939	R.ALYAC(+57.02)ELTAEPR.V	Y	F12:11077	697.344	60.86	1392.67	2.4	5	99.94	PM-	81.34	70.12	-	728	739	Y
4	102414	gi|542211939	R.ETVSAESDIMC(+57.02)LSK.S	Y	F1:12634	785.365	69.36	1568.71	6	7	99.94	PM-	76.96	69.36	-	581	594	Y
4	102414	gi|542211939	K.ARPFEEGLAEDIEK.G	Y	F6:11747	802.408	64.8	1602.79	7.1	14	99.94	PM-	61.45	68.43	-	606	619	N
4	102414	gi|542211939	K.TGTITTYDQAHNMR.V	Y	F6:7923	804.879	44.94	1607.74	4.3	8	99.94	PM-	71.77	67.87	-	482	495	N
4	102414	gi|542211939	K.AGIIASAR.A	Y	F6:7482	379.73	42.65	757.445	1.1	4	99.94	PM-	48.93	67.66	-	43	50	N
4	102414	gi|542211939	K.GVQYLNEIKDSVVAGFQWAAK.E	Y	F18:20726	775.072	113.65	2322.2	-2.6	11	99.94	PM-	91.81	64.19	-	668	688	N
4	102414	gi|542211939	K.DDLYLKPIQR.T	Y	F18:10307	630.852	56.68	1259.69	1.5	5	99.94	PM-	82.51	63.13	-	440	449	N
4	102414	gi|542211939	K.EGVLC(+57.02)EENMR.A	Y	F18:8572	618.774	47.53	1235.53	5.5	6	99.94	PM-	68.29	62.88	-	689	698	Y
4	102414	gi|542211939	K.VFDAIMNFR.K	Y	F12:15912	556.782	86.63	1111.55	0.5	8	99.94	PM-	72.64	51.15	-	300	308	N
4	102414	gi|542211939	R.WLPAGEALLQMITIHLPSPVTAQK.Y	Y	F6:24881	872.155	137.84	2613.44	3.6	17	99.94	PM-	69.67	50.79	-	343	366	N
4	102414	gi|542211939	K.EGVPALDNYLDKL	Y	F1:18450	723.878	100.61	1445.74	1.2	11	99.94	PM-	68.88	49.56	-	846	858	N
4	102414	gi|542211939	R.GHVFEESR.V	Y	F1:7151	480.729	41.26	959.446	-2.8	7	99.94	PM-	70.71	48.56	-	768	775	N
4	102414	gi|542211939	R.VMGTPMYVIK.A	Y	F12:12396	569.804	67.86	1137.59	1.5	13	99.93	PM-	76.08	47.27	-	776	785	N
4	102414	gi|542211939	R.KIWC(+57.02)FGPDGTGPNLLVDVTK.G	Y	F1:18222	739.719	99.37	2216.13	2.7	15	99.93	PM-	97.42	46.36	-	648	667	Y
4	102414	gi|542211939	K.YEWDVGEAR.K	Y	F1:11174	562.759	61.78	1123.49	9.6	4	99.93	PM-	59.51	42.47	-	639	647	N
4	102414	gi|542211939	K.KDDLYLKPIQR.T	Y	F18:9055	463.604	50.11	1387.78	6.4	5	99.92	PM-	73.54	38	-	439	449	N
4	102414	gi|542211939	R.RGHVFEESR.V	Y	F18:5506	558.779	31.75	1115.55	-3.3	5	99.92	PM-	61.03	37.68	-	767	775	N
4	102414	gi|542211939	R.RALYAC(+57.02)ELTAEPR.V	Y	F12:9767	775.396	54.04	1548.77	3.4	5	99.92	PM-	64.06	36.36	-	727	739	Y
4	102414	gi|542211939	R.TILMMGR.Y	N	F6:11027	411.226	61.08	820.43	8.4	8	99.91	PMX	48.26	34.54	0.0022	450	456	N
4	102414	gi|542211939	R.GGGQIIPTAR.R	Y	F12:8143	485.279	45.55	968.54	3.4	10	99.91	PMX	57.38	30.38	5e-05	717	726	N
4	102414	gi|542211939	K.KLWGDR.Y	Y	F18:7059	387.719	39.72	773.418	5.7	6	99.91	pM-	35.24	35.77	-	259	264	N
4	102414	gi|542211939	K.KVEDMMK.K	Y	F12:6271	440.717	35.76	879.419	-0.4	6	99.9	PM-	62.94	33.99	-	252	258	N
4	102414	gi|542211939	K.GNAQMTPVER.C	Y	F18:6420	551.773	36.39	1101.52	7.5	4	99.9	PM-	65.98	33.88	-	240	249	N
4	102414	gi|542211939	K.VFDAIMNFRK.D	Y	F18:13577	620.828	73.93	1239.64	-1	3	99.9	PM-	66.06	33.7	-	300	309	N
4	102414	gi|542211939	K.MVPTSDKGR.F	N	F18:5021	495.753	29.16	989.496	-4.1	1	99.88	PMX	57.82	24.45	9.3e-05	401	409	N
4	102414	gi|542211939	R.IMGPNFVPGK.K	Y	F12:11179	530.289	61.39	1058.56	5.4	6	99.88	PM-	61.75	30.35	-	429	438	N
4	102414	gi|542211939	R.FYAFGR.V	N	F1:11126	380.694	61.52	759.37	3.3	3	99.87	PMX	47.6	29.76	0.017	410	415	N
4	102414	gi|542211939	K.GVQYLNEIK.D	Y	F12:10594	532.294	58.33	1062.57	2.5	7	99.86	PM-	45.94	29.35	-	668	676	N
4	102414	gi|542211939	R.VFSGSVSTGLK.V	Y	F1:10069	541.302	56.1	1080.58	7.5	4	99.85	PM-	47	28.29	-	416	426	N
4	102414	gi|542211939	R.YVEPIEDVPC(+57.02)GNIVGLVGVDQFLVK.T	Y	F18:21682	920.479	119.13	2758.42	-3.5	4	99.81	PM-	66.68	26.26	-	457	481	Y
4	102414	gi|542211939	R.IMGPNFVPGKK.D	Y	F18:9689	594.332	53.45	1186.65	-3.7	4	99.8	PM-	51.05	25.8	-	429	439	N
4	102414	gi|542211939	K.GLKEGVPALDNYLDKL	Y	F12:17620	582.32	96	1743.94	-2.1	1	99.74	PM-	80.55	23.78	-	843	858	N
4	102414	gi|542211939	R.C(+57.02)ELLYEGPGDDEAAMGIK.N	Y	F1:14322	984.442	78.28	1966.87	1.9	1	99.66	PM-	84.19	21.87	-	369	386	Y
4	102414	gi|542211939	R.IMGPNFVPGKKDDLYLKPIQR.T	Y	F6:12886	608.093	70.86	2428.33	5	1	99.63	PM-	56.85	21.15	-	429	449	N
4	102414	gi|542211939	K.SAIGADGKKYPR.T	Y	F18:5639	631.845	32.45	1261.68	-2	1	99.59	pM-	41.95	20.48	-	276	287	N
4	102414	gi|542211939	R.IKPVLMMNK.M	Y	F12:9500	537.315	52.61	1072.61	1.9	2	98.1	P--	56.31	-	-	151	159	N
4	102414	gi|542211939	R.VMEPVYLVEIQC(+57.02)PEGAMGGIYGVLTR.R	Y	F18:22720	961.153	125.12	2880.42	5.5	4	98.1	P--	46.97	-	-	740	765	Y
4	102414	gi|542211939	K.NPADLPK.L	Y	F12:6355	377.708	36.19	753.402	-0.4	3	98.09	P--	45.35	-	-	513	519	N
4	102414	gi|542211939	K.QFAEMYAAK.F	Y	F12:9285	529.757	51.49	1057.49	9.1	1	98.09	p--	43.19	-	-	227	235	N
4	102414	gi|542211939	R.IM(+15.99)GPN(+.98)FVP(+15.99)GK.K	Y	F18:24952	1092.55	138.03	1091.53	10.1	1	86.53	p--	18.1	-	-	429	438	Y
105	111565	gi|442619165	R.IINEPTAAAIAYGLDKK.A	N	F12:13515	596.67	73.81	1786.98	2.7	11	99.95	PMX	95.16	65.65	2.1e-12	172	188	N
105	111565	gi|442619165	R.TTPSYVAFTDTER.L	N	F12:11194	744.357	61.47	1486.69	4.3	11	99.95	PMX	78.02	65.16	1.7e-09	37	49	N
105	111565	gi|442619165	K.STAGDTHLGGEDFDNR.L	N	F18:7967	846.37	44.45	1690.72	4.2	9	99.95	PMX	95.75	65.29	4.3e-09	221	236	N
105	111565	gi|442619165	R.ARFEELNADLFR.S	N	F6:14355	740.883	78.72	1479.75	2.5	8	99.95	PMX	75.12	54.61	1.5e-12	300	311	N
105	111565	gi|442619165	K.QTQTFTTYSDNQPGVLIQVYEGER.A	N	F12:16327	1387.67	88.89	2773.32	1.1	4	99.95	PMX	60.19	50.66	1.6e-14	424	447	N
105	111565	gi|442619165	R.IINEPTAAAIAYGLDK.K	N	F12:14813	830.452	80.71	1658.89	0.8	8	99.95	PMX	72.72	50.63	1.3e-08	172	187	N
105	111565	gi|442619165	R.FEELNADLFR.S	N	F1:15462	627.313	84.34	1252.61	2.1	7	99.95	PMX	77.36	70.08	8.6e-07	302	311	N
105	111565	gi|442619165	T.NAVITVPAYFNDSQR.Q	N	F18:14307	847.931	77.82	1693.84	3.2	6	99.95	PMX	80.8	45.66	2.1e-08	141	155	N
105	111565	gi|442619165	K.VEIIANDQGNR.T	N	F1:8819	614.822	49.76	1227.62	7.5	7	99.95	PMX	67.72	58.43	0.00033	26	36	N
105	111565	gi|442619165	K.ITITNDKGR.L	N	F1:7215	509.285	41.58	1016.56	-6	8	99.94	PMX	48.21	51.75	0.00074	501	509	N
105	111565	gi|442619165	R.LSKEDIER.M	N	F1:7615	495.266	43.64	988.519	-1.6	6	99.94	PMX	46.48	50.52	0.00062	510	517	N
105	111565	gi|442619165	K.DNNLLGK.F	N	F18:7317	773.416	41.07	772.408	1.2	2	99.93	PMX	64.03	45.47	0.047	452	458	N
105	111565	gi|442619165	R.LIGDAAK.N	N	F18:5943	687.402	33.96	686.396	-1.7	3	99.92	PMX	48.16	36.34	0.056	50	56	N
105	111565	gi|442619165	K.MKETAEAYLGK.T	N	F1:9130	620.819	51.32	1239.62	6	5	98.94	P-X	63.09	-	0.0065	127	137	N
105	111565	gi|442619165	G.VC(+57.02)NPIITK.L	N	F12:8068	472.766	45.16	943.516	0.8	7	98.8	P-X	60.92	-	0.011	602	609	Y
105	111565	gi|442619165	K.TFFPEEISSMVLTK.M	Y	F1:17484	815.907	95.32	1627.82	1217.3	9	96.43	#NAME?	-	-	6.8e-06	113	126	N
105	111565	gi|442619165	Y.SC(+57.02)VGVFQHGK.V	N	F12:7055	559.776	39.87	1117.53	2.8	4	94.57	#NAME?	-	-	1.5e-05	16	25	Y
105	111565	gi|442619165	K.TVTNAVITVP(+15.99)AYFNDSQR.Q	Y	F18:14919	671.687	81.14	2011	515.5	1	3.89	#NAME?	-	-	0.00035	138	155	Y
105	111565	gi|442619165	R.IINEPTAAAIAY.G	N	F12:13011	623.837	71.11	1245.66	-0.8	3	0	#NAME?	-	-	0.013	172	183	N
13	102425	gi|348512803	R.ELISNASDALDKIR.L	N	F1:13181	515.616	72.23	1543.82	4.3	8	99.95	PMX	65.09	93.98	4.6e-08	103	116	N
13	102425	gi|348512803	K.GVVDSDDLPLNVSR.E	Y	F6:12668	743.383	69.69	1484.75	2.9	8	99.95	PMX	70.36	59.15	2.1e-08	439	452	N
13	102425	gi|348512803	R.ELISNASDALDK.I	N	F18:10217	638.328	56.21	1274.64	5.2	4	99.95	PMX	50.09	63.93	0.00054	103	114	N
13	102425	gi|348512803	R.FQTSNSETDLSSLEQYVER.M	Y	F6:16375	1117.02	89.62	2232.02	3.4	4	99.94	PM-	55.85	93.91	-	516	534	N
13	102425	gi|348512803	K.NMLHITDTGIGMTK.E	Y	F6:12519	766.387	68.9	1530.75	4.1	9	99.94	PM-	84.96	81.05	-	143	156	N
13	102425	gi|348512803	K.LGVIEDHSNR.T	Y	F1:8197	570.296	46.6	1138.57	4.3	2	99.94	PM-	67.3	63.66	-	498	507	N
13	102425	gi|348512803	K.SILFVPTSAPR.G	Y	F6:13938	594.341	76.53	1186.67	-2.2	6	99.94	PM-	57.01	55.7	-	389	399	N
13	102425	gi|348512803	R.KEAESSPFVER.L	Y	F18:7204	639.825	40.48	1277.62	7.7	4	99.94	PM-	48.87	48.88	-	551	561	N
13	102425	gi|348512803	K.EAESSPFVER.L	Y	F18:8210	575.775	45.68	1149.53	4.9	3	99.93	PM-	60.58	43.15	-	552	561	N
13	102425	gi|348512803	K.NLGTIAK.S	Y	F18:6783	716.429	38.29	715.423	-2	1	99.93	PM-	53.81	42.25	-	162	168	N
13	102425	gi|348512803	K.NMLHITDTGIGMTKEELVK.N	Y	F1:13832	710.706	75.68	2129.09	4.5	2	99.93	PM-	85.78	41.08	-	143	161	N
13	102425	gi|348512803	K.EFEPLTTWLK.D	Y	F1:18535	632.334	101.09	1262.65	-0.5	6	99.93	PM-	59.68	40.68	-	618	627	N
13	102425	gi|348512803	K.HAFQAEVNR.M	Y	F6:6889	536.27	39.56	1070.53	0.3	9	99.93	PM-	69.29	39.84	-	76	84	N
13	102425	gi|348512803	K.EGVKFDESEK.A	Y	F18:6714	584.283	37.95	1166.55	5.7	6	99.92	PM-	59.57	38.38	-	598	607	N
13	102425	gi|348512803	K.NKEIFLR.E	Y	F12:8275	460.272	46.23	918.529	1.4	3	99.92	pM-	35.33	38.99	-	96	102	N
13	102425	gi|348512803	R.TDDEVVQR.E	Y	F1:7011	481.232	40.52	960.451	-1.7	1	99.92	PM-	47.21	37.11	-	44	51	N
13	102425	gi|348512803	K.IYFMAGTSR.K	Y	F12:11111	523.263	61.03	1044.51	5.1	3	99.92	PM-	69.8	36.81	-	542	550	N
13	102425	gi|348512803	R.VNADAEDQTASDLAVVLFETATLR.S	Y	F18:23786	850.428	131.29	2548.27	-1.2	4	99.92	PM-	91.31	36.29	-	705	728	N
13	102425	gi|348512803	K.LIINSLYK.N	Y	F18:12654	963.587	69.01	962.58	-0.6	13	99.91	PM-	61.72	35.75	-	88	95	N
13	102425	gi|348512803	K.TVWDWELMNDIKPIWQRPAK.E	Y	F6:19855	842.768	108.91	2525.29	-2.7	5	99.89	PM-	63.23	32.47	-	333	352	N
13	102425	gi|348512803	K.EEASDYLELETIK.N	Y	F1:14170	770.379	77.48	1538.74	5.6	4	99.87	PM-	53.38	30.11	-	253	265	N
13	102425	gi|348512803	R.EEEAIQLDGLNAAQIK.E	Y	F1:14123	871.456	77.25	1740.89	4.1	3	99.68	PM-	74.73	22.31	-	52	67	N
13	102425	gi|348512803	K.HPLVK.Q	Y	F18:4786	593.37	27.87	592.37	-11	1	99.38	pM-	25.2	21.37	-	695	699	N
13	102425	gi|348512803	R.VFITDDFNDMMPK.Y	Y	F12:17531	786.86	95.53	1571.7	2.9	2	98.1	P--	68.26	-	-	420	432	N
13	102425	gi|348512803	K.DISTNYYASQK.K	Y	F12:8047	645.307	45.05	1288.59	4.6	5	98.1	P--	49.48	-	-	676	686	N
13	102425	gi|348512803	R.TDDEVVQREEEAIQLDGLNAAQIK.E	Y	F18:15719	895.447	85.48	2683.33	-4.3	1	98.09	p--	44.36	-	-	44	67	N
13	102425	gi|348512803	R.TDDEVVQREEEAIQ(+.98)LDGLNAAQIK.E	Y	F1:15759	895.784	85.92	2684.31	6.1	3	98.04	p--	37.51	-	-	44	67	Y
13	102425	gi|348512803	K.SGTSEFLNK.M	Y	F6:8408	491.751	47.47	981.477	11.7	3	98.03	p--	36.82	-	-	169	177	N
13	102425	gi|348512803	K.YSQFINFPIYVWASK.T	Y	F6:21341	931.977	117.35	1861.94	-0.9	1	98.02	p--	36.3	-	-	271	285	N
13	102425	gi|348512803	K.YLNFIK.G	Y	F6:12197	399.233	67.19	796.448	4	4	98.02	p--	36.22	-	-	433	438	N
13	102425	gi|348512803	K.DISTNYYASQKK.T	Y	F1:8571	709.351	48.5	1416.69	-0.1	4	97.98	p--	35.99	-	-	676	687	N
13	102425	gi|348512803	K.KTLELNPK.H	Y	F18:6726	471.785	38.01	941.554	0.8	4	97.13	p--	26.8	-	-	687	694	N
13	102425	gi|348512803	K.EIFLR.E	N	F18:9770	677.4	53.89	676.391	2.8	1	96.56	p--	25.07	-	-	98	102	N
16	102441	gi|525343125	K.YYVTIIDAPGHR.D	N	F6:11573	702.872	63.88	1403.72	6.9	9	99.95	PMX	82.66	63.29	2.1e-10	85	96	N
16	102441	gi|525343125	K.IGGIGTVPVGR.V	N	F6:10186	513.313	56.72	1024.6	7.5	12	99.95	PMX	60.12	66.98	0.00022	256	266	N
16	102441	gi|525343125	R.QTVAVGVIK.S	N	F1:9703	457.789	54.19	913.56	4.7	10	99.94	PMX	54.03	50.77	0.002	431	439	N
16	102441	gi|525343125	K.LIPQKPMVVESFSNYPPLGR.F	Y	F6:15451	1136.62	84.61	2271.21	4	31	99.94	PM-	84.03	117.73	-	404	423	N
16	102441	gi|525343125	R.VETGILKPGTVVTFAPVNLTTEVK.S	Y	F1:17651	838.482	96.23	2512.41	4.3	28	99.94	PM-	129.06	95.72	-	267	290	N
16	102441	gi|525343125	K.MDSTEPPYSQAR.F	Y	F12:7233	691.31	40.8	1380.6	5.4	10	99.94	PM-	82.58	62.43	-	155	166	N
16	102441	gi|525343125	K.IGYNPAAVAFVPISGWHGDNMLETSDK.M	Y	F6:18755	963.801	102.69	2888.38	0.7	16	99.94	PM-	113.74	56.63	-	181	207	N
16	102441	gi|525343125	R.FEEITKEVSAYIKK.I	Y	F18:12775	562.311	69.65	1683.91	1.8	1	99.94	PM-	75.9	56.56	-	167	180	N
16	102441	gi|525343125	K.EGNASGTTLLEALDAILPPSRPTDKPLR.L	Y	F18:21210	733.898	116.42	2931.57	-1.5	5	99.94	PM-	121.97	53.29	-	220	247	N
16	102441	gi|525343125	K.EVSAYIKK.I	Y	F6:7057	469.272	40.43	936.528	1.1	7	99.94	pM-	40.1	56.04	-	173	180	N
16	102441	gi|525343125	K.STSTGHLIYK.C	Y	F1:8210	553.799	46.66	1105.58	5.5	12	99.94	PM-	82.94	50.61	-	21	30	N
16	102441	gi|525343125	K.SVEMHHESLPEAVPGDNVGFNVK.N	Y	F6:12165	831.408	67.02	2491.18	9.1	3	99.94	PM-	79.87	49.18	-	291	313	N
16	102441	gi|525343125	R.LPLQDVYK.I	N	F18:10755	488.281	59.03	974.544	3.8	9	99.93	PMX	74.66	39.63	0.0054	248	255	N
16	102441	gi|525343125	R.Q(+.98)TVAVGVIK.S	N	F12:8849	458.278	49.15	914.544	-2.3	2	99.92	pMX	44	35.18	0.0026	431	439	Y
16	102441	gi|525343125	K.KIGYNPAAVAFVPISGWHGDNMLETSDK.M	Y	F1:17475	1006.5	95.27	3016.47	1.8	8	99.91	PM-	67.02	35.34	-	180	207	N
16	102441	gi|525343125	R.FEEITKEVSAYIK.K	Y	F12:14157	519.612	77.22	1555.81	-0.3	6	99.91	PM-	83.37	35.25	-	167	179	N
16	102441	gi|525343125	K.EVSAYIK.K	Y	F12:7651	405.225	43.01	808.433	3.4	3	99.89	pM-	28.18	40.7	-	173	179	N
16	102441	gi|525343125	K.FEKEAAEMGK.G	Y	F1:7535	570.278	43.24	1138.53	6.6	5	99.87	PM-	59.09	29.7	-	42	51	N
16	102441	gi|525343125	R.TIEKFEK.E	Y	F6:6719	447.749	38.68	893.486	-2.2	5	99.7	pM-	30.13	25.36	-	38	44	N
16	102441	gi|525343125	K.MSWFK.G	Y	F6:11947	698.335	65.86	697.326	3.1	3	99.63	pM-	42.17	21.29	-	208	212	N
16	102441	gi|525343125	K.EGNASGTTLLEALDAILPPSRPTDKPLRLPLQDVYK.I	Y	F1:22158	973.032	121.58	3888.1	-0.3	4	98.1	P--	82.4	-	-	220	255	N
16	102441	gi|525343125	R.VETGILKPGTVVTFAPVN(+.98)LTTEVK.S	Y	F12:17663	838.814	96.24	2513.4	9	3	98.1	P--	88.78	-	-	267	290	Y
16	102441	gi|525343125	R.GYVAGDSKNDPPK.G	Y	F12:5412	674.321	31.25	1346.65	-13.5	1	98.1	P--	54.88	-	-	323	335	N
16	102441	gi|525343125	K.QLIVGVNK.M	Y	F12:8665	435.774	48.24	869.533	0.5	5	98.1	P--	48.2	-	-	147	154	N
16	102441	gi|525343125	R.FEEITK.E	Y	F18:6896	383.705	38.89	765.391	5.9	8	98.1	P--	46.79	-	-	167	172	N
16	102441	gi|525343125	R.RGYVAGDSK.N	N	F18:4886	476.744	28.42	951.477	-3.9	2	98.09	p--	43.98	-	-	322	330	N
16	102441	gi|525343125	K.SVIPK.E	Y	F1:7484	543.349	42.97	542.343	-1.6	1	97.98	p--	35.68	-	-	440	444	N
16	102441	gi|525343125	K.IGGIGTVPVGRVETGILKPGTVVTFAPVNLTTEVK.S	Y	F1:18871	880.759	102.95	3519.01	0	1	97.88	p--	33.45	-	-	256	290	N
16	102441	gi|525343125	K.KLEDSPK.F	Y	F18:4835	408.723	28.14	815.439	-8.3	1	96.45	p--	24.85	-	-	386	392	N
16	102441	gi|525343125	K.FSELVEK.I	Y	F6:8631	426.234	48.62	850.444	11.4	2	95.73	p--	24.1	-	-	372	378	N
16	102441	gi|525343125	K.IGYNPAAVAFVPISGWHGDNMLETSDKMSWFK.G	Y	F6:20645	1190.23	113.38	3567.7	-4.4	2	94.1	p--	22.44	-	-	181	212	N
14	102407	gi|348537682	K.LVQDVANNTNEEAGDGTTTATVLAR.A	N	F1:11143	1280.64	61.62	2559.24	6.8	6	99.95	PMX	78.05	86.86	9.7e-21	97	121	N
14	102407	gi|348537682	K.TLHDELEIIEGMKFDR.G	Y	F6:17168	649.331	94	1944.96	4.5	9	99.94	PM-	88.76	94.94	-	206	221	N
14	102407	gi|348537682	R.ALMLQGVDLLADAVAVTMGPK.G	Y	F18:25153	705.052	139.17	2112.13	1.6	9	99.94	PM-	86.67	81.52	-	38	58	N
14	102407	gi|348537682	K.ISSVQSIVPALEIANQHR.K	Y	F12:15555	654.698	84.68	1961.07	0.9	5	99.94	PM-	80.49	78.43	-	251	268	N
14	102407	gi|348537682	R.TALMDAAGVASLLSTAEAVVTELPKEEK.E	Y	F6:25034	948.836	138.71	2843.48	1.4	8	99.94	PM-	104.52	74.68	-	527	554	N
14	102407	gi|348537682	K.KISSVQSIVPALEIANQHR.K	Y	F18:14125	697.396	76.84	2089.16	0.2	3	99.94	PM-	89.07	74.83	-	250	268	N
14	102407	gi|348537682	R.GVMMAVETIINELK.N	Y	F6:24137	774.412	133.52	1546.81	0.1	9	99.94	PM-	73.34	70.75	-	143	156	N
14	102407	gi|348537682	K.TLHDELEIIEGMK.F	Y	F1:16175	764.392	88.18	1526.77	2.8	7	99.94	PM-	95.81	67.58	-	206	218	N
14	102407	gi|348537682	R.TALMDAAGVASLLSTAEAVVTELPK.E	Y	F18:25377	820.109	140.44	2457.3	1.2	5	99.94	PM-	84.49	66.62	-	527	551	N
14	102407	gi|348537682	R.TVIIEQSWGSPK.V	Y	F18:11674	672.864	63.81	1343.71	4	6	99.94	PM-	66.44	63.18	-	61	72	N
14	102407	gi|348537682	R.VTDALNATR.A	Y	F12:6681	480.759	37.93	959.504	-0.5	5	99.94	PM-	55.14	58.36	-	421	429	N
14	102407	gi|348537682	R.GYISPYFINTAK.G	Y	F18:13867	687.359	75.48	1372.7	0.6	10	99.94	PM-	96.5	57.27	-	222	233	N
14	102407	gi|348537682	R.AAEIAEQLENTTSDYEK.E	Y	F12:12518	956.449	68.5	1910.87	4.3	4	99.94	PM-	80.14	56.43	-	371	387	N
14	102407	gi|348537682	K.APGFGDNR.K	N	F18:6180	417.204	35.15	832.383	12.1	3	99.94	PMX	59.75	41.81	0.00052	302	309	N
14	102407	gi|348537682	K.ILQGSPEMGYDAMQGEYVNMVEK.G	Y	F6:16078	1295.09	88.01	2588.16	3.2	5	99.94	PM-	65.74	53.54	-	494	516	N
14	102407	gi|348537682	K.VGLQVVAVK.A	Y	F6:10740	456.801	59.56	911.58	7.1	6	99.93	PM-	51.28	45.52	-	293	301	N
14	102407	gi|348537682	K.IGVDIIR.R	Y	F12:11255	393.247	61.77	784.481	-2.8	9	99.93	pM-	38.37	48.36	-	463	469	N
14	102407	gi|348537682	K.GANPVEIR.R	Y	F6:7927	428.241	44.96	854.461	7.7	2	99.93	pM-	44.95	43.68	-	134	141	N
14	102407	gi|348537682	K.GIIDPTK.V	Y	F18:7602	743.429	42.55	742.423	-0.7	1	99.93	pM-	43.15	42.5	-	517	523	N
14	102407	gi|348537682	R.AAVEEGIVPGGGC(+57.02)ALLR.C	Y	F6:13856	834.944	76.08	1667.87	4.1	7	99.93	PM-	64.3	40.95	-	430	446	Y
14	102407	gi|348537682	K.LSDGVAMLK.V	Y	F18:10101	467.259	55.63	932.5	3.4	4	99.93	PM-	54.13	39.65	-	397	405	N
14	102407	gi|348537682	K.VGGTSDVEVNEK.K	Y	F1:7866	617.304	44.9	1232.59	3.9	4	99.92	PM-	60.92	38.2	-	406	417	N
14	102407	gi|348537682	R.AAEIAEQLENTTSDYEKEK.L	Y	F6:12192	1085.02	67.17	2168.01	3.9	4	99.92	PM-	71.2	37.97	-	371	389	N
14	102407	gi|348537682	R.AAEIAEQLENTTSDYEKEKLNER.L	Y	F18:12938	894.442	70.53	2680.28	7.5	5	99.92	PM-	62.39	37.81	-	371	393	N
14	102407	gi|348537682	K.VGEVQITK.D	Y	F18:7069	437.255	39.76	872.497	-2.3	4	99.83	PM-	50.41	27.28	-	345	352	N
14	102407	gi|348537682	K.GANPVEIRR.G	N	F12:6468	506.288	36.8	1010.56	-0.4	2	99.82	pMX	43.04	26.06	0.00079	134	142	N
14	102407	gi|348537682	K.NLSKPVTTPEEIAQVATISANGDMEIGNIISNAMK.K	Y	F1:22446	1219.62	123.24	3655.84	-4.8	5	99.74	PM-	68.31	23.78	-	157	191	N
14	102407	gi|348537682	K.NLSKPVTTPEEIAQ(+.98)VATISANGDMEIGNIISNAMK.K	Y	F18:22369	1219.95	123.08	3656.83	2.2	1	98.1	P--	73.2	-	-	157	191	Y
14	102407	gi|348537682	K.DMAIATGGTVFGDEALGLALEDIQAHDFGK.V	Y	F1:23256	1021.49	127.93	3061.47	-6.6	3	98.1	P--	56.63	-	-	315	344	N
14	102407	gi|348537682	K.C(+57.02)EFQDAYLLLSEKK.I	Y	F12:15191	581.96	82.75	1742.86	1.7	1	98.1	P--	52.47	-	-	237	250	Y
14	102407	gi|348537682	R.KGVITVK.D	Y	F18:5919	372.753	33.84	743.49	2	2	97.83	p--	32.16	-	-	196	202	N
14	102407	gi|348537682	R.IPAMTIAK.N	Y	F12:9481	422.749	52.51	843.489	-6.5	5	97.39	p--	29.71	-	-	474	481	N
14	102407	gi|348537682	K.LN(+.98)ERLAK.L	Y	F18:9475	844.48	52.31	843.481	-10	1	88.26	p--	19.33	-	-	390	396	Y
24	102417	gi|348544003	K.NAVITVPAYFNDSQR.Q	N	F18:14307	847.931	77.82	1693.84	3.2	6	99.95	PMX	80.8	45.66	2.1e-08	188	202	N
24	102417	gi|348544003	K.STNGDTFLGGEDFDQHLLR.H	Y	F1:15422	708.002	84.13	2120.98	4	8	99.94	PM-	85.19	121.2	-	266	284	N
24	102417	gi|348544003	R.ASNGDAWVEAHGK.M	Y	F12:7078	671.316	40	1340.61	4.8	4	99.94	PM-	96.16	87.91	-	147	159	N
24	102417	gi|348544003	R.ESGVDLTKDNMALQR.V	Y	F18:10051	838.923	55.36	1675.82	7.4	5	99.94	PM-	86.11	73.19	-	293	307	N
24	102417	gi|348544003	K.DRVEAVNMAEGIIHDTESK.M	Y	F18:15056	705.346	81.87	2113.01	2.8	8	99.94	PM-	97.2	73.23	-	577	595	N
24	102417	gi|348544003	R.AQFEGIVADLIR.R	Y	F6:18870	666.369	103.34	1330.72	-0.8	10	99.94	PM-	77.98	70.51	-	349	360	N
24	102417	gi|348544003	K.VQQTVQDLFGR.A	Y	F6:12685	645.847	69.78	1289.67	5.2	5	99.94	PM-	69.25	67.22	-	395	405	N
24	102417	gi|348544003	K.MYSPSQAGAFVLMK.M	Y	F1:15454	765.382	84.3	1528.74	4.5	7	99.94	PM-	85.17	61.06	-	160	173	N
24	102417	gi|348544003	K.AMQDAEVSKGDIGEVLLVGGMTR.M	Y	F6:16325	792.74	89.35	2375.18	7.1	6	99.94	PM-	91.27	60.72	-	369	391	N
24	102417	gi|348544003	R.VINEPTAAALAYGLDK.T	Y	F1:14559	823.444	79.52	1644.87	1	5	99.94	PM-	73.28	58.38	-	219	234	N
24	102417	gi|348544003	R.TTPSVIAFTADGER.L	Y	F6:12518	732.875	68.89	1463.73	6.7	5	99.94	PM-	47.31	57.4	-	86	99	N
24	102417	gi|348544003	K.MKETAESYLGSTVK.N	Y	F6:9644	772.391	53.87	1542.76	5.3	3	99.94	PM-	60.81	49.74	-	174	187	N
24	102417	gi|348544003	R.VEAVNMAEGIIHDTESK.M	Y	F12:15158	614.969	82.57	1841.88	0.9	6	99.94	PM-	61.69	49.2	-	579	595	N
24	102417	gi|348544003	K.QAATDLQQASLK.L	Y	F12:8061	637.342	45.12	1272.67	1.7	8	99.94	PM-	62.38	48.97	-	635	646	N
24	102417	gi|348544003	K.DAGQIAGLSVLR.V	Y	F1:14175	600.345	77.5	1198.67	6.4	7	99.93	PM-	68.36	45.56	-	207	218	N
24	102417	gi|348544003	R.QAVTNPQNTLYATK.R	Y	F12:8609	774.908	47.96	1547.79	3.9	3	99.93	PM-	81.84	40.88	-	108	121	N
24	102417	gi|348544003	K.LLGQFTLVGIPPAPR.G	Y	F18:18047	789.967	98.46	1577.93	-5.7	1	99.93	PM-	87.55	40.84	-	499	513	N
24	102417	gi|348544003	K.GDIGEVLLVGGMTR.M	Y	F1:16505	708.875	89.96	1415.74	-5.5	4	99.92	PM-	68.51	37.61	-	378	391	N
24	102417	gi|348544003	K.LFEMAYK.K	Y	F6:11631	451.233	64.18	900.442	10.1	2	99.91	pM-	41.5	35.13	-	647	653	N
24	102417	gi|348544003	R.LVGMPAKR.Q	Y	F18:6691	436.267	37.82	870.511	8.7	1	99.82	pM-	38.32	26.87	-	100	107	N
24	102417	gi|348544003	R.RFEDPEVQK.D	Y	F12:6573	574.291	37.36	1146.57	1.1	2	99.65	pM-	40.51	21.81	-	127	135	N
24	102417	gi|348544003	R.EQQIVIQSSGGLSKDDIENMIK.N	Y	F6:14824	811.42	81.24	2431.23	4.8	2	99.61	PM-	49.29	20.82	-	542	563	N
24	102417	gi|348544003	R.LVGMPAK.R	Y	F18:7629	358.211	42.7	714.41	-2.8	1	99.54	pM-	26.38	22.47	-	100	106	N
24	102417	gi|348544003	R.NLLTNKDSETGENIK.Q	Y	F1:9205	838.434	51.72	1674.84	6.2	4	98.1	P--	63.56	-	-	620	634	N
24	102417	gi|348544003	K.LFEMAYKK.M	Y	F18:9639	515.278	53.19	1028.54	5	4	98.1	P--	52.81	-	-	647	654	N
24	102417	gi|348544003	K.VLENAEGAR.T	Y	F18:5784	479.752	33.17	957.488	2.6	1	98.1	P--	45.44	-	-	77	85	N
24	102417	gi|348544003	R.NTTIPTKK.S	Y	F18:5120	451.767	29.69	901.523	-4.1	1	98.09	p--	44.35	-	-	461	468	N
24	102417	gi|348544003	K.AMQDAEVSK.G	Y	F1:6975	489.731	40.32	977.449	-0.8	2	98.08	p--	41.16	-	-	369	377	N
17	102445	gi|348529271	R.SLGYAYVNFQQPADAER.A	N	F1:13655	964.965	74.74	1927.91	4.7	5	99.95	PMX	68.36	65.59	1.1e-09	51	67	N
17	102445	gi|348529271	R.LFPLIQNMHPSLAGK.I	N	F18:16246	555.976	88.38	1664.91	-0.6	10	99.94	PM-	90.29	96.84	-	566	580	N
17	102445	gi|348529271	R.IVATKPLYVALAQR.K	N	F12:12625	771.974	69.07	1541.93	2.8	7	99.94	PM-	76.45	94.45	-	357	370	N
17	102445	gi|348529271	R.SKVDEAVAVLQAHQAK.E	N	F12:10296	847.469	56.78	1692.92	4.1	11	99.94	PM-	98.9	72.16	-	605	620	N
17	102445	gi|348529271	R.ALDTMNFDVIK.G	N	F12:15203	633.822	82.81	1265.63	-1.7	9	99.94	PM-	73.89	65.65	-	68	78	N
17	102445	gi|348529271	R.KEFSPFGTITSAK.V	N	F18:12213	706.875	66.7	1411.73	1.3	7	99.94	PM-	68.85	65.33	-	312	324	N
17	102445	gi|348529271	K.MNGMLLNDR.K	N	F18:10121	532.258	55.72	1062.49	6.8	8	99.94	PM-	74.7	64.97	-	158	166	N
17	102445	gi|348529271	K.FSPAGPILSIR.V	Y	F6:14538	579.339	79.71	1156.66	3.2	8	99.94	PM-	76.39	63.59	-	31	41	N
17	102445	gi|348529271	K.YGPALSIR.V	Y	F18:10124	438.752	55.73	875.486	2.7	4	99.94	PM-	65.25	63.59	-	214	221	N
17	102445	gi|348529271	K.EFSPFGTITSAK.V	N	F6:14286	642.83	78.36	1283.64	4	6	99.94	PM-	61.59	54.04	-	313	324	N
17	102445	gi|348529271	K.GFGFVSFER.H	N	F6:15350	523.261	84.08	1044.5	4.1	8	99.94	PM-	69.91	48.77	-	232	240	N
17	102445	gi|348529271	K.VDEAVAVLQAHQAK.E	N	F18:9483	739.904	52.36	1477.79	3.2	3	99.93	PM-	81.62	46.04	-	607	620	N
17	102445	gi|348529271	R.QAHLTNQYMQR.M	N	F18:7139	695.343	40.13	1388.66	6.7	1	99.93	PM-	82.26	45.18	-	375	385	N
17	102445	gi|348529271	K.ITGMLLEIDNSELLHMLESPESLR.S	N	F6:23104	914.136	127.5	2739.38	1.6	4	99.93	PM-	59.13	43.72	-	581	604	N
17	102445	gi|348529271	K.NFGEDMDDEKLKELFSK.Y	Y	F1:15310	682.326	83.53	2043.95	5.5	3	99.87	PM-	59.68	30.18	-	197	213	N
17	102445	gi|348529271	R.IMWSQR.D	N	F1:9589	410.713	53.64	819.406	7.3	3	99.85	pM-	35.7	29.05	-	84	89	N
17	102445	gi|348529271	R.KFEQMKQDR.M	N	F18:5264	605.308	30.46	1208.6	2.8	1	99.83	pM-	37.5	27.92	-	279	287	N
17	102445	gi|348529271	K.NLDDGLDDERLR.K	N	F18:9744	715.854	53.75	1429.68	9.4	4	99.8	PM-	51.05	25.81	-	300	311	N
17	102445	gi|348529271	K.NFGEDMDDEKLK.E	Y	F1:9856	720.825	54.96	1439.62	8.1	2	99.75	PM-	73.09	24.31	-	197	208	N
17	102445	gi|348529271	R.Q(-17.03)AHLTNQYMQR.M	N	F18:8756	686.828	48.45	1371.64	4.3	1	98.1	P--	78.6	-	-	375	385	Y
17	102445	gi|348529271	R.YQGVNLYVK.N	N	F12:10644	542.298	58.58	1082.58	5.3	4	98.1	P--	77.07	-	-	291	299	N
17	102445	gi|348529271	K.MNGMLLNDRK.V	N	F18:8330	596.307	46.29	1190.59	8.5	1	98.1	P--	59.63	-	-	158	167	N
17	102445	gi|348529271	K.AVDEMNGKELNGR.Q	Y	F18:6991	716.851	39.37	1431.68	6.9	1	98.1	P--	50.85	-	-	247	259	N
17	102445	gi|348529271	K.SGVGNIFIK.N	N	F18:12126	467.777	66.23	933.528	12.3	2	98.1	P--	49.57	-	-	96	104	N
17	102445	gi|348529271	K.NLDDGLDDER.L	N	F18:8159	581.261	45.42	1160.49	11.3	2	98.01	p--	36.26	-	-	300	309	N
17	102445	gi|348529271	K.GFGFVC(+57.02)FSSPEEATK.A	N	F18:15830	831.88	86.11	1661.74	2.8	1	98.01	p--	35.81	-	-	334	348	Y
17	102445	gi|348529271	K.Q(+.98)MLGER.L	N	F1:7648	367.68	43.8	733.343	3.3	2	97.58	p--	29.96	-	-	560	565	Y
17	102445	gi|348529271	K.ELFSK.Y	N	F6:8051	623.346	45.61	622.333	9.9	1	97.01	p--	26.99	-	-	209	213	N
17	102445	gi|348529271	R.KSGVGNIFIK.N	N	F18:9995	531.821	55.05	1061.62	3.5	1	94.85	p--	23.44	-	-	95	104	N
17	102445	gi|348529271	R.AREFTNVYIK.N	Y	F12:9455	620.84	52.37	1239.66	3.1	1	93.09	p--	21.68	-	-	187	196	N
40	102444	gi|525343922	R.LSSFIGAIAIGDLVK.S	Y	F18:20593	752.439	112.89	1502.87	-5.1	7	99.95	PMX	81.17	42.5	5e-08	26	40	N
40	102444	gi|525343922	R.LALVTGGEITSTFDHPELVK.L	Y	F12:16609	709.717	90.43	2126.13	1.4	6	99.94	PM-	75.01	79.2	-	323	342	N
40	102444	gi|525343922	R.GATQQILDEAER.S	Y	F6:10406	665.838	57.85	1329.65	6.6	7	99.94	PM-	72.38	68.33	-	377	388	N
40	102444	gi|525343922	R.FQEDLLNIAR.T	Y	F18:14403	609.828	78.34	1217.64	1.2	9	99.94	PM-	73.51	68.11	-	155	164	N
40	102444	gi|525343922	K.RLENANILIANTGMDTDKIK.I	Y	F1:12675	744.072	69.57	2229.18	6.4	4	99.94	PM-	93.39	63.81	-	231	250	N
40	102444	gi|525343922	K.ESVAMESFAK.A	Y	F12:9761	549.765	54	1097.51	7.9	5	99.94	PM-	51.44	59.25	-	432	441	N
40	102444	gi|525343922	R.EAELLIAR.K	Y	F1:11211	457.77	61.97	913.523	2.8	3	99.94	PM-	48.55	50.5	-	112	119	N
40	102444	gi|525343922	K.VQDDEVGDGTTSVTVLAAELLR.E	Y	F18:21106	763.389	115.82	2287.15	-3.5	6	99.93	PM-	77.84	46.47	-	90	111	N
40	102444	gi|525343922	K.VAEIELAEK.E	Y	F1:10078	501.282	56.15	1000.54	4.9	3	99.93	PM-	45.64	45.27	-	264	272	N
40	102444	gi|525343922	M.A(+42.01)SLSMAPVNIFK.H	Y	F12:19396	660.353	105.88	1318.7	-2.7	12	99.93	PM-	56.11	43.88	-	2	13	Y
40	102444	gi|525343922	K.VAEIELAEKEK.M	Y	F12:8229	629.85	46	1257.68	3	4	99.93	PM-	50.91	43.11	-	264	274	N
40	102444	gi|525343922	K.VVSDLANR.T	Y	F12:6442	437.242	36.66	872.471	-2.7	4	99.93	PM-	53.21	41.09	-	420	427	N
40	102444	gi|525343922	K.AIGVDNPAAK.V	Y	F18:7109	478.267	39.97	954.513	5.3	4	99.91	PM-	64.12	35.27	-	73	82	N
40	102444	gi|525343922	R.TVYGGGC(+57.02)SEMLMAK.V	Y	F6:10874	752.343	60.25	1502.66	10.1	3	99.91	PM-	57.02	34.25	-	406	419	Y
40	102444	gi|525343922	K.GSGNLEAIHIIK.K	Y	F6:11140	626.356	61.67	1250.7	-0.3	5	99.87	PM-	56.58	30.23	-	192	203	N
40	102444	gi|525343922	R.Q(-17.03)LIYNYP(+15.99)EQLFAQ(+.98)AGVMAIEHADFAGIER.L	Y	F6:23786	1098.88	131.47	3293.57	14.4	1	99.86	PM-	57.16	29.52	-	294	322	Y
40	102444	gi|525343922	K.IGVNQPK.R	Y	F6:6502	378.221	37.53	754.434	-8.6	1	99.63	pM-	27.78	24.48	-	224	230	N
40	102444	gi|525343922	R.TPGKESVAMESFAK.A	Y	F18:9008	741.375	49.85	1480.72	8.7	1	99.62	PM-	58.53	21.09	-	428	441	N
40	102444	gi|525343922	R.QLIYNYPEQLFAQAGVMAIEHADFAGIER.L	Y	F1:23851	1098.88	131.38	3293.62	1.3	2	98.1	P--	71.41	-	-	294	322	N
40	102444	gi|525343922	R.LKGSGNLEAIHIIK.K	Y	F1:11096	498.3	61.38	1491.88	1.1	3	98.1	P--	67.8	-	-	190	203	N
40	102444	gi|525343922	R.KIHPQTIISGWR.K	Y	F1:11288	479.278	62.38	1434.81	1.3	1	98.1	P--	68.21	-	-	120	131	N
40	102444	gi|525343922	R.Q(-17.03)LIYNYP(+15.99)EQ(+.98)LFAQAGVMAIEHADFAGIER.L	Y	F18:23833	1098.88	131.57	3293.57	11.6	2	98.1	P--	65.35	-	-	294	322	Y
40	102444	gi|525343922	R.SLHDALC(+57.02)VLAQTVK.E	Y	F12:16979	777.917	92.48	1553.82	-2.9	2	98.1	P--	63.63	-	-	389	402	Y
40	102444	gi|525343922	R.EALRDAAVDHSNDPAR.F	Y	F18:6568	868.922	37.17	1735.82	3	1	98.1	P--	50.46	-	-	139	154	N
40	102444	gi|525343922	K.IFGSR.V	Y	F18:6651	579.324	37.61	578.318	-1.9	2	97.84	p--	32.37	-	-	251	255	N
28	102424	gi|542208700	K.LASDLLEWIR.R	N	F12:19297	608.337	105.33	1214.67	-5.2	8	99.95	PMX	61.15	74.15	9.3e-07	283	292	N
28	102424	gi|542208700	K.KHEAFESDLAAHQDR.V	N	F1:8252	585.285	46.87	1752.82	8.9	2	99.95	PMX	76.31	38.15	7e-08	437	451	N
28	102424	gi|542208700	K.VLAGDKNYILADELR.R	Y	F12:13017	563.979	71.14	1688.91	3.7	4	99.94	PM-	81.34	80.18	-	831	845	N
28	102424	gi|542208700	R.VGWEQLLTTIAR.T	N	F6:20458	693.89	112.31	1385.77	-1.1	12	99.94	PM-	83.16	71.44	-	716	727	N
28	102424	gi|542208700	R.TINEIENQILTR.D	Y	F18:13815	722.393	75.22	1442.77	-1.4	6	99.94	PM-	67.8	59.63	-	728	739	N
28	102424	gi|542208700	R.LAILGIHNEIAK.I	Y	F12:12760	646.381	69.78	1290.77	-13.9	4	99.93	PM-	77.72	45.45	-	567	578	N
28	102424	gi|542208700	R.DYETASLSEIK.A	Y	F1:11330	628.311	62.6	1254.6	7.3	1	99.93	PM-	68.26	39.93	-	422	432	N
28	102424	gi|542208700	R.ETADTDTADQVMASFK.V	Y	F6:13665	865.385	75.05	1728.75	2.4	4	99.93	PM-	48.47	39.97	-	815	830	N
28	102424	gi|542208700	K.ATLPEADKER.L	N	F6:6690	565.294	38.53	1128.58	-2.9	2	99.92	PM-	46.79	38.59	-	557	566	N
28	102424	gi|542208700	R.ASFNHFDR.K	N	F6:7693	497.236	43.74	992.446	10.9	4	99.91	pM-	39.03	35.16	-	754	761	N
28	102424	gi|542208700	R.TIPWLENR.M	N	F12:13788	514.78	75.28	1027.55	-0.4	3	99.9	PM-	51.67	33.91	-	294	301	N
28	102424	gi|542208700	K.AIMTYVSSFYHAFSGAQK.A	N	F6:19088	669.991	104.57	2006.96	-2.7	3	99.9	PM-	61.58	33.9	-	238	255	N
28	102424	gi|542208700	K.LASDLLEWIRR.T	N	F18:17449	457.927	95.13	1370.77	-4.9	1	99.89	PMX	53.62	30.72	0.00064	283	293	N
28	102424	gi|542208700	K.IVQTYHVNIAGTNPYTTINPQEINAK.W	Y	F12:14097	967.172	76.91	2898.49	2.1	3	99.86	PM-	70.25	29.35	-	579	604	N
28	102424	gi|542208700	R.DQALIEEHAR.Q	Y	F6:7656	591.307	43.54	1180.58	12.6	1	99.83	PM-	60.45	27.54	-	616	625	N
28	102424	gi|542208700	K.GISQEQLNEFR.A	N	F1:11158	660.84	61.7	1319.65	14.5	3	99.75	PMX	57.06	23.27	0.00053	743	753	N
28	102424	gi|542208700	R.VEQIAAIAQELNELDYYDSPSVNAR.C	Y	F6:20092	936.794	110.23	2807.36	-0.1	2	99.69	PM-	50.08	22.6	-	452	476	N
28	102424	gi|542208700	R.QFANQANVIGPWIQTK.M	Y	F18:15399	907.977	83.72	1813.95	-4.1	4	99.68	PM-	73.76	22.42	-	635	650	N
28	102424	gi|542208700	K.MVSDINNAWGNLEGAEK.G	Y	F18:14163	924.431	77.04	1846.85	-2.7	1	99.67	PM-	63.35	22.12	-	361	377	N
28	102424	gi|542208700	K.AAIHEAWTEGKEDMLQK.R	Y	F6:10292	652.993	57.27	1955.94	8.5	1	99.65	PM-	78.32	21.62	-	404	420	N
28	102424	gi|542208700	K.LLETIDQLYLEFAK.R	Y	F12:21816	848.459	119.72	1694.91	-6.1	3	98.1	P--	69.84	-	-	504	517	N
28	102424	gi|542208700	K.AAIHEAWTEGKEDMLQKR.D	Y	F6:9765	705.029	54.5	2112.04	10.2	1	98.1	P--	60.9	-	-	404	421	N
28	102424	gi|542208700	R.LSNRPAFMPSEGK.M	N	F18:8927	717.368	49.4	1432.71	6.4	2	98.1	P--	50.03	-	-	348	360	N
28	102424	gi|542208700	K.SIVNYKPK.I	Y	F12:6909	474.779	39.11	947.544	-1.3	1	98.1	P--	47.63	-	-	678	685	N
28	102424	gi|542208700	R.KAGTQIENIEEDFRDGLK.L	N	F1:14838	688.354	81	2062.03	3.1	4	98.08	p--	41.09	-	-	48	65	N
28	102424	gi|542208700	K.IDQLEGDHQLIQEALIFDNK.H	Y	F12:17494	780.393	95.32	2338.18	-10.1	2	98.07	p--	40.39	-	-	686	705	N
28	102424	gi|542208700	K.VLAGDKNYILADELRR.E	Y	F18:11794	616.01	64.44	1845.01	-1.6	1	98.06	p--	38.08	-	-	831	846	N
28	102424	gi|542208700	K.AGTQIENIEEDFRDGLK.L	N	F6:16112	645.659	88.19	1933.94	9.4	1	93.92	p--	22.12	-	-	49	65	N
28	102426	gi|542208696	K.LASDLLEWIR.R	N	F12:19297	608.337	105.33	1214.67	-5.2	8	99.95	PMX	61.15	74.15	9.3e-07	283	292	N
28	102426	gi|542208696	K.KHEAFESDLAAHQDR.V	N	F1:8252	585.285	46.87	1752.82	8.9	2	99.95	PMX	76.31	38.15	7e-08	437	451	N
28	102426	gi|542208696	K.VLAGDKNYILADELR.R	Y	F12:13017	563.979	71.14	1688.91	3.7	4	99.94	PM-	81.34	80.18	-	836	850	N
28	102426	gi|542208696	R.VGWEQLLTTIAR.T	N	F6:20458	693.89	112.31	1385.77	-1.1	12	99.94	PM-	83.16	71.44	-	716	727	N
28	102426	gi|542208696	R.TINEIENQILTR.D	Y	F18:13815	722.393	75.22	1442.77	-1.4	6	99.94	PM-	67.8	59.63	-	728	739	N
28	102426	gi|542208696	R.LAILGIHNEIAK.I	Y	F12:12760	646.381	69.78	1290.77	-13.9	4	99.93	PM-	77.72	45.45	-	567	578	N
28	102426	gi|542208696	R.DYETASLSEIK.A	Y	F1:11330	628.311	62.6	1254.6	7.3	1	99.93	PM-	68.26	39.93	-	422	432	N
28	102426	gi|542208696	R.ETADTDTADQVMASFK.V	Y	F6:13665	865.385	75.05	1728.75	2.4	4	99.93	PM-	48.47	39.97	-	820	835	N
28	102426	gi|542208696	K.ATLPEADKER.L	N	F6:6690	565.294	38.53	1128.58	-2.9	2	99.92	PM-	46.79	38.59	-	557	566	N
28	102426	gi|542208696	R.ASFNHFDR.D	N	F6:7693	497.236	43.74	992.446	10.9	4	99.91	pM-	39.03	35.16	-	754	761	N
28	102426	gi|542208696	R.TIPWLENR.M	N	F12:13788	514.78	75.28	1027.55	-0.4	3	99.9	PM-	51.67	33.91	-	294	301	N
28	102426	gi|542208696	K.AIMTYVSSFYHAFSGAQK.A	N	F6:19088	669.991	104.57	2006.96	-2.7	3	99.9	PM-	61.58	33.9	-	238	255	N
28	102426	gi|542208696	K.LASDLLEWIRR.T	N	F18:17449	457.927	95.13	1370.77	-4.9	1	99.89	PMX	53.62	30.72	0.00064	283	293	N
28	102426	gi|542208696	K.IVQTYHVNIAGTNPYTTINPQEINAK.W	Y	F12:14097	967.172	76.91	2898.49	2.1	3	99.86	PM-	70.25	29.35	-	579	604	N
28	102426	gi|542208696	R.DQALIEEHAR.Q	Y	F6:7656	591.307	43.54	1180.58	12.6	1	99.83	PM-	60.45	27.54	-	616	625	N
28	102426	gi|542208696	K.GISQEQLNEFR.A	N	F1:11158	660.84	61.7	1319.65	14.5	3	99.75	PMX	57.06	23.27	0.00053	743	753	N
28	102426	gi|542208696	R.VEQIAAIAQELNELDYYDSPSVNAR.C	Y	F6:20092	936.794	110.23	2807.36	-0.1	2	99.69	PM-	50.08	22.6	-	452	476	N
28	102426	gi|542208696	R.QFANQANVIGPWIQTK.M	Y	F18:15399	907.977	83.72	1813.95	-4.1	4	99.68	PM-	73.76	22.42	-	635	650	N
28	102426	gi|542208696	K.MVSDINNAWGNLEGAEK.G	Y	F18:14163	924.431	77.04	1846.85	-2.7	1	99.67	PM-	63.35	22.12	-	361	377	N
28	102426	gi|542208696	K.AAIHEAWTEGKEDMLQK.R	Y	F6:10292	652.993	57.27	1955.94	8.5	1	99.65	PM-	78.32	21.62	-	404	420	N
28	102426	gi|542208696	K.LLETIDQLYLEFAK.R	Y	F12:21816	848.459	119.72	1694.91	-6.1	3	98.1	P--	69.84	-	-	504	517	N
28	102426	gi|542208696	K.AAIHEAWTEGKEDMLQKR.D	Y	F6:9765	705.029	54.5	2112.04	10.2	1	98.1	P--	60.9	-	-	404	421	N
28	102426	gi|542208696	R.LSNRPAFMPSEGK.M	N	F18:8927	717.368	49.4	1432.71	6.4	2	98.1	P--	50.03	-	-	348	360	N
28	102426	gi|542208696	K.SIVNYKPK.I	Y	F12:6909	474.779	39.11	947.544	-1.3	1	98.1	P--	47.63	-	-	678	685	N
28	102426	gi|542208696	R.KAGTQIENIEEDFRDGLK.L	N	F1:14838	688.354	81	2062.03	3.1	4	98.08	p--	41.09	-	-	48	65	N
28	102426	gi|542208696	K.IDQLEGDHQLIQEALIFDNK.H	Y	F12:17494	780.393	95.32	2338.18	-10.1	2	98.07	p--	40.39	-	-	686	705	N
28	102426	gi|542208696	K.VLAGDKNYILADELRR.E	Y	F18:11794	616.01	64.44	1845.01	-1.6	1	98.06	p--	38.08	-	-	836	851	N
28	102426	gi|542208696	K.AGTQIENIEEDFRDGLK.L	N	F6:16112	645.659	88.19	1933.94	9.4	1	93.92	p--	22.12	-	-	49	65	N
28	102431	gi|542208694	K.LASDLLEWIR.R	N	F12:19297	608.337	105.33	1214.67	-5.2	8	99.95	PMX	61.15	74.15	9.3e-07	283	292	N
28	102431	gi|542208694	K.KHEAFESDLAAHQDR.V	N	F1:8252	585.285	46.87	1752.82	8.9	2	99.95	PMX	76.31	38.15	7e-08	437	451	N
28	102431	gi|542208694	K.VLAGDKNYILADELR.R	Y	F12:13017	563.979	71.14	1688.91	3.7	4	99.94	PM-	81.34	80.18	-	858	872	N
28	102431	gi|542208694	R.VGWEQLLTTIAR.T	N	F6:20458	693.89	112.31	1385.77	-1.1	12	99.94	PM-	83.16	71.44	-	716	727	N
28	102431	gi|542208694	R.TINEIENQILTR.D	Y	F18:13815	722.393	75.22	1442.77	-1.4	6	99.94	PM-	67.8	59.63	-	728	739	N
28	102431	gi|542208694	R.LAILGIHNEIAK.I	Y	F12:12760	646.381	69.78	1290.77	-13.9	4	99.93	PM-	77.72	45.45	-	567	578	N
28	102431	gi|542208694	R.DYETASLSEIK.A	Y	F1:11330	628.311	62.6	1254.6	7.3	1	99.93	PM-	68.26	39.93	-	422	432	N
28	102431	gi|542208694	R.ETADTDTADQVMASFK.V	Y	F6:13665	865.385	75.05	1728.75	2.4	4	99.93	PM-	48.47	39.97	-	842	857	N
28	102431	gi|542208694	K.ATLPEADKER.L	N	F6:6690	565.294	38.53	1128.58	-2.9	2	99.92	PM-	46.79	38.59	-	557	566	N
28	102431	gi|542208694	R.ASFNHFDR.D	N	F6:7693	497.236	43.74	992.446	10.9	4	99.91	pM-	39.03	35.16	-	754	761	N
28	102431	gi|542208694	R.TIPWLENR.M	N	F12:13788	514.78	75.28	1027.55	-0.4	3	99.9	PM-	51.67	33.91	-	294	301	N
28	102431	gi|542208694	K.AIMTYVSSFYHAFSGAQK.A	N	F6:19088	669.991	104.57	2006.96	-2.7	3	99.9	PM-	61.58	33.9	-	238	255	N
28	102431	gi|542208694	K.LASDLLEWIRR.T	N	F18:17449	457.927	95.13	1370.77	-4.9	1	99.89	PMX	53.62	30.72	0.00064	283	293	N
28	102431	gi|542208694	K.IVQTYHVNIAGTNPYTTINPQEINAK.W	Y	F12:14097	967.172	76.91	2898.49	2.1	3	99.86	PM-	70.25	29.35	-	579	604	N
28	102431	gi|542208694	R.DQALIEEHAR.Q	Y	F6:7656	591.307	43.54	1180.58	12.6	1	99.83	PM-	60.45	27.54	-	616	625	N
28	102431	gi|542208694	K.GISQEQLNEFR.A	N	F1:11158	660.84	61.7	1319.65	14.5	3	99.75	PMX	57.06	23.27	0.00053	743	753	N
28	102431	gi|542208694	R.VEQIAAIAQELNELDYYDSPSVNAR.C	Y	F6:20092	936.794	110.23	2807.36	-0.1	2	99.69	PM-	50.08	22.6	-	452	476	N
28	102431	gi|542208694	R.QFANQANVIGPWIQTK.M	Y	F18:15399	907.977	83.72	1813.95	-4.1	4	99.68	PM-	73.76	22.42	-	635	650	N
28	102431	gi|542208694	K.MVSDINNAWGNLEGAEK.G	Y	F18:14163	924.431	77.04	1846.85	-2.7	1	99.67	PM-	63.35	22.12	-	361	377	N
28	102431	gi|542208694	K.AAIHEAWTEGKEDMLQK.R	Y	F6:10292	652.993	57.27	1955.94	8.5	1	99.65	PM-	78.32	21.62	-	404	420	N
28	102431	gi|542208694	K.LLETIDQLYLEFAK.R	Y	F12:21816	848.459	119.72	1694.91	-6.1	3	98.1	P--	69.84	-	-	504	517	N
28	102431	gi|542208694	K.AAIHEAWTEGKEDMLQKR.D	Y	F6:9765	705.029	54.5	2112.04	10.2	1	98.1	P--	60.9	-	-	404	421	N
28	102431	gi|542208694	R.LSNRPAFMPSEGK.M	N	F18:8927	717.368	49.4	1432.71	6.4	2	98.1	P--	50.03	-	-	348	360	N
28	102431	gi|542208694	K.SIVNYKPK.I	Y	F12:6909	474.779	39.11	947.544	-1.3	1	98.1	P--	47.63	-	-	678	685	N
28	102431	gi|542208694	R.KAGTQIENIEEDFRDGLK.L	N	F1:14838	688.354	81	2062.03	3.1	4	98.08	p--	41.09	-	-	48	65	N
28	102431	gi|542208694	K.IDQLEGDHQLIQEALIFDNK.H	Y	F12:17494	780.393	95.32	2338.18	-10.1	2	98.07	p--	40.39	-	-	686	705	N
28	102431	gi|542208694	K.VLAGDKNYILADELRR.E	Y	F18:11794	616.01	64.44	1845.01	-1.6	1	98.06	p--	38.08	-	-	858	873	N
28	102431	gi|542208694	K.AGTQIENIEEDFRDGLK.L	N	F6:16112	645.659	88.19	1933.94	9.4	1	93.92	p--	22.12	-	-	49	65	N
30	102451	gi|542201729	K.LASDLLEWIR.R	N	F12:19297	608.337	105.33	1214.67	-5.2	8	99.95	PMX	61.15	74.15	9.3e-07	289	298	N
30	102451	gi|542201729	R.KHEAFESDLAAHQDR.V	N	F1:8252	585.285	46.87	1752.82	8.9	2	99.95	PMX	76.31	38.15	7e-08	443	457	N
30	102451	gi|542201729	K.GISQEQLYEYR.A	N	F18:10422	693.345	57.28	1384.66	9.5	2	99.94	PM-	74.35	77.12	-	749	759	N
30	102451	gi|542201729	R.VGWEQLLTTIAR.T	N	F6:20458	693.89	112.31	1385.77	-1.1	12	99.94	PM-	83.16	71.44	-	722	733	N
30	102451	gi|542201729	R.TINEVENQILTR.D	N	F12:12300	715.385	67.35	1428.76	-0.7	5	99.94	PM-	68.89	60.02	-	734	745	N
30	102451	gi|542201729	R.EAIQSIQSEVQK.I	N	F18:9384	680.364	51.83	1358.7	6.2	5	99.94	PM-	71.09	54.9	-	573	584	N
30	102451	gi|542201729	K.DGLAFNALIHR.H	N	F1:14413	613.835	78.77	1225.66	-0.4	5	99.94	PM-	61.07	49.34	-	182	192	N
30	102451	gi|542201729	K.IC(+57.02)DQWDVLGELTHK.R	N	F1:17065	571.948	93.04	1712.82	2.2	4	99.93	PM-	86.94	47.11	-	486	499	Y
30	102451	gi|542201729	K.GYEEWILSEIR.R	N	F6:18517	697.853	101.39	1393.69	2.3	1	99.93	PM-	84.24	46.09	-	384	394	N
30	102451	gi|542201729	K.ILAADKNYITADELR.R	N	F12:11607	569.311	63.65	1704.9	3.3	2	99.93	PM-	69.32	39.95	-	842	856	N
30	102451	gi|542201729	K.LSGGNPYTSITPESINSK.W	N	F1:11847	932.973	65.22	1863.92	5.3	4	99.91	PM-	63.03	34.13	-	593	610	N
30	102451	gi|542201729	R.TIPWLENR.T	N	F12:13788	514.78	75.28	1027.55	-0.4	3	99.9	PM-	51.67	33.91	-	300	307	N
30	102451	gi|542201729	K.STLPEANKER.E	N	F12:5528	572.796	31.87	1143.59	-9.1	3	99.9	pM-	39.8	33.04	-	563	572	N
30	102451	gi|542201729	K.LASDLLEWIRR.T	N	F18:17449	457.927	95.13	1370.77	-4.9	1	99.89	PMX	53.62	30.72	0.00064	289	299	N
30	102451	gi|542201729	K.VLAVNQENEQMMEDYEK.L	N	F12:11915	1035.47	65.27	2068.91	3.7	3	99.89	PM-	68.5	31.45	-	272	288	N
30	102451	gi|542201729	R.ASFNHFDKDHSGALMAEEFK.A	N	F12:11497	761.019	63.05	2280.03	4	3	99.84	PM-	81.99	27.7	-	760	779	N
30	102451	gi|542201729	K.MLDAEDIVGTLRPDEK.A	Y	F1:15968	601.309	87.06	1800.89	7.3	2	99.74	PM-	58.44	23.88	-	228	243	N
30	102451	gi|542201729	K.INN(+.98)VNK.A	N	F6:11421	702.369	63.11	701.371	-12.4	4	99.62	pM-	36.91	21.36	-	97	102	Y
30	102451	gi|542201729	K.WEQAMAMVPLR.D	N	F18:14810	666.337	80.53	1330.65	5.4	1	99.59	PM-	60.89	20.36	-	611	621	N
30	102451	gi|542201729	R.LSNRPAFMPSEGR.M	N	F12:9153	487.916	50.8	1460.72	3.7	1	98.1	P--	69.24	-	-	354	366	N
30	102451	gi|542201729	R.ATFATQANAVGAYIQAK.M	N	F1:13639	862.952	74.66	1723.89	0.6	4	98.1	P--	66.72	-	-	640	656	N
30	102451	gi|542201729	K.NVNVQNFHISWK.D	N	F18:13863	743.381	75.46	1484.75	-2.9	3	98.1	P--	45.57	-	-	170	181	N
30	102451	gi|542201729	R.LEHLAVK.F	N	F18:6634	405.248	37.52	808.481	2.1	4	98.09	p--	43.53	-	-	399	405	N
30	102451	gi|542201729	R.KAGTQIENIEEDFRDGLK.L	N	F1:14838	688.354	81	2062.03	3.1	4	98.08	p--	41.09	-	-	54	71	N
30	102451	gi|542201729	K.QLESIDELYLEYAKR.A	N	F12:16428	623.994	89.44	1868.95	4.3	1	98.07	p--	40.61	-	-	510	524	N
30	102451	gi|542201729	R.ISIEMNGTLEDQLTNLKEYQK.S	N	F6:16497	823.087	90.28	2466.23	3.2	1	97.91	p--	33.34	-	-	663	683	N
30	102451	gi|542201729	K.SIMSYTPEINK.L	N	F1:11885	641.82	65.41	1281.63	-2.1	2	97.84	p--	33.03	-	-	684	694	N
30	102451	gi|542201729	K.AGTQIENIEEDFRDGLK.L	N	F6:16112	645.659	88.19	1933.94	9.4	1	93.92	p--	22.12	-	-	55	71	N
87	102548	gi|542225450	R.NLDIERPTYTNLNR.L	N	F18:10671	859.948	58.58	1717.87	4.1	10	99.95	PMX	89.25	82.12	8.9e-12	223	236	N
87	102548	gi|542225450	R.LDHKFDLMYAK.R	N	F18:10765	690.854	59.08	1379.69	2.6	14	99.95	PMX	81.11	92.19	5e-11	398	408	N
87	102548	gi|542225450	R.FDGALNVDLTEFQTNLVPYPR.I	N	F12:20284	1205.1	110.93	2408.2	-8.5	5	99.95	PMX	92.38	67.58	6.1e-17	251	271	N
87	102548	gi|542225450	R.AVC(+57.02)MLSNTTAIAEAWAR.L	N	F1:17731	932.966	96.68	1863.9	10.8	2	99.95	pMX	44.84	48.86	0.00012	381	397	Y
87	102548	gi|542225450	R.TIQFVDWC(+57.02)PTGFK.V	N	F1:17538	799.887	95.62	1597.76	-0.5	9	99.94	PMX	71.07	20.62	4.1e-06	347	359	Y
87	102548	gi|542225450	K.EIIDLVLDR.T	N	F12:16528	543.314	89.97	1084.61	0.3	16	99.94	pM-	44.59	66.87	-	120	128	N
87	102548	gi|542225450	K.YMAC(+57.02)C(+57.02)LLYR.G	N	F1:12724	625.287	69.82	1248.55	11.3	6	99.94	PM-	67.27	51.95	-	319	327	Y
87	102548	gi|542225450	R.IHFPLATYAPVISAEK.A	N	F6:16283	586.329	89.12	1755.96	5.8	20	99.94	PM-	86.2	51.61	-	272	287	N
87	102548	gi|542225450	R.LIGQIVSSITASLR.F	N	F18:20436	729.434	111.99	1456.86	-5.6	1	99.93	PMX	62.79	34.4	2.1e-05	237	250	N
87	102548	gi|542225450	R.GHYTIGK.E	N	F1:6980	775.406	40.35	774.403	-4.7	8	99.93	PM-	59.49	42.34	-	113	119	N
87	102548	gi|542225450	R.RNLDIERPTYTNLNR.L	N	F18:9457	625.67	52.22	1873.98	6.3	1	99.93	P-X	59.02	-	6.4e-06	222	236	N
87	102548	gi|542225450	R.LSVDYGK.K	N	F1:8712	391.21	49.21	780.402	5.3	7	99.93	pM-	41.92	41.56	-	164	170	N
87	102548	gi|542225450	R.LSVDYGKK.S	N	F18:6556	455.258	37.11	908.497	5.1	8	99.92	PMX	59.84	37.41	0.094	164	171	N
87	102548	gi|542225450	K.DVNSAIAAIK.T	Y	F18:11086	501.289	60.77	1000.56	8.8	3	99.89	PM-	53.53	31.34	-	334	343	N
87	102548	gi|542225450	K.FDLMYAK.R	N	F6:12125	444.224	66.8	886.426	9	4	99.84	PM-	51.42	27.71	-	402	408	N
87	102548	gi|542225450	K.AYHEQLSVADITTAC(+57.02)FEPANQMVK.C	Y	F6:17589	908.439	96.29	2722.27	8.6	3	98.1	P--	46.6	-	-	288	311	Y
87	102548	gi|542225450	R.LIGQ(+.98)IVSSITASLR.F	N	F6:13363	729.93	73.43	1457.85	-0.1	5	85.85	p--	18.44	-	-	237	250	Y
96	102501	gi|348512382	K.AGAGSATLSMAYAGAR.F	Y	F6:10612	727.862	58.9	1453.7	7.7	4	99.95	PMX	80.61	65.48	3.7e-10	241	256	N
96	102501	gi|348512382	R.FTFSVLDAMNGK.E	Y	F1:17564	665.33	95.75	1328.64	2	10	99.94	PM-	91.46	93.98	-	257	268	N
96	102501	gi|348512382	K.VFGVTTLDIVR.A	Y	F18:16234	610.353	88.32	1218.7	-4.6	11	99.94	PM-	84.8	82.73	-	165	175	N
96	102501	gi|348512382	K.NSPLVSHLSLYDIAHTPGVAADLSHIETR.A	Y	F18:17583	779.155	95.87	3112.59	-0.8	3	99.94	PM-	107.88	81.05	-	45	73	N
96	102501	gi|348512382	K.VEFPADQLSALTER.I	Y	F12:15930	788.405	86.73	1574.79	1.2	10	99.94	PM-	73.75	79.19	-	215	228	N
96	102501	gi|348512382	R.ANTFVAELK.G	Y	F18:10799	992.536	59.27	991.534	-5.1	5	99.94	PM-	79.39	61.08	-	176	184	N
96	102501	gi|348512382	K.EGVVEC(+57.02)SFVR.S	Y	F18:10078	591.29	55.5	1180.55	9.9	3	99.94	PM-	67.7	57.09	-	269	278	Y
96	102501	gi|348512382	R.VNVPVIGGHAGK.T	Y	F1:10000	574.336	55.75	1146.65	6	8	99.94	PM-	68.2	49.18	-	191	202	N
96	102501	gi|348512382	K.VAVLGASGGIGQPLSLLLK.N	Y	F18:20668	897.046	113.32	1792.08	-2.3	8	99.93	PM-	90.34	47.31	-	26	44	N
96	102501	gi|348512382	K.VTGHIGPDQLDAALQGC(+57.02)DVVVIPAGVPR.K	Y	F1:17545	952.167	95.66	2853.48	-0.1	3	99.93	PM-	82.74	41.95	-	76	103	Y
96	102501	gi|348512382	K.KGEDFVANLK	Y	F18:9405	560.805	51.93	1119.59	2.4	7	99.93	PM-	78.84	39.83	-	328	337	N
96	102501	gi|348512382	K.NLGLGK.L	Y	F18:6829	601.366	38.53	600.359	-1.9	2	99.91	pM-	34	38.02	-	301	306	N
96	102501	gi|348512382	K.LSAFEEK.L	Y	F6:8078	412.216	45.76	822.412	6.7	7	99.9	pM-	33.85	35.25	-	307	313	N
96	102501	gi|348512382	R.IQEAGTEVVK.A	Y	F18:6824	537.298	38.5	1072.58	3.7	7	99.85	PMX	49.14	26.82	0.00026	229	238	N
96	102501	gi|348512382	K.YFSTPILLGK.N	Y	F18:15137	1138.65	82.32	1137.64	-0.8	6	99.76	PM-	78.82	24.43	-	286	295	N
96	102501	gi|348512382	R.AN(+.98)TFVAELK.G	Y	F1:11521	497.267	63.58	992.518	1	1	93.45	p--	23.88	-	-	176	184	Y
46	102573	gi|348533323	K.SYELPDGQVITIGNER.F	N	F6:14934	895.953	81.83	1789.88	4.2	17	99.95	PMX	87.13	97.55	4.8e-12	241	256	N
46	102573	gi|348533323	K.DSYVGDEAQSKR.G	N	F1:7297	677.811	42.02	1353.62	-5.7	11	99.95	PMX	80.37	102.73	9.2e-11	53	64	N
46	102573	gi|348533323	R.HQGVMVGMGQKDSYVGDEAQSK.R	N	F1:9492	784.372	53.16	2350.07	11.3	1	99.95	PMX	102.74	70.52	4.3e-15	42	63	N
46	102573	gi|348533323	K.YPIEHGIITNWDDMEK.I	N	F6:13908	654.313	76.36	1959.9	6.7	28	99.95	PMX	81.41	65.69	2.9e-11	71	86	N
46	102573	gi|348533323	R.HQGVMVGMGQK.D	N	F12:7031	586.291	39.75	1170.56	3.5	11	99.95	PMX	103.43	55.95	4.5e-12	42	52	N
46	102573	gi|348533323	R.GILTLKYPIEHGIITNWDDMEK.I	N	F12:17407	862.781	94.85	2585.32	0	11	99.95	PMX	81.4	51.11	1.4e-11	65	86	N
46	102573	gi|348533323	R.MQKEITALAPSTMK.I	N	F18:10036	774.91	55.27	1547.81	0.2	2	99.95	PMX	91.35	51.9	6.1e-09	315	328	N
46	102573	gi|348533323	R.AVFPSIVGRPR.H	N	F18:11106	599.858	60.86	1197.7	3.1	31	99.95	PMX	79.76	82.48	2.2e-06	31	41	N
46	102573	gi|348533323	K.IWHHTFYNELR.V	N	F18:11666	505.924	63.77	1514.74	4.8	16	99.95	PMX	83.75	59.2	4.7e-08	87	97	N
46	102573	gi|348533323	K.AGFAGDDAPR.A	N	F18:6762	488.731	38.18	975.441	6.9	14	99.95	PMX	80.32	75.8	5.7e-06	21	30	N
46	102573	gi|348533323	K.DSYVGDEAQSK.R	N	F1:7556	599.766	43.35	1197.51	1.4	11	99.95	PMX	82.97	45.59	1.8e-05	53	63	N
46	102573	gi|348533323	K.EITALAPSTMK.I	N	F18:10174	581.317	55.99	1160.61	6.5	12	99.95	PMX	67.8	44.97	4e-05	318	328	N
46	102573	gi|348533323	K.IKIIAPPER.K	N	F12:8623	518.831	48.04	1035.64	3.2	9	99.94	pMX	39.5	58.33	0.00051	329	337	N
46	102573	gi|348533323	K.IIAPPER.K	N	F18:7167	398.241	40.28	794.465	3.7	8	99.94	PM-	46.47	54	-	331	337	N
46	102573	gi|348533323	K.YPIEHGIITNWDDMEKIWHHTFYNELR.V	N	F1:19862	1153.21	108.55	3456.63	-3.5	3	99.93	P-X	62.13	-	4.5e-06	71	97	N
46	102573	gi|348533323	K.IKIIAPPERK.Y	N	F1:8796	388.922	49.64	1163.74	5.1	14	99.92	pMX	38.85	37.04	0.00089	329	338	N
46	102573	gi|348533323	K.IIAPPERK.Y	N	F18:6152	462.289	35.01	922.56	4.5	11	99.92	pM-	35.1	38.61	-	331	338	N
46	102573	gi|348533323	R.VAPEEHPTLLTEAPLNPK.A	Y	F12:12342	652.688	67.58	1955.04	3.8	3	99.88	PM-	83.18	30.82	-	98	115	N
46	102573	gi|348533323	R.DLTDYLMK.I	N	F18:14782	998.484	80.38	997.479	-2.2	14	99.83	PMX	77.07	26.26	0.00092	186	193	N
46	102573	gi|348533323	R.HQGVMVGM(+15.99)GQK.D	N	F1:7009	594.284	40.51	1186.56	-3.8	2	99.82	PMX	50.94	26.87	0.086	42	52	Y
46	102573	gi|348533323	K.RGILTLK.Y	N	F1:9749	400.773	54.39	799.528	4.7	9	99.81	pM-	29.7	28.89	-	64	70	N
46	102573	gi|348533323	R.LDLAGR.D	N	F6:7851	322.692	44.57	643.365	6.8	3	99.77	pM-	23.56	33.97	-	180	185	N
46	102573	gi|348533323	R.HQGVMVGMGQKDSYVGDEAQSKR.G	N	F12:8076	627.553	45.2	2506.17	4.9	2	99.65	PM-	69.57	21.65	-	42	64	N
46	102573	gi|348533323	R.HQGVM(+15.99)VGMGQK.D	N	F18:6205	594.29	35.28	1186.56	5.2	4	98.77	P-X	58.68	-	0.013	42	52	Y
46	102573	gi|348533323	R.LDLAGRDLTDYLMK.I	N	F1:16571	812.423	90.32	1622.83	-1.7	6	98.1	P--	57.11	-	-	180	193	N
46	102576	gi|348534152	K.SYELPDGQVITIGNER.F	N	F6:14934	895.953	81.83	1789.88	4.2	17	99.95	PMX	87.13	97.55	4.8e-12	241	256	N
46	102576	gi|348534152	K.DSYVGDEAQSKR.G	N	F1:7297	677.811	42.02	1353.62	-5.7	11	99.95	PMX	80.37	102.73	9.2e-11	53	64	N
46	102576	gi|348534152	R.HQGVMVGMGQKDSYVGDEAQSK.R	N	F1:9492	784.372	53.16	2350.07	11.3	1	99.95	PMX	102.74	70.52	4.3e-15	42	63	N
46	102576	gi|348534152	K.YPIEHGIITNWDDMEK.I	N	F6:13908	654.313	76.36	1959.9	6.7	28	99.95	PMX	81.41	65.69	2.9e-11	71	86	N
46	102576	gi|348534152	R.HQGVMVGMGQK.D	N	F12:7031	586.291	39.75	1170.56	3.5	11	99.95	PMX	103.43	55.95	4.5e-12	42	52	N
46	102576	gi|348534152	R.GILTLKYPIEHGIITNWDDMEK.I	N	F12:17407	862.781	94.85	2585.32	0	11	99.95	PMX	81.4	51.11	1.4e-11	65	86	N
46	102576	gi|348534152	R.MQKEITALAPSTMK.I	N	F18:10036	774.91	55.27	1547.81	0.2	2	99.95	PMX	91.35	51.9	6.1e-09	315	328	N
46	102576	gi|348534152	R.AVFPSIVGRPR.H	N	F18:11106	599.858	60.86	1197.7	3.1	31	99.95	PMX	79.76	82.48	2.2e-06	31	41	N
46	102576	gi|348534152	K.IWHHTFYNELR.V	N	F18:11666	505.924	63.77	1514.74	4.8	16	99.95	PMX	83.75	59.2	4.7e-08	87	97	N
46	102576	gi|348534152	K.AGFAGDDAPR.A	N	F18:6762	488.731	38.18	975.441	6.9	14	99.95	PMX	80.32	75.8	5.7e-06	21	30	N
46	102576	gi|348534152	K.DSYVGDEAQSK.R	N	F1:7556	599.766	43.35	1197.51	1.4	11	99.95	PMX	82.97	45.59	1.8e-05	53	63	N
46	102576	gi|348534152	K.EITALAPSTMK.I	N	F18:10174	581.317	55.99	1160.61	6.5	12	99.95	PMX	67.8	44.97	4e-05	318	328	N
46	102576	gi|348534152	K.IKIIAPPER.K	N	F12:8623	518.831	48.04	1035.64	3.2	9	99.94	pMX	39.5	58.33	0.00051	329	337	N
46	102576	gi|348534152	K.IIAPPER.K	N	F18:7167	398.241	40.28	794.465	3.7	8	99.94	PM-	46.47	54	-	331	337	N
46	102576	gi|348534152	K.YPIEHGIITNWDDMEKIWHHTFYNELR.V	N	F1:19862	1153.21	108.55	3456.63	-3.5	3	99.93	P-X	62.13	-	4.5e-06	71	97	N
46	102576	gi|348534152	K.IKIIAPPERK.Y	N	F1:8796	388.922	49.64	1163.74	5.1	14	99.92	pMX	38.85	37.04	0.00089	329	338	N
46	102576	gi|348534152	K.IIAPPERK.Y	N	F18:6152	462.289	35.01	922.56	4.5	11	99.92	pM-	35.1	38.61	-	331	338	N
46	102576	gi|348534152	R.VAPEEHPTLLTEAPLNPK.A	Y	F12:12342	652.688	67.58	1955.04	3.8	3	99.88	PM-	83.18	30.82	-	98	115	N
46	102576	gi|348534152	R.DLTDYLMK.I	N	F18:14782	998.484	80.38	997.479	-2.2	14	99.83	PMX	77.07	26.26	0.00092	186	193	N
46	102576	gi|348534152	R.HQGVMVGM(+15.99)GQK.D	N	F1:7009	594.284	40.51	1186.56	-3.8	2	99.82	PMX	50.94	26.87	0.086	42	52	Y
46	102576	gi|348534152	K.RGILTLK.Y	N	F1:9749	400.773	54.39	799.528	4.7	9	99.81	pM-	29.7	28.89	-	64	70	N
46	102576	gi|348534152	R.LDLAGR.D	N	F6:7851	322.692	44.57	643.365	6.8	3	99.77	pM-	23.56	33.97	-	180	185	N
46	102576	gi|348534152	R.HQGVMVGMGQKDSYVGDEAQSKR.G	N	F12:8076	627.553	45.2	2506.17	4.9	2	99.65	PM-	69.57	21.65	-	42	64	N
46	102576	gi|348534152	R.HQGVM(+15.99)VGMGQK.D	N	F18:6205	594.29	35.28	1186.56	5.2	4	98.77	P-X	58.68	-	0.013	42	52	Y
46	102576	gi|348534152	R.LDLAGRDLTDYLMK.I	N	F1:16571	812.423	90.32	1622.83	-1.7	6	98.1	P--	57.11	-	-	180	193	N
67	102527	gi|348514686	R.TTPSYVAFTDTER.L	N	F12:11194	744.357	61.47	1486.69	4.3	11	99.95	PMX	78.02	65.16	1.7e-09	39	51	N
67	102527	gi|348514686	R.IINEPTAAAIAYGLDK.G	N	F12:14813	830.452	80.71	1658.89	0.8	8	99.95	PMX	72.72	50.63	1.3e-08	174	189	N
67	102527	gi|348514686	K.VEIIANDQGNR.T	N	F1:8819	614.822	49.76	1227.62	7.5	7	99.95	PMX	67.72	58.43	0.00033	28	38	N
67	102527	gi|348514686	K.ITITNDKGR.L	N	F1:7215	509.285	41.58	1016.56	-6	8	99.94	PMX	48.21	51.75	0.00074	503	511	N
67	102527	gi|348514686	K.LLQDFFNGK.D	N	F12:14618	541.287	79.68	1080.56	-0.6	11	99.94	PMX	63.66	52.72	0.00089	351	359	N
67	102527	gi|348514686	K.DNNLLGK.F	N	F18:7317	773.416	41.07	772.408	1.2	2	99.93	PMX	64.03	45.47	0.047	454	460	N
67	102527	gi|348514686	R.VSNAVITVPAYFNDSQR.Q	N	F6:14749	940.981	80.82	1879.94	3	4	99.93	PM-	69.77	43.56	-	141	157	N
67	102527	gi|348514686	K.VQVEYKGETK.A	N	F1:7533	590.813	43.23	1179.61	-1.2	7	99.92	PM-	58.37	38.93	-	105	114	N
67	102527	gi|348514686	K.ITITNDK.G	N	F12:6248	804.441	35.64	803.439	-6.2	2	99.92	PM-	59.37	37.74	-	503	509	N
67	102527	gi|348514686	R.LIGDAAK.N	N	F18:5943	687.402	33.96	686.396	-1.7	3	99.92	PMX	48.16	36.34	0.056	52	58	N
67	102527	gi|348514686	K.DAGVISGLNVLR.I	Y	F1:15238	607.349	83.14	1212.68	1.4	4	99.89	PM-	77.35	31.51	-	162	173	N
67	102527	gi|348514686	R.LSKEEIER.M	Y	F18:5908	502.277	33.78	1002.53	5	1	99.88	pM-	35.32	31.27	-	512	519	N
67	102527	gi|348514686	K.AFYPEEISSMVLVK.M	N	F6:18309	806.919	100.22	1611.82	0.9	6	99.82	PM-	64.73	27.03	-	115	128	N
67	102527	gi|348514686	R.ARFEELNSDLFR.G	Y	F6:13741	748.876	75.46	1495.74	-3.4	3	98.1	P--	49.12	-	-	302	313	N
67	102527	gi|348514686	K.RNTTIPTK.Q	N	F1:6531	465.766	37.91	929.529	-12.2	2	96.76	p--	27.31	-	-	418	425	N
67	102527	gi|348514686	M(+42.01)SAPK.G	Y	F12:11571	575.288	63.46	574.278	3.5	1	95.16	p--	23.52	-	-	1	5	Y
67	102527	gi|348514686	K.ITITN(+.98)DK.G	N	F1:19873	805.439	108.61	804.423	10.6	1	90.67	p--	21.26	-	-	503	509	Y
1	102415	gi|542173821	K.VDIEGPDVDIEGHKGGLK.M	Y	F1:11019	626.663	60.98	1876.95	6.9	17	99.94	PM-	79.45	128	-	502	519	N
1	102415	gi|542173821	K.ISMPDVDFNLKGPK.V	Y	F1:14658	520.943	80.06	1559.8	4.2	19	99.94	PM-	69.98	105.43	-	587	600	N
1	102415	gi|542173821	K.VKAPGVDIEGPKVDIEGPK.G	Y	F12:11555	650.032	63.35	1947.07	2.8	12	99.94	PM-	82.72	96.52	-	614	632	N
1	102415	gi|542173821	K.LPSLSGPSLPDFDINLKGPK.L	Y	F1:17769	699.054	96.89	2094.14	2	10	99.94	PM-	100.9	96.34	-	694	713	N
1	102415	gi|542173821	K.FKLPSLSGPSLPDFDINLKGPK.L	Y	F6:18534	790.775	101.48	2369.3	1.6	19	99.94	PM-	85.28	88.93	-	692	713	N
1	102415	gi|542173821	K.VDIEGPDVDIEGHK.G	Y	F12:10541	761.876	58.05	1521.73	3.8	13	99.94	PM-	84.16	87.08	-	502	515	N
1	102415	gi|542173821	K.VEGEVDIPKIEGK.V	Y	F6:10528	706.89	58.48	1411.76	6.6	24	99.94	PM-	81.67	84.68	-	601	613	N
1	102415	gi|542173821	K.VEGPDVDINLPK.A	Y	F1:12705	648.349	69.72	1294.68	4.8	13	99.94	PM-	82.63	84.13	-	652	663	N
1	102415	gi|542173821	K.IEAPDIDVEGPSGK.I	Y	F12:11068	713.859	60.82	1425.7	2.9	5	99.94	PM-	76.74	80.87	-	902	915	N
1	102415	gi|542173821	K.ISMPNVDVNLKGPK.V	Y	F6:12527	504.616	68.94	1510.82	6.7	6	99.94	PM-	76.76	79.2	-	463	476	N
1	102415	gi|542173821	R.LKSEDLAEGVDVR.T	Y	F12:9378	715.879	51.97	1429.74	1.8	5	99.94	PM-	64.88	76.81	-	147	159	N
1	102415	gi|542173821	K.VEGPDVDVSLPK.G	Y	F18:11601	627.834	63.43	1253.65	2.3	13	99.94	PM-	71.9	75.63	-	535	546	N
1	102415	gi|542173821	K.VDIKGPEFDIQGPK.G	Y	F6:12453	771.917	68.56	1541.81	6.4	4	99.94	PM-	65.15	75.33	-	1308	1321	N
1	102415	gi|542173821	K.VEGPDVDVSLPKGDIDIK.A	Y	F6:13660	632.673	75.02	1894.99	3.8	9	99.94	PM-	66.27	72.62	-	535	552	N
1	102415	gi|542173821	K.APGVN(+.98)IEGPKVDIEGPK.G	Y	F12:11771	574.31	64.52	1719.9	2.8	3	99.94	PM-	76.41	72.41	-	1192	1208	Y
1	102415	gi|542173821	K.VEISDADVNVSTPSTEIETPEVK.I	Y	F1:13479	1230.11	73.82	2458.2	4.3	4	99.94	PM-	80.31	72.52	-	879	901	N
1	102415	gi|542173821	K.ISMPDVDFNLK.G	Y	F12:16000	639.825	87.1	1277.63	2.2	13	99.94	PM-	73.64	71.3	-	587	597	N
1	102415	gi|542173821	K.MSLPDVDINLKGPK.L	Y	F12:14413	509.613	78.58	1525.82	-0.2	10	99.94	PM-	78.14	70.98	-	765	778	N
1	102415	gi|542173821	K.VKAPGVDIEGPK.V	Y	F6:8816	605.351	49.56	1208.68	9.1	11	99.94	PM-	65.43	69.98	-	490	501	N
1	102415	gi|542173821	K.GDIDIKAPDVDIK.G	Y	F18:11898	699.879	65.01	1397.74	2.3	5	99.94	PM-	87.42	69.97	-	547	559	N
1	102415	gi|542173821	K.FKMPGISGPK.I	Y	F1:11202	531.297	61.92	1060.57	4.4	12	99.94	PM-	59.86	69.94	-	577	586	N
1	102415	gi|542173821	K.MPGISGPK.I	Y	F6:8296	393.716	46.9	785.411	8.1	11	99.94	PM-	52.95	68.79	-	579	586	N
1	102415	gi|542173821	K.FKMPNISGPK.M	Y	F12:11196	559.807	61.47	1117.6	3	10	99.94	PM-	64.77	66.81	-	921	930	N
1	102415	gi|542173821	K.FKLPSLSGPSLPDFDINLK.G	Y	F6:19715	696.717	108.11	2087.13	-0.3	12	99.94	PM-	87.36	66.15	-	692	710	N
1	102415	gi|542173821	K.VDIEGPDVDIEGHKGGLKMPK.F	Y	F6:11511	745.393	63.56	2233.14	6.5	3	99.94	PM-	66.36	66	-	502	522	N
1	102415	gi|542173821	K.FNLPSLSGPSLPDFDINLKGPK.L	Y	F1:19713	786.088	107.72	2355.25	-2.2	5	99.94	PM-	73.64	64.58	-	1268	1289	N
1	102415	gi|542173821	K.GADIDVEGPSGK.I	Y	F18:7632	1144.55	42.72	1143.54	-1.6	10	99.94	PM-	87.19	63.88	-	560	571	N
1	102415	gi|542173821	R.ISHGSPSGPQVDTEDLDVNLK.G	Y	F6:11740	736.702	64.76	2207.07	6.4	2	99.94	PM-	75.7	63.06	-	218	238	N
1	102415	gi|542173821	R.HSSTSSDGSTITTITR.R	Y	F18:7461	825.904	41.83	1649.79	4.1	4	99.94	PM-	78.83	63.02	-	163	178	N
1	102415	gi|542173821	K.VKGPDIDVSLPK.V	Y	F18:11361	634.368	62.17	1266.72	2.1	5	99.94	PM-	66.68	62.79	-	411	422	N
1	102415	gi|542173821	K.MPNISGPK.M	Y	F18:8112	422.225	45.19	842.432	4.8	11	99.94	PM-	57.42	62.02	-	923	930	N
1	102415	gi|542173821	K.VNAPDSEMKLPQGDINLK.G	Y	F6:12356	657.012	68.05	1968	7.2	8	99.94	PM-	73.55	60.63	-	825	842	N
1	102415	gi|542173821	K.IELPSLSGTK.L	Y	F1:12784	522.802	70.13	1043.59	3	4	99.94	pM-	40.87	71.48	-	242	251	N
1	102415	gi|542173821	K.GDFHLSKPEIEGPDASIDIPETGSK.K	Y	F1:13573	880.438	74.33	2638.28	6.1	3	99.94	PM-	62.2	59.61	-	785	809	N
1	102415	gi|542173821	K.LKGDVDVSAPK.V	Y	F12:6901	564.817	39.08	1127.62	0.5	7	99.94	PM-	64.62	56.27	-	714	724	N
1	102415	gi|542173821	K.APEVDISGPEVEGPDGK.L	Y	F6:10716	848.413	59.43	1694.8	6.4	4	99.94	PM-	81.72	54.95	-	670	686	N
1	102415	gi|542173821	K.IELEGDPGLGLSTK.G	Y	F6:12958	714.884	71.25	1427.75	1.4	8	99.94	PM-	63.22	54.31	-	1751	1764	N
1	102415	gi|542173821	K.MKGNVDVPNLER.D	Y	F6:9480	686.361	53.03	1370.7	7.8	4	99.94	PM-	71.56	53.25	-	264	275	N
1	102415	gi|542173821	K.APEVNVSSSR.G	Y	F1:7857	523.269	44.86	1044.52	3.7	5	99.94	PM-	80.04	52.97	-	333	342	N
1	102415	gi|542173821	K.IKMPTFGFK.G	Y	F6:13976	534.801	76.72	1067.58	3.4	7	99.94	PM-	57.72	52.86	-	984	992	N
1	102415	gi|542173821	K.EVDSEGQNSGLIMSNIK.M	Y	F1:12066	910.946	66.36	1819.86	7.8	5	99.94	PM-	71.51	52.52	-	288	304	N
1	102415	gi|542173821	K.GGFEMPK.I	Y	F18:8921	765.361	49.37	764.353	0.6	14	99.94	PM-	71.5	50.5	-	1209	1215	N
1	102415	gi|542173821	K.VGIDVSAPEVDIKK.A	Y	F12:11495	490.613	63.04	1468.81	2.6	7	99.94	PM-	69.49	49.45	-	423	436	N
1	102415	gi|542173821	G.VDIEGPK.V	Y	F1:8194	379.209	46.58	756.402	3.4	7	99.94	pM-	43.07	49.9	-	495	501	N
1	102415	gi|542173821	K.ELSVHSGEMMGGK.I	Y	F18:8257	681.319	45.92	1360.61	9	4	99.94	PM-	90.56	48.75	-	1738	1750	N
1	102415	gi|542173821	K.VKFPTISGPK.M	Y	F18:10339	537.322	56.84	1072.63	1.3	2	99.94	PM-	50.2	48.72	-	755	764	N
1	102415	gi|542173821	K.MSMPDVDFK.L	Y	F12:13088	535.239	71.53	1068.46	1.9	6	99.94	PM-	62.8	48.38	-	931	939	N
1	102415	gi|542173821	K.GGFEMPHIK.M	Y	F18:11116	508.257	60.9	1014.5	3.9	11	99.93	PM-	73.59	46.65	-	633	641	N
1	102415	gi|542173821	K.LQGPDININIPKPNNEFK.T	Y	F18:14442	684.374	78.55	2050.08	6.8	6	99.93	PM-	77.57	44.66	-	1388	1405	N
1	102415	gi|542173821	K.APEVDISGPEIEGPDGK.L	Y	F12:11582	855.418	63.52	1708.82	3.2	9	99.93	PM-	75.99	44.27	-	1014	1030	N
1	102415	gi|542173821	K.MPSFGFK.G	Y	F12:12609	407.202	68.98	812.389	1.2	9	99.93	PM-	55.14	43.15	-	642	648	N
1	102415	gi|542173821	R.MEGSAGVSLPAKK.S	Y	F1:8672	637.846	49.02	1273.67	6.4	3	99.93	PM-	83.07	43	-	1846	1858	N
1	102415	gi|542173821	R.GPNLEEFNNIVKGPK.L	Y	F1:13678	552.633	74.86	1654.87	5.1	2	99.93	PM-	69.11	41.43	-	343	357	N
1	102415	gi|542173821	K.MPTFGVK.G	Y	F6:10409	390.212	57.86	778.405	4.8	4	99.93	pM-	39.13	41.72	-	525	531	N
1	102415	gi|542173821	K.LKGDVDVSVPK.I	Y	F1:9240	578.836	51.89	1155.65	5.9	13	99.93	PM-	79.03	40.34	-	1058	1068	N
1	102415	gi|542173821	K.TSDIGIDLK.G	Y	F1:11133	481.267	61.56	960.513	8.1	3	99.93	pM-	44.44	39.91	-	1406	1414	N
1	102415	gi|542173821	K.MPTFGFK.G	Y	F12:12867	414.21	70.34	826.405	1.3	15	99.93	PM-	48.76	39.68	-	986	992	N
1	102415	gi|542173821	R.ISHGSPSGPQVDTEDLDVNLKGSK.I	Y	F12:10605	827.419	58.39	2479.22	6.7	4	99.92	PM-	73.19	39.54	-	218	241	N
1	102415	gi|542173821	K.GPKPEGQDVNIK.L	Y	F18:6199	641.344	35.25	1280.67	0.9	7	99.92	PM-	95.91	38.93	-	312	323	N
1	102415	gi|542173821	K.SEDLAEGVDVR.T	Y	F12:9212	595.293	51.12	1188.56	7.2	2	99.92	PM-	62.61	38.47	-	149	159	N
1	102415	gi|542173821	K.TPVLEDSK.S	Y	F18:6501	888.463	36.82	887.46	-5.3	2	99.92	PM-	76.48	38.06	-	1463	1470	N
1	102415	gi|542173821	K.LKGDVTVSAPK.I	Y	F1:8294	557.83	47.08	1113.64	4.9	5	99.92	PM-	55.63	37.04	-	358	368	N
1	102415	gi|542173821	K.AKKPGDIETPATEIDADITNSYAK.G	Y	F1:13285	850.102	72.77	2547.27	4.9	3	99.92	PM-	97.92	37	-	1521	1544	N
1	102415	gi|542173821	K.IEGDVQAPK.V	Y	F12:6363	478.756	36.23	955.497	-0.3	7	99.92	PM-	50.17	37.02	-	369	377	N
1	102415	gi|542173821	K.SASLDLFK.K	Y	F1:13288	440.744	72.79	879.47	2.8	2	99.92	pM-	43.23	36.86	-	1767	1774	N
1	102415	gi|542173821	K.VEGEVDIPK.I	Y	F12:8375	493.265	46.75	984.513	2.1	10	99.91	PM-	62	35.97	-	601	609	N
1	102415	gi|542173821	K.GALNMPSIK.M	Y	F6:11138	465.763	61.65	929.5	11.2	5	99.91	pM-	41.36	36.15	-	1322	1330	N
1	102415	gi|542173821	K.VEMSSFGVK.G	Y	F1:10887	492.252	60.32	982.479	9.7	4	99.91	pM-	37.92	36.5	-	399	407	N
1	102415	gi|542173821	K.VELSVSPTK	Y	F1:9384	480.276	52.61	958.534	4.6	3	99.91	PM-	49.05	35.25	-	1880	1888	N
1	102415	gi|542173821	R.GPNLEEFNNIVK.G	Y	F1:14150	687.359	77.38	1372.7	3.3	4	99.91	PM-	81.1	34.61	-	343	354	N
1	102415	gi|542173821	K.APGVNIEGPK.V	Y	F18:8019	491.271	44.7	980.529	-1.9	3	99.91	PM-	68.32	34.13	-	1192	1201	N
1	102415	gi|542173821	K.SASLDLFKK.S	Y	F12:10776	504.791	59.27	1007.57	2.7	4	99.9	PM-	48.7	33.33	-	1767	1775	N
1	102415	gi|542173821	K.GSEIDFEGPK.G	Y	F12:9554	539.762	52.9	1077.5	11.4	2	99.87	PM-	56.41	30.3	-	967	976	N
1	102415	gi|542173821	K.MDIGSPQGK.I	Y	F18:6921	466.731	39.01	931.443	5	1	99.83	PM-	61.78	27.29	-	741	749	N
1	102415	gi|542173821	K.IKAPEVNIK.G	Y	F18:8430	506.316	46.82	1010.61	4.1	3	99.8	PM-	50.51	26.17	-	958	966	N
1	102415	gi|542173821	K.FGIVLPQVETK.E	Y	F18:15321	615.858	83.32	1229.7	-0.7	8	99.8	PM-	82.32	25.8	-	1643	1653	N
1	102415	gi|542173821	A.VTFPK.F	Y	F18:7595	591.346	42.52	590.343	-6.1	3	99.77	pM-	30.71	26.36	-	1449	1453	N
1	102415	gi|542173821	K.MPSLGIK.G	Y	F18:10311	373.219	56.7	744.42	4.4	6	99.76	PM-	47.86	24.69	-	305	311	N
1	102415	gi|542173821	K.MPSFGMK.G	Y	F6:10589	399.19	58.79	796.361	5.8	2	99.76	pM-	40.3	24.51	-	1331	1337	N
1	102415	gi|542173821	K.LPQGDINLK.G	Y	F6:9602	499.291	53.65	996.56	6.6	4	99.74	pM-	42.84	24.03	-	834	842	N
1	102415	gi|542173821	K.VEGDIKIPEVDVQGPK.M	Y	F18:12407	574.981	67.72	1721.92	0.2	3	99.73	PM-	59.12	23.69	-	725	740	N
1	102415	gi|542173821	K.FEGDVDIPK.A	Y	F6:9999	510.26	55.76	1018.5	7.9	6	99.65	pM-	41.85	21.63	-	945	953	N
1	102415	gi|542173821	K.ISMPNVDVNLK.G	Y	F6:13629	615.335	74.86	1228.65	5.4	5	99.59	PM-	52.98	20.29	-	463	473	N
1	102415	gi|542173821	K.VDIEGR.S	Y	F1:7458	344.689	42.84	687.355	12.2	2	98.39	pM-	21.96	20.2	-	378	383	N
1	102415	gi|542173821	K.LPSLSGPSLPDFDINLK.G	Y	F6:19092	906.989	104.59	1811.97	-2.4	7	98.1	P--	78.2	-	-	694	710	N
1	102415	gi|542173821	K.GNVDVPNLER.D	Y	F18:9553	556.792	52.73	1111.56	6.3	4	98.1	P--	73.59	-	-	266	275	N
1	102415	gi|542173821	K.LHFPDVELDIK.S	Y	F12:15914	663.356	86.65	1324.7	-3.4	3	98.1	P--	72.76	-	-	1556	1566	N
1	102415	gi|542173821	K.ADVNVKAPEVDISGPEVEGPDGK.L	Y	F12:11981	774.723	65.63	2321.14	3.8	2	98.1	P--	67.45	-	-	1240	1262	N
1	102415	gi|542173821	K.FKMPTFGVK.G	Y	F18:13215	527.792	71.99	1053.57	1.7	2	98.1	P--	66.61	-	-	523	531	N
1	102415	gi|542173821	K.VEISDADVN(+.98)VSTPSTEIETPEVK.I	Y	F12:13383	1230.6	73.11	2459.18	5.3	1	98.1	P--	65.91	-	-	879	901	Y
1	102415	gi|542173821	K.APGVDIEGPKVDIEGPK.G	Y	F1:12005	574.312	66.04	1719.9	6.2	3	98.1	P--	63.97	-	-	616	632	N
1	102415	gi|542173821	X.MPTFGMK.G	Y	F18:10553	406.197	57.95	810.377	4.4	12	98.1	P--	64.04	-	-	1101	1107	N
1	102415	gi|542173821	K.ADVNVKAPEVDISGPEIEGPDGK.L	Y	F12:12016	779.396	65.81	2335.15	4.5	2	98.1	P--	62.59	-	-	1008	1030	N
1	102415	gi|542173821	R.SPVSTLTWEGK.T	Y	F1:11779	602.816	64.88	1203.61	2.9	1	98.1	P--	61.97	-	-	106	116	N
1	102415	gi|542173821	K.GSSVGDLHGSEAELSSSGK.A	Y	F18:8144	902.429	45.35	1802.83	8	4	98.1	P--	59.53	-	-	1713	1731	N
1	102415	gi|542173821	K.APGVDIEGPK.V	Y	F18:8205	491.766	45.65	981.513	4.6	7	98.1	P--	59.43	-	-	492	501	N
1	102415	gi|542173821	K.FEGDVDIPKAEGK.I	Y	F12:8947	702.859	49.68	1403.69	7.4	1	98.1	P--	54.88	-	-	945	957	N
1	102415	gi|542173821	K.LKGDVDVSVPKIEGDIK.A	Y	F6:11729	604.679	64.71	1811	5.8	1	98.1	P--	53.5	-	-	1058	1074	N
1	102415	gi|542173821	K.VEGPDADIK.A	Y	F18:6881	472.242	38.81	942.466	4.6	1	98.1	P--	51.9	-	-	1341	1349	N
1	102415	gi|542173821	K.VYEGDQIVGATIYFENMSSEETAELLK.T	Y	F6:22744	1012.82	125.41	3035.43	-2.1	3	98.1	P--	49.35	-	-	50	76	N
1	102415	gi|542173821	R.ITTYTVDMPSGISEQLELSSPDVK.G	Y	F1:17028	1305.64	92.83	2609.28	-3.1	1	98.08	p--	41.38	-	-	180	203	N
1	102415	gi|542173821	K.GDFHLSKPEIEGPDASIDIPETGSKK.M	Y	F12:12777	923.135	69.87	2766.37	4.5	1	97.93	p--	33.72	-	-	785	810	N
1	102415	gi|542173821	R.GGFRFPK.V	Y	F6:9164	404.731	51.3	807.439	10.4	4	97.9	p--	32.91	-	-	1873	1879	N
1	102415	gi|542173821	K.ITMPK.F	Y	F18:7133	589.339	40.1	588.331	1.4	3	97.87	p--	33.2	-	-	1638	1642	N
1	102415	gi|542173821	K.APEVN(+.98)IK.G	Y	F1:8598	386.218	48.64	770.417	4.2	1	97.8	p--	32.4	-	-	960	966	Y
1	102415	gi|542173821	K.IKGPQFK.I	Y	F18:6716	409.251	37.95	816.486	2.1	5	97.78	p--	31.81	-	-	448	454	N
1	102415	gi|542173821	K.KPGDIETPATEIDADITNSYAK.G	Y	F12:14503	783.725	79.06	2348.14	6.4	1	97.22	p--	28.1	-	-	1523	1544	N
1	102415	gi|542173821	K.GDIDIK.A	Y	F1:8129	660.357	46.26	659.349	0.8	1	97.15	p--	28.73	-	-	547	552	N
1	102415	gi|542173821	K.LQGPDIN(+.98)IN(+.98)IPKPNNEFK.T	Y	F1:14528	685.022	79.36	2052.05	-3.6	1	96.39	p--	25.82	-	-	1388	1405	Y
1	102415	gi|542173821	K.VGIDVSAPEVDIK.K	Y	F12:14062	671.364	76.73	1340.72	-3.6	8	95.25	p--	23.81	-	-	423	435	N
1	102415	gi|542173821	R.SVN(+.98)IEGHK.G	Y	F6:16698	884.44	91.39	883.44	-8.3	1	94.22	p--	22.74	-	-	384	391	Y
1	102415	gi|542173821	K.VTFP(+15.99)KITM(+15.99)PK.F	Y	F1:17175	597.335	93.63	1192.65	2.4	4	92.65	p--	23.29	-	-	1633	1642	Y
1	102415	gi|542173821	K.VEGDIK.I	Y	F6:6585	660.351	37.96	659.349	-8.3	1	91.25	p--	21.38	-	-	725	730	N
2	102418	gi|542243616	K.GVVEPVEVVDNGDQTHTVNYVPTR.E	Y	F18:12294	875.443	67.13	2623.29	7	11	99.94	PM-	87.49	116.25	-	1400	1423	N
2	102418	gi|542243616	K.AYGPGLQSSGLAVGKPTEFTVDAK.Q	Y	F12:13576	798.419	74.14	2392.23	3.8	12	99.94	PM-	91.82	104.68	-	679	702	N
2	102418	gi|542243616	R.TFEPAEFIIDTR.D	Y	F12:17363	719.864	94.61	1437.71	-0.3	12	99.94	PM-	80.04	96.41	-	1937	1948	N
2	102418	gi|542243616	R.EGPYSINVLYADEEIPR.S	Y	F1:16465	982.984	89.75	1963.95	0	10	99.94	PM-	75.57	89.84	-	1424	1440	N
2	102418	gi|542243616	K.DAGEGLLAVQITDPEGKPK.K	Y	F1:13952	646.68	76.33	1937.01	3.8	12	99.94	PM-	105.6	88.62	-	1482	1500	N
2	102418	gi|542243616	K.HTVMVSWGDVNIPESPFR.M	Y	F12:17430	691.007	94.97	2070	0.3	9	99.94	PM-	89.5	81.04	-	745	762	N
2	102418	gi|542243616	R.IGNLQTDLSDGLR.L	Y	F12:13015	701.37	71.13	1400.73	0.2	4	99.94	PM-	82.32	79.61	-	63	75	N
2	102418	gi|542243616	R.SGVELNKPTHFTVSTK.G	Y	F12:9039	582.315	50.19	1743.92	3.8	10	99.94	PM-	88.76	77.26	-	887	902	N
2	102418	gi|542243616	R.GAGTGGLGLAMEGPSEAK.M	Y	F12:11503	801.896	63.07	1601.77	3.9	8	99.94	PM-	84.87	76.88	-	1291	1308	N
2	102418	gi|542243616	R.TDALITDLR.D	Y	F6:11849	509.286	65.33	1016.55	6.9	5	99.94	PM-	52.53	78.87	-	1214	1222	N
2	102418	gi|542243616	R.EATTDFTVDAR.A	Y	F12:9034	613.288	50.17	1224.56	0.3	2	99.94	PM-	70.98	74.44	-	1182	1192	N
2	102418	gi|542243616	K.YGGPYHIVGSPFK.A	Y	F12:12097	711.365	66.25	1420.71	0.7	5	99.94	PM-	96.38	73.19	-	2376	2388	N
2	102418	gi|542243616	R.ANIPQAFTVDASK.A	Y	F1:11853	681.36	65.24	1360.7	4.3	5	99.94	PM-	81.53	71.58	-	1373	1385	N
2	102418	gi|542243616	R.EAGAGGLSIAVEGPSK.A	N	F1:11340	721.881	62.65	1441.74	4.5	5	99.94	PM-	75.18	67.72	-	2140	2155	N
2	102418	gi|542243616	K.VTVLFAGQHISK.S	Y	F1:11304	650.374	62.46	1298.73	-1.1	12	99.94	PM-	67.21	61.74	-	356	367	N
2	102418	gi|542243616	K.VGSAADIPLDIGELDLSQLTASLTTPSGR.E	Y	F18:24125	1449.25	133.26	2896.5	-4.8	11	99.94	PM-	72.72	61.02	-	1840	1868	N
2	102418	gi|542243616	R.VSGPGLSEAR.T	Y	F18:6966	486.762	39.23	971.504	5.4	6	99.94	PM-	52.3	60.91	-	1927	1936	N
2	102418	gi|542243616	R.FVPTETGVHTVC(+57.02)VK.Y	Y	F18:9332	787.409	51.57	1572.8	4.5	7	99.94	PM-	88.59	60.5	-	2077	2090	Y
2	102418	gi|542243616	K.LPELPITNFNR.D	Y	F6:15670	657.367	85.79	1312.71	3.6	6	99.94	PM-	81.9	59.5	-	180	190	N
2	102418	gi|542243616	K.SPFNVGVAPTLDLSK.V	Y	F1:15744	772.921	85.84	1543.82	1.7	9	99.94	PM-	93.28	58.86	-	961	975	N
2	102418	gi|542243616	K.VNVTGLGDK.M	Y	F12:7784	451.752	43.71	901.487	3	8	99.94	PM-	54.78	58.47	-	976	984	N
2	102418	gi|542243616	K.VAKPDITDNKDGTVTVK.Y	Y	F18:7680	600.999	42.96	1799.96	6.9	12	99.94	PM-	87.49	58.22	-	1690	1706	N
2	102418	gi|542243616	K.YTPVQQGPLGVAVTYGGDHIPK.S	Y	F18:14953	766.404	81.31	2296.19	2.3	10	99.94	PM-	91.68	57.59	-	939	960	N
2	102418	gi|542243616	K.IQQNTFTR.W	N	F6:7286	504.266	41.63	1006.52	-1.6	7	99.94	PMX	47.24	46.02	0.0018	43	50	N
2	102418	gi|542243616	K.FNGSHIPGSPFK.I	Y	F6:10486	644.332	58.25	1286.64	6.7	5	99.94	PM-	70.83	57.06	-	2281	2292	N
2	102418	gi|542243616	R.ASGPGLNTTGVPASLPVEFTIDAK.D	Y	F6:17681	1171.62	96.8	2341.22	1.1	11	99.94	PM-	70.08	55.34	-	1458	1481	N
2	102418	gi|542243616	R.ENGLYLIDVK.F	Y	F1:14526	582.321	79.35	1162.62	3.2	9	99.94	PM-	69.68	53.74	-	2271	2280	N
2	102418	gi|542243616	K.YNGVHVPGSPFQFTVGPLGEGGAHK.V	Y	F12:16234	851.429	88.38	2551.26	2.3	8	99.94	PM-	90.63	50.95	-	2091	2115	N
2	102418	gi|542243616	R.AEAGVPAEFSIWTR.E	Y	F1:16718	767.393	91.11	1532.76	5.4	7	99.94	PM-	72.14	50.43	-	2126	2139	N
2	102418	gi|542243616	K.VTGPGGKPVSSK.V	Y	F18:5101	557.314	29.59	1112.62	-4	1	99.94	PM-	61.23	49.22	-	1010	1021	N
2	102418	gi|542243616	K.VNQPASFAVSLNGAK.G	Y	F6:11920	751.907	65.71	1501.79	7.1	6	99.94	PM-	74.87	48.59	-	2222	2236	N
2	102418	gi|542243616	R.FNDEHIPDSPFIVPVASPSDDAR.R	Y	F6:15944	842.408	87.27	2524.19	6.4	5	99.93	PM-	76.62	48.16	-	2186	2208	N
2	102418	gi|542243616	K.SPFTVNVGEAC(+57.02)NPSLC(+57.02)R.A	Y	F12:12872	954.446	70.36	1906.87	6.1	3	99.93	PM-	77.88	47.9	-	468	484	Y
2	102418	gi|542243616	K.AGVAPLQVR.V	Y	F12:8755	455.778	48.68	909.54	2.2	5	99.93	PM-	55.81	46.45	-	1386	1394	N
2	102418	gi|542243616	K.YGGDEIPYSPYR.I	N	F18:11261	708.828	61.65	1415.64	4.7	5	99.93	PM-	86.22	46.2	-	1530	1541	N
2	102418	gi|542243616	K.MTVGKDQEVTVK.S	Y	F18:7183	667.855	40.36	1333.69	3.7	5	99.93	PM-	86.95	45.75	-	985	996	N
2	102418	gi|542243616	R.LIGLLEVLSQK.K	N	F18:19924	606.88	109.08	1211.75	-3.1	6	99.93	PM-	55.67	43.02	-	76	86	N
2	102418	gi|542243616	R.AWGPGLEGGVVGK.S	Y	F18:11997	613.833	65.54	1225.65	4.5	10	99.93	PM-	65.56	40.5	-	582	594	N
2	102418	gi|542243616	K.ANLDC(+57.02)NFSGPTK.G	Y	F18:8481	662.312	47.08	1322.59	12.7	1	99.93	PM-	49.83	40.5	-	907	918	Y
2	102418	gi|542243616	R.VKETADFK.V	Y	F1:7207	469.251	41.54	936.492	-3.7	7	99.93	PM-	55.65	40.4	-	497	504	N
2	102418	gi|542243616	R.VKVDPSHDASK.V	Y	F18:5040	591.805	29.27	1181.6	-6.6	5	99.92	PM-	77.6	39.5	-	866	876	N
2	102418	gi|542243616	K.EIGEHLVNIKK.N	Y	F12:8291	640.374	46.31	1278.73	2.9	5	99.92	PM-	71.77	37.22	-	1890	1900	N
2	102418	gi|542243616	K.GGTTNKPNKFTVETR.G	Y	F6:6995	550.625	40.11	1648.85	-0.8	6	99.92	PM-	64.3	37.08	-	1276	1290	N
2	102418	gi|542243616	R.AYGPGVEPVGNVVMK.K	Y	F12:11881	758.898	65.08	1515.78	3.7	6	99.92	PM-	75.53	37.06	-	286	300	N
2	102418	gi|542243616	K.NTVTC(+57.02)NIEDKGNSSYR.C	Y	F18:7377	929.43	41.39	1856.83	7.2	1	99.92	PM-	76.85	36.49	-	428	443	Y
2	102418	gi|542243616	R.NMLLVGVDGPK.V	Y	F6:13000	571.822	71.47	1141.62	10.8	4	99.92	PM-	73.71	36.38	-	2461	2471	N
2	102418	gi|542243616	K.LPELPITNFNRDWQTGR.A	Y	F12:16924	686.357	92.18	2056.05	0.8	3	99.92	PM-	58.87	36.36	-	180	196	N
2	102418	gi|542243616	K.AEIAFEDRK.D	Y	F18:7487	539.776	41.95	1077.55	-6.6	5	99.91	pM-	42.89	36.15	-	2156	2164	N
2	102418	gi|542243616	R.LLGWIQNK.L	N	F1:13245	486.289	72.56	970.56	3.1	5	99.91	PM-	54.75	35.81	-	172	179	N
2	102418	gi|542243616	R.RLTVASLQESGLK.V	Y	F6:10727	701.407	59.49	1400.8	0.5	4	99.91	PM-	56.29	35.72	-	2209	2221	N
2	102418	gi|542243616	R.EAMQQADDWLGIPQVITPEEIVDPNVDEHSVMTYLSQFPK.A	Y	F6:24638	1524.06	136.44	4569.17	-2.7	5	99.91	PM-	61.75	35.56	-	227	266	N
2	102418	gi|542243616	R.HIPSSPISVMIK.Q	Y	F18:12867	654.874	70.14	1307.73	4	12	99.91	PM-	69.72	35.4	-	1904	1915	N
2	102418	gi|542243616	K.VNVTGLGDKMTVGKDQEVTVK.S	Y	F18:10662	740.066	58.53	2217.17	3.3	3	99.91	PM-	71.49	34.61	-	976	996	N
2	102418	gi|542243616	R.MYNVSYQLK.E	Y	F18:10618	573.29	58.3	1144.56	5.5	6	99.9	PM-	73.61	33.65	-	2486	2494	N
2	102418	gi|542243616	K.VTIKGPK.G	Y	F18:5673	371.745	32.61	741.475	-0.1	1	99.9	pM-	30.55	36.79	-	517	523	N
2	102418	gi|542243616	R.YGGQDVPNFPAR.L	Y	F18:10154	660.825	55.89	1319.63	7.6	1	99.9	PM-	74.58	32.93	-	1144	1155	N
2	102418	gi|542243616	K.ATAQGPGLEPSGNIANK.S	Y	F12:8239	812.922	46.04	1623.82	4.5	5	99.9	PM-	81.5	32.75	-	384	400	N
2	102418	gi|542243616	K.GEAVKDFEIINNHDNTHTVK.Y	Y	F12:9603	761.052	53.17	2280.11	9.1	3	99.89	PM-	68.91	31.79	-	919	938	N
2	102418	gi|542243616	R.MKESITR.K	N	F1:6864	432.731	39.72	863.453	-7	4	99.86	pM-	32.45	30.86	-	2015	2021	N
2	102418	gi|542243616	K.C(+57.02)QGPGLGNNVR.A	Y	F1:8230	586.291	46.75	1170.56	9.2	2	99.84	PM-	75.14	27.79	-	1362	1372	Y
2	102418	gi|542243616	R.ALTQTGGDHIK.T	Y	F1:7327	570.803	42.18	1139.59	-2.2	8	99.83	PM-	59	27.57	-	1193	1203	N
2	102418	gi|542243616	K.VLPTHDASK.V	N	F12:5172	484.26	29.95	966.513	-8.2	4	99.83	PM-	48.44	27.22	-	1447	1455	N
2	102418	gi|542243616	K.THISNPSGSR.T	Y	F18:4998	528.263	29.04	1054.52	-4.5	4	99.82	PM-	87.79	26.76	-	1204	1213	N
2	102418	gi|542243616	K.YAPTEAGLHEMDIK.Y	Y	F18:10555	787.884	57.96	1573.74	6	5	99.8	PM-	73.9	26	-	1707	1720	N
2	102418	gi|542243616	K.FADQHVPGSAFTVK.V	Y	F18:10382	752.386	57.07	1502.75	3.5	8	99.78	PM-	94.12	25.2	-	1995	2008	N
2	102418	gi|542243616	K.VEPGLSPETSQVK.F	Y	F6:8647	685.86	48.7	1369.71	-3	6	99.77	PM-	50.06	25.03	-	1022	1034	N
2	102418	gi|542243616	R.YTILIK.Y	Y	F12:10770	375.741	59.24	749.469	-0.9	2	98.96	pM-	11.53	33.25	-	1524	1529	N
2	102418	gi|542243616	R.TYSVVYVPK.V	Y	F12:10410	528.294	57.37	1054.57	3.3	5	98.1	P--	78.3	-	-	341	349	N
2	102418	gi|542243616	R.NGHVGISFVPK.E	Y	F1:10679	577.821	59.27	1153.62	2.3	2	98.1	P--	73.23	-	-	1879	1889	N
2	102418	gi|542243616	R.VTYTPMAPGNYLISIK.Y	Y	F18:16893	884.464	92.02	1766.93	-7.7	5	98.1	P--	75.1	-	-	2360	2375	N
2	102418	gi|542243616	K.EKGEYILVVK.W	Y	F12:10262	589.347	56.6	1176.68	4.2	5	98.1	P--	71.64	-	-	2495	2504	N
2	102418	gi|542243616	K.EIGEHLVNIK.K	Y	F1:10545	576.326	58.59	1150.63	2.5	3	98.1	P--	68.51	-	-	1890	1899	N
2	102418	gi|542243616	K.DFEIINNHDNTHTVK.Y	Y	F12:9421	599.627	52.2	1795.85	5.5	2	98.1	P--	67.82	-	-	924	938	N
2	102418	gi|542243616	K.WGDEHIPGSPYHITV	Y	F1:14259	569.944	77.95	1706.81	2.1	9	98.1	P--	65.51	-	-	2505	2519	N
2	102418	gi|542243616	K.VKVLPTHDASK.V	Y	F18:5831	597.847	33.41	1193.68	2.4	1	98.1	P--	64.28	-	-	1445	1455	N
2	102418	gi|542243616	R.LTVASLQESGLK.V	Y	F1:12025	623.357	66.15	1244.7	2.1	4	98.1	P--	60.14	-	-	2210	2221	N
2	102418	gi|542243616	K.VPC(+57.02)EEILVK.H	Y	F1:10835	543.801	60.05	1085.58	7.6	2	98.1	P--	55.03	-	-	2472	2480	Y
2	102418	gi|542243616	R.DNHDGTYLVSYVPDMTGR.Y	Y	F6:14864	1020.46	81.45	2038.91	3.7	1	98.1	P--	47.48	-	-	1506	1523	N
2	102418	gi|542243616	K.HIPGSPFSAR.I	Y	F1:9536	534.788	53.37	1067.55	8.8	4	98.08	p--	42.81	-	-	1817	1826	N
2	102418	gi|542243616	K.DGSSGVSYIVQ(+.98)EPGDYEVSIR.F	Y	F12:15013	1129.52	81.8	2257.04	-7.5	1	98.03	p--	37.74	-	-	2165	2185	Y
2	102418	gi|542243616	K.YTPPGAGSYTIMVLFADQAIPMTPFR.V	Y	F18:24648	948.805	136.29	2843.4	-3.4	2	98.03	p--	37.25	-	-	840	865	N
2	102418	gi|542243616	K.QSEIGDASR.V	Y	F1:6612	481.737	38.36	961.447	14.1	1	97.99	p--	36.88	-	-	1916	1924	N
2	102418	gi|542243616	K.DLAEDAPWKK.I	N	F1:10647	586.803	59.1	1171.59	3.7	3	97.08	p--	27.94	-	-	33	42	N
2	102418	gi|542243616	K.VTGEGR.M	N	F18:8710	618.325	48.21	617.313	7.2	4	94.63	p--	22.91	-	-	2009	2014	N
2	102418	gi|542243616	R.WC(+57.02)NEHLK.C	N	F1:7754	493.732	44.35	985.444	6.4	2	91.98	p--	22.61	-	-	51	57	Y
2	102419	gi|542243614	K.GVVEPVEVVDNGDQTHTVNYVPTR.E	Y	F18:12294	875.443	67.13	2623.29	7	11	99.94	PM-	87.49	116.25	-	1400	1423	N
2	102419	gi|542243614	K.AYGPGLQSSGLAVGKPTEFTVDAK.Q	Y	F12:13576	798.419	74.14	2392.23	3.8	12	99.94	PM-	91.82	104.68	-	679	702	N
2	102419	gi|542243614	R.TFEPAEFIIDTR.D	Y	F12:17363	719.864	94.61	1437.71	-0.3	12	99.94	PM-	80.04	96.41	-	1954	1965	N
2	102419	gi|542243614	R.EGPYSINVLYADEEIPR.S	Y	F1:16465	982.984	89.75	1963.95	0	10	99.94	PM-	75.57	89.84	-	1424	1440	N
2	102419	gi|542243614	K.DAGEGLLAVQITDPEGKPK.K	Y	F1:13952	646.68	76.33	1937.01	3.8	12	99.94	PM-	105.6	88.62	-	1482	1500	N
2	102419	gi|542243614	K.HTVMVSWGDVNIPESPFR.M	Y	F12:17430	691.007	94.97	2070	0.3	9	99.94	PM-	89.5	81.04	-	745	762	N
2	102419	gi|542243614	R.IGNLQTDLSDGLR.L	Y	F12:13015	701.37	71.13	1400.73	0.2	4	99.94	PM-	82.32	79.61	-	63	75	N
2	102419	gi|542243614	R.SGVELNKPTHFTVSTK.G	Y	F12:9039	582.315	50.19	1743.92	3.8	10	99.94	PM-	88.76	77.26	-	887	902	N
2	102419	gi|542243614	R.GAGTGGLGLAMEGPSEAK.M	Y	F12:11503	801.896	63.07	1601.77	3.9	8	99.94	PM-	84.87	76.88	-	1291	1308	N
2	102419	gi|542243614	R.TDALITDLR.D	Y	F6:11849	509.286	65.33	1016.55	6.9	5	99.94	PM-	52.53	78.87	-	1214	1222	N
2	102419	gi|542243614	R.EATTDFTVDAR.A	Y	F12:9034	613.288	50.17	1224.56	0.3	2	99.94	PM-	70.98	74.44	-	1182	1192	N
2	102419	gi|542243614	K.YGGPYHIVGSPFK.A	Y	F12:12097	711.365	66.25	1420.71	0.7	5	99.94	PM-	96.38	73.19	-	2393	2405	N
2	102419	gi|542243614	R.ANIPQAFTVDASK.A	Y	F1:11853	681.36	65.24	1360.7	4.3	5	99.94	PM-	81.53	71.58	-	1373	1385	N
2	102419	gi|542243614	R.EAGAGGLSIAVEGPSK.A	N	F1:11340	721.881	62.65	1441.74	4.5	5	99.94	PM-	75.18	67.72	-	2157	2172	N
2	102419	gi|542243614	K.VTVLFAGQHISK.S	Y	F1:11304	650.374	62.46	1298.73	-1.1	12	99.94	PM-	67.21	61.74	-	356	367	N
2	102419	gi|542243614	K.VGSAADIPLDIGELDLSQLTASLTTPSGR.E	Y	F18:24125	1449.25	133.26	2896.5	-4.8	11	99.94	PM-	72.72	61.02	-	1857	1885	N
2	102419	gi|542243614	R.VSGPGLSEAR.T	Y	F18:6966	486.762	39.23	971.504	5.4	6	99.94	PM-	52.3	60.91	-	1944	1953	N
2	102419	gi|542243614	R.FVPTETGVHTVC(+57.02)VK.Y	Y	F18:9332	787.409	51.57	1572.8	4.5	7	99.94	PM-	88.59	60.5	-	2094	2107	Y
2	102419	gi|542243614	K.LPELPITNFNR.D	Y	F6:15670	657.367	85.79	1312.71	3.6	6	99.94	PM-	81.9	59.5	-	180	190	N
2	102419	gi|542243614	K.SPFNVGVAPTLDLSK.V	Y	F1:15744	772.921	85.84	1543.82	1.7	9	99.94	PM-	93.28	58.86	-	961	975	N
2	102419	gi|542243614	K.VNVTGLGDK.M	Y	F12:7784	451.752	43.71	901.487	3	8	99.94	PM-	54.78	58.47	-	976	984	N
2	102419	gi|542243614	K.VAKPDITDNKDGTVTVK.Y	Y	F18:7680	600.999	42.96	1799.96	6.9	12	99.94	PM-	87.49	58.22	-	1707	1723	N
2	102419	gi|542243614	K.YTPVQQGPLGVAVTYGGDHIPK.S	Y	F18:14953	766.404	81.31	2296.19	2.3	10	99.94	PM-	91.68	57.59	-	939	960	N
2	102419	gi|542243614	K.IQQNTFTR.W	N	F6:7286	504.266	41.63	1006.52	-1.6	7	99.94	PMX	47.24	46.02	0.0018	43	50	N
2	102419	gi|542243614	K.FNGSHIPGSPFK.I	Y	F6:10486	644.332	58.25	1286.64	6.7	5	99.94	PM-	70.83	57.06	-	2298	2309	N
2	102419	gi|542243614	R.ASGPGLNTTGVPASLPVEFTIDAK.D	Y	F6:17681	1171.62	96.8	2341.22	1.1	11	99.94	PM-	70.08	55.34	-	1458	1481	N
2	102419	gi|542243614	R.ENGLYLIDVK.F	Y	F1:14526	582.321	79.35	1162.62	3.2	9	99.94	PM-	69.68	53.74	-	2288	2297	N
2	102419	gi|542243614	K.YNGVHVPGSPFQFTVGPLGEGGAHK.V	Y	F12:16234	851.429	88.38	2551.26	2.3	8	99.94	PM-	90.63	50.95	-	2108	2132	N
2	102419	gi|542243614	R.AEAGVPAEFSIWTR.E	Y	F1:16718	767.393	91.11	1532.76	5.4	7	99.94	PM-	72.14	50.43	-	2143	2156	N
2	102419	gi|542243614	K.VTGPGGKPVSSK.V	Y	F18:5101	557.314	29.59	1112.62	-4	1	99.94	PM-	61.23	49.22	-	1010	1021	N
2	102419	gi|542243614	K.VNQPASFAVSLNGAK.G	Y	F6:11920	751.907	65.71	1501.79	7.1	6	99.94	PM-	74.87	48.59	-	2239	2253	N
2	102419	gi|542243614	R.FNDEHIPDSPFIVPVASPSDDAR.R	Y	F6:15944	842.408	87.27	2524.19	6.4	5	99.93	PM-	76.62	48.16	-	2203	2225	N
2	102419	gi|542243614	K.SPFTVNVGEAC(+57.02)NPSLC(+57.02)R.A	Y	F12:12872	954.446	70.36	1906.87	6.1	3	99.93	PM-	77.88	47.9	-	468	484	Y
2	102419	gi|542243614	K.AGVAPLQVR.V	Y	F12:8755	455.778	48.68	909.54	2.2	5	99.93	PM-	55.81	46.45	-	1386	1394	N
2	102419	gi|542243614	K.YGGDEIPYSPYR.I	N	F18:11261	708.828	61.65	1415.64	4.7	5	99.93	PM-	86.22	46.2	-	1530	1541	N
2	102419	gi|542243614	K.MTVGKDQEVTVK.S	Y	F18:7183	667.855	40.36	1333.69	3.7	5	99.93	PM-	86.95	45.75	-	985	996	N
2	102419	gi|542243614	R.LIGLLEVLSQK.K	N	F18:19924	606.88	109.08	1211.75	-3.1	6	99.93	PM-	55.67	43.02	-	76	86	N
2	102419	gi|542243614	R.AWGPGLEGGVVGK.S	Y	F18:11997	613.833	65.54	1225.65	4.5	10	99.93	PM-	65.56	40.5	-	582	594	N
2	102419	gi|542243614	K.ANLDC(+57.02)NFSGPTK.G	Y	F18:8481	662.312	47.08	1322.59	12.7	1	99.93	PM-	49.83	40.5	-	907	918	Y
2	102419	gi|542243614	R.VKETADFK.V	Y	F1:7207	469.251	41.54	936.492	-3.7	7	99.93	PM-	55.65	40.4	-	497	504	N
2	102419	gi|542243614	R.VKVDPSHDASK.V	Y	F18:5040	591.805	29.27	1181.6	-6.6	5	99.92	PM-	77.6	39.5	-	866	876	N
2	102419	gi|542243614	K.EIGEHLVNIKK.N	Y	F12:8291	640.374	46.31	1278.73	2.9	5	99.92	PM-	71.77	37.22	-	1907	1917	N
2	102419	gi|542243614	K.GGTTNKPNKFTVETR.G	Y	F6:6995	550.625	40.11	1648.85	-0.8	6	99.92	PM-	64.3	37.08	-	1276	1290	N
2	102419	gi|542243614	R.AYGPGVEPVGNVVMK.K	Y	F12:11881	758.898	65.08	1515.78	3.7	6	99.92	PM-	75.53	37.06	-	286	300	N
2	102419	gi|542243614	K.NTVTC(+57.02)NIEDKGNSSYR.C	Y	F18:7377	929.43	41.39	1856.83	7.2	1	99.92	PM-	76.85	36.49	-	428	443	Y
2	102419	gi|542243614	R.NMLLVGVDGPK.V	Y	F6:13000	571.822	71.47	1141.62	10.8	4	99.92	PM-	73.71	36.38	-	2478	2488	N
2	102419	gi|542243614	K.LPELPITNFNRDWQTGR.A	Y	F12:16924	686.357	92.18	2056.05	0.8	3	99.92	PM-	58.87	36.36	-	180	196	N
2	102419	gi|542243614	K.AEIAFEDRK.D	Y	F18:7487	539.776	41.95	1077.55	-6.6	5	99.91	pM-	42.89	36.15	-	2173	2181	N
2	102419	gi|542243614	R.LLGWIQNK.L	N	F1:13245	486.289	72.56	970.56	3.1	5	99.91	PM-	54.75	35.81	-	172	179	N
2	102419	gi|542243614	R.RLTVASLQESGLK.V	Y	F6:10727	701.407	59.49	1400.8	0.5	4	99.91	PM-	56.29	35.72	-	2226	2238	N
2	102419	gi|542243614	R.EAMQQADDWLGIPQVITPEEIVDPNVDEHSVMTYLSQFPK.A	Y	F6:24638	1524.06	136.44	4569.17	-2.7	5	99.91	PM-	61.75	35.56	-	227	266	N
2	102419	gi|542243614	R.HIPSSPISVMIK.Q	Y	F18:12867	654.874	70.14	1307.73	4	12	99.91	PM-	69.72	35.4	-	1921	1932	N
2	102419	gi|542243614	K.VNVTGLGDKMTVGKDQEVTVK.S	Y	F18:10662	740.066	58.53	2217.17	3.3	3	99.91	PM-	71.49	34.61	-	976	996	N
2	102419	gi|542243614	R.MYNVSYQLK.E	Y	F18:10618	573.29	58.3	1144.56	5.5	6	99.9	PM-	73.61	33.65	-	2503	2511	N
2	102419	gi|542243614	K.VTIKGPK.G	Y	F18:5673	371.745	32.61	741.475	-0.1	1	99.9	pM-	30.55	36.79	-	517	523	N
2	102419	gi|542243614	R.YGGQDVPNFPAR.L	Y	F18:10154	660.825	55.89	1319.63	7.6	1	99.9	PM-	74.58	32.93	-	1144	1155	N
2	102419	gi|542243614	K.ATAQGPGLEPSGNIANK.S	Y	F12:8239	812.922	46.04	1623.82	4.5	5	99.9	PM-	81.5	32.75	-	384	400	N
2	102419	gi|542243614	K.GEAVKDFEIINNHDNTHTVK.Y	Y	F12:9603	761.052	53.17	2280.11	9.1	3	99.89	PM-	68.91	31.79	-	919	938	N
2	102419	gi|542243614	R.MKESITR.K	N	F1:6864	432.731	39.72	863.453	-7	4	99.86	pM-	32.45	30.86	-	2032	2038	N
2	102419	gi|542243614	K.C(+57.02)QGPGLGNNVR.A	Y	F1:8230	586.291	46.75	1170.56	9.2	2	99.84	PM-	75.14	27.79	-	1362	1372	Y
2	102419	gi|542243614	R.ALTQTGGDHIK.T	Y	F1:7327	570.803	42.18	1139.59	-2.2	8	99.83	PM-	59	27.57	-	1193	1203	N
2	102419	gi|542243614	K.VLPTHDASK.V	N	F12:5172	484.26	29.95	966.513	-8.2	4	99.83	PM-	48.44	27.22	-	1447	1455	N
2	102419	gi|542243614	K.THISNPSGSR.T	Y	F18:4998	528.263	29.04	1054.52	-4.5	4	99.82	PM-	87.79	26.76	-	1204	1213	N
2	102419	gi|542243614	K.YAPTEAGLHEMDIK.Y	Y	F18:10555	787.884	57.96	1573.74	6	5	99.8	PM-	73.9	26	-	1724	1737	N
2	102419	gi|542243614	K.FADQHVPGSAFTVK.V	Y	F18:10382	752.386	57.07	1502.75	3.5	8	99.78	PM-	94.12	25.2	-	2012	2025	N
2	102419	gi|542243614	K.VEPGLSPETSQVK.F	Y	F6:8647	685.86	48.7	1369.71	-3	6	99.77	PM-	50.06	25.03	-	1022	1034	N
2	102419	gi|542243614	R.YTILIK.Y	Y	F12:10770	375.741	59.24	749.469	-0.9	2	98.96	pM-	11.53	33.25	-	1524	1529	N
2	102419	gi|542243614	R.TYSVVYVPK.V	Y	F12:10410	528.294	57.37	1054.57	3.3	5	98.1	P--	78.3	-	-	341	349	N
2	102419	gi|542243614	R.NGHVGISFVPK.E	Y	F1:10679	577.821	59.27	1153.62	2.3	2	98.1	P--	73.23	-	-	1896	1906	N
2	102419	gi|542243614	R.VTYTPMAPGNYLISIK.Y	Y	F18:16893	884.464	92.02	1766.93	-7.7	5	98.1	P--	75.1	-	-	2377	2392	N
2	102419	gi|542243614	K.EKGEYILVVK.W	Y	F12:10262	589.347	56.6	1176.68	4.2	5	98.1	P--	71.64	-	-	2512	2521	N
2	102419	gi|542243614	K.EIGEHLVNIK.K	Y	F1:10545	576.326	58.59	1150.63	2.5	3	98.1	P--	68.51	-	-	1907	1916	N
2	102419	gi|542243614	K.DFEIINNHDNTHTVK.Y	Y	F12:9421	599.627	52.2	1795.85	5.5	2	98.1	P--	67.82	-	-	924	938	N
2	102419	gi|542243614	K.WGDEHIPGSPYHITV	Y	F1:14259	569.944	77.95	1706.81	2.1	9	98.1	P--	65.51	-	-	2522	2536	N
2	102419	gi|542243614	K.VKVLPTHDASK.V	Y	F18:5831	597.847	33.41	1193.68	2.4	1	98.1	P--	64.28	-	-	1445	1455	N
2	102419	gi|542243614	R.LTVASLQESGLK.V	Y	F1:12025	623.357	66.15	1244.7	2.1	4	98.1	P--	60.14	-	-	2227	2238	N
2	102419	gi|542243614	K.VPC(+57.02)EEILVK.H	Y	F1:10835	543.801	60.05	1085.58	7.6	2	98.1	P--	55.03	-	-	2489	2497	Y
2	102419	gi|542243614	R.DNHDGTYLVSYVPDMTGR.Y	Y	F6:14864	1020.46	81.45	2038.91	3.7	1	98.1	P--	47.48	-	-	1506	1523	N
2	102419	gi|542243614	K.HIPGSPFSAR.I	Y	F1:9536	534.788	53.37	1067.55	8.8	4	98.08	p--	42.81	-	-	1834	1843	N
2	102419	gi|542243614	K.DGSSGVSYIVQ(+.98)EPGDYEVSIR.F	Y	F12:15013	1129.52	81.8	2257.04	-7.5	1	98.03	p--	37.74	-	-	2182	2202	Y
2	102419	gi|542243614	K.YTPPGAGSYTIMVLFADQAIPMTPFR.V	Y	F18:24648	948.805	136.29	2843.4	-3.4	2	98.03	p--	37.25	-	-	840	865	N
2	102419	gi|542243614	K.QSEIGDASR.V	Y	F1:6612	481.737	38.36	961.447	14.1	1	97.99	p--	36.88	-	-	1933	1941	N
2	102419	gi|542243614	K.DLAEDAPWKK.I	N	F1:10647	586.803	59.1	1171.59	3.7	3	97.08	p--	27.94	-	-	33	42	N
2	102419	gi|542243614	K.VTGEGR.M	N	F18:8710	618.325	48.21	617.313	7.2	4	94.63	p--	22.91	-	-	2026	2031	N
2	102419	gi|542243614	R.WC(+57.02)NEHLK.C	N	F1:7754	493.732	44.35	985.444	6.4	2	91.98	p--	22.61	-	-	51	57	Y
2	102420	gi|542243612	K.GVVEPVEVVDNGDQTHTVNYVPTR.E	Y	F18:12294	875.443	67.13	2623.29	7	11	99.94	PM-	87.49	116.25	-	1400	1423	N
2	102420	gi|542243612	K.AYGPGLQSSGLAVGKPTEFTVDAK.Q	Y	F12:13576	798.419	74.14	2392.23	3.8	12	99.94	PM-	91.82	104.68	-	679	702	N
2	102420	gi|542243612	R.TFEPAEFIIDTR.D	Y	F12:17363	719.864	94.61	1437.71	-0.3	12	99.94	PM-	80.04	96.41	-	1962	1973	N
2	102420	gi|542243612	R.EGPYSINVLYADEEIPR.S	Y	F1:16465	982.984	89.75	1963.95	0	10	99.94	PM-	75.57	89.84	-	1424	1440	N
2	102420	gi|542243612	K.DAGEGLLAVQITDPEGKPK.K	Y	F1:13952	646.68	76.33	1937.01	3.8	12	99.94	PM-	105.6	88.62	-	1482	1500	N
2	102420	gi|542243612	K.HTVMVSWGDVNIPESPFR.M	Y	F12:17430	691.007	94.97	2070	0.3	9	99.94	PM-	89.5	81.04	-	745	762	N
2	102420	gi|542243612	R.IGNLQTDLSDGLR.L	Y	F12:13015	701.37	71.13	1400.73	0.2	4	99.94	PM-	82.32	79.61	-	63	75	N
2	102420	gi|542243612	R.SGVELNKPTHFTVSTK.G	Y	F12:9039	582.315	50.19	1743.92	3.8	10	99.94	PM-	88.76	77.26	-	887	902	N
2	102420	gi|542243612	R.GAGTGGLGLAMEGPSEAK.M	Y	F12:11503	801.896	63.07	1601.77	3.9	8	99.94	PM-	84.87	76.88	-	1291	1308	N
2	102420	gi|542243612	R.TDALITDLR.D	Y	F6:11849	509.286	65.33	1016.55	6.9	5	99.94	PM-	52.53	78.87	-	1214	1222	N
2	102420	gi|542243612	R.EATTDFTVDAR.A	Y	F12:9034	613.288	50.17	1224.56	0.3	2	99.94	PM-	70.98	74.44	-	1182	1192	N
2	102420	gi|542243612	K.YGGPYHIVGSPFK.A	Y	F12:12097	711.365	66.25	1420.71	0.7	5	99.94	PM-	96.38	73.19	-	2401	2413	N
2	102420	gi|542243612	R.ANIPQAFTVDASK.A	Y	F1:11853	681.36	65.24	1360.7	4.3	5	99.94	PM-	81.53	71.58	-	1373	1385	N
2	102420	gi|542243612	R.EAGAGGLSIAVEGPSK.A	N	F1:11340	721.881	62.65	1441.74	4.5	5	99.94	PM-	75.18	67.72	-	2165	2180	N
2	102420	gi|542243612	K.VTVLFAGQHISK.S	Y	F1:11304	650.374	62.46	1298.73	-1.1	12	99.94	PM-	67.21	61.74	-	356	367	N
2	102420	gi|542243612	K.VGSAADIPLDIGELDLSQLTASLTTPSGR.E	Y	F18:24125	1449.25	133.26	2896.5	-4.8	11	99.94	PM-	72.72	61.02	-	1865	1893	N
2	102420	gi|542243612	R.VSGPGLSEAR.T	Y	F18:6966	486.762	39.23	971.504	5.4	6	99.94	PM-	52.3	60.91	-	1952	1961	N
2	102420	gi|542243612	R.FVPTETGVHTVC(+57.02)VK.Y	Y	F18:9332	787.409	51.57	1572.8	4.5	7	99.94	PM-	88.59	60.5	-	2102	2115	Y
2	102420	gi|542243612	K.LPELPITNFNR.D	Y	F6:15670	657.367	85.79	1312.71	3.6	6	99.94	PM-	81.9	59.5	-	180	190	N
2	102420	gi|542243612	K.SPFNVGVAPTLDLSK.V	Y	F1:15744	772.921	85.84	1543.82	1.7	9	99.94	PM-	93.28	58.86	-	961	975	N
2	102420	gi|542243612	K.VNVTGLGDK.M	Y	F12:7784	451.752	43.71	901.487	3	8	99.94	PM-	54.78	58.47	-	976	984	N
2	102420	gi|542243612	K.VAKPDITDNKDGTVTVK.Y	Y	F18:7680	600.999	42.96	1799.96	6.9	12	99.94	PM-	87.49	58.22	-	1715	1731	N
2	102420	gi|542243612	K.YTPVQQGPLGVAVTYGGDHIPK.S	Y	F18:14953	766.404	81.31	2296.19	2.3	10	99.94	PM-	91.68	57.59	-	939	960	N
2	102420	gi|542243612	K.IQQNTFTR.W	N	F6:7286	504.266	41.63	1006.52	-1.6	7	99.94	PMX	47.24	46.02	0.0018	43	50	N
2	102420	gi|542243612	K.FNGSHIPGSPFK.I	Y	F6:10486	644.332	58.25	1286.64	6.7	5	99.94	PM-	70.83	57.06	-	2306	2317	N
2	102420	gi|542243612	R.ASGPGLNTTGVPASLPVEFTIDAK.D	Y	F6:17681	1171.62	96.8	2341.22	1.1	11	99.94	PM-	70.08	55.34	-	1458	1481	N
2	102420	gi|542243612	R.ENGLYLIDVK.F	Y	F1:14526	582.321	79.35	1162.62	3.2	9	99.94	PM-	69.68	53.74	-	2296	2305	N
2	102420	gi|542243612	K.YNGVHVPGSPFQFTVGPLGEGGAHK.V	Y	F12:16234	851.429	88.38	2551.26	2.3	8	99.94	PM-	90.63	50.95	-	2116	2140	N
2	102420	gi|542243612	R.AEAGVPAEFSIWTR.E	Y	F1:16718	767.393	91.11	1532.76	5.4	7	99.94	PM-	72.14	50.43	-	2151	2164	N
2	102420	gi|542243612	K.VTGPGGKPVSSK.V	Y	F18:5101	557.314	29.59	1112.62	-4	1	99.94	PM-	61.23	49.22	-	1010	1021	N
2	102420	gi|542243612	K.VNQPASFAVSLNGAK.G	Y	F6:11920	751.907	65.71	1501.79	7.1	6	99.94	PM-	74.87	48.59	-	2247	2261	N
2	102420	gi|542243612	R.FNDEHIPDSPFIVPVASPSDDAR.R	Y	F6:15944	842.408	87.27	2524.19	6.4	5	99.93	PM-	76.62	48.16	-	2211	2233	N
2	102420	gi|542243612	K.SPFTVNVGEAC(+57.02)NPSLC(+57.02)R.A	Y	F12:12872	954.446	70.36	1906.87	6.1	3	99.93	PM-	77.88	47.9	-	468	484	Y
2	102420	gi|542243612	K.AGVAPLQVR.V	Y	F12:8755	455.778	48.68	909.54	2.2	5	99.93	PM-	55.81	46.45	-	1386	1394	N
2	102420	gi|542243612	K.YGGDEIPYSPYR.I	N	F18:11261	708.828	61.65	1415.64	4.7	5	99.93	PM-	86.22	46.2	-	1530	1541	N
2	102420	gi|542243612	K.MTVGKDQEVTVK.S	Y	F18:7183	667.855	40.36	1333.69	3.7	5	99.93	PM-	86.95	45.75	-	985	996	N
2	102420	gi|542243612	R.LIGLLEVLSQK.K	N	F18:19924	606.88	109.08	1211.75	-3.1	6	99.93	PM-	55.67	43.02	-	76	86	N
2	102420	gi|542243612	R.AWGPGLEGGVVGK.S	Y	F18:11997	613.833	65.54	1225.65	4.5	10	99.93	PM-	65.56	40.5	-	582	594	N
2	102420	gi|542243612	K.ANLDC(+57.02)NFSGPTK.G	Y	F18:8481	662.312	47.08	1322.59	12.7	1	99.93	PM-	49.83	40.5	-	907	918	Y
2	102420	gi|542243612	R.VKETADFK.V	Y	F1:7207	469.251	41.54	936.492	-3.7	7	99.93	PM-	55.65	40.4	-	497	504	N
2	102420	gi|542243612	R.VKVDPSHDASK.V	Y	F18:5040	591.805	29.27	1181.6	-6.6	5	99.92	PM-	77.6	39.5	-	866	876	N
2	102420	gi|542243612	K.EIGEHLVNIKK.N	Y	F12:8291	640.374	46.31	1278.73	2.9	5	99.92	PM-	71.77	37.22	-	1915	1925	N
2	102420	gi|542243612	K.GGTTNKPNKFTVETR.G	Y	F6:6995	550.625	40.11	1648.85	-0.8	6	99.92	PM-	64.3	37.08	-	1276	1290	N
2	102420	gi|542243612	R.AYGPGVEPVGNVVMK.K	Y	F12:11881	758.898	65.08	1515.78	3.7	6	99.92	PM-	75.53	37.06	-	286	300	N
2	102420	gi|542243612	K.NTVTC(+57.02)NIEDKGNSSYR.C	Y	F18:7377	929.43	41.39	1856.83	7.2	1	99.92	PM-	76.85	36.49	-	428	443	Y
2	102420	gi|542243612	R.NMLLVGVDGPK.V	Y	F6:13000	571.822	71.47	1141.62	10.8	4	99.92	PM-	73.71	36.38	-	2486	2496	N
2	102420	gi|542243612	K.LPELPITNFNRDWQTGR.A	Y	F12:16924	686.357	92.18	2056.05	0.8	3	99.92	PM-	58.87	36.36	-	180	196	N
2	102420	gi|542243612	K.AEIAFEDRK.D	Y	F18:7487	539.776	41.95	1077.55	-6.6	5	99.91	pM-	42.89	36.15	-	2181	2189	N
2	102420	gi|542243612	R.LLGWIQNK.L	N	F1:13245	486.289	72.56	970.56	3.1	5	99.91	PM-	54.75	35.81	-	172	179	N
2	102420	gi|542243612	R.RLTVASLQESGLK.V	Y	F6:10727	701.407	59.49	1400.8	0.5	4	99.91	PM-	56.29	35.72	-	2234	2246	N
2	102420	gi|542243612	R.EAMQQADDWLGIPQVITPEEIVDPNVDEHSVMTYLSQFPK.A	Y	F6:24638	1524.06	136.44	4569.17	-2.7	5	99.91	PM-	61.75	35.56	-	227	266	N
2	102420	gi|542243612	R.HIPSSPISVMIK.Q	Y	F18:12867	654.874	70.14	1307.73	4	12	99.91	PM-	69.72	35.4	-	1929	1940	N
2	102420	gi|542243612	K.VNVTGLGDKMTVGKDQEVTVK.S	Y	F18:10662	740.066	58.53	2217.17	3.3	3	99.91	PM-	71.49	34.61	-	976	996	N
2	102420	gi|542243612	R.MYNVSYQLK.E	Y	F18:10618	573.29	58.3	1144.56	5.5	6	99.9	PM-	73.61	33.65	-	2511	2519	N
2	102420	gi|542243612	K.VTIKGPK.G	Y	F18:5673	371.745	32.61	741.475	-0.1	1	99.9	pM-	30.55	36.79	-	517	523	N
2	102420	gi|542243612	R.YGGQDVPNFPAR.L	Y	F18:10154	660.825	55.89	1319.63	7.6	1	99.9	PM-	74.58	32.93	-	1144	1155	N
2	102420	gi|542243612	K.ATAQGPGLEPSGNIANK.S	Y	F12:8239	812.922	46.04	1623.82	4.5	5	99.9	PM-	81.5	32.75	-	384	400	N
2	102420	gi|542243612	K.GEAVKDFEIINNHDNTHTVK.Y	Y	F12:9603	761.052	53.17	2280.11	9.1	3	99.89	PM-	68.91	31.79	-	919	938	N
2	102420	gi|542243612	R.MKESITR.K	N	F1:6864	432.731	39.72	863.453	-7	4	99.86	pM-	32.45	30.86	-	2040	2046	N
2	102420	gi|542243612	K.C(+57.02)QGPGLGNNVR.A	Y	F1:8230	586.291	46.75	1170.56	9.2	2	99.84	PM-	75.14	27.79	-	1362	1372	Y
2	102420	gi|542243612	R.ALTQTGGDHIK.T	Y	F1:7327	570.803	42.18	1139.59	-2.2	8	99.83	PM-	59	27.57	-	1193	1203	N
2	102420	gi|542243612	K.VLPTHDASK.V	N	F12:5172	484.26	29.95	966.513	-8.2	4	99.83	PM-	48.44	27.22	-	1447	1455	N
2	102420	gi|542243612	K.THISNPSGSR.T	Y	F18:4998	528.263	29.04	1054.52	-4.5	4	99.82	PM-	87.79	26.76	-	1204	1213	N
2	102420	gi|542243612	K.YAPTEAGLHEMDIK.Y	Y	F18:10555	787.884	57.96	1573.74	6	5	99.8	PM-	73.9	26	-	1732	1745	N
2	102420	gi|542243612	K.FADQHVPGSAFTVK.V	Y	F18:10382	752.386	57.07	1502.75	3.5	8	99.78	PM-	94.12	25.2	-	2020	2033	N
2	102420	gi|542243612	K.VEPGLSPETSQVK.F	Y	F6:8647	685.86	48.7	1369.71	-3	6	99.77	PM-	50.06	25.03	-	1022	1034	N
2	102420	gi|542243612	R.YTILIK.Y	Y	F12:10770	375.741	59.24	749.469	-0.9	2	98.96	pM-	11.53	33.25	-	1524	1529	N
2	102420	gi|542243612	R.TYSVVYVPK.V	Y	F12:10410	528.294	57.37	1054.57	3.3	5	98.1	P--	78.3	-	-	341	349	N
2	102420	gi|542243612	R.NGHVGISFVPK.E	Y	F1:10679	577.821	59.27	1153.62	2.3	2	98.1	P--	73.23	-	-	1904	1914	N
2	102420	gi|542243612	R.VTYTPMAPGNYLISIK.Y	Y	F18:16893	884.464	92.02	1766.93	-7.7	5	98.1	P--	75.1	-	-	2385	2400	N
2	102420	gi|542243612	K.EKGEYILVVK.W	Y	F12:10262	589.347	56.6	1176.68	4.2	5	98.1	P--	71.64	-	-	2520	2529	N
2	102420	gi|542243612	K.EIGEHLVNIK.K	Y	F1:10545	576.326	58.59	1150.63	2.5	3	98.1	P--	68.51	-	-	1915	1924	N
2	102420	gi|542243612	K.DFEIINNHDNTHTVK.Y	Y	F12:9421	599.627	52.2	1795.85	5.5	2	98.1	P--	67.82	-	-	924	938	N
2	102420	gi|542243612	K.WGDEHIPGSPYHITV	Y	F1:14259	569.944	77.95	1706.81	2.1	9	98.1	P--	65.51	-	-	2530	2544	N
2	102420	gi|542243612	K.VKVLPTHDASK.V	Y	F18:5831	597.847	33.41	1193.68	2.4	1	98.1	P--	64.28	-	-	1445	1455	N
2	102420	gi|542243612	R.LTVASLQESGLK.V	Y	F1:12025	623.357	66.15	1244.7	2.1	4	98.1	P--	60.14	-	-	2235	2246	N
2	102420	gi|542243612	K.VPC(+57.02)EEILVK.H	Y	F1:10835	543.801	60.05	1085.58	7.6	2	98.1	P--	55.03	-	-	2497	2505	Y
2	102420	gi|542243612	R.DNHDGTYLVSYVPDMTGR.Y	Y	F6:14864	1020.46	81.45	2038.91	3.7	1	98.1	P--	47.48	-	-	1506	1523	N
2	102420	gi|542243612	K.HIPGSPFSAR.I	Y	F1:9536	534.788	53.37	1067.55	8.8	4	98.08	p--	42.81	-	-	1842	1851	N
2	102420	gi|542243612	K.DGSSGVSYIVQ(+.98)EPGDYEVSIR.F	Y	F12:15013	1129.52	81.8	2257.04	-7.5	1	98.03	p--	37.74	-	-	2190	2210	Y
2	102420	gi|542243612	K.YTPPGAGSYTIMVLFADQAIPMTPFR.V	Y	F18:24648	948.805	136.29	2843.4	-3.4	2	98.03	p--	37.25	-	-	840	865	N
2	102420	gi|542243612	K.QSEIGDASR.V	Y	F1:6612	481.737	38.36	961.447	14.1	1	97.99	p--	36.88	-	-	1941	1949	N
2	102420	gi|542243612	K.DLAEDAPWKK.I	N	F1:10647	586.803	59.1	1171.59	3.7	3	97.08	p--	27.94	-	-	33	42	N
2	102420	gi|542243612	K.VTGEGR.M	N	F18:8710	618.325	48.21	617.313	7.2	4	94.63	p--	22.91	-	-	2034	2039	N
2	102420	gi|542243612	R.WC(+57.02)NEHLK.C	N	F1:7754	493.732	44.35	985.444	6.4	2	91.98	p--	22.61	-	-	51	57	Y
3	102428	gi|542178992	R.LQQELDDLQVDQDHLR.Q	Y	F18:11788	655.664	64.41	1963.96	5.3	6	99.94	PM-	91.44	133.47	-	1414	1429	N
3	102428	gi|542178992	K.MQQNISDLEQQLDEEEAAR.Q	Y	F6:14289	1124.02	78.38	2246.01	4	4	99.94	PM-	75.46	94.48	-	937	955	N
3	102428	gi|542178992	K.KQELEEILHDLEAR.V	Y	F18:17116	574.971	93.27	1721.89	-2	14	99.94	PM-	73.95	86.75	-	906	919	N
3	102428	gi|542178992	K.VQAELENVNSMLSEVEGK.S	Y	F1:17296	988.487	94.3	1974.96	1	8	99.94	PM-	81.08	86.73	-	1274	1291	N
3	102428	gi|542178992	R.ELEALTELKEELDRNNK.L	Y	F1:16396	682.024	89.37	2043.05	1.3	8	99.94	PM-	73.46	84.61	-	1480	1496	N
3	102428	gi|542178992	M.S(+42.01)DADKFLYVDR.N	Y	F12:12925	685.836	70.65	1369.65	4.2	8	99.94	PM-	66.84	79.97	-	2	12	Y
3	102428	gi|542178992	R.DLGEELEALKTELEDTLDSTAAQQELR.S	Y	F12:24939	1006.5	137.78	3016.47	-0.3	8	99.94	PM-	90.4	77.45	-	1132	1158	N
3	102428	gi|542178992	K.TLEDEGKVHEQQLADLR.Q	Y	F1:10709	661.009	59.42	1979.99	6.4	3	99.94	PM-	68.28	75.62	-	1171	1187	N
3	102428	gi|542178992	K.HSQAFDELNEQLEQAKR.N	Y	F1:11748	681.673	64.72	2041.98	7.7	1	99.94	PM-	90.34	72.83	-	1190	1206	N
3	102428	gi|542178992	K.KEEELQAALAR.I	N	F6:8930	629.349	50.15	1256.67	9.2	6	99.94	PM-	67.37	69.63	-	1077	1087	N
3	102428	gi|542178992	R.ISEFTTNLAEEEEK.S	Y	F12:11329	820.39	62.16	1638.76	1.9	3	99.94	PM-	74.6	62.31	-	997	1010	N
3	102428	gi|542178992	R.NTEQYKDQVDKLNSR.M	Y	F18:7475	613.31	41.89	1836.9	5.8	2	99.94	PM-	74.97	61.95	-	1853	1867	N
3	102428	gi|542178992	R.QLQTVQAQLADLK.K	Y	F1:13172	728.413	72.19	1454.81	1.2	8	99.94	PM-	68.04	60.68	-	1354	1366	N
3	102428	gi|542178992	K.GMEADMLQMQEELAAAER.V	Y	F6:18124	1011.95	99.24	2021.89	2.2	7	99.94	PM-	81.3	57.86	-	1673	1690	N
3	102428	gi|542178992	K.LKLQELEGTVK.S	Y	F18:10907	629.377	59.85	1256.73	4.1	6	99.94	PM-	57.48	57.41	-	1788	1798	N
3	102428	gi|542178992	R.NVVNNPLAQADWASK.K	Y	F12:13570	813.917	74.11	1625.82	1.5	8	99.94	PM-	83.18	55.18	-	13	27	N
3	102428	gi|542178992	R.AEMEDLVSSKDDVGK.N	N	F12:9556	811.887	52.91	1621.75	5.3	4	99.94	PM-	77.05	52.47	-	1500	1514	N
3	102428	gi|542178992	K.KLVWVPSER.L	N	F18:10439	557.324	57.36	1112.63	-0.1	7	99.94	PM-	68.21	51.54	-	28	36	N
3	102428	gi|542178992	R.QLEEAEEEAQR.A	Y	F6:7204	666.308	41.2	1330.6	1.2	3	99.94	PM-	58.46	50.72	-	1874	1884	N
3	102428	gi|542178992	R.ETEVAQLKK.T	Y	F12:5959	523.296	34.15	1044.58	-4.7	4	99.94	PM-	51.81	49.88	-	1162	1170	N
3	102428	gi|542178992	K.LDPHLVLDQLR.C	N	F12:14948	440.252	81.44	1317.74	-3.8	2	99.93	PM-	77.54	45.29	-	679	689	N
3	102428	gi|542178992	R.IVFQEFR.Q	N	F6:12261	469.761	67.54	937.502	5.3	4	99.93	PM-	51.27	45.22	-	708	714	N
3	102428	gi|542178992	R.DLAGRDEMGEEK.K	Y	F12:6649	675.305	37.76	1348.59	2.3	6	99.93	PM-	52.14	44.59	-	1568	1579	N
3	102428	gi|542178992	R.QLQTVQAQLADLKK.K	Y	F18:11249	792.461	61.6	1582.9	1.5	4	99.93	PM-	67.68	44.4	-	1354	1367	N
3	102428	gi|542178992	K.EVILQVDDERR.N	Y	F6:9398	686.369	52.57	1370.72	6.4	3	99.93	PM-	55.8	43.9	-	1842	1852	N
3	102428	gi|542178992	K.VHEQQLADLR.Q	Y	F18:7960	604.827	44.41	1207.63	6.5	4	99.93	PM-	80.06	42.43	-	1178	1187	N
3	102428	gi|542178992	R.LEVNMQAMK.A	N	F12:10285	532.269	56.72	1062.52	3.9	4	99.93	PM-	46.81	42.52	-	1554	1562	N
3	102428	gi|542178992	K.HSQAFDELNEQLEQAK.R	N	F12:12161	943.948	66.59	1885.88	0.9	4	99.93	PM-	92.37	41.75	-	1190	1205	N
3	102428	gi|542178992	R.DEILTQSK.E	Y	F18:6797	933.494	38.36	932.481	5.7	1	99.93	PM-	72.26	41.65	-	1658	1665	N
3	102428	gi|542178992	R.AMEQQLEEMK.T	N	F18:9646	618.789	53.22	1235.55	8.3	5	99.92	PM-	68.66	38.83	-	1525	1534	N
3	102428	gi|542178992	R.AEMEDLVSSKDDVGKNVHELEK.A	Y	F12:11065	824.74	60.8	2471.18	4.9	3	99.92	PM-	64.13	38.58	-	1500	1521	N
3	102428	gi|542178992	R.ELEALTELKEELDR.N	Y	F12:17607	563.293	95.93	1686.87	-6.8	4	99.92	PM-	60.08	37.63	-	1480	1493	N
3	102428	gi|542178992	R.QIVSNLEK.K	N	F12:7533	465.767	42.37	929.518	2.4	6	99.92	pM-	44.77	37.54	-	1430	1437	N
3	102428	gi|542178992	K.ELEAAIDMANK.N	Y	F12:10465	602.801	57.66	1203.58	6	2	99.92	PM-	59.87	36.59	-	1617	1627	N
3	102428	gi|542178992	R.ELEDATESADAMNR.E	Y	F12:8202	776.341	45.85	1550.65	10.4	1	99.91	PM-	56.28	34.56	-	1895	1908	N
3	102428	gi|542178992	R.AMEQQLEEMKTQLEELEDELQATEDAK.L	Y	F12:22626	1060.49	124.38	3178.45	-1.6	4	99.9	PM-	58.66	33.59	-	1525	1551	N
3	102428	gi|542178992	R.DLEGVNQR.L	Y	F12:6279	465.736	35.8	929.457	-0.2	2	99.9	PM-	48.45	33.58	-	1389	1396	N
3	102428	gi|542178992	K.LVWVPSER.L	N	F12:11686	493.279	64.06	984.539	3.2	3	99.9	PM-	55.51	33.09	-	29	36	N
3	102428	gi|542178992	K.HEAMITDLEDR.L	Y	F6:10050	665.316	56.03	1328.6	10.8	1	99.89	PM-	67.38	32.06	-	1021	1031	N
3	102428	gi|542178992	K.KFDQMLAEEK.N	N	F6:8997	619.815	50.49	1237.6	11.9	5	99.89	PM-	53.32	31.7	-	1441	1450	N
3	102428	gi|542178992	K.VKPLLQVSR.Q	N	F18:8554	520.337	47.44	1038.65	5	1	99.89	pM-	39.58	31.84	-	830	838	N
3	102428	gi|542178992	R.NELSIELQTLMQGK.G	Y	F12:19100	802.416	104.19	1602.83	-7.3	3	99.85	PM-	62.44	28.32	-	1223	1236	N
3	102428	gi|542178992	K.AGKLDPHLVLDQLR.C	N	F18:13807	525.637	75.18	1573.89	-3.6	1	99.84	PM-	67.36	27.98	-	676	689	N
3	102428	gi|542178992	K.LSLNTR.L	Y	F18:7239	352.209	40.65	702.402	2.3	2	99.84	pM-	24.98	34.68	-	1321	1326	N
3	102428	gi|542178992	R.RGDLPFTTR.R	Y	F18:9140	531.789	50.56	1061.56	1.1	4	99.83	PM-	48.18	27.28	-	1919	1927	N
3	102428	gi|542178992	K.TRLQQELDDLQVDQDHLR.Q	Y	F18:13352	741.379	72.73	2221.11	3.3	1	99.8	PM-	71.67	25.79	-	1412	1429	N
3	102428	gi|542178992	K.KLELDLK.E	Y	F18:9772	429.771	53.9	857.522	5.2	4	99.79	pM-	26.61	29.3	-	1610	1616	N
[truncated: 7,830 more rows]
